# Supplementary material for: Multi-omics analysis of aggregative multicellularity
Source: iScience. 2024 Aug 3;27(9):110659. doi: 10.1016/j.isci.2024.110659 (PMC11367525; doi:10.1016/j.isci.2024.110659)
Supplement: Table S1. Transcriptomics: differential expression and quantification, related to Figure 2 and Table 1 — Log2 fold changes (logFC) are relative to the 0h time point and shown with adjusted p-value. The logFC calculations are based on all replicates (a-d), with their individual quantification shown on the right in reads per million (rpm). All gene quantifications for each replicate (i.e., each column) therefore sum to 1e6. Synonyms are alternative gene names, if available. [file mmc2.xlsx]

## Sheet: Table S1
Table S1: Transcriptomics: differential expression and quantification, related to Figure 2 and Table 1. Log2 fold changes (logFC) are relative to the 0h time point and shown with adjusted p-value. The logFC calculations are based on all replicates (a-d), with their individual quantification shown on the right in reads per million (rpm). All gene quantifications for each replicate (i.e. each colum…
GENE ID	Gene Name	Synonyms	Gene Products	UniProt ID	logFC 2h	logFC 4h	logFC 6h	logFC 8h	logFC 10h	adj. p-val	quant 0h a (rpm)	quant 0h b (rpm)	quant 0h c (rpm)	quant 0h d (rpm)	quant 2h a (rpm)	quant 2h b (rpm)	quant 2h c (rpm)	quant 2h d (rpm)	quant 4h a (rpm)	quant 4h b (rpm)	quant 4h c (rpm)	quant 4h d (rpm)	quant 6h a (rpm)	quant 6h b (rpm)	quant 6h c (rpm)	quant 6h d (rpm)	quant 8h a (rpm)	quant 8h b (rpm)	quant 8h c (rpm)	quant 8h d (rpm)	quant 10h a (rpm)	quant 10h b (rpm)	quant 10h c (rpm)	quant 10h d (rpm)
DDB_G0290153	DDB_G0290153	NA	major facilitator superfamily protein	Q54GH6	-0.90535	-1.17373	-0.0339717	6.1794	7.99689	4.73141e-288	2.39999	2.04141	2.53513	2.57476	1.13687	0.838315	0.852389	1.05092	0.923519	1.12878	1.14651	1.11209	1.74466	1.83737	2.37379	4.01592	153.14	93.9622	62.6608	116.53	369.878	382.654	418.182	445.958
DDB_G0273017	DDB_G0273017	NA	isocitrate lyase	Q558S7	-0.519181	-0.37566	1.21644	4.88037	6.56702	1.96106e-268	11.6487	12.9287	17.2291	17.4195	7.68358	9.39028	5.87982	5.4935	8.83355	11.9309	11.5005	7.52503	20.2441	39.726	42.4953	45.3954	410.834	261.839	183.579	408.185	997.715	1147.45	1212.45	1035.07
DDB_G0267564	DDB_G0267564	NA	NA	Q55GQ3	6.57441	1.96918	0.557826	-0.384857	-1.02463	1.3345e-252	2.58907	2.04141	1.98171	2.40671	183.547	87.8505	124.264	94.5679	5.17206	6.79342	8.84763	7.14929	3.17046	4.00944	2.9522	3.18453	1.68021	0.995144	1.14582	1.26352	0.773752	1.4309	1.13733	0.778778
DDB_G0288711	tgrM1	NA	IPT/TIG domain-containing protein, immunoglobulin E-set domain-containing protein	Q54IJ6	0.495936	1.07058	3.08936	9.66444	10.98	1.77303e-232	2.77795	3.18455	3.67075	3.51326	3.22227	4.3007	2.79014	2.70159	7.0451	5.46674	4.62497	7.14929	25.7688	8.73045	20.9872	55.599	2073.22	1902.44	949.705	2101.27	4739.3	3368.76	4577.24	5800.19
DDB_G0281173	DDB_G0281173	NA	NA	Q54UB3	0.473537	1.43206	2.89919	13.4687	15.1643	6.06183e-231	0.325502	0.20645	0.400686	0.337647	0.205207	0.366981	0.31108	0.107515	0.361616	0.391629	0.457927	0.474607	0.549935	0.507476	0.899033	1.04842	408.154	133.47	300.666	349.826	1406.46	461.076	1008.67	1083.57
DDB_G0289883	cupG	NA	calcium up-regulated protein, ricin B lectin domain-containing protein	Q7Z1Z9	4.62959	-0.778313	-1.54867	-2.065	0.255969	2.18039e-228	23.2111	17.6344	24.4822	28.8492	518.136	379.542	325.332	365.82	10.6775	18.3092	9.77218	9.40337	7.20533	8.52972	9.37016	8.54682	3.61836	6.55292	2.4468	4.50913	16.7389	29.2405	20.2922	25.3344
DDB_G0293802	DDB_G0293802	NA	transmembrane protein	Q54BA1	0.260267	0.0172017	2.40443	8.35072	8.84726	2.5381e-215	4.88704	5.08229	5.69439	5.11736	4.57498	4.24532	4.64443	3.64922	4.13699	5.13495	4.98716	4.46413	23.3739	12.0418	17.211	63.3207	1631.62	865.288	877.733	1274.84	1341.43	2565.76	1822.38	1676.44
DDB_G0293182	expl8	NA	expansin-like protein	Q54C80	0.6824	1.21786	4.71247	10.5934	10.4372	1.03188e-211	1.21774	1.52051	1.45858	1.49346	1.45027	1.57756	1.69701	1.25195	1.86439	2.39198	2.89266	3.49622	23.0745	14.4998	22.1344	61.3351	1949.48	656.214	880.899	1190.29	798.663	1790.53	1073.86	1114.96
DDB_G0276761	cotB	SP70, 2H3, 2B1	spore coat protein SP70	P15269	0.564826	1.41626	3.56506	8.92363	12.2548	1.22647e-210	1.48736	2.28701	1.56375	1.73164	1.45027	2.27565	2.02538	1.40239	2.45544	6.54472	4.70547	2.41847	20.4074	19.5154	14.0559	20.7952	961.881	329.899	258.64	439.424	6159.14	2773.53	5605.2	6469.95
DDB_G0293286	psiR	NA	putative extracellular matrix protein, PA14 domain-containing protein	Q54C31	1.26664	1.80877	1.22387	2.28635	6.73022	6.12581e-206	25.2006	17.3911	20.1373	18.3193	47.1354	35.2599	35.9496	22.4826	77.4302	67.5045	59.7208	49.9564	48.438	51.3603	45.5541	57.2537	101.969	58.8833	65.7493	64.7281	1790.2	1125.11	2068.63	1688.67
DDB_G0289655	abcG7	NA	ABC transporter G family protein	Q8T686	1.86548	1.68423	3.94349	6.66877	11.8558	1.29335e-194	0.325502	0.295897	0.400686	0.393517	0.564921	0.660606	0.265975	0.209731	0.321575	0.499038	0.408553	0.832005	1.24527	1.11653	0.794795	2.2944	5.48302	3.40265	2.52529	6.39935	141.451	137.446	157.864	182.069
DDB_G0277141	cotC	SP60	spore coat protein SP60	P15270	0.547412	0.315231	0.39414	7.62968	12.4365	6.26621e-194	0.824284	1.04822	0.996287	0.722082	0.679268	0.867435	0.815213	1.00055	0.746942	1.2144	0.938888	1.00089	0.702415	1.16882	1.88946	1.04842	75.4411	78.1126	37.2494	131.84	3102.07	568.339	2346.83	2811.24
DDB_G0274617	DDB_G0274617	NA	FNIP repeat-containing protein	Q554M9	-1.61359	1.57889	4.75114	8.2602	9.13544	1.00502e-191	0.484742	0.583166	0.699025	0.722082	0.374243	0.280616	0.12699	0.272196	1.21187	1.04269	1.14651	1.00089	10.4999	4.41183	4.72807	12.6306	80.0971	47.6952	51.3626	61.3295	121.388	127.75	126.223	105.232
DDB_G0285643	mrkB	MARK-B	putative protein kinase MARK-B	Q54MV2	1.21567	3.41657	6.62647	10.1545	11.2651	3.10953e-185	0.384965	0.342556	0.538646	0.722082	0.651141	0.438785	0.58977	0.594108	2.42734	2.14134	1.55633	1.76886	16.2161	9.3326	12.9085	31.827	165.995	107.423	94.4835	173.447	226.516	347.799	333.998	367.564
DDB_G0290245	psiC	NA	PA14 domain-containing protein	Q1ZXC5	2.10677	1.47972	0.906801	7.75602	13.6205	1.77351e-183	0.436727	0.382625	0.343519	0.337647	0.679268	0.630269	0.394688	0.437705	0.564105	0.596507	0.408553	0.59909	0.416969	0.685234	0.575121	0.481297	15.343	13.9554	3.936	14.1947	899.692	139.614	767.389	819.952
DDB_G0283373	DDB_G0283373	NA	ERV/ALR sulphydryl oxidase domain-containing protein	Q54R76	0.481611	1.30088	1.91639	9.44511	12.4594	3.82783e-180	0.214969	0.20645	0.400686	0.441704	0.29131	0.366981	0.21544	0.272196	0.467421	0.499038	0.355704	0.40728	0.485467	0.441628	0.794795	0.685748	27.9717	24.2117	14.8085	26.2108	265.895	66.6322	175.97	236.264
DDB_G0280085	DDB_G0280085	NA	unknown	Q54VX3	1.40005	0.840793	2.2651	5.15391	12.1987	8.99369e-180	0.743091	0.703855	0.775214	0.608221	0.924774	0.954229	1.00044	1.05092	1.09712	1.2144	0.683972	0.888654	1.66184	2.74966	2.42209	2.74009	17.251	3.40265	3.74022	14.8471	1462.58	576.153	894.531	2008.42
DDB_G0287635	prpf4	PRP4	WD40 repeat-containing protein, U4/U6 small nuclear ribonucleoprotein, pre-mRNA processing factor 4	Q54K20	-3.51947	-3.62065	-4.08151	-4.48372	-3.83516	1.52466e-176	55.8294	57.6	54.1762	46.9089	4.65148	4.90975	2.57177	2.30231	4.02504	5.3838	3.29595	4.14162	2.95178	4.00944	3.67303	4.2927	2.20598	2.46744	1.58149	1.89006	2.44286	4.97341	3.5095	2.62789
DDB_G0292380	fhbB	DdFHb, DidiB	flavohemoglobin	Q54D73	-5.86352	-5.03549	-4.45536	-5.37705	-3.92235	7.53024e-176	970.498	798.312	1084.77	1018.63	12.4448	13.7856	11.6913	8.23413	29.755	27.4199	23.2351	22.4933	31.1572	56.4754	57.3591	37.2323	9.2096	14.4216	23.8398	20.5462	43.0814	47.2411	47.0972	60.7491
DDB_G0278881	DDB_G0278881	NA	mannose-6-phosphate receptor domain-containing protein	Q1ZXI3	-0.600933	0.724787	0.281928	2.23149	9.87095	6.42503e-175	0.384965	0.295897	0.450018	0.337647	0.205207	0.280616	0.12699	0.209731	0.361616	0.211535	0.457927	0.474607	0.416969	0.366793	0.451217	0.399281	0.537072	0.437526	0.358019	0.729544	58.0617	22.8583	43.0144	52.1638
DDB_G0281993	DDB_G0281993	NA	NA	Q54T55	0.167628	0.0667313	2.56128	6.77454	6.99945	1.8759e-172	3.83348	3.40172	4.28867	4.11524	4.47297	4.52221	1.8795	2.00266	3.18487	3.0586	3.90031	4.19538	19.0738	11.0385	18.9319	44.1268	375.608	186.437	206.566	374.68	282.419	540.767	261.352	400.832
DDB_G0270284	DDB_G0270284	NA	carbohydrate-binding domain-containing protein, cytochrome b561 / ferric reductase transmembrane domain-containing protein, DOMON domain-containing protein	Q55C03	1.4662	0.705935	1.51321	7.17607	8.00131	5.07922e-170	1.75483	1.54805	1.10434	1.32222	3.57988	2.33131	2.31689	1.70274	2.25869	1.46924	2.00332	1.93164	2.86974	3.70747	2.37379	6.33811	196.157	59.5825	86.782	107.158	204.618	232.191	227.182	207.718
DDB_G0273049	DDB_G0273049	NA	NA	Q556N0	-0.00908601	-1.3667	-0.17075	6.78017	9.12651	9.6519e-170	0.574738	0.674147	0.580206	0.646799	0.374243	0.56862	0.474164	0.329387	0.361616	0.499038	0.186632	0.331626	0.416969	0.366793	0.632229	1.04842	31.3333	14.0719	16.998	26.1078	132.404	85.0004	88.8567	156.421
DDB_G0290563	cupH	NA	ricin B lectin domain-containing protein, cup family protein	Q54FW5	5.01463	-0.465358	-0.777727	-1.8959	0.324285	1.07925e-168	19.1195	15.4439	22.0874	23.8509	554.707	454.461	340.438	422.811	14.0019	19.8829	9.61139	7.20297	9.51984	13.8477	13.8169	10.5337	3.3908	7.01934	2.21122	3.51153	15.4616	27.2359	19.3158	20.827
DDB_G0279615	DDB_G0279615	NA	NA	Q54WJ8	0.486418	1.69457	3.3432	11.6844	15.575	8.6481e-167	0.325502	0.20645	0.235116	0.231581	0.335978	0.280616	0.12699	0.107515	0.187551	0.211535	0.457927	0.40728	0.451889	0.569011	0.515373	0.685748	44.5521	7.89381	23.6835	33.7976	481.285	159.782	393.065	538.893
DDB_G0292520	DDB_G0292520	NA	NA	Q54D96	-0.147666	0.157774	2.10036	7.77838	10.7191	3.36448e-164	0.530499	0.61386	0.538646	0.795582	0.335978	0.630269	0.394688	0.272196	0.467421	0.689436	0.596103	0.658661	1.27322	0.850855	2.08356	3.01797	72.3522	23.2211	25.3646	55.7682	382.969	338.881	202.596	490.601
DDB_G0270610	DDB_G0270610	NA	NA	Q55DF0	0.954239	0.754621	5.81107	15.0153	15.4001	4.23603e-164	0.214969	0.20645	0.235116	0.231581	0.205207	0.366981	0.12699	0.107515	0.187551	0.211535	0.186632	0.40728	0.642464	0.366793	0.451217	1.22243	83.9809	32.1368	51.1671	71.9028	99.3837	71.0913	80.0256	76.31
DDB_G0292782	mybN	NA	putative myb transcription factor	Q54CT1	-0.605203	1.69884	3.06802	7.91478	10.6903	7.96461e-164	0.214969	0.20645	0.538646	0.486115	0.205207	0.366981	0.12699	0.107515	0.686973	0.211535	0.72718	0.474607	1.21729	0.850855	1.25219	1.33715	20.0675	12.0904	5.77532	19.5163	94.9934	92.6504	99.9955	115.963
DDB_G0279719	DDB_G0279719	NA	NEK family protein kinase DDB_G0279719	Q54WD7	-0.116628	0.143553	2.01493	7.88917	8.81338	4.98908e-162	0.783859	0.935145	1.2469	1.32222	0.651141	0.690685	0.777952	0.645473	1.21187	0.868449	0.72718	1.22256	3.06114	1.27285	3.52899	6.55906	167.131	107.015	74.0373	134.072	214.276	216.686	261.485	292.658
DDB_G0276297	DDB_G0276297	NA	NA	Q7KWS9	1.61267	1.83456	2.39721	8.59438	10.1862	3.08868e-159	0.325502	0.487751	0.699025	0.568789	0.789739	0.660606	0.777952	0.645473	0.835731	0.689436	1.31105	1.0566	1.44028	1.27285	1.30178	2.12678	92.5889	19.9578	34.0437	63.7325	118.355	252.195	151.385	183.894
DDB_G0277379	pspD	NA	spore coat protein SP87	P54643	0.832861	0.768855	0.652368	10.9738	13.944	4.10112e-159	0.484742	1.74037	1.3177	1.25335	1.16315	2.21997	0.627738	1.85274	0.746942	1.12878	2.56969	2.68829	1.07677	1.99004	3.04842	1.90268	1384.51	1492.1	708.299	1473.57	13104.4	2982.86	11684.7	12447.1
DDB_G0281169	DDB_G0281169	NA	NA	Q54UB9	0.543509	1.278	4.16782	13.9881	14.7527	1.61977e-155	0.214969	0.419442	0.343519	0.231581	0.205207	0.47244	0.265975	0.107515	0.398561	0.391629	0.408553	0.538003	1.10497	0.685234	1.1525	2.62881	892.541	181.892	339.955	656.208	1285.03	572.757	621.964	1147.43
DDB_G0281507	colC	NA	colossin C, Cna B-type domain-containing protein	Q54TT6	-1.43847	-0.572254	-1.46478	0.264202	7.81632	1.60262e-154	9.80874	13.0099	11.0014	11.0205	4.11585	4.93743	1.00044	1.90273	4.38884	4.88605	9.57119	6.23666	3.77124	4.31125	5.63815	2.74009	19.1817	9.52594	3.6619	7.84209	1901.98	762.575	2899.33	2243.33
DDB_G0268076	DDB_G0268076	NA	NA	Q55FJ7	0.0089853	-0.862164	-1.4202	3.66473	8.26501	5.81728e-154	1.48736	1.38252	1.14012	1.11475	1.00475	0.925383	0.92653	0.747552	0.746942	0.689436	0.640319	0.774886	0.549935	0.685234	0.794795	0.748609	11.4814	7.19424	3.5444	14.8814	209.966	66.264	242.669	340.682
DDB_G0276869	psvA	EB4, SP35	prespore vesicle protein	P08798	0.699878	-0.221796	-0.181268	3.21487	10.9539	4.9971e-153	0.824284	1.65804	1.77318	1.07988	0.871067	2.24782	1.29461	1.45249	0.626141	0.868449	1.02228	1.60569	0.732023	1.3763	2.08356	0.870706	9.52766	6.20307	3.89685	10.2804	1630.26	347.063	1737.93	2122.81
DDB_G0287025	DDB_G0287025	NA	NA	Q54KZ2	-3.27318	-3.41058	-4.01658	-5.29101	-5.47262	1.04947e-152	357.604	344.946	335.951	287.674	42.7325	29.401	20.2256	9.67902	30.9002	28.3309	29.3028	20.2403	21.0606	23.4775	20.8438	20.023	6.2785	5.44497	6.40122	7.56731	3.53656	10.4194	5.90981	6.22899
DDB_G0278697	DDB_G0278697	NA	NA	Q54XY7	0.420649	-0.406897	0.92759	8.25649	12.5274	1.04947e-152	0.214969	0.454272	0.538646	0.441704	0.374243	0.403837	0.353631	0.329387	0.321575	0.211535	0.186632	0.474607	0.451889	0.627976	1.00136	0.481297	34.0588	7.66063	22.1978	38.4321	704.631	203.596	380.107	644.867
DDB_G0289519	DDB_G0289519	NA	NA	Q54HD8	-7.55288	-8.56952	-9.17506	-5.89767	-5.08101	1.55914e-151	228.449	238.114	369.338	305.067	1.5799	1.38076	1.03733	1.20175	0.500294	0.596507	1.75982	0.944925	0.81974	0.850855	1.1525	0.748609	2.6165	1.58756	4.01431	6.60548	3.9896	9.23247	7.33101	7.14173
DDB_G0281239	impa1	NA	inositol-phosphate phosphatase, inositol monophosphatase (IMPase)	Q54U72	-5.26347	-5.29436	-5.43863	-5.39573	-5.36709	1.73615e-151	1423.42	1282.45	1038.97	1026.49	38.0496	28.4889	17.393	9.18079	22.4932	22.7818	30.5083	30.5929	17.713	43.1361	29.0172	25.7045	21.4985	12.4401	22.0414	26.8974	12.1087	42.3728	25.0853	18.4122
DDB_G0289813	cupF	NA	calcium up-regulated protein, ricin B lectin domain-containing protein	Q7Z1I0	4.43524	-0.818047	-1.89848	-2.6306	-0.379484	8.26624e-151	15.2153	14.0106	22.6006	24.3175	391.116	272.4	307.466	173.079	7.15689	8.86539	13.0278	7.20297	3.71665	8.07804	5.63815	3.90517	1.95475	2.87683	1.58149	3.27054	4.84202	18.8897	12.5251	11.5431
DDB_G0287529	DDB_G0287529	NA	NA	Q54K85	0.26563	-0.639416	0.709054	4.09235	11.9723	2.69715e-150	0.325502	0.382625	0.450018	0.337647	0.29131	0.505158	0.21544	0.107515	0.275225	0.211535	0.29562	0.198257	0.293258	0.569011	0.687573	0.481297	1.47381	1.46971	0.784556	1.33354	295.856	44.0501	249.992	241.415
DDB_G0280751	DDB_G0280751	NA	NA	Q54UY7	-0.0086897	1.29201	7.23404	12.092	10.8773	1.56641e-148	0.214969	0.382625	0.235116	0.337647	0.29131	0.280616	0.12699	0.209731	0.398561	0.391629	0.408553	0.40728	9.24758	1.99004	4.39256	9.26439	141.67	74.966	118.057	117.011	55.3477	82.7095	35.115	47.0126
DDB_G0284821	DDB_G0284821	NA	NA	Q54P32	-0.536071	-1.88154	0.783812	9.92713	10.1212	1.63402e-148	0.530499	0.61386	0.775214	1.0449	0.622741	0.438785	0.353631	0.209731	0.321575	0.211535	0.457927	0.198257	0.81974	0.441628	0.899033	2.57314	470.205	136.034	158.598	314.125	353.967	400.408	266.101	325.658
DDB_G0283555	DDB_G0283555	NA	putative spore coat protein	Q54QX2	1.81771	2.34826	1.94007	9.73135	12.4619	2.61606e-148	0.325502	0.820628	1.10434	1.07988	1.45027	1.43709	1.18451	2.05262	2.7362	1.89011	2.28675	3.98033	3.27975	1.4793	2.80779	2.51745	303.655	407.923	161.608	327.65	2819.1	551.648	2252.53	2422.17
DDB_G0280149	DDB_G0280149	NA	NA	Q54VT3	5.17949	-0.564424	-2.06042	-2.49573	-2.07008	9.54232e-148	2.96668	1.54805	1.3177	1.18421	63.0163	32.0817	24.547	27.7135	1.06833	1.29963	1.06379	1.0566	0.642464	0.685234	0.687573	0.748609	0.561735	0.437526	0.308387	0.279247	0.431964	0.653913	0.672978	0.36285
DDB_G0284327	tmem184F	NA	transmembrane protein 184F	B0G150	-0.148359	-0.0853665	3.62713	10.3129	12.2913	1.46402e-147	0.325502	0.20645	0.450018	0.337647	0.29131	0.280616	0.21544	0.107515	0.321575	0.211535	0.29562	0.198257	1.21729	0.685234	0.575121	1.79029	70.6033	17.1023	39.126	41.0754	221.62	117.032	165.497	184.913
DDB_G0269618	DDB_G0269618	NA	NA	Q55DL3	2.96153	3.332	4.12265	7.74503	10.5807	5.28598e-147	0.530499	0.295897	0.580206	0.722082	1.11054	1.32435	1.44113	1.45249	2.7362	2.72554	1.43387	1.76886	3.96226	3.15332	3.09651	6.00664	46.4145	22.5218	20.1648	31.1543	303.572	172.668	201.665	213.191
DDB_G0270154	DDB_G0270154	NA	NA	Q55C98	0.925133	1.93995	5.08835	11.4256	10.8969	3.12083e-146	0.484742	0.342556	0.620618	0.52823	0.594023	0.809082	0.434768	0.209731	0.776673	1.04269	1.06379	0.944925	4.75318	2.64862	3.91298	14.2306	429.913	114.765	271.071	441.278	171.571	401.595	152.539	256.6
DDB_G0277045	DDB_G0277045	NA	NA	Q550P8	1.02043	0.249717	-0.726998	2.13344	6.87369	1.20278e-145	1.75483	1.95942	2.43158	2.17105	3.09449	3.33096	1.58742	3.15055	1.7232	1.89011	1.71918	3.33477	1.3847	1.3763	1.74346	1.04842	6.52848	7.71892	2.95668	6.98336	165.265	84.1413	232.019	141.451
DDB_G0286061	DDB_G0286061	NA	glycoside hydrolase family 5 protein	Q54MB3	-0.389385	-0.726487	1.24088	2.05359	7.1558	4.38222e-144	0.617887	0.61386	0.996287	1.21882	0.622741	0.750216	0.265975	0.384211	0.532472	0.211535	0.683972	0.538003	1.5235	2.19311	1.74346	1.33715	1.9776	2.23326	1.14582	2.16691	54.3366	29.936	65.6472	66.5442
DDB_G0291171	DDB_G0291171	NA	NA	Q54F13	0.486707	1.14366	1.58305	7.49429	8.18672	7.73496e-144	7.66799	7.24793	9.01618	9.7537	9.2624	8.31199	11.6913	4.34716	16.1806	16.8182	21.1856	14.1785	27.0206	18.2615	21.035	43.7959	2077.42	403.961	661.699	1149.37	2353.67	2118.13	1348.73	1678.64
DDB_G0278345	acly	NA	ATP citrate synthase, ATP citrate lyase	Q54YA0	-4.8644	-5.13982	-5.29721	-4.72638	-3.65551	8.96472e-144	2001.15	1967.08	1775.71	2023.6	51.1565	58.0594	32.863	40.4169	29.6992	33.1346	62.4933	65.6723	33.9603	46.5963	53.679	73.5242	66.2652	36.7985	47.5313	60.5056	121.415	139.859	144.506	79.1002
DDB_G0295799	DDB_G0295799	NA	unknown	C7G077	11.2244	7.39992	8.70241	8.29681	7.35875	1.14061e-143	1.37215	0.906675	1.03244	1.62974	2471.69	1486.5	1101.71	839.578	140.159	175.002	98.8176	95.4947	494.787	296.93	214.741	439.524	252.643	145.415	186.863	187.899	117.69	127.464	81.3125	116.178
DDB_G0271162	DDB_G0271162	NA	NA	Q55B43	0.347602	0.657857	3.19972	8.1856	8.65289	2.03757e-143	2.47565	2.15063	2.77649	2.37307	1.94116	1.71765	2.86291	1.75276	2.56778	2.47543	4.62497	3.76521	26.6124	15.6033	14.0559	27.1938	732.941	223.09	338.04	466.166	852.996	425.608	489.897	781.748
DDB_G0291516	DDB_G0291516	NA	putative protein kinase, ankyrin repeat-containing protein	Q54EG9	-0.86679	-1.59052	-0.419529	5.0396	6.16688	7.82514e-143	3.15528	3.91711	4.66601	4.31576	2.14684	2.10855	1.11099	1.05092	1.63836	1.2144	1.22891	1.11209	2.84239	1.53066	2.51861	5.78563	132.608	86.6201	33.6527	106.712	224.015	176.555	187.109	240.717
DDB_G0276793	DDB_G0276793	NA	NA	Q7KWW7	2.09071	0.974601	3.13069	9.81319	10.9294	1.50238e-142	0.701908	0.552	0.849897	0.831839	2.83876	2.19213	1.00044	0.490357	1.09712	1.04269	1.27001	0.774886	4.91675	2.64862	3.19268	5.17766	545.723	119.893	86.1564	204.514	718.706	628.066	494.734	406.198
DDB_G0292968	DDB_G0292968	NA	putative licheninase	Q54CM9	0.0424162	0.174028	0.206854	6.79643	7.06237	9.75871e-142	9.17033	6.842	10.9329	12.6871	5.77303	5.62924	8.05937	6.83897	5.45169	5.54968	16.8054	11.2814	7.39597	6.97377	13.6735	21.3469	1089.23	611.812	647.469	778.04	757.793	1389.3	1075.95	1008.77
DDB_G0281389	abcG6	RAM2, putative regulator of adhesion and motility 2	ABC transporter G family protein	Q54TV1	0.0394303	-0.818992	-0.874278	3.27976	6.98148	1.14614e-140	1.90707	2.23247	2.12037	2.13735	2.04405	2.19213	0.815213	1.20175	1.12587	1.63801	0.640319	1.22256	1.16121	1.06402	1.44981	1.56461	20.3401	15.2957	4.44491	11.8943	217.283	93.305	189.683	174.396
DDB_G0289815	cupB	NA	calcium up-regulated protein, ricin B lectin domain-containing protein	Q7Z203	3.29066	-1.75813	-1.78054	-2.89526	-0.671586	6.37311e-140	43.1426	38.6182	70.4596	76.9299	464.538	359.147	282.155	415.737	14.0577	17.1496	13.4297	12.73	12.6232	21.6218	17.5934	15.1133	4.86924	8.0104	2.95668	7.12077	18.5218	44.3365	24.5083	26.8906
DDB_G0275069	pks16	dipks16, FAS, beta-ketoacyl synthase family protein	putative fatty acid synthase	Q869W9	-5.29933	-6.75979	-6.72292	-7.68206	-6.06449	9.15575e-140	1520.41	2074.99	1833.45	1660.66	60.2931	47.8618	11.0739	16.903	12.3537	18.889	11.2996	15.5196	8.15846	13.0953	17.1632	33.592	5.91487	7.77722	3.5444	8.97546	10.2458	41.8819	22.9107	14.2265
DDB_G0275063	DDB_G0275063	NA	unknown	Q86I18	1.46665	2.57642	6.10983	11.9994	12.6378	3.34817e-139	0.384965	0.61386	0.737343	0.831839	0.924774	1.15441	1.25794	0.384211	1.8926	2.80884	1.75982	1.93164	30.0414	10.7876	9.89621	37.2323	1527.26	186.729	785.275	969.97	1258.58	2194.06	975.608	1611.08
DDB_G0271074	DDB_G0271074	NA	unknown	Q55BW8	0.805967	1.86097	3.75361	7.33446	10.1011	4.50574e-139	1.83099	2.01409	2.3625	2.20475	3.09449	2.16427	3.22668	1.60269	4.05303	6.13017	9.12902	5.96819	33.4976	28.5427	15.0121	23.9946	332.023	119.252	155.118	214.95	2175.48	497.076	1128.22	1853.83
DDB_G0268656	DDB_G0268656	NA	putative protein serine/threonine kinase, ULK-related protein kinase	Q55F27	1.6552	3.47917	3.86853	8.97322	9.19103	7.26953e-138	0.617887	0.419442	0.538646	0.393517	0.622741	0.720545	0.703119	0.594108	2.00536	1.97393	2.61008	1.27758	3.96226	1.42785	2.37379	3.73899	78.8934	34.9921	51.6753	64.2475	72.3236	76.8595	62.7182	78.027
DDB_G0284885	DDB_G0284885	NA	NA	Q54P10	0.172768	3.10652	6.4881	9.34672	10.7415	2.87052e-137	0.325502	0.295897	0.343519	0.337647	0.29131	0.280616	0.12699	0.272196	0.595302	0.779772	0.596103	0.717166	4.04411	2.69915	3.00031	6.39335	29.2664	9.93395	10.4684	21.1985	43.0016	48.4684	39.331	66.115
DDB_G0274523	DDB_G0274523	NA	RNA recognition motif-containing protein RRM	Q86HL7	8.30749	2.57584	2.74629	2.71295	2.57073	9.93798e-137	0.325502	0.342556	0.400686	0.393517	24.2297	15.3887	6.46108	11.5723	0.686973	0.596507	0.596103	0.888654	0.790662	1.11653	0.899033	0.685748	0.537072	0.81456	0.493252	0.65582	0.549271	0.789487	0.720693	0.489726
DDB_G0274245	DDB_G0274245	NA	NA	Q86KL0	4.6453	1.20761	-1.42117	-1.89144	-1.36762	2.11487e-136	17.4678	18.7702	18.016	19.419	244.347	283.73	453.3	228.924	26.2638	30.9812	52.6086	45.4508	4.37144	8.83081	7.79172	7.66351	3.2087	2.29182	3.62273	5.71216	3.48325	6.12071	5.73213	7.35647
DDB_G0278609	DDB_G0278609	NA	NA	Q54YQ8	3.09903	-2.28726	-1.82573	-1.8634	-1.32033	3.47756e-136	47.3465	40.9977	66.252	64.3684	498.616	289.23	320.684	223.992	9.67176	8.36819	8.48583	12.1935	11.2622	23.7282	13.4344	14.3961	9.30048	8.65161	9.45174	15.9457	7.93029	29.4451	16.6085	17.2316
DDB_G0267654	tgrO2	NA	immunoglobulin E-set domain-containing protein	Q55GI7	-0.260368	0.0968117	5.02676	11.6778	11.8364	1.91273e-135	0.214969	0.20645	0.235116	0.337647	0.205207	0.192553	0.12699	0.107515	0.187551	0.211535	0.29562	0.198257	0.790662	0.441628	0.632229	1.62117	35.4897	22.1139	11.9543	35.8917	24.3225	44.1728	24.5083	36.1736
DDB_G0274675	DDB_G0274675	NA	NA	Q555H0	1.46957	1.32462	4.18096	10.1901	11.1951	4.05557e-135	0.214969	0.295897	0.400686	0.337647	0.335978	0.505158	0.31108	0.209731	0.361616	0.499038	0.408553	0.40728	1.21729	0.904742	0.899033	1.734	62.8811	18.4426	13.9484	28.7169	85.255	61.4367	54.242	63.0028
DDB_G0269900	gnt10	NA	GlcNAc transferase, glycosyltransferase, beta-1,6-N-acetylglucosaminyltransferase, core-2/I-branching enzyme	Q55CU3	0.106504	0.602227	3.71349	9.25987	10.0747	1.68059e-134	0.384965	0.295897	0.495502	0.337647	0.374243	0.326989	0.12699	0.272196	0.361616	0.499038	0.408553	0.40728	1.0202	0.958183	1.20243	2.90687	50.8889	13.0812	23.4489	39.7366	45.7688	104.76	46.254	55.8663
DDB_G0280019	DDB_G0280019	NA	DJ-1/ThiJ/PfpI family protein	Q54W12	-0.0463361	1.23703	2.65615	9.55295	10.5917	5.16629e-134	0.574738	0.674147	1.10434	1.4251	0.762376	0.690685	0.777952	0.329387	1.12587	1.46924	2.44848	1.66013	4.31689	3.70747	2.90407	7.22178	660.534	88.31	194.017	296.034	947.985	615.507	508.846	636.819
DDB_G0281917	DDB_G0281917	NA	alpha/beta hydrolase fold-1 domain-containing protein	Q54T91	1.63453	2.99979	6.01936	9.41806	9.98356	1.80363e-133	0.325502	0.295897	0.580206	0.393517	0.535354	0.630269	0.513055	0.272196	1.06833	1.38456	0.98065	0.717166	8.7575	3.80815	3.33686	9.8163	52.2743	34.9921	46.3194	39.565	78.9223	54.8912	61.0319	78.349
DDB_G0276693	DDB_G0276693	NA	NA	Q551A0	2.66397	3.9097	5.449	9.7877	10.5122	3.05725e-133	0.325502	0.61386	0.400686	0.393517	0.707163	0.954229	1.03733	0.798352	2.11801	1.89011	2.56969	1.82316	7.1781	4.51239	4.72807	8.93321	137.764	36.5072	66.6484	81.9954	110.08	208.341	113.841	165.328
DDB_G0268490	tgrO1	NA	immunoglobulin E-set domain-containing protein	Q55GI8	-0.0408833	3.18452	6.72192	13.3224	13.9446	8.34877e-133	0.214969	0.20645	0.235116	0.231581	0.205207	0.192553	0.12699	0.107515	0.321575	0.499038	0.29562	0.331626	0.848684	0.366793	0.899033	1.33715	28.108	16.6361	7.26172	23.842	28.5799	38.65	25.0853	30.1101
DDB_G0267898	DDB_G0267898	NA	EGF-like domain-containing protein	Q55FZ0	0.00270105	1.03831	3.91682	7.06463	10.5028	9.59579e-133	0.384965	0.382625	0.235116	0.486115	0.335978	0.403837	0.12699	0.209731	0.398561	0.689436	0.457927	0.474607	1.6342	1.93919	1.35124	2.18269	12.072	2.64295	5.03193	13.2334	70.0087	60.0867	82.7326	141.612
DDB_G0274751	DDB_G0274751	NA	unknown	Q1ZXL5	-0.0110943	0.350292	0.341534	7.04287	10.7474	1.47189e-132	0.484742	0.703855	0.620618	0.759015	0.374243	0.599627	0.434768	0.384211	0.564105	0.955985	0.457927	0.832005	0.732023	0.507476	0.575121	1.39423	32.1055	29.4563	12.0325	45.1263	478.119	97.7232	338.48	590.78
DDB_G0272512	DDB_G0272512	NA	unknown	Q7KWT9	2.11218	1.92397	2.7506	8.26741	10.2198	1.58834e-132	0.384965	0.382625	0.450018	0.568789	0.897965	0.505158	0.703119	0.645473	0.894348	0.779772	0.770027	0.717166	1.16121	1.4793	0.95039	1.84652	53.9096	11.2162	15.9815	28.4422	136.528	113.146	78.2948	121.436
DDB_G0283429	DDB_G0283429	NA	NA	Q54R22	0.16041	1.77855	2.63317	6.92118	7.40761	6.74197e-132	2.21067	1.71294	2.15499	1.6977	1.34623	2.16427	1.58742	0.950115	3.85708	6.04725	7.36012	4.14162	9.87377	10.4866	10.7091	12.9064	230.726	76.0731	78.2985	173.756	290.747	203.964	126.8	203.962
DDB_G0289561	DDB_G0289561	NA	NA	Q54HC3	-0.699994	1.08451	3.07717	10.7218	11.0691	1.69755e-131	0.214969	0.295897	0.235116	0.393517	0.205207	0.192553	0.12699	0.107515	0.275225	0.391629	0.408553	0.40728	0.549935	0.569011	0.575121	1.10674	67.5598	18.3844	18.2491	31.7035	55.9065	72.5231	26.4167	36.7639
DDB_G0274735	DDB_G0274735	NA	unknown	Q555U9	0.94511	2.99769	7.12174	10.3926	10.1156	1.71715e-131	0.864422	0.820628	1.353	0.939164	1.1894	0.954229	0.852389	1.60269	4.5567	4.38811	5.71131	5.00145	115.954	45.7939	55.2562	144.673	1010.8	231.83	446.76	724.522	533.011	761.92	358.539	549.786
DDB_G0295801	DDB_G0295801	NA	B_lectin domain-containing protein	C7G078	10.2506	6.70996	7.60403	7.61131	6.81278	2.31811e-131	1.98307	1.1882	2.12037	2.30577	1487.26	1000.43	1524.08	883.715	150.799	147.009	146.835	108.743	427.652	257.364	197.344	307.21	222.844	191.157	234.01	202.42	139.322	111.51	131.77	148.641
DDB_G0286855	gtaD	NA	putative GATA-binding transcription factor, GATA zinc finger domain-containing protein 4	Q54L72	4.02444	5.32596	8.55186	12.8287	13.7792	2.37279e-131	0.214969	0.20645	0.235116	0.231581	0.442499	0.403837	0.21544	0.209731	0.595302	0.596507	0.29562	0.538003	1.99255	1.22092	1.20243	3.2955	20.1129	10.0505	10.3511	21.4388	29.6975	33.0043	24.3308	34.4029
DDB_G0275411	DDB_G0275411	NA	unknown	Q553T1	0.767585	0.782385	2.1744	8.47564	10.7219	3.21808e-131	0.436727	0.342556	0.620618	0.646799	0.535354	0.630269	0.474164	0.384211	0.361616	0.689436	0.72718	0.774886	0.877506	1.42785	1.30178	1.84652	78.3255	8.88477	31.9326	63.5266	208.955	181.709	185.689	330.057
DDB_G0287231	manF	NA	alpha-mannosidase	Q54KN4	-2.32093	-2.17326	-1.40178	1.27715	7.02193	3.50923e-131	1.4106	1.52051	2.29338	2.10362	0.442499	0.630269	0.31108	0.329387	0.275225	0.499038	0.770027	0.658661	0.642464	1.01126	0.899033	1.04842	6.23305	2.40891	1.0661	2.44325	148.076	99.0732	192.478	157.441
DDB_G0285941	DDB_G0285941	NA	NA	Q54MH1	1.55538	3.68798	5.94255	12.1127	15.3816	1.53831e-130	0.214969	0.20645	0.235116	0.231581	0.205207	0.326989	0.21544	0.209731	0.275225	0.211535	0.596103	0.198257	0.612033	0.796415	0.575121	0.870706	15.9336	4.8617	5.30583	13.302	70.3014	47.1184	83.5314	121.651
DDB_G0273145	DDB_G0273145	NA	NA	Q557F2	0.288977	0.213925	1.72082	10.7796	11.1239	1.79799e-130	0.384965	0.454272	0.400686	0.393517	0.505212	0.280616	0.353631	0.107515	0.275225	0.211535	0.50523	0.474607	0.518071	0.366793	0.687573	1.62117	213.669	40.5279	104.413	126.588	149.752	199.014	158.086	173.216
DDB_G0281143	DDB_G0281143	NA	NA	Q54UD5	0.0122606	1.7104	5.70929	9.56034	8.83048	1.7984e-130	0.943996	0.674147	1.21139	1.35656	0.474336	0.779721	0.777952	0.798352	2.5397	2.14134	2.73122	2.25639	43.9205	24.2799	21.8476	58.6325	569.821	148.795	351.253	381.615	255.332	340.968	162.346	215.767
DDB_G0272656	sigN4	NA	SrfA-induced protein N4	Q7KWN6	0.256442	0.660895	0.61505	4.40515	8.52067	6.81662e-130	0.943996	0.674147	0.95998	1.0098	0.789739	0.779721	0.665509	0.645473	0.626141	0.779772	2.00332	1.00089	0.848684	1.83737	1.25219	1.33715	13.9801	5.56161	6.63591	8.11686	181.735	80.8277	122.761	199.508
DDB_G0280559	DDB_G0280559	NA	kinase motif-containing (KMC) protein	Q54V82	1.09716	2.75682	5.46329	11.867	13.0108	9.83984e-130	0.325502	0.20645	0.235116	0.231581	0.335978	0.192553	0.31108	0.107515	0.321575	0.391629	0.50523	0.40728	1.10497	0.627976	0.847204	1.62117	54.8409	9.7008	20.5949	38.5694	61.4409	89.4186	59.4786	83.0709
DDB_G0288363	DDB_G0288363	NA	subtilisin-like serine protease	Q54J39	0.829173	1.1512	1.38886	6.11313	7.79418	1.59316e-129	0.436727	0.419442	0.235116	0.441704	0.442499	0.403837	0.31108	0.384211	0.467421	0.499038	0.640319	0.40728	0.672575	0.685234	0.575121	0.621029	5.91487	3.86974	4.36662	4.7498	16.2599	15.0436	21.8455	9.55729
DDB_G0268644	DDB_G0268644	NA	PUCC protein	Q55F44	1.13541	1.926	4.38708	9.42817	10.6459	1.67811e-129	0.574738	0.733328	0.620618	0.52823	0.679268	0.438785	1.07418	0.645473	1.18324	1.72216	1.39298	1.22256	6.76955	2.54753	5.06345	12.2443	177.579	106.024	108.714	150.858	367.111	246.386	242.226	471.338
DDB_G0287317	spaA	NA	transcription regulator SpaA	Q54KJ1	-1.50726	0.542705	4.31539	7.57014	9.09981	4.5904e-129	0.530499	0.644165	1.2469	1.11475	0.374243	0.366981	0.31108	0.329387	1.18324	1.2144	0.683972	1.11209	14.1475	4.51239	8.50925	18.4784	77.7577	100.547	36.7021	72.761	263.58	137.691	223.454	236.425
DDB_G0278067	DDB_G0278067	NA	NA	Q54YV2	0.139974	0.612603	2.50871	10.2761	10.5234	1.01241e-128	0.325502	0.295897	0.343519	0.231581	0.29131	0.192553	0.265975	0.107515	0.321575	0.211535	0.408553	0.198257	0.612033	0.507476	0.451217	0.748609	37.1932	15.5871	21.846	27.8243	52.0217	15.821	27.7037	29.1979
DDB_G0273867	DDB_G0273867	NA	NA	Q556S1	-0.0492451	2.10535	3.59618	9.88711	10.9755	3.55565e-128	0.384965	0.295897	0.235116	0.441704	0.205207	0.280616	0.265975	0.209731	0.361616	0.391629	0.683972	0.832005	0.81974	0.685234	1.10237	2.23856	57.3165	39.1294	21.064	31.8409	106.967	66.264	99.463	64.0223
DDB_G0286025	DDB_G0286025	NA	glycoside hydrolase family 5 protein	Q54MD5	1.10614	1.53197	4.24326	9.53845	9.12573	1.07973e-127	1.33364	1.7952	1.3177	1.9348	1.26795	1.85745	2.75375	2.55189	2.70813	4.72009	3.29595	4.57161	24.8707	7.02397	20.7482	51.1315	650.745	873.154	431.943	739.626	558.155	609.412	478.048	549.142
DDB_G0267844	expl6	DdExpl6	expansin-like protein	Q55G32	0.928959	1.75186	6.34454	13.7581	12.8713	1.80983e-127	0.214969	0.342556	0.235116	0.337647	0.29131	0.192553	0.394688	0.209731	0.321575	0.391629	0.408553	0.59909	3.38901	1.06402	2.32548	5.3435	480.357	92.0393	210.984	322.295	173.008	221.964	116.326	153.309
DDB_G0275423	DDB_G0275423	NA	NA	Q553U2	0.206484	2.12516	4.49168	8.22623	10.1684	2.01448e-127	0.530499	0.419442	0.495502	0.608221	0.335978	0.403837	0.353631	0.490357	1.52505	1.29963	0.938888	0.538003	5.95232	2.90111	4.5843	5.06709	38.2379	40.4696	33.8873	40.4575	164.679	60.9458	175.171	202.137
DDB_G0280537	wacA	aqpC, AqpC	aquaporin-like protein	Q54V53	-0.267023	-0.265566	-0.240183	0.289987	6.03146	1.02052e-126	8.04361	5.54265	6.79063	4.48281	3.83516	3.99606	4.02657	2.25239	4.24893	4.056	5.83198	3.76521	4.37144	8.22861	4.15282	5.06709	9.27776	4.27827	2.83907	6.09013	458.003	174.018	306.44	254.239
DDB_G0290925	psiD	NA	PA14 domain-containing protein	Q54FD8	-0.886206	-1.3432	-0.960765	0.536851	8.77761	3.12956e-126	0.783859	1.29943	2.08573	2.47395	0.707163	0.56862	0.394688	0.899616	0.500294	0.391629	0.938888	0.832005	0.672575	0.850855	1.64586	0.748609	2.70765	1.52866	0.986133	1.71666	504.407	128.65	593.518	496.182
DDB_G0280693	tgrB2	NA	IPT/TIG domain-containing protein	Q54V05	1.51762	0.70704	1.71632	6.03235	7.21347	5.58961e-126	2.66464	1.84998	2.22421	3.61364	5.79851	4.3007	6.13413	3.20042	3.04472	4.13904	4.30296	3.17326	11.0716	5.1658	4.8239	12.134	156.002	63.3118	101.677	102.078	303.465	258.945	209.209	262.019
DDB_G0292378	fhbA	DdFHa, DidiA	flavohemoglobin	Q9UAG7	-3.49237	-4.31288	-4.77112	-3.44637	-1.50693	5.68659e-126	701.604	593.653	760.202	697.566	65.1032	54.9366	30.1757	25.2226	33.9445	25.9291	29.9457	29.7883	22.1764	36.1153	24.1419	21.3469	55.227	30.3303	37.5622	58.3086	160.528	159.741	223.099	201.655
DDB_G0270342	DDB_G0270342	NA	NA	Q55BV9	0.88379	1.3823	3.24971	7.11525	11.1803	1.17476e-125	0.325502	0.487751	0.660162	0.684709	0.651141	0.47244	0.394688	0.747552	0.981631	1.12878	0.640319	0.832005	1.99255	0.958183	2.132	5.67511	24.4285	14.0719	20.3212	26.4511	483.946	145.3	410.416	376.793
DDB_G0285863	DDB_G0285863	NA	unknown	Q54MM1	1.84521	2.822	3.42191	6.80486	13.4356	1.978e-125	0.214969	0.295897	0.400686	0.231581	0.442499	0.403837	0.353631	0.209731	0.187551	0.499038	0.596103	0.888654	0.485467	0.904742	0.741656	1.10674	3.11763	1.29249	2.48605	4.30281	254.826	51.5366	333.776	286.702
DDB_G0272927	sigN3	NA	SrfA-induced protein N3	Q7KWN8	-0.131096	0.807442	0.76777	3.71245	8.43571	4.03207e-125	0.484742	0.520249	0.495502	0.486115	0.505212	0.192553	0.265975	0.329387	0.532472	1.04269	0.50523	0.474607	0.642464	0.685234	0.687573	0.810149	3.09486	1.46971	1.26503	1.82074	53.8577	24.0448	34.9819	59.2467
DDB_G0290633	DDB_G0290633	NA	NA	Q54FR3	-1.5854	-2.40022	-1.89449	4.09827	4.73794	5.42567e-125	1.29507	1.32716	2.0164	1.18421	0.474336	0.630269	0.353631	0.490357	0.398561	0.391629	0.640319	0.331626	0.581218	0.441628	0.847204	0.685748	15.2748	13.8388	8.74784	18.349	24.8281	17.9896	18.872	29.3589
DDB_G0277325	DDB_G0277325	NA	EGF-like domain-containing protein	Q550A1	0.175175	3.74893	8.37612	9.94867	9.87516	1.07884e-124	0.436727	0.487751	0.775214	0.867832	0.651141	0.403837	0.434768	0.490357	6.1786	3.80683	2.69085	2.85003	110.892	49.8058	51.5283	190.23	278.421	184.34	132.092	233.075	196.875	320.8	174.062	185.611
DDB_G0283301	DDB_G0283301	NA	putative protein kinase	Q54R98	0.569265	0.806763	0.341112	5.24858	5.81678	1.26135e-124	3.90878	2.55938	4.32298	3.84778	5.90044	4.85439	3.37215	1.80275	4.97629	4.88605	7.44053	4.84027	3.93497	4.81401	5.20715	5.50931	155.207	56.669	44.3647	112.342	148.049	215.336	96.179	141.612
DDB_G0288955	DDB_G0288955	NA	EGF-like domain-containing protein	Q54IA3	-0.351256	-3.407	0.119156	5.7106	6.6572	2.58091e-124	0.325502	0.552	0.923497	0.608221	0.535354	0.438785	0.31108	0.209731	0.187551	0.211535	0.29562	0.198257	0.416969	0.627976	0.741656	0.989705	14.5934	8.47674	5.97092	12.375	18.4153	27.7268	14.2561	25.4954
DDB_G0272242	cupI	NA	ricin B lectin domain-containing protein, cup family protein	Q75JP7	5.85636	-0.131218	-1.21774	-1.44051	0.661716	4.04929e-124	13.4133	9.52063	11.2752	11.9871	375.159	308.408	402.752	584.615	12.0464	10.3568	7.23949	7.14929	3.93497	4.66321	6.88266	4.90121	1.24369	5.15335	1.89671	4.3372	11.47	11.1152	21.4017	16.695
DDB_G0269702	DDB_G0269702	NA	unknown	Q55DC6	1.84306	5.3459	5.97338	10.0051	13.7349	5.99714e-124	0.325502	0.419442	0.343519	0.52823	0.707163	0.537167	0.513055	0.490357	4.69658	4.72009	4.10165	2.41847	10.391	5.41701	4.39256	7.05612	167.721	20.5988	32.4799	63.9385	1416.44	417.467	836.041	1182.14
DDB_G0274385	DDB_G0274385	NA	Cysteine proteinase 1, mitochondrial	Q86KD4	1.48558	1.01603	2.7942	7.18935	8.16465	6.09515e-124	1.25644	1.57557	2.05107	2.00238	4.67698	3.55273	2.75375	1.80275	2.23056	2.22494	3.77948	3.28094	10.4727	10.4364	6.45195	14.8374	291.572	46.5298	77.0475	155.596	237.372	374.104	324.679	310.311
DDB_G0271994	DDB_G0271994	NA	NA	Q86AH3	0.314133	2.09181	6.7047	11.4346	12.4835	1.3713e-123	0.214969	0.295897	0.235116	0.337647	0.205207	0.280616	0.265975	0.107515	0.500294	0.391629	0.408553	0.198257	2.95178	1.68428	1.40058	5.06709	64.1076	21.6477	23.4489	49.9323	86.745	131.023	46.0765	93.3195
DDB_G0284623	DDB_G0284623	NA	NA	Q54PD7	-0.396721	1.64368	1.2041	6.9577	11.0996	1.68275e-123	0.214969	0.419442	0.450018	0.568789	0.205207	0.280616	0.265975	0.272196	0.626141	0.596507	1.02228	0.474607	0.612033	0.627976	0.794795	0.810149	18.7274	4.57001	5.9318	13.2677	215.394	61.7231	193.1	261.537
DDB_G0288975	hbx13	NA	homeobox transcription factor Hbx13	Q54I65	0.328328	-0.615915	1.34984	7.66058	9.63461	1.90541e-123	0.214969	0.487751	0.538646	0.646799	0.474336	0.47244	0.353631	0.329387	0.321575	0.499038	0.29562	0.331626	0.672575	0.507476	1.1525	1.27989	30.2885	29.4563	11.1723	26.0734	132.51	33.0043	90.9425	125.192
DDB_G0287319	DDB_G0287319	NA	solute carrier family 35 member protein, TPT transporter family protein	Q54KI9	1.36908	0.615812	0.98078	4.08885	7.47194	2.28042e-123	1.06204	1.38252	1.14012	1.32222	2.58279	2.58157	0.627738	2.15251	1.32608	1.04269	1.51555	2.31044	2.26721	2.34513	2.08356	2.46173	16.0698	11.0996	6.55768	11.0359	164.44	89.705	90.8537	125.3
DDB_G0268640	DDB_G0268640	NA	unknown	Q55F46	-1.03987	-1.19134	0.0352928	2.48532	6.22171	3.20062e-123	2.17277	2.777	2.67309	2.54116	0.978159	1.06894	0.889492	0.798352	0.952611	2.14134	0.85488	0.658661	1.4125	2.49696	2.71145	4.62467	12.1856	9.17622	4.67973	12.8557	125.087	101.119	88.9899	195.591
DDB_G0272716	DDB_G0272716	NA	putative transmembrane protein	Q86IJ0	0.942289	0.607715	0.148609	6.92201	10.7518	3.39967e-123	0.214969	0.20645	0.400686	0.441704	0.442499	0.47244	0.12699	0.209731	0.321575	0.391629	0.408553	0.331626	0.339946	0.366793	0.24354	0.481297	8.91426	1.64642	2.52529	4.44036	59.3123	38.9773	76.3866	67.0271
DDB_G0293440	DDB_G0293440	NA	NA	Q54BT2	-0.101535	-2.41498	0.237359	5.87498	9.81956	5.9324e-123	0.384965	0.295897	0.450018	0.441704	0.409341	0.192553	0.21544	0.209731	0.187551	0.211535	0.186632	0.198257	0.203924	0.569011	0.451217	0.553513	6.73301	2.58446	2.52529	3.30498	61.84	23.2265	55.0852	78.0807
DDB_G0284061	DDB_G0284061	NA	NA	Q54Q79	2.54087	3.74266	7.05126	15.5721	15.3716	7.32018e-123	0.214969	0.20645	0.235116	0.231581	0.29131	0.366981	0.265975	0.107515	0.361616	0.596507	0.186632	0.40728	1.16121	0.441628	0.632229	1.84652	156.025	42.8005	53.7082	108.463	87.1441	138.919	55.1296	72.9295
DDB_G0269836	DDB_G0269836	NA	NA	Q55D03	7.40698	0.192364	-2.25884	-0.408944	0.833841	2.46917e-122	0.783859	0.342556	0.737343	0.393517	41.0527	28.3508	33.2987	8.33378	0.532472	0.689436	0.457927	0.538003	0.339946	0.23117	0.377937	0.250883	0.29665	0.291239	0.358019	0.46335	0.801339	0.653913	0.575706	0.489726
DDB_G0281691	DDB_G0281691	NA	unknown	Q54TL1	1.65013	1.59824	2.7576	9.70981	10.8263	8.06068e-122	0.214969	0.295897	0.400686	0.337647	0.474336	0.326989	0.31108	0.329387	0.564105	0.391629	0.355704	0.331626	0.549935	0.627976	0.575121	1.10674	34.9446	8.65161	16.0206	31.3946	69.1306	44.7047	30.7659	58.5492
DDB_G0283575	DDB_G0283575	gstA, gstA5, putative glutathione transferase	putative glutathione S-transferase alpha-5	Q54QV7	0.408153	0.912376	2.52142	8.00173	10.1302	1.10025e-121	0.904314	0.644165	1.56375	1.39086	1.1894	1.23953	1.00044	0.645473	0.806264	0.955985	3.05402	1.93164	5.73435	3.80815	3.76903	7.66351	242.99	42.276	112.858	159.921	828.703	389.69	651.253	667.725
DDB_G0285781	DDB_G0285781	NA	unknown	Q54MV9	1.73212	3.06812	3.26637	9.47305	10.514	1.43032e-121	1.17896	0.963527	1.70349	1.4251	2.19819	2.16427	4.46273	1.35227	5.36781	5.54968	13.51	6.02188	10.7994	6.52191	7.8874	16.4373	874.28	176.998	370.8	509.866	1400.02	839.238	849.843	1114.69
DDB_G0269360	DDB_G0269360	NA	NA	Q55E80	1.1049	0.846001	1.67584	5.23067	6.55627	1.56533e-121	0.824284	0.644165	0.660162	0.608221	1.00475	1.12597	0.551563	0.594108	0.923519	1.04269	0.770027	0.832005	1.44028	1.06402	1.49895	2.2944	10.8226	7.89381	6.75326	11.7226	21.1295	17.3349	21.8899	36.0126
DDB_G0289283	cupC	NA	calcium up-regulated protein, ricin B lectin domain-containing protein	Q7Z202	4.16387	-0.553631	-1.34003	-2.1055	0.0991725	2.42605e-121	11.3483	8.95252	16.3053	18.4859	143.565	135.909	206.187	147.922	7.54815	10.1911	7.92299	6.5051	4.07139	6.92356	6.54767	5.0118	1.63438	3.92811	1.58149	2.82268	8.03676	12.0564	12.3475	14.6021
DDB_G0277627	tgrR2	NA	immunoglobulin E-set domain-containing protein	Q54ZD2	1.17252	2.94796	7.18486	10.928	10.9456	2.87639e-121	0.574738	0.703855	0.660162	0.759015	0.951503	0.660606	0.665509	1.05092	4.05303	2.30849	2.16535	2.20233	56.8197	15.9042	26.006	102.59	746.273	320.867	216.731	550.133	405.586	758.566	374.781	513.567
DDB_G0288221	DDB_G0288221	NA	NA	Q54J84	10.488	6.12379	5.30737	4.71932	2.72282	3.17734e-121	1.14009	0.703855	1.06845	0.974557	855.346	483.423	533.698	477.161	38.497	21.4566	30.1868	59.3967	18.3934	24.8316	14.7252	46.1124	9.00513	5.73657	6.1274	29.5751	2.46956	3.9071	4.39901	4.08036
DDB_G0274261	DDB_G0274261	NA	NA	Q86KK4	0.0792475	-0.17195	0.0183153	4.6	10.9865	5.56664e-121	0.214969	0.20645	0.450018	0.441704	0.29131	0.326989	0.21544	0.209731	0.321575	0.391629	0.186632	0.198257	0.339946	0.366793	0.377937	0.399281	2.3885	0.63046	0.536148	1.71666	114.603	40.9819	63.2951	107.861
DDB_G0276165	DDB_G0276165	NA	unknown	Q86IA1	2.70326	3.72546	5.36508	11.4049	16.0613	7.52474e-120	0.325502	0.20645	0.343519	0.231581	0.374243	0.366981	0.513055	0.272196	0.595302	0.596507	0.770027	0.59909	1.71707	1.01126	0.632229	2.40598	90.1587	20.5405	12.2671	39.256	1665.62	293.268	922.577	1062.38
DDB_G0284983	colD	NA	colossin D, Cna B-type domain-containing protein	Q54NU3	0.781999	0.914081	1.43182	7.46538	13.3926	1.04541e-119	0.214969	0.419442	0.235116	0.231581	0.335978	0.47244	0.12699	0.209731	0.361616	0.391629	0.408553	0.331626	0.485467	0.507476	0.451217	0.553513	13.5258	2.23326	0.946032	3.58037	265.097	279.113	352.149	307.521
DDB_G0285563	DDB_G0285563	NA	unknown	Q54N16	1.66601	3.06281	4.37274	10.9921	13.639	5.38107e-119	0.214969	0.295897	0.235116	0.231581	0.335978	0.326989	0.31108	0.107515	0.361616	0.499038	0.596103	0.198257	0.549935	0.627976	0.632229	1.10674	35.6941	5.09502	7.26172	20.4089	110.453	92.4459	97.6879	132.275
DDB_G0283149	cotD	DP87, SP75, sorus matrix protein	spore coat protein SP75	Q04503	-0.836282	-0.226273	-0.425356	7.06262	9.19421	1.26959e-118	11.3858	20.6091	19.5556	25.7503	5.54368	7.2612	1.77003	10.3765	7.18484	6.46181	17.0466	24.9071	12.1605	7.42555	22.6124	14.6719	2394.46	2255.68	828.122	2331.88	11257.5	3631.27	9911.02	10054.7
DDB_G0280949	DDB_G0280949	NA	coiled-coil family protein, hssA/2C/7E family protein	Q54UM8	0.105078	0.178597	0.0853758	1.07122	10.6032	5.3135e-118	0.214969	0.20645	0.400686	0.231581	0.205207	0.280616	0.21544	0.107515	0.187551	0.211535	0.355704	0.198257	0.293258	0.366793	0.24354	0.250883	0.29665	0.291239	0.153106	0.332408	36.589	9.60086	19.8928	24.7442
DDB_G0267764	DDB_G0267764	NA	NA	Q55G94	0.308901	0.369713	0.546371	4.89699	7.6471	1.38659e-117	0.904314	0.820628	0.996287	1.21882	1.08417	0.809082	0.815213	0.594108	1.09712	0.779772	1.51555	0.717166	1.0202	1.42785	1.35124	1.84652	25.7231	3.92811	8.39589	17.1817	96.9358	94.8186	86.8154	108.934
DDB_G0280601	DDB_G0280601	NA	unknown	Q54V58	0.545984	4.62203	8.71773	14.236	14.666	1.46263e-117	0.325502	0.20645	0.235116	0.231581	0.205207	0.192553	0.31108	0.107515	0.564105	0.779772	0.812577	0.538003	9.81932	2.49696	2.51861	8.32601	263.454	77.3551	127.049	155.87	342.18	138.428	184.269	207.396
DDB_G0289901	DDB_G0289901	NA	unknown	Q54GV8	-0.259021	0.38194	1.09188	4.42676	10.8015	2.43679e-117	0.783859	0.820628	0.620618	0.684709	0.707163	0.630269	0.12699	0.329387	0.532472	1.29963	0.72718	0.774886	1.07677	1.58194	1.10237	1.84652	16.0017	5.44497	1.26503	2.99499	707.504	321.741	750.526	299.741
DDB_G0274309	DDB_G0274309	NA	discoidin-like protein	Q86A91	1.21899	1.98875	2.00249	4.82055	9.2098	3.83345e-117	0.743091	0.703855	0.849897	0.903598	1.5799	1.32435	1.03733	0.490357	2.652	1.80619	2.20582	1.22256	2.67822	1.8883	1.49895	3.46188	20.8852	3.40265	4.40577	8.83809	244.077	168.823	184.801	200.42
DDB_G0295797	DDB_G0295797	NA	EGF-like domain-containing protein	C7G076	0.104588	0.619468	2.07916	6.06002	6.91725	4.08524e-117	0.484742	0.583166	0.775214	0.939164	0.622741	0.403837	0.551563	0.490357	0.686973	0.689436	0.98065	0.888654	1.79982	1.8883	2.03509	2.2944	28.6986	9.35108	11.1332	17.1817	24.2693	39.9591	28.8132	39.2322
DDB_G0275785	DDB_G0275785	NA	unknown	Q553N1	-0.0345301	0.794992	4.84063	7.44131	12.922	6.86292e-117	0.214969	0.20645	0.235116	0.231581	0.205207	0.192553	0.12699	0.107515	0.187551	0.391629	0.186632	0.331626	0.416969	0.441628	0.575121	0.685748	0.825132	0.63046	0.578439	0.981411	19.1072	9.43713	9.06261	18.1439
DDB_G0284373	DDB_G0284373	NA	NA	Q54PR3	0.0487177	3.06168	2.42259	7.40789	8.18565	1.21975e-116	0.743091	0.583166	0.775214	0.831839	0.594023	0.537167	0.58977	0.384211	3.38101	3.72375	2.61008	3.17326	2.62347	1.3763	2.18041	4.34804	74.3054	25.4937	25.0518	59.6817	109.468	62.1731	60.6768	96.217
DDB_G0277317	DDB_G0277317	NA	NA	Q550B8	0.299376	0.0990452	1.42742	3.9485	11.4132	1.77166e-116	0.214969	0.20645	0.343519	0.231581	0.29131	0.192553	0.21544	0.107515	0.187551	0.211535	0.29562	0.198257	0.339946	0.441628	0.451217	0.250883	0.355366	0.160968	0.404659	0.729544	16.1801	11.4426	26.2835	38.9639
DDB_G0280199	gadA	NA	glutamate decarboxylase A	Q54VQ5	-0.969224	-0.571399	0.895619	5.33983	10.6592	2.89057e-116	0.530499	0.552	0.620618	1.0449	0.374243	0.537167	0.12699	0.209731	0.361616	0.391629	0.640319	0.40728	0.790662	2.29448	0.687573	0.810149	23.1565	3.63622	6.3621	8.56334	369.107	237.345	655.336	424.978
DDB_G0291738	rabG1	NA	Rab GTPase	Q54E92	-0.130008	0.478724	2.15516	6.05556	5.6485	3.50647e-116	1.75483	1.84998	2.3625	2.70907	1.99262	1.32435	1.44113	0.849033	2.0617	2.97537	3.21532	2.25639	10.3094	6.06998	7.12191	12.5202	149.143	42.4508	60.1197	96.2074	80.1463	79.7641	56.6384	69.6564
DDB_G0282811	gtaK	NA	putative GATA-binding transcription factor, GATA zinc finger domain-containing protein 11	Q5KSV0	0.706679	0.0513893	0.0389161	5.24258	7.42585	4.99434e-116	0.660216	0.733328	0.996287	0.568789	1.16315	1.09748	0.394688	0.437705	0.467421	0.779772	0.72718	0.774886	1.0202	0.441628	0.794795	0.748609	16.1153	9.52594	6.83148	11.2419	53.9641	29.5269	52.3338	66.9198
DDB_G0271980	rabR	NA	Rab GTPase	Q86JP5	-7.5156	-8.11934	-8.48167	-2.46509	-0.862264	6.31737e-116	267.072	135.987	232.06	166.659	1.50217	1.26783	0.889492	0.542437	1.06833	0.499038	1.39298	0.658661	1.10497	1.11653	0.741656	0.810149	26.7679	7.60233	26.5765	39.7366	67.0286	71.0913	87.3479	98.7926
DDB_G0283675	DDB_G0283675	NA	NA	Q54QR5	-0.102224	-1.06513	-0.359294	3.97781	9.31115	1.8208e-115	0.384965	0.20645	0.400686	0.486115	0.205207	0.326989	0.31108	0.107515	0.275225	0.211535	0.186632	0.198257	0.293258	0.23117	0.377937	0.481297	1.22061	0.935205	0.620266	2.06316	36.589	15.9847	32.3191	54.2565
DDB_G0269882	DDB_G0269882	NA	lipocalin family protein	Q55CV8	0.302119	0.670568	2.42579	7.74249	9.34897	1.84224e-115	0.824284	0.762598	1.14012	0.903598	1.03128	0.750216	0.627738	0.645473	0.564105	1.04269	1.92222	1.11209	3.49825	3.60677	3.62502	4.01592	175.398	20.8319	76.0311	59.4414	405.347	243.973	226.294	204.337
DDB_G0268856	DDB_G0268856	NA	Putative subtilase-type proteinase YCR045C	Q55EK0	1.77301	3.68184	5.03911	9.53662	11.3317	4.37301e-115	0.325502	0.342556	0.343519	0.231581	0.594023	0.403837	0.31108	0.107515	0.894348	0.955985	0.683972	0.774886	1.71707	1.27285	0.794795	3.46188	37.0569	12.6149	12.6972	17.525	51.8355	135.605	77.3629	50.1785
DDB_G0279463	DDB_G0279463	NA	leucine-rich repeat-containing protein (LRR)	Q54WS8	2.00958	0.576353	1.27769	5.30835	6.93357	5.3458e-115	2.32429	2.53216	1.56375	2.44033	6.10427	5.46322	3.37215	7.13794	3.18487	2.72554	1.80045	3.87278	5.16207	2.95158	5.82967	7.71873	79.6202	53.1144	33.34	51.8891	163.296	158.473	181.428	217.323
DDB_G0280547	comH	gtaB	putative GATA-binding transcription factor, GATA zinc finger domain-containing protein 2	Q54V32	0.781303	0.491151	3.5162	7.50051	6.78306	6.61994e-115	6.24031	8.76314	5.79719	4.61644	6.86853	8.28434	5.37117	9.82849	7.91144	6.79342	8.80743	9.18872	108.552	35.363	46.9401	109.816	634.392	846	806.738	1006.87	669.056	337.204	475.208	612.029
DDB_G0288713	DDB_G0288713	NA	NA	Q54IJ5	1.81844	3.45745	5.64644	9.861	9.53365	1.99225e-114	0.617887	0.419442	0.400686	0.486115	0.734857	0.720545	0.665509	0.645473	1.49668	1.29963	2.81195	1.87742	11.8066	6.1202	6.45195	8.65722	172.468	43.0335	83.7326	101.597	124.768	97.0277	58.3248	65.2028
DDB_G0269794	DDB_G0269794	NA	NA	Q55D44	-1.64193	-0.40827	3.15224	8.77567	9.31175	6.79201e-114	0.325502	0.382625	0.343519	0.337647	0.205207	0.192553	0.12699	0.107515	0.275225	0.211535	0.29562	0.198257	0.934839	0.366793	0.741656	1.79029	23.361	7.89381	17.7799	19.9969	23.1251	25.1085	27.2155	32.4175
DDB_G0267378	aqpA	NA	aquaporin A	Q9U8P7	1.84253	1.44773	2.01119	4.44579	8.73719	7.8341e-114	0.983496	0.791691	0.812712	0.722082	1.99262	1.21119	1.69701	1.20175	1.4399	1.55371	1.92222	1.38729	1.68946	3.85848	1.49895	3.18453	12.708	4.62835	6.08828	7.87644	231.385	61.8049	200.023	108.88
DDB_G0285807	DDB_G0285807	NA	unknown	B0G153	0.531414	3.30587	1.41909	1.32762	10.6098	4.19668e-113	0.214969	0.295897	0.235116	0.231581	0.335978	0.280616	0.12699	0.107515	0.433627	0.596507	0.457927	0.331626	0.416969	0.441628	0.24354	0.250883	0.263983	0.160968	0.25245	0.332408	17.7767	7.10362	12.2144	15.9437
DDB_G0268584	DDB_G0268584	NA	NA	Q55FA2	0.817546	-0.0660815	0.722373	9.2776	10.1653	4.32248e-113	0.214969	0.342556	0.400686	0.337647	0.564921	0.280616	0.21544	0.107515	0.321575	0.211535	0.186632	0.331626	0.339946	0.569011	0.24354	0.553513	41.554	8.53503	15.395	15.5681	39.4095	66.0595	40.4848	24.0466
DDB_G0284781	DDB_G0284781	NA	NA	Q54P56	6.57518	8.362	10.4793	15.8594	15.6645	6.69994e-113	0.214969	0.20645	0.235116	0.231581	0.734857	0.690685	0.665509	0.384211	1.29757	1.80619	2.04385	1.22256	8.13123	2.19311	2.9522	9.76111	185.71	48.5693	108.323	131.738	160.874	86.1459	92.9839	101.046
DDB_G0290291	DDB_G0290291	NA	putative MAPEG family protein	Q54GA9	-0.776172	-1.00565	-0.400773	6.43059	9.81443	8.07445e-113	1.06204	0.906675	1.45858	1.28782	0.622741	0.599627	0.551563	0.329387	0.321575	0.211535	1.1052	0.538003	0.485467	1.3763	1.00136	1.04842	114.143	14.8878	32.7926	44.68	814.148	310.695	498.683	580.693
DDB_G0290675	DDB_G0290675	NA	transmembrane protein	Q54FT6	-0.0465545	0.674042	2.61169	9.97533	11.065	1.93841e-112	0.214969	0.295897	0.235116	0.52823	0.205207	0.326989	0.21544	0.209731	0.275225	0.596507	0.29562	0.474607	0.672575	0.366793	0.794795	1.39423	64.2893	16.7526	23.7226	53.9488	85.388	82.4232	59.7893	128.787
DDB_G0284775	fut2	NA	glycosyltransferase, alpha-3/4-fucosyltransferase	Q54P60	0.131343	1.4282	4.3283	8.4193	10.4722	2.28567e-112	0.325502	0.295897	0.235116	0.337647	0.29131	0.280616	0.12699	0.209731	0.398561	0.499038	0.355704	0.331626	1.13311	0.685234	1.00136	1.50794	13.8892	5.79488	2.91748	7.18947	38.8241	36.1545	19.0051	32.4175
DDB_G0281843	DDB_G0281843	NA	PAN-1 domain-containing protein	Q54TD6	4.66012	1.4007	0.119582	-0.13539	-0.00888695	4.4091e-112	233.103	159.565	192.823	216.704	5310.11	3237.34	4240.18	1768.66	587.997	413.433	469.854	468.166	202.818	356.254	177.367	184.328	96.3365	119.718	122.397	198.644	84.51	256.818	190.836	144.133
DDB_G0269978	DDB_G0269978	NA	NA	Q55CN8	-0.441914	-0.625811	0.8748	7.97518	8.22587	5.39666e-112	1.14009	0.791691	1.42344	0.646799	0.505212	0.690685	0.551563	0.437705	0.595302	0.499038	0.72718	0.658661	1.5235	0.958183	0.741656	3.84978	196.135	43.6745	90.3004	137.608	142.914	201.796	125.069	144.938
DDB_G0272714	DDB_G0272714	NA	NA	Q86II9	5.12026	3.88464	5.4634	10.4188	13.026	8.92778e-112	0.214969	0.20645	0.235116	0.393517	1.03128	0.896454	0.703119	0.747552	0.626141	0.499038	0.683972	0.774886	1.6342	1.06402	0.741656	2.35021	46.3236	8.53503	8.08303	17.1817	128.466	117.973	118.945	144.402
DDB_G0274173	DDB_G0274173	NA	NA	Q86KC6	0.105569	0.658711	1.13004	8.86592	11.7532	9.66647e-111	0.214969	0.295897	0.235116	0.393517	0.29131	0.326989	0.12699	0.107515	0.275225	0.391629	0.186632	0.474607	0.380075	0.569011	0.24354	0.481297	17.887	2.64295	6.40122	13.3364	92.8914	36.9318	72.8807	88.5976
DDB_G0283611	cbpF	CBP6	calcium-binding protein	Q54QT9	0.209507	5.4727	8.75062	10.6416	9.87679	1.79085e-110	2.02104	1.87735	2.18961	3.14496	2.30085	2.69271	1.5143	1.20175	112.649	117.444	57.6715	25.4435	1273.13	656.834	412.984	1084.38	3942.85	1280.46	1396.12	2368.62	2037.2	1708.72	751.901	1206.5
DDB_G0272809	DDB_G0272809	NA	NA	Q7KWN1	1.22803	0.475844	1.86714	6.19388	6.45122	2.83688e-110	2.51346	2.01409	2.22421	2.30577	5.28881	5.8229	1.66049	2.40216	2.31492	3.64066	1.96278	3.28094	7.1781	4.66321	6.78695	13.6789	164.951	65.7592	63.13	113.921	107.872	258.004	90.6318	99.0073
DDB_G0276407	DDB_G0276407	NA	adenylate kinase	Q86HD7	0.0815959	1.08056	1.3371	5.47825	6.56744	3.05925e-110	1.52567	1.10436	1.56375	1.32222	0.951503	1.18282	1.22124	0.645473	3.21289	2.6422	1.39298	2.04	3.1158	2.14239	3.33686	4.23735	54.4775	15.8202	30.9161	28.9915	82.7538	81.605	52.9107	82.4806
DDB_G0267412	pspA	D19, psA, SP29, ponG, ponticulin-related protein	cell surface glycoprotein PsA precursor	P12729	1.48024	2.75078	5.69834	10.2828	13.3845	7.40332e-110	0.384965	0.906675	0.538646	0.646799	0.651141	0.867435	1.18451	0.899616	2.51162	3.1418	1.84106	1.82316	26.8029	6.32107	4.8239	28.1866	408.154	86.6201	198.63	372.38	3062.08	1211.84	1697.36	3300.6
DDB_G0275783	DDB_G0275783	NA	coiled-coil domain-containing protein	Q553N0	-0.239564	-0.246226	-0.295448	0.726523	9.81488	1.16413e-109	0.214969	0.295897	0.235116	0.231581	0.205207	0.192553	0.12699	0.107515	0.187551	0.211535	0.186632	0.198257	0.203924	0.23117	0.24354	0.250883	0.226146	0.160968	0.25245	0.279247	9.20785	6.40743	5.90981	8.85952
DDB_G0270426	DDB_G0270426	NA	NA	Q55BN6	0.190068	1.18045	0.556984	3.19342	7.95745	1.75106e-109	0.530499	0.454272	0.450018	0.568789	0.564921	0.403837	0.353631	0.209731	0.433627	0.779772	0.98065	0.658661	0.518071	0.741277	0.632229	0.748609	2.29725	1.35163	0.661728	1.50804	41.7244	18.4396	27.4374	38.5346
DDB_G0287185	DDB_G0287185	NA	putative phospholipid transfer protein, ML domain-containing protein	Q54KP7	1.73381	4.47666	8.43483	11.3727	11.1531	2.0282e-109	0.214969	0.342556	0.235116	0.231581	0.29131	0.366981	0.21544	0.384211	0.894348	0.868449	0.85488	0.538003	11.4527	5.56772	4.4405	8.98841	55.5677	19.6081	36.1939	39.2903	42.6823	29.5269	29.9227	37.4078
DDB_G0285283	DDB_G0285283	NA	NA	Q54NF7	0.0110548	-0.782194	-1.12893	1.55962	5.92122	2.27252e-109	1.56395	1.82259	2.53513	2.23844	2.06976	2.0528	0.777952	1.05092	1.15457	1.72216	0.640319	1.0566	1.18927	0.741277	1.30178	1.16472	3.89137	4.80336	3.11345	4.71542	115.162	25.3949	87.7917	77.3831
DDB_G0292816	racL	NA	Rho GTPase RacL	Q9GPQ8	2.66059	4.72448	9.10916	12.5034	11.2312	1.02141e-108	0.214969	0.295897	0.343519	0.231581	0.335978	0.403837	0.513055	0.209731	1.21187	0.689436	0.72718	0.832005	18.6928	4.51239	5.63815	18.9197	94.8602	59.6991	78.6113	97.2716	32.8107	53.5821	34.183	34.8858
DDB_G0284819	DDB_G0284819	NA	NA	Q54P33	-0.035573	0.365304	3.91498	11.875	12.1851	3.05971e-108	0.214969	0.20645	0.235116	0.231581	0.205207	0.192553	0.12699	0.107515	0.187551	0.391629	0.186632	0.198257	0.451889	0.441628	0.451217	0.399281	10.709	2.93528	5.69707	9.55927	10.5652	10.7468	6.57606	9.77199
DDB_G0269566	DDB_G0269566	NA	unknown	Q55DQ7	2.57858	3.07982	5.27868	11.3136	11.2182	5.45925e-108	0.214969	0.342556	0.495502	0.441704	0.816966	0.47244	0.852389	0.437705	0.433627	0.689436	1.84106	1.00089	3.41632	2.64862	3.3849	5.95139	210.375	40.9941	154.806	172.691	129.477	159.741	148.19	156.475
DDB_G0277559	DDB_G0277559	NA	transmembrane protein	Q54ZJ0	0.0530716	0.0925982	3.36013	8.89588	10.3339	8.32416e-108	0.214969	0.295897	0.235116	0.231581	0.205207	0.192553	0.21544	0.107515	0.275225	0.211535	0.186632	0.198257	0.612033	0.507476	0.451217	0.481297	6.14214	3.28584	2.01471	5.81525	12.4812	11.729	8.66304	13.2068
DDB_G0281417	DDB_G0281417	NA	transmembrane protein	Q54TZ9	0.973637	2.57296	6.65926	14.3113	13.6344	8.49778e-108	0.325502	0.20645	0.235116	0.337647	0.374243	0.326989	0.265975	0.107515	0.361616	0.391629	0.457927	0.658661	2.95178	0.904742	1.79218	5.78563	589.399	172.394	110.082	289.889	303.04	330.863	73.7239	99.4365
DDB_G0278341	DDB_G0278341	NA	putative ATP citrate synthase, putative ATP citrate lyase	Q54YA2	-4.0664	-4.10301	-4.24058	-3.99003	-3.50035	9.66089e-108	1600.24	1453.28	1986.88	1842.45	91.4185	74.392	78.1098	38.4242	97.7625	83.1571	74.6283	88.3609	80.2503	98.198	85.6526	108.437	130.927	51.1915	49.0951	75.1983	107.153	174.468	90.0105	109.471
DDB_G0282761	DDB_G0282761	NA	unknown	Q54SH4	-0.555578	-4.2897	-5.04152	-4.18882	-4.60232	1.05975e-107	16.2665	21.177	24.5848	21.585	17.7139	11.6571	6.82435	5.19448	1.21187	1.72216	1.14651	1.00089	0.790662	1.06402	1.30178	1.04842	0.895543	0.995144	1.42347	1.05233	0.549271	1.55638	1.27366	0.665473
DDB_G0289517	DDB_G0289517	NA	unknown	Q54HD9	-0.48535	-0.243047	0.976599	8.71011	10.8882	1.50431e-107	0.214969	0.487751	0.660162	0.393517	0.205207	0.366981	0.265975	0.209731	0.433627	0.391629	0.29562	0.331626	0.293258	0.741277	1.20243	0.685748	47.8227	36.6237	15.4732	74.4088	158.24	99.7277	154.003	376.042
DDB_G0281951	cyrA	CaMBP64	cysteine rich protein	Q9GPK9	0.100164	-0.765963	-0.278849	0.107846	5.9499	3.93962e-107	1.37215	1.93207	1.03244	1.11475	1.32016	1.2961	0.740593	0.849033	0.564105	0.779772	0.938888	0.944925	0.732023	1.78639	1.59696	0.870706	1.51972	0.437526	0.905838	1.33354	52.0483	35.4181	51.4462	60.7491
DDB_G0272240	fscD	NA	G-protein-coupled receptor (GPCR) family protein, frizzled and smoothened-like sans CRD protein	Q75JP9	-0.475389	-0.906754	0.0253066	4.01876	6.48103	4.73147e-107	1.37215	1.52051	1.2469	1.6977	0.897965	0.954229	0.665509	0.594108	0.71705	0.868449	0.896973	0.658661	1.07677	1.06402	1.00136	3.24002	20.2492	5.61993	7.88748	21.0955	70.8335	58.5321	91.3863	88.544
DDB_G0273601	sigL-2	sigL	EGF-like domain-containing protein	Q86HY9	-0.908415	-0.145176	1.16713	7.97818	7.12614	8.14396e-107	0.783859	0.583166	0.923497	1.21882	0.374243	0.599627	0.31108	0.329387	0.467421	0.779772	0.551156	1.11209	1.35687	1.42785	1.44981	2.7957	195.249	44.9565	39.4778	90.5775	60.9886	96.0868	33.9168	42.9346
DDB_G0284843	DDB_G0284843	NA	transmembrane protein	Q54P36	0.581599	3.507	4.24073	7.80404	8.16856	2.56901e-106	0.617887	0.552	0.775214	0.486115	0.679268	0.599627	0.627738	0.329387	2.70813	3.8899	3.13468	2.5804	6.22476	4.81401	4.68015	6.77999	59.6786	12.3818	38.8914	58.3086	72.6162	42.9046	47.4966	65.0954
DDB_G0291514	tgrA4	NA	transmembrane protein, immunoglobulin E-set domain-containing protein	Q54EH0	-0.26647	-3.62851	0.311349	7.29559	8.36151	3.28543e-106	0.384965	0.61386	0.699025	0.903598	0.734857	0.438785	0.31108	0.107515	0.275225	0.211535	0.186632	0.198257	0.672575	0.441628	0.515373	1.56461	32.1509	50.6671	15.6296	44.8516	102.63	44.6638	76.6529	81.7294
DDB_G0286485	DDB_G0286485	NA	PHO85 cyclin-2	Q54LQ8	-1.70204	-1.15414	0.223148	3.90766	5.11094	1.44395e-105	6.39062	4.64888	2.2588	1.9686	1.05775	1.21119	0.92653	0.696604	1.41148	1.55371	2.32719	1.1674	4.67139	2.95158	4.77599	6.77999	37.602	40.2365	32.9099	50.9279	107.18	84.9186	97.9985	96.3244
DDB_G0273195	DDB_G0273195	NA	oxalate/formate antiporter	Q556Y5	0.375728	0.813738	5.13772	10.0871	11.111	1.86818e-105	0.214969	0.295897	0.495502	0.568789	0.374243	0.192553	0.394688	0.329387	0.275225	0.689436	0.640319	0.40728	4.23507	2.69915	2.47036	7.33222	154.707	41.4602	47.2967	58.1369	170.24	197.827	182.848	123.958
DDB_G0280935	DDB_G0280935	NA	NA	Q54UM9	1.19967	2.17031	6.10504	10.9596	10.4223	3.02215e-105	0.530499	0.963527	0.996287	1.18421	1.08417	1.23953	0.703119	1.90273	2.25869	1.46924	2.28675	5.21632	69.3378	11.0887	32.6974	48.7598	559.26	1086.25	711.818	892.937	788.791	364.777	660.75	532.293
DDB_G0288387	accA	NA	acetyl-CoA carboxylase A	Q54J08	-3.70982	-5.74382	-5.72806	-5.02427	-4.40205	6.441e-105	323.223	661.44	591.282	577.017	31.5596	42.8321	12.3814	26.3186	8.38648	9.77685	5.22857	12.8373	7.2598	7.87729	13.9125	14.7271	8.66434	19.6081	7.84837	12.272	12.8804	23.7993	28.325	16.8023
DDB_G0289537	DDB_G0289537	NA	NA	Q54HD7	-3.00688	-3.85085	-4.05483	-2.03222	2.84776	6.46749e-105	31.3941	16.4445	26.2612	16.0865	3.32448	1.88539	2.38972	0.950115	1.24047	1.63801	1.88165	1.82316	1.5512	1.53066	1.44981	2.51745	6.02851	1.94015	2.64298	5.23103	128.333	77.3504	124.714	191.621
DDB_G0273943	cyp508A1-2	cyp508A1	cytochrome P450 family protein	Q556M5	0.364566	2.93854	6.49941	8.06566	9.1098	1.28221e-104	1.02284	1.43778	2.15499	2.74263	2.35215	1.71765	1.11099	1.45249	14.7281	12.0138	8.0436	8.00808	188.123	79.9444	56.0209	226.576	422.94	117.387	196.011	416.08	515.05	655.393	573.726	811.367
DDB_G0268398	DDB_G0268398	NA	hssA/2C/7E family protein	Q55FV3	2.5274	0.93906	2.66546	10.834	10.7063	1.42008e-104	0.325502	0.295897	0.235116	0.231581	0.535354	0.403837	0.31108	0.209731	0.187551	0.391629	0.355704	0.40728	0.451889	0.569011	0.451217	0.748609	52.774	8.7099	19.2656	24.1853	40.5004	18.9715	20.2478	21.4709
DDB_G0271372	DDB_G0271372	NA	TIF1 family protein kinase	Q55BF8	0.911111	0.014137	1.87214	8.07491	9.30095	6.62177e-104	0.701908	1.02006	0.996287	1.28782	1.68334	2.10855	0.703119	0.696604	0.746942	0.596507	1.14651	1.00089	1.18927	1.42785	2.32548	8.1604	245.307	73.1013	57.1876	123.945	254.747	410.554	261.264	370.086
DDB_G0280717	DDB_G0280717	NA	MAST family protein kinase DDB_G0280717	Q54UZ1	-0.138825	-1.15395	-0.460169	6.40764	7.5358	1.46358e-103	1.14009	0.703855	0.923497	0.568789	0.951503	0.537167	0.513055	0.209731	0.656682	0.211535	0.29562	0.40728	0.81974	0.507476	0.451217	0.930505	51.6157	17.6851	13.9093	36.9903	80.5986	74.2822	66.801	58.5492
DDB_G0286413	DDB_G0286413	NA	NA	Q54LU3	0.458854	-1.06054	0.37024	4.79435	6.29731	1.68021e-103	0.484742	0.419442	0.538646	0.646799	0.535354	0.56862	0.31108	0.384211	0.361616	0.211535	0.29562	0.331626	0.642464	0.507476	0.632229	0.685748	5.86941	2.46744	2.3683	5.33414	9.66029	18.235	8.44105	11.5431
DDB_G0269124	dcsA	UDP-glucose:1,4-beta-D-glucan 4-beta-D-glucosyltransferase, cellulose synthetase	cellulose synthase	Q9U720	0.219209	-0.674661	-0.553002	6.01458	9.13952	2.27133e-103	0.660216	1.43778	2.46611	2.87682	1.55401	1.2961	0.627738	2.25239	0.656682	0.499038	0.85488	2.09413	1.18927	1.22092	1.49895	1.45116	64.2893	80.5017	35.2947	116.015	625.765	267.25	770.584	920.399
DDB_G0283645	DDB_G0283645	CBP12	calcium-binding protein, calcium-binding EF-hand domain-containing protein	Q54QU0	2.43191	6.678	9.81973	11.3516	9.86581	4.36822e-103	0.701908	1.02006	0.849897	0.939164	3.09449	2.9981	2.57177	1.15151	59.5836	69.078	43.206	19.6502	755.079	379.121	222.244	542.165	1668.35	540.955	727.846	960.908	528.753	521.867	187.952	288.473
DDB_G0290191	DDB_G0290191	NA	NA	Q54GF6	0.263435	2.36396	4.71033	7.44948	7.06847	1.40336e-102	1.02284	0.791691	1.14012	1.18421	0.871067	0.660606	1.00044	0.747552	3.01668	3.30815	4.30296	3.28094	25.4422	11.2392	11.522	25.0426	120.048	46.2385	78.9631	87.1447	93.6364	65.814	57.2154	57.9053
DDB_G0271700	DDB_G0271700	NA	thioredoxin-like protein	Q86HI2	1.20788	1.07946	1.11103	6.1379	9.67794	1.55173e-102	0.617887	0.583166	1.1758	1.0098	0.789739	1.01171	1.40453	1.15151	0.71705	0.689436	2.24629	1.66013	1.32901	1.53066	1.59696	2.12678	44.1887	7.01934	14.6912	36.4067	284.893	255.264	260.864	421.973
DDB_G0276939	pspB	psB, 14E6, 14E-6, prespore protein	spore coat protein SP85	P54704	0.311566	-0.466722	-0.737395	4.59492	9.01078	3.50918e-102	2.85346	6.54428	4.94033	3.74745	3.78411	6.40382	1.29461	4.99513	2.37114	1.38456	2.65047	4.57161	2.92444	1.93919	3.72103	2.23856	71.3301	122.981	23.8398	111.037	2144.32	289.913	1949.61	2299.72
DDB_G0278627	DDB_G0278627	NA	coiled-coil domain-containing protein	Q54YK8	0.136549	-0.049498	0.0935864	6.12587	9.63639	5.31892e-102	0.325502	0.382625	0.400686	0.337647	0.409341	0.366981	0.12699	0.107515	0.187551	0.391629	0.29562	0.40728	0.203924	0.23117	0.377937	0.685748	6.00578	2.05746	1.62095	4.71542	42.5226	20.0353	38.1771	50.876
DDB_G0293288	psiQ	NA	putative extracellular matrix protein, PA14 domain-containing protein	Q54C32	0.395361	1.21604	1.15272	5.06576	6.91847	6.29523e-102	2.81571	2.34152	3.56769	3.17846	2.55718	3.02585	1.55087	3.44977	5.50762	5.88141	4.94692	7.73972	6.52441	2.85064	7.50468	10.6441	61.6319	102.819	39.4387	56.9011	301.39	134.95	311.277	226.981
DDB_G0288871	DDB_G0288871	NA	NA	Q54IB9	0.239219	0.762855	3.58547	6.67366	6.91451	6.46994e-102	1.79292	1.98676	2.3625	2.37307	1.63165	1.46522	1.98892	1.65272	2.14616	2.72554	4.38347	3.17326	30.749	11.5903	11.4742	38.2251	181.031	74.7329	121.068	152.747	175.003	156.141	151.784	188.401
DDB_G0272742	DDB_G0272742	NA	NA	Q7KWP5	0.644942	2.37036	4.14193	7.25846	6.9366	8.5102e-102	1.71671	1.84998	2.12037	2.23844	2.68521	2.85932	2.24403	0.950115	6.96125	8.36819	11.9024	4.67908	38.2601	18.3619	21.0828	43.851	316.124	101.421	116.142	182.269	186.498	186.823	121.252	132.168
DDB_G0281493	sodD	SOD	superoxide dismutase	Q54TU5	-0.261855	-0.644031	1.66481	6.29258	8.13736	9.4693e-102	0.436727	0.454272	0.495502	0.722082	0.474336	0.280616	0.31108	0.272196	0.187551	0.391629	0.50523	0.331626	0.934839	0.741277	1.25219	1.56461	20.4082	5.73657	8.66963	9.55927	62.6649	29.1996	33.1623	37.837
DDB_G0283549	DDB_G0283549	NA	C2 domain-containing protein	Q54QX8	4.49118	1.3287	0.506231	-0.00260472	-0.0302551	1.0338e-101	88.5218	57.0322	60.9496	45.7427	1343.55	811.095	1174.56	666.913	161.971	129.783	170.421	118.881	117.723	122.469	75.9029	61.8866	39.101	39.3042	52.6136	54.6011	43.4539	52.5184	53.4432	49.3736
DDB_G0273021	sigN5	NA	SrfA-induced protein N5	Q7KWN4	-0.150984	1.04533	1.07607	4.33557	6.85448	1.59566e-101	0.574738	0.61386	0.620618	0.722082	0.409341	0.505158	0.394688	0.384211	0.595302	0.779772	1.1052	1.11209	0.963369	0.958183	0.95039	1.45116	6.57393	3.22743	2.4468	5.88397	30.815	17.3758	22.6888	30.2711
DDB_G0293814	DDB_G0293814	NA	NA	Q54B91	-0.0381152	0.774098	5.93395	12.8146	12.5811	2.28356e-101	0.214969	0.20645	0.235116	0.231581	0.205207	0.192553	0.12699	0.107515	0.187551	0.391629	0.29562	0.198257	0.485467	0.441628	0.632229	1.22243	13.6848	9.00135	13.1664	17.525	18.2291	6.03878	11.8149	11.4895
DDB_G0288623	cbpH	CBP8	calcium-binding protein	Q966Q9	2.77249	2.99106	2.48216	8.99058	10.8239	6.3059e-101	0.325502	0.295897	0.400686	0.337647	0.622741	0.505158	0.551563	0.437705	0.433627	0.596507	1.02228	0.774886	0.581218	0.507476	0.687573	1.10674	29.1755	6.61122	13.1273	20.3059	99.437	29.4451	57.0378	60.2126
DDB_G0287681	grlR	NA	G-protein-coupled receptor (GPCR) family 3 protein 17	Q54K11	0.0449826	0.383122	0.88406	8.34038	11.6924	7.26974e-101	0.214969	0.295897	0.235116	0.231581	0.205207	0.280616	0.12699	0.107515	0.275225	0.211535	0.29562	0.198257	0.203924	0.366793	0.24354	0.553513	6.55121	1.41071	1.26503	2.99499	31.2674	26.704	27.5705	28.2857
DDB_G0271318	DDB_G0271318	NA	NA	Q55BG0	-0.0298424	-0.0306078	1.7025	10.8503	13.028	7.96535e-101	0.214969	0.20645	0.235116	0.231581	0.205207	0.192553	0.12699	0.107515	0.187551	0.211535	0.186632	0.198257	0.339946	0.23117	0.24354	0.481297	5.36936	2.75991	3.27019	3.37384	19.9853	5.99782	14.9219	14.5484
DDB_G0281339	DDB_G0281339	NA	NA	Q54U35	-0.703288	-0.634829	0.463824	5.27748	6.66719	2.24319e-100	0.783859	0.733328	0.660162	0.795582	0.474336	0.599627	0.31108	0.107515	0.321575	0.391629	0.640319	0.59909	0.732023	1.01126	0.741656	1.50794	16.0244	4.74503	6.51857	18.7267	19.9587	43.6001	25.2628	40.4663
DDB_G0289887	DDB_G0289887	NA	unknown	Q54GW6	-0.0352416	0.360798	1.07582	12.5237	12.962	2.94025e-100	0.214969	0.20645	0.235116	0.231581	0.205207	0.192553	0.12699	0.107515	0.187551	0.211535	0.186632	0.331626	0.380075	0.23117	0.24354	0.250883	19.9312	4.21991	7.45728	10.7611	16.7389	16.9667	8.04146	18.4659
DDB_G0270164	DDB_G0270164	NA	NA	Q55C89	5.93467	3.42236	0.526739	-0.0869914	0.370393	5.47156e-100	9.50832	7.70795	6.13981	4.85023	411.45	340.935	330.852	133.176	82.4016	82.4945	78.6464	23.6197	10.7177	16.155	10.47	5.89614	5.27844	5.61993	4.79714	3.68361	6.67921	8.49565	9.50656	5.53088
DDB_G0272042	DDB_G0272042	NA	NA	Q55A90	0.166915	0.127287	1.81618	4.77361	9.58616	7.22518e-100	0.325502	0.295897	0.400686	0.337647	0.374243	0.192553	0.265975	0.107515	0.321575	0.391629	0.186632	0.331626	0.642464	0.569011	0.515373	0.553513	1.54267	1.11447	1.0661	1.40343	34.2209	6.20263	24.819	39.4468
DDB_G0278655	DDB_G0278655	NA	short-chain dehydrogenase/reductase (SDR) family protein, glucose/ribitol dehydrogenase family protein	Q54YC1	0.0565545	0.00730334	0.289379	0.184022	4.65367	7.45947e-100	4.36042	3.94423	4.04845	5.81833	3.37557	3.58045	3.40852	2.65169	4.5567	3.97295	3.29595	4.19538	5.43461	6.87336	5.25504	5.50931	4.96018	2.35038	3.34855	4.37159	109.761	53.9912	55.5734	106.036
DDB_G0291476	DDB_G0291476	NA	esterase/lipase/thioesterase domain-containing protein	Q54EK1	-1.22705	-0.623823	0.634432	3.92894	9.60567	1.07274e-99	0.530499	0.762598	1.03244	1.11475	0.374243	0.403837	0.394688	0.209731	0.433627	0.499038	0.640319	0.59909	0.732023	2.39576	1.10237	1.04842	16.2516	1.94015	1.58149	4.81855	426.287	212.064	219.327	328.77
DDB_G0276343	gpaK	Galpha11, Ga11, gpa11	G-protein subunit alpha 11	Q8T130	-0.147218	0.639119	2.1288	7.74772	9.24911	1.07274e-99	0.214969	0.295897	0.235116	0.337647	0.29131	0.192553	0.12699	0.107515	0.398561	0.211535	0.186632	0.198257	0.380075	0.507476	0.515373	0.553513	4.02786	1.82275	2.52529	5.6778	8.48924	8.12721	8.52985	13.6361
DDB_G0293832	DDB_G0293832	NA	PA14 domain-containing protein	Q54B88	0.837484	1.64339	2.06979	9.81762	11.1719	1.08644e-99	0.325502	0.295897	0.343519	0.393517	0.205207	0.366981	0.265975	0.384211	0.275225	0.596507	0.457927	0.658661	0.293258	0.569011	0.377937	1.33715	42.894	18.093	28.0621	32.3558	86.0798	79.9686	67.1116	95.6268
DDB_G0284025	DDB_G0284025	NA	NA	Q54Q93	-0.400977	1.16076	3.01091	5.35217	5.85478	1.23297e-99	4.96225	6.11119	5.76293	5.2509	2.24953	2.30348	2.93568	3.30017	10.5099	11.2682	13.4297	9.24239	56.1666	23.2267	34.2269	67.6227	170.22	206.016	107.267	145.057	233.141	209.527	257.225	260.624
DDB_G0269872	tspB	NA	tetraspanin family protein	Q55CW7	0.616799	3.36873	3.93737	8.68971	9.87418	4.56337e-99	1.449	1.57557	2.0164	1.76555	2.27519	1.88539	2.24403	0.950115	18.0521	17.2324	12.3445	5.27003	34.559	16.2052	11.2351	26.918	917.047	156.253	248.201	261.431	1527.18	852.901	728.869	733.51
DDB_G0284453	DDB_G0284453	NA	NA	Q54PR2	0.819048	1.9667	4.85394	9.18129	9.54096	5.25404e-99	0.384965	0.454272	0.580206	0.441704	0.564921	0.56862	0.394688	0.329387	0.776673	1.04269	0.938888	0.832005	4.42598	1.58194	2.37379	11.0856	92.2255	28.1743	35.1383	80.1416	88.7672	84.6732	53.3988	95.3049
DDB_G0279949	DDB_G0279949	NA	AhpC/TSA family protein	B0G133	1.67746	2.6095	2.16135	7.75766	8.95793	5.82784e-99	0.484742	0.487751	0.812712	0.722082	0.897965	0.867435	1.18451	0.798352	1.35457	1.12878	2.93301	2.25639	1.74466	1.32464	1.98658	2.23856	79.393	13.8971	36.5848	42.4829	141.344	80.6641	87.481	108.075
DDB_G0286615	DDB_G0286615	NA	NA	Q54LJ1	-0.0197904	0.777607	1.4186	7.08523	10.0225	7.04724e-99	0.325502	0.342556	0.450018	0.486115	0.335978	0.280616	0.353631	0.107515	0.321575	0.868449	0.408553	0.40728	0.581218	0.441628	0.899033	0.810149	15.2975	2.58446	6.71414	12.2376	99.2773	32.4725	65.7359	77.7587
DDB_G0286825	tgrD1	lagC2, lagD	IPT/TIG domain-containing protein, immunoglobulin E-set domain-containing protein, tgrD1	Q9U8Q1	-1.042	-0.266857	0.559991	7.27784	9.89827	1.02869e-98	0.384965	0.61386	0.886813	0.903598	0.335978	0.280616	0.31108	0.329387	0.275225	0.596507	0.640319	0.658661	0.339946	0.685234	0.741656	2.35021	65.5611	25.3772	28.1403	40.8008	266.587	237.591	328.584	217.001
DDB_G0268272	aslN	NA	putative acetyl-CoA synthetase, AMP-dependent synthetase and ligase domain-containing protein	Q55GS0	0.913077	2.41422	3.87647	5.88764	7.18572	1.07265e-98	0.943996	0.583166	0.849897	1.18421	1.26795	1.26783	0.551563	1.00055	2.93256	1.80619	3.37656	3.2271	6.79679	5.86909	7.36114	14.4513	33.2411	18.3844	11.6806	27.4123	56.6515	62.4594	50.0261	68.7442
DDB_G0274225	tgrA5	NA	immunoglobulin E-set domain-containing protein	Q8T298	0.301152	0.934699	4.15644	8.92791	9.55694	1.7449e-98	0.436727	0.295897	0.495502	0.831839	0.442499	0.403837	0.58977	0.209731	0.500294	0.689436	0.896973	0.658661	4.91675	1.16882	3.09651	6.94567	102.06	50.4922	39.9079	67.8176	111.118	120.469	102.081	103.89
DDB_G0277571	DDB_G0277571	NA	NA	Q8MNE2	-2.18397	-0.518789	1.18823	4.68207	6.27726	3.9691e-98	0.384965	0.419442	0.737343	0.795582	0.205207	0.280616	0.12699	0.272196	0.321575	0.211535	0.551156	0.474607	0.906221	0.741277	0.741656	1.734	5.68759	2.99372	4.60146	6.09013	13.386	16.8439	14.4337	15.89
DDB_G0293638	DDB_G0293638	NA	unknown	Q54BG1	-0.802229	0.710327	2.25672	7.32245	10.1899	3.98002e-98	0.384965	0.20645	0.450018	0.568789	0.29131	0.326989	0.12699	0.107515	0.321575	0.391629	0.72718	0.40728	0.761429	0.685234	0.741656	1.79029	24.2014	4.27827	5.65795	13.4394	107.1	79.7641	75.2328	92.5147
DDB_G0280597	DDB_G0280597	NA	NA	Q54V60	-0.331334	0.718333	0.552303	2.69878	7.58223	8.09041e-98	0.436727	0.487751	0.538646	0.486115	0.409341	0.438785	0.21544	0.107515	0.467421	0.689436	0.640319	0.538003	0.702415	0.627976	0.575121	0.553513	1.47381	0.567642	0.946032	1.29855	35.6843	8.74127	25.3516	20.666
DDB_G0288219	DDB_G0288219	NA	NA	Q54J86	7.18278	3.2937	2.46892	1.37485	0.785263	8.67127e-98	10.8602	5.27187	3.80813	4.71664	634.085	555.192	450.831	663.675	60.6449	53.2597	28.8608	73.3961	29.4972	35.1624	34.3224	48.3737	4.57366	14.7712	8.4741	22.8121	7.71735	8.33191	12.5695	7.19541
DDB_G0282559	dduA	NA	metallophosphoesterase domain-containing protein, N-terminal purple acid phosphatase domain-containing protein	Q54SB4	-4.53043	-6.68102	-7.21526	-6.1068	-5.84608	8.67127e-98	327.426	303.252	399.339	383.067	14.1249	10.6896	12.454	4.74592	3.04472	2.80884	4.38347	2.68829	3.27975	3.75781	1.88946	2.07082	2.70765	1.99882	7.14439	3.40826	2.46956	9.3962	7.81945	1.81839
DDB_G0279483	pldB	PLD1	phospholipase D1	Q54WR4	-1.16151	-0.83045	-1.107	-0.0340925	5.32386	1.08795e-97	1.14009	1.10436	2.08573	1.28782	0.707163	0.660606	0.265975	0.542437	0.686973	0.391629	1.1052	0.774886	0.732023	1.11653	0.794795	0.621029	1.58854	0.753722	0.536148	0.981411	40.4472	27.9314	28.4581	33.2224
DDB_G0274891	DDB_G0274891	NA	putative transmembrane protein	Q555G3	-0.0353986	1.33273	1.68001	10.9915	12.4734	1.99234e-97	0.214969	0.20645	0.235116	0.231581	0.205207	0.192553	0.12699	0.107515	0.187551	0.211535	0.408553	0.198257	0.339946	0.23117	0.24354	0.481297	7.00569	1.82275	3.19183	5.12792	12.4812	9.80551	10.4832	11.5968
DDB_G0271098	DDB_G0271098	NA	NA	Q55BJ1	1.24907	0.658493	0.874174	7.01137	10.5393	2.44529e-97	0.384965	0.382625	0.343519	0.337647	0.442499	0.56862	0.394688	0.107515	0.275225	0.689436	0.408553	0.331626	0.451889	0.507476	0.24354	0.748609	11.7312	1.94015	4.05346	7.73905	100.235	31.9407	72.3926	76.2027
DDB_G0283689	DDB_G0283689	NA	NA	Q54QQ6	-0.538827	2.33539	4.63249	7.6777	7.71717	4.51347e-97	0.864422	0.991828	1.3177	1.4251	0.622741	0.47244	0.703119	0.542437	2.59586	5.54968	4.66522	3.49622	25.5783	12.7441	15.4423	29.3449	216.417	54.8043	71.8089	117.937	176.759	128.241	86.5491	116.178
DDB_G0280855	DDB_G0280855	NA	putative protein serine/threonine kinase, protein kinase, CMGC group	Q54US6	0.757882	0.96772	1.93186	5.57191	6.9884	7.87141e-97	1.94508	1.71294	1.52874	1.39086	2.17252	2.63715	2.2076	0.747552	3.40902	3.30815	1.59708	2.5804	6.96021	3.35493	4.29668	8.54682	61.1776	43.7328	34.591	40.2859	185.513	71.214	93.5164	143.651
DDB_G0287425	DDB_G0287425	NA	NA	Q54KK4	-3.34474	-1.06262	1.64552	7.15106	7.25621	9.75939e-97	0.325502	0.342556	0.660162	0.903598	0.29131	0.192553	0.12699	0.107515	0.321575	0.211535	0.408553	0.331626	0.963369	0.796415	1.44981	1.84652	43.2802	10.4002	18.9919	19.9626	32.9703	35.3362	24.9078	17.3389
DDB_G0282833	DDB_G0282833	NA	NA	Q54RY7	1.7057	1.71023	0.638528	4.60276	8.13501	1.00191e-96	2.62686	2.12333	2.08573	2.27211	4.49847	3.63588	4.86247	5.69284	7.65993	4.88605	3.49746	9.56435	2.73295	2.04085	4.15282	6.33811	34.5585	27.0088	37.9532	42.8606	688.427	121.123	376.645	424.334
DDB_G0289899	DDB_G0289899	NA	NA	Q54GW0	2.46996	5.71675	6.78042	9.03793	9.21576	1.00332e-96	0.574738	0.674147	0.737343	0.795582	1.47623	1.32435	1.98892	1.60269	17.2141	18.392	18.5736	10.5839	54.2344	28.8436	25.1457	46.4985	194.976	75.84	116.533	127.858	224.653	111.96	127.998	150.036
DDB_G0273423	DDB_G0273423	NA	NA	Q557J0	1.56893	0.956148	1.82011	3.83941	9.40151	1.176e-96	0.574738	0.295897	0.538646	0.646799	1.11054	0.779721	0.474164	0.542437	0.564105	1.46924	0.408553	0.474607	1.13311	0.796415	1.052	1.67763	1.81755	2.58446	1.58149	3.33941	93.0511	23.1038	75.5878	169.138
DDB_G0270890	DDB_G0270890	NA	NA	Q55DM9	1.14032	2.78363	4.15638	8.3014	8.44153	1.49754e-96	0.436727	0.487751	0.737343	0.795582	0.651141	0.537167	1.03733	0.594108	1.4683	2.22494	2.65047	1.98583	6.14303	3.45569	4.10486	8.38121	88.8641	27.2419	56.914	69.8774	95.7651	65.4458	55.6621	68.0466
DDB_G0292890	DDB_G0292890	NA	NA	Q54CK0	2.92377	3.894	4.47053	9.09604	9.05222	2.40734e-96	0.436727	0.487751	0.580206	0.486115	1.16315	0.983002	1.58742	0.950115	1.97718	2.22494	3.25563	2.90392	4.56233	1.58194	4.00893	7.38744	83.186	40.2948	60.7061	76.1595	96.1376	41.4728	65.9134	61.1248
DDB_G0295685	sigN10	NA	SrfA-induced protein N10	Q86HG4	2.38167	3.76593	3.41607	8.04521	10.6943	3.7328e-96	0.214969	0.295897	0.235116	0.231581	0.474336	0.326989	0.265975	0.107515	0.433627	0.391629	0.50523	0.658661	0.485467	0.441628	0.575121	0.685748	3.77763	2.11607	1.81799	2.65028	20.2248	8.29097	10.2169	18.0902
DDB_G0281485	DDB_G0281485	RAM10	putative regulator of adhesion and motility 10	Q54TV0	-0.751253	0.309792	2.51701	7.31426	7.97677	9.41428e-96	0.864422	0.963527	1.947	2.27211	0.651141	0.809082	0.434768	0.747552	0.923519	1.46924	2.16535	1.93164	5.81609	3.30454	4.5843	17.7613	221.027	134.577	52.8091	118.693	172.582	354.468	232.329	185.611
DDB_G0288331	expl7	NA	expansin-like protein	Q54J35	0.244452	0.388166	1.52361	5.05256	5.37174	1.15049e-95	0.904314	0.935145	1.1758	0.903598	0.951503	0.867435	0.513055	0.849033	0.894348	0.955985	1.02228	1.38729	2.86974	1.78639	2.03509	2.46173	13.2759	23.6873	11.7979	11.3449	23.5775	17.0076	25.3959	14.4948
DDB_G0282107	DDB_G0282107	NA	putative phospholipid transfer protein	Q54SZ9	0.603043	1.43557	4.03921	6.96957	6.16351	1.27043e-95	12.3245	11.4141	17.7081	16.853	17.5357	12.7076	20.2256	11.4228	31.9336	33.5487	51.6844	27.5891	396.412	138.265	120.302	330.761	1841.26	949.139	1194.9	1266.33	1068.04	912.137	641.978	641.862
DDB_G0289267	DDB_G0289267	NA	NA	Q54HR8	0.514895	0.1128	1.78976	8.26279	9.40877	1.39779e-95	0.436727	0.849428	1.06845	0.759015	0.762376	0.505158	1.03733	0.542437	0.532472	0.211535	0.896973	1.11209	1.6342	1.16882	1.69469	4.34804	161.044	33.5353	82.2861	107.81	279.838	192.346	202.286	227.196
DDB_G0280691	DDB_G0280691	NA	unknown	Q54V06	1.27442	3.35383	4.53903	7.46453	7.00195	1.89898e-95	0.983496	0.935145	1.21139	1.21882	1.47623	1.26783	2.02538	1.25195	5.50762	5.88141	10.2143	5.91449	21.9859	11.2392	14.0559	23.7188	128.611	61.4472	77.1257	98.3358	99.2507	65.9776	53.3101	64.3442
DDB_G0292696	colA	NA	colossin A	Q54CU4	-0.414198	-0.0316833	1.60405	7.45508	9.33526	1.96642e-95	0.943996	1.43778	1.1758	1.73164	0.505212	0.660606	0.394688	1.10124	1.06833	0.689436	1.14651	1.60569	6.60612	1.42785	3.09651	3.84978	119.98	180.261	93.5061	107.021	755.425	156.796	517.189	436.729
DDB_G0279119	DDB_G0279119	NA	unknown	Q54X91	1.83851	3.76548	4.49173	8.615	12.1985	2.08159e-95	0.436727	0.382625	0.775214	1.45931	0.844071	0.925383	1.73353	1.80275	4.64063	5.05198	6.95803	6.07558	12.2149	8.52972	7.8874	13.8996	245.988	40.9941	62.6999	124.014	2165.21	875.033	1104.17	1653.79
DDB_G0268072	DDB_G0268072	NA	unknown	Q55FJ9	1.7441	1.45515	1.32861	7.26094	7.68442	2.43039e-95	0.325502	0.342556	0.699025	0.52823	0.679268	1.09748	0.627738	0.272196	0.686973	0.779772	1.06379	0.331626	0.81974	0.569011	0.632229	1.27989	22.6796	14.0136	9.80367	20.6149	26.0521	23.0629	22.4225	24.7442
DDB_G0288179	carB	cAR2	cAMP receptor 2	P34907	-0.0551987	-0.0271755	0.0791291	1.67789	6.77525	3.0866e-95	0.436727	0.454272	0.495502	0.608221	0.505212	0.403837	0.265975	0.209731	0.361616	0.391629	0.596103	0.331626	0.416969	0.627976	0.451217	0.685748	0.730538	0.368083	0.449536	1.22845	9.42076	10.8696	16.0759	21.7392
DDB_G0286787	DDB_G0286787	NA	NA	Q54LL6	-1.09066	0.93972	1.13265	7.36826	7.79367	3.91091e-95	0.214969	0.487751	0.495502	0.337647	0.29131	0.192553	0.21544	0.107515	0.532472	0.211535	0.551156	0.538003	0.581218	0.441628	0.794795	0.685748	18.7274	4.8617	10.1556	12.8557	24.562	13.4068	12.8802	14.4948
DDB_G0273023	sigN2	NA	SrfA-induced protein N2	Q7KWN5	-0.217107	0.797546	0.780323	4.11118	7.7268	5.5104e-95	0.617887	0.820628	0.886813	0.939164	0.442499	0.630269	0.665509	0.272196	0.467421	1.29963	1.51555	1.22256	1.16121	1.4793	1.69469	0.810149	9.75484	5.32833	4.01431	5.81525	88.5011	39.7546	57.2154	109.739
DDB_G0288419	DDB_G0288419	NA	unknown	Q54IY9	3.77545	4.54932	4.45189	9.07395	9.62931	5.88798e-95	1.98307	1.84998	2.81094	4.58303	21.9136	20.0596	13.3256	33.8908	61.2593	48.4562	46.5009	50.5464	62.5345	27.2889	36.4732	104.741	1728.35	628.943	511.813	931.248	1708.91	1649.89	1709.92	1044.99
DDB_G0267566	DDB_G0267566	NA	NEK family protein kinase DDB_G0267566	Q1ZXR2	-0.943795	1.68256	4.45919	7.79004	9.63564	6.31249e-95	0.214969	0.487751	0.538646	0.608221	0.205207	0.280616	0.12699	0.329387	1.09712	0.868449	0.596103	0.774886	3.33438	2.09164	2.03509	9.42997	34.1496	13.8388	14.0265	40.2172	89.2994	123.455	76.4753	100.778
DDB_G0290845	gcvH2	gcvH	glycine cleavage system H-protein	Q54FI0	1.03819	1.68478	3.93562	8.99775	9.89505	8.63064e-95	0.325502	0.520249	0.400686	0.393517	0.622741	0.505158	0.474164	0.107515	0.595302	0.391629	0.812577	0.832005	3.06114	1.22092	0.95039	3.40643	65.4476	16.403	32.7535	39.565	97.9735	58.0003	74.6559	72.4466
DDB_G0278325	DDB_G0278325	NA	NA	Q54YB0	-0.257853	0.413194	3.75002	9.87217	9.44264	1.70221e-94	0.214969	0.20645	0.343519	0.231581	0.205207	0.192553	0.12699	0.107515	0.187551	0.211535	0.186632	0.40728	0.485467	0.366793	0.451217	1.04842	10.868	3.40265	8.00481	9.21585	6.04027	8.25003	6.17633	6.12159
DDB_G0275233	DDB_G0275233	NA	NA	Q8T2R2	0.602269	3.82338	7.41016	11.554	13.0108	1.84973e-94	0.214969	0.20645	0.235116	0.231581	0.205207	0.280616	0.21544	0.107515	0.321575	0.499038	0.355704	0.40728	1.35687	1.06402	0.687573	1.39423	8.91426	4.92003	6.44034	6.29628	29.8837	9.60086	14.5668	13.2068
DDB_G0275023	act22	NA	actin	Q553U6	8.32992	2.67253	0.222992	2.30545	2.34228	1.1461e-93	1.33364	1.49296	1.3177	1.28782	88.7462	78.9243	255.973	316.601	7.8276	9.52828	3.90031	4.57161	1.5235	1.32464	2.22879	1.50794	2.45692	3.98647	7.02705	3.16723	5.69415	5.09638	4.48792	3.32764
DDB_G0283691	DDB_G0283691	NA	putative cell surface glycoprotein	Q54QQ5	-1.5477	-1.37828	-2.63774	0.175579	5.68553	1.40208e-93	1.52567	1.49296	1.45858	1.52759	0.594023	0.56862	0.551563	0.209731	0.500294	0.211535	0.896973	0.774886	0.339946	0.627976	0.451217	0.685748	2.11466	0.692408	0.620266	1.3685	41.5914	23.3083	46.4759	73.0368
DDB_G0276215	DDB_G0276215	NA	glycoside hydrolase family 15 protein	Q552D2	0.971342	1.56479	3.24911	6.15354	8.03025	2.14164e-93	1.48736	1.87735	3.05195	4.95041	3.98828	3.13682	4.20831	3.5495	7.21278	4.88605	8.52603	8.00808	22.5302	14.3493	16.6852	51.4073	227.114	70.4791	63.8337	156.866	421.045	645.984	475.208	529.181
DDB_G0272568	cofC-1	DCOF3, cofC	cofilin-2	Q966T6	3.04041	4.02166	8.00734	9.47831	7.98398	2.73581e-93	0.384965	0.454272	0.580206	0.867832	2.09545	1.5495	1.62396	1.40239	4.24893	4.13904	3.7392	3.06555	95.7891	23.5276	30.4988	91.1735	152.368	82.3664	107.971	131.532	55.6936	46.9956	39.7304	41.0029
DDB_G0283289	DDB_G0283289	NA	NA	Q54RA5	4.77031	0.860324	1.55203	-1.33981	-0.452959	2.79765e-93	1.14009	1.13236	1.56375	1.45931	36.8534	21.1099	11.3645	9.92814	2.37114	2.14134	1.39298	1.76886	4.12595	3.75781	2.08356	3.46188	0.355366	0.692408	0.536148	0.542343	0.549271	0.921066	1.13733	0.778778
DDB_G0268854	gnt4	NA	GlcNAc transferase, glycosyltransferase, alpha-1,3-mannosyl-glycoprotein beta-1,2-N-acetylglucosaminyltransferase	Q55EK3	0.457561	1.91128	4.01468	5.46376	5.59737	3.58028e-93	13.9389	10.3322	13.5337	11.1871	17.1539	12.0994	9.83909	9.38008	51.7634	52.3487	33.9238	28.2328	216.479	166.197	115.905	328.445	488.942	336.542	211.57	541.379	323.182	874.788	404.692	371.267
DDB_G0268250	DDB_G0268250	NA	NA	Q55F57	0.81147	0.562979	1.00787	5.49903	7.76141	5.40264e-93	0.484742	0.419442	0.400686	0.608221	0.564921	0.505158	0.434768	0.384211	0.467421	0.211535	0.50523	0.774886	0.581218	0.850855	0.687573	0.870706	7.80097	1.88147	3.936	7.56731	19.7458	20.7717	19.0495	42.1834
DDB_G0274533	DDB_G0274533	NA	NA	Q86HL2	-0.0377389	0.349369	6.19641	12.7112	12.9686	7.2705e-93	0.214969	0.20645	0.235116	0.231581	0.205207	0.192553	0.12699	0.107515	0.275225	0.211535	0.186632	0.198257	0.612033	0.23117	0.632229	1.39423	19.5451	12.6732	5.11019	12.3406	18.2025	16.4757	12.7026	15.4071
DDB_G0283613	cbpC	CBP3	calcium-binding protein	Q54QT7	3.73937	7.72096	10.2646	13.5267	12.2008	1.0315e-92	0.530499	0.644165	0.775214	1.18421	7.09778	4.24532	4.06292	3.0508	127.088	95.2485	56.5062	42.1789	887.933	176.026	168.716	904.082	5902.04	1670.24	2677.78	4203.95	2326.8	1963.37	700.912	1220.51
DDB_G0287863	DDB_G0287863	NA	unknown	Q54JT4	-0.363533	-1.39039	-1.87906	1.1347	5.44163	1.8973e-92	2.81571	4.18821	5.28314	5.78495	2.42906	2.66493	1.5143	2.60179	1.61005	1.72216	1.47473	1.55119	1.27322	0.958183	1.98658	1.67763	9.27776	9.93395	2.72143	8.15121	165.983	37.259	185.289	172.465
DDB_G0285861	DDB_G0285861	NA	NA	Q54MM2	0.921932	1.95266	3.65058	6.23243	8.17955	1.9086e-92	0.484742	0.342556	0.660162	0.722082	0.564921	0.537167	0.740593	0.437705	0.865089	0.779772	1.51555	1.27758	4.20779	1.93919	2.80779	3.96055	16.7058	6.55292	11.1332	12.5123	53.5384	31.6543	48.5616	52.6468
DDB_G0293460	DDB_G0293460	NA	NA	Q54BS2	-5.54904	-5.57186	-4.54339	-4.97811	-5.534	2.39483e-92	684	667.01	831.8	752.876	15.4994	13.5644	11.0013	4.8456	5.53558	7.78807	19.4979	20.4549	18.5295	45.7438	34.657	29.3449	13.2532	8.30186	22.276	22.7091	6.43961	22.4901	13.8567	10.0404
DDB_G0273479	nfyC-1	nfyC	putative histone-like transcription factor, putative CCAAT-binding transcription factor, chain C	Q557I1	0.226303	0.583667	0.687197	4.98771	6.74478	2.63243e-92	0.617887	1.04822	0.923497	0.831839	1.03128	0.983002	0.434768	0.384211	1.32608	0.868449	0.683972	1.22256	1.27322	0.741277	1.40058	1.79029	13.3668	17.7433	3.89685	13.6454	41.9639	28.586	46.9196	50.7151
DDB_G0287199	5NT	NA	5'-nucleotidase	Q54KR8	1.0053	1.10295	7.40358	11.4523	10.1109	3.61623e-92	1.02284	0.991828	1.353	1.6977	1.16315	0.954229	1.22124	2.80138	2.1743	1.89011	1.71918	3.44241	199.362	35.5135	68.2082	347.031	2398.05	727.945	1991.01	2188.01	482.509	1705.85	515.946	685.593
DDB_G0267532	DDB_G0267532	NA	NA	Q55GS9	0.782701	0.629145	2.00581	5.03479	5.70627	5.79247e-92	0.783859	1.07632	1.353	1.56167	1.94116	1.23953	1.07418	1.05092	1.83617	1.97393	0.938888	1.33248	3.27975	2.64862	2.75963	7.55309	23.0884	21.6477	12.7754	22.1941	26.1319	36.9318	32.541	42.4517
DDB_G0291668	tgrA3	NA	immunoglobulin E-set domain-containing protein	Q54EL4	-0.625895	-0.592282	6.66764	10.5588	11.3316	5.90567e-92	0.384965	0.20645	0.343519	0.393517	0.205207	0.280616	0.12699	0.107515	0.275225	0.211535	0.186632	0.198257	5.51636	1.22092	3.04842	13.1271	81.2327	52.6483	16.4115	55.3906	104.625	125.337	58.9017	91.1195
DDB_G0286589	DDB_G0286589	NA	unknown	Q54LL0	0.458239	2.26357	4.56851	9.48339	10.451	1.4166e-91	0.214969	0.20645	0.450018	0.393517	0.374243	0.280616	0.21544	0.272196	0.275225	0.779772	0.72718	0.538003	1.66184	0.741277	1.54799	2.74009	34.9219	8.53503	22.0414	31.0513	63.9421	33.618	45.0558	52.0565
DDB_G0293390	DDB_G0293390	NA	NA	Q54BV8	-0.594565	-0.144463	0.556831	6.89186	6.83438	2.62304e-91	0.436727	0.342556	0.235116	0.486115	0.205207	0.326989	0.21544	0.107515	0.321575	0.211535	0.355704	0.331626	0.451889	0.366793	0.515373	0.621029	11.3678	2.87683	6.51857	8.01382	8.83524	9.60086	5.55443	6.55115
DDB_G0291059	DDB_G0291059	NA	ankyrin repeat-containing protein, K homology (KH), type 1 domain containing-protein	Q54FA7	-0.299478	-1.15984	-1.57725	0.577533	4.2245	3.96274e-91	13.6761	11.0895	7.81795	8.58679	4.85546	5.32487	5.48017	5.99185	3.40902	3.1418	3.7392	5.91449	3.52555	3.65713	4.24873	3.40643	10.3682	12.6732	11.837	11.7226	193.868	68.0231	139.314	188.079
DDB_G0292030	DDB_G0292030	NA	NA	Q54DU4	-0.0226319	-0.0231269	-0.0284812	8.87128	12.8512	1.04818e-90	0.214969	0.20645	0.235116	0.231581	0.205207	0.192553	0.12699	0.107515	0.187551	0.211535	0.186632	0.198257	0.203924	0.23117	0.24354	0.250883	1.95475	0.692408	0.825119	1.47319	13.8118	6.07974	11.5929	13.4215
DDB_G0279431	DDB_G0279431	NA	NA	Q54WU4	-1.48428	-2.24622	-0.508892	3.5477	5.52227	1.49504e-90	0.904314	1.04822	1.49368	1.18421	0.564921	0.403837	0.513055	0.107515	0.500294	0.499038	0.355704	0.198257	0.790662	0.569011	1.052	1.27989	12.5944	3.28584	4.13175	8.73506	24.7749	35.0499	20.2034	37.5151
DDB_G0279921	gp130	NA	glycoprotein 130	Q95US4	-2.74378	-4.74028	-5.08579	-6.64438	-6.53487	2.28881e-90	239.822	241.088	314.229	207.441	41.2309	33.5188	25.6728	5.99185	6.90535	8.45106	11.8221	5.59229	6.03405	11.1388	7.93524	6.17238	1.84043	2.46744	1.77861	2.23604	1.23673	5.42423	2.70785	1.05631
DDB_G0279871	areA	NA	zinc finger, B-box domain and FNIP repeat-containing protein	Q54W55	-1.62879	-6.10441	-6.14259	-6.51234	-7.54162	2.49589e-90	34.3594	20.5821	38.3716	27.5164	7.12325	4.05146	8.71316	4.34716	0.564105	0.211535	0.938888	0.832005	0.612033	0.685234	0.847204	1.16472	0.409696	0.160968	0.702897	0.580674	0.304126	0.402698	0.525727	0.36285
DDB_G0277457	DDB_G0277457	NA	NA	Q8MN51	-0.0439837	0.598952	1.28199	5.09084	6.35862	2.80612e-90	0.904314	0.762598	1.21139	1.0449	0.651141	0.599627	0.58977	0.798352	1.09712	0.779772	1.51555	1.27758	1.68946	2.04085	2.03509	2.57314	21.3849	12.4401	14.4957	13.096	57.157	19.3806	29.9227	44.2761
DDB_G0286247	ponB	NA	putative actin binding protein, ponticulin-related protein	Q54M25	4.71646	0.528263	-0.501496	0.980551	0.381781	4.06202e-90	1.449	1.71294	1.52874	1.39086	30.9234	19.9214	16.5941	18.4473	2.11801	2.39198	1.51555	1.442	0.81974	1.58194	1.35124	1.16472	1.10501	1.82275	3.30937	1.85541	1.53285	1.6398	1.45448	1.49316
DDB_G0269648	DDB_G0269648	NA	NA	Q55DI8	0.571033	1.65826	3.14928	7.18723	7.05114	1.41786e-89	1.52567	1.21607	1.91228	2.06989	1.5799	1.43709	2.28046	1.25195	3.12881	2.47543	7.40032	3.65763	15.5356	9.3326	9.41798	17.4855	218.983	70.7122	115.282	148.764	194.986	98.705	117.525	120.953
DDB_G0286943	DDB_G0286943	NA	unknown	Q54L25	3.92326	5.82457	6.34503	8.9885	11.1799	1.63063e-89	0.617887	0.791691	0.923497	0.939164	3.52881	4.02376	7.76879	4.29732	19.5604	16.2384	41.679	15.1978	55.4863	27.4394	25.8148	47.767	220.732	113.716	117.627	232.766	1061.92	268.313	822.817	995.788
DDB_G0268286	DDB_G0268286	NA	NA	Q55GP5	0.368445	1.89372	3.37054	5.62876	5.6358	1.75235e-89	1.25644	0.991828	1.98171	2.10362	1.68334	1.46522	1.36791	1.00055	4.69658	2.89212	5.79176	3.87278	15.4267	9.88454	10.0875	18.2578	61.4275	26.0182	34.3564	51.0995	50.5583	59.3912	36.3576	44.0078
DDB_G0283161	DDB_G0283161	NA	NA	Q54RH4	-0.0432657	1.35571	2.75454	10.7477	12.2193	2.21945e-89	0.214969	0.20645	0.235116	0.231581	0.205207	0.192553	0.12699	0.107515	0.187551	0.211535	0.29562	0.40728	0.339946	0.366793	0.24354	0.553513	5.3239	2.75991	2.72143	4.19964	11.1772	4.31738	10.0393	11.6505
DDB_G0290283	DDB_G0290283	NA	NA	Q54GB9	0.841702	0.42475	1.53024	4.05104	8.32937	2.89789e-89	0.214969	0.20645	0.450018	0.441704	0.442499	0.280616	0.265975	0.329387	0.433627	0.391629	0.29562	0.198257	0.293258	0.569011	0.847204	0.621029	1.2898	0.567642	0.620266	1.47319	12.5611	15.9028	12.6139	15.5144
DDB_G0288153	DDB_G0288153	NA	thioredoxin-like protein	Q54JC3	-0.0239041	1.80928	2.93717	6.8872	6.62533	3.07708e-89	0.574738	0.583166	0.660162	0.646799	0.535354	0.537167	0.434768	0.209731	1.12587	1.63801	1.22891	1.0566	3.30707	1.32464	2.132	3.73899	35.3307	14.1885	18.6792	23.9793	31.1343	12.8749	18.3394	18.4122
DDB_G0273105	scdB-1	scd2, des9-1, SCD, des9, stearoyl-CoA 9-desaturase	delta 9 fatty acid desaturase ScdB	Q556T4	-1.31111	-3.32383	-4.55043	-6.39669	-6.28739	3.47336e-89	7238.01	6687.12	8566.33	8155.56	2961.83	2422.87	1464.52	1378.15	681.28	633.313	565.687	672.738	203.145	289.809	244.85	598.973	39.6461	77.0637	59.5724	85.1536	22.7792	159.987	114.906	36.4956
DDB_G0289861	DDB_G0289861	NA	unknown	Q54GY2	0.564439	0.191817	0.236787	1.70822	4.66718	5.8391e-89	4.62376	4.24242	4.04845	5.18413	7.91279	5.6569	3.37215	2.85126	4.7805	4.13904	4.22244	5.05517	4.34416	5.11555	5.73391	7.38744	17.728	7.60233	4.60146	12.3406	66.5763	82.8732	77.3629	114.836
DDB_G0268158	DDB_G0268158	NA	PHD zinc finger-containing protein	Q55FD6	-3.93443	-3.52306	-3.33647	-1.1252	2.65366	6.61051e-89	9.283	7.19381	7.30432	7.91988	0.622741	0.660606	0.551563	0.542437	1.06833	0.779772	0.770027	0.832005	0.934839	1.11653	1.59696	0.930505	2.13749	3.46105	1.85735	3.27054	43.4007	13.6933	39.0203	57.5297
DDB_G0274747	DDB_G0274747	NA	NA	Q555X8	3.39302	5.65658	6.54503	10.3249	13.7096	6.6707e-89	0.214969	0.20645	0.235116	0.231581	0.409341	0.192553	0.353631	0.107515	0.398561	0.779772	0.683972	0.40728	0.732023	1.01126	0.687573	0.989705	5.3239	1.88147	2.17193	4.02766	41.5115	11.8518	25.3516	28.715
DDB_G0291982	psiA	PA14 domain-containing protein, psi factor	prespore-cell-inducing factor	Q968Z6	-0.270723	-1.08884	2.59069	5.93341	5.13126	1.03611e-88	2.77795	2.34152	2.63861	3.24545	1.55401	1.74563	1.62396	1.30212	0.952611	1.2144	0.938888	1.87742	22.7751	5.26629	14.773	20.9056	42.0082	161.381	113.835	117.079	52.6337	55.9548	78.6942	83.2318
DDB_G0269254	sigJ	NA	unknown	Q6TMJ3	-2.03938	-1.42956	-2.02828	0.305783	4.6037	2.85131e-88	10.8226	10.3322	13.9443	11.5871	1.13687	1.49333	3.19031	1.55264	4.61266	4.13904	2.65047	3.49622	2.40432	2.44637	3.1446	4.40337	12.9352	8.0104	6.75326	16.0144	274.623	109.628	146.592	336.174
DDB_G0287837	DDB_G0287837	NA	unknown	Q54JR4	-0.0289905	-0.0297699	0.721745	10.8774	12.6588	3.18527e-88	0.214969	0.20645	0.235116	0.231581	0.205207	0.192553	0.12699	0.107515	0.187551	0.211535	0.186632	0.198257	0.203924	0.23117	0.24354	0.481297	6.21032	1.29249	2.05403	5.50598	10.8047	12.7112	9.72853	12.9921
DDB_G0269280	DDB_G0269280	NA	NA	Q55ED7	-0.0189989	0.594994	2.92056	6.79905	7.55085	3.19596e-88	1.21774	1.98676	2.63861	3.04444	1.16315	1.15441	1.03733	2.25239	3.35299	2.6422	2.32719	3.55003	17.713	5.46725	13.4822	27.1386	126.589	190.633	106.994	191.126	324.592	146.814	234.415	358.925
DDB_G0292476	DDB_G0292476	NA	serine protease, peptidase S28 family protein	Q54D54	4.01635	2.35456	2.13084	4.96107	8.55588	3.43247e-88	0.384965	0.382625	0.343519	0.337647	1.70917	0.954229	1.00044	0.594108	0.595302	0.689436	0.596103	0.774886	0.518071	0.627976	0.515373	1.27989	2.16032	0.995144	1.10599	2.89161	11.949	15.4937	22.955	25.2808
DDB_G0291818	DDB_G0291818	NA	NA	Q54E39	-0.0592517	0.872718	2.40397	6.74243	9.44601	3.86155e-88	0.530499	0.878106	0.737343	0.831839	0.409341	0.750216	0.434768	0.437705	1.4683	1.29963	0.683972	0.832005	1.88247	1.06402	1.98658	6.89044	60.519	27.0671	8.23946	30.708	264.405	241.886	129.64	230.737
DDB_G0290079	pgtB	NA	putative glycosyltransferase	Q54GL6	0.866487	0.795711	0.314121	3.0925	7.23108	4.51148e-88	0.983496	1.71294	2.32794	2.23844	3.12005	3.66359	1.36791	1.45249	2.68007	3.55755	2.73122	1.98583	1.68946	2.34513	2.37379	3.0735	21.4985	8.30186	1.77861	6.88031	199.216	143.255	174.949	164.577
DDB_G0278671	DDB_G0278671	NA	NA	Q54Y77	2.09588	4.76078	6.02143	8.95295	8.76319	5.01384e-88	0.436727	0.674147	0.849897	0.759015	1.2418	1.01171	1.5143	1.35227	10.2026	7.0421	7.9632	8.11542	23.3194	16.155	11.2829	41.4242	160.84	55.1539	112.545	141.658	64.7137	240.168	99.8624	80.6563
DDB_G0278217	rsmK	NA	small GTPase	Q54YJ0	0.0542932	0.375384	0.869083	9.94756	9.7228	5.73319e-88	0.214969	0.295897	0.235116	0.231581	0.205207	0.192553	0.21544	0.107515	0.321575	0.211535	0.186632	0.198257	0.293258	0.23117	0.377937	0.481297	10.6635	2.05746	8.35678	12.4093	7.3447	6.12071	8.75184	9.02055
DDB_G0280181	DDB_G0280181	NA	ankyrin repeat-containing protein, RA domain-containing protein	Q54VR6	1.69009	4.40688	7.9504	10.6242	10.1632	6.44045e-88	0.484742	0.703855	0.95998	1.49346	1.26795	1.49333	0.703119	2.70159	13.7504	10.6054	7.52094	12.4081	188.64	57.7291	80.7778	238.71	928.767	353.207	478.192	747.625	350.082	755.006	405.313	541.683
DDB_G0274641	DDB_G0274641	NA	NA	Q554Z3	1.3676	4.45207	7.42759	9.07233	8.78188	7.46347e-88	0.436727	0.644165	0.660162	0.831839	0.564921	0.896454	0.889492	1.00055	6.9892	7.53943	4.54448	6.07558	62.9427	36.9678	29.9253	83.0107	163.633	52.8231	102.263	143.615	69.1838	186.741	59.8337	115.427
DDB_G0279617	DDB_G0279617	NA	NA	Q54WJ7	0.921033	5.5859	8.70359	9.92146	10.192	8.12995e-88	0.214969	0.20645	0.343519	0.441704	0.409341	0.280616	0.31108	0.209731	2.84842	3.0586	0.98065	1.33248	18.9105	10.3361	9.80057	27.2489	31.3787	18.2095	22.667	33.1454	34.1677	28.9132	24.2421	47.1736
DDB_G0285983	lsr2	NA	long serine homopolymer repeat protein 2	Q54MG0	0.204216	2.17955	4.05688	6.83705	7.27788	1.27243e-87	0.701908	0.762598	1.06845	1.11475	0.816966	0.690685	0.740593	0.594108	1.5534	3.22499	2.69085	3.33477	11.8882	5.81887	8.36575	14.0099	66.9693	17.1606	52.9654	42.6546	68.3324	70.8458	33.6061	91.5488
DDB_G0286321	DDB_G0286321	NA	putative glycoside hydrolase	Q54M00	2.22064	1.68737	1.79031	5.68526	6.16421	5.51629e-87	1.14009	0.762598	0.923497	1.07988	3.96276	2.33131	2.06183	1.30212	2.51162	2.22494	2.04385	1.76886	3.1158	2.34513	1.98658	3.24002	29.2437	7.71892	26.1074	28.5109	37.3873	32.9225	32.4523	33.8126
DDB_G0289209	DDB_G0289209	NA	NA	Q54HV1	-0.891669	-0.639674	-0.271709	3.2069	8.52173	1.15322e-86	0.436727	0.419442	0.620618	0.441704	0.409341	0.280616	0.12699	0.107515	0.187551	0.211535	0.408553	0.40728	0.380075	0.441628	0.515373	0.481297	3.09486	0.368083	0.825119	1.08767	52.6071	26.0494	37.5114	53.237
DDB_G0274091	DDB_G0274091	NA	NA	Q556F8	-0.0354365	0.758728	4.98355	10.3223	11.629	2.82357e-86	0.214969	0.20645	0.235116	0.231581	0.205207	0.192553	0.12699	0.107515	0.321575	0.211535	0.186632	0.198257	0.581218	0.441628	0.451217	0.621029	3.89137	1.99882	1.66039	4.3372	5.93377	5.6291	6.08749	9.18157
DDB_G0294585	DDB_G0294585	NA	unknown	Q1ZXH1	-0.401535	2.88334	7.47872	10.3412	10.185	3.01462e-86	0.530499	0.419442	0.400686	0.646799	0.535354	0.280616	0.12699	0.209731	2.28681	1.46924	0.98065	1.49663	34.178	7.27496	16.6374	71.2629	229.476	221.982	52.8091	124.117	160.928	204.946	123.516	134.314
DDB_G0290379	DDB_G0290379	NA	NA	Q54G63	3.73825	1.21737	0.218921	-0.211675	-0.403068	3.01462e-86	39.6894	28.0454	36.2164	34.6471	509.101	361.468	338.986	153.003	64.7784	62.9495	88.4106	75.3807	43.4579	56.1244	37.3813	31.0548	21.1123	11.8573	23.1361	31.2573	14.7964	32.1452	20.6029	17.8756
DDB_G0291530	DDB_G0291530	NA	NA	Q54EG1	-0.705741	-0.556377	-0.306175	4.63523	6.92995	5.37127e-86	0.484742	0.342556	0.400686	0.486115	0.29131	0.366981	0.12699	0.107515	0.321575	0.391629	0.186632	0.331626	0.380075	0.23117	0.451217	0.481297	3.23146	1.64642	1.42347	2.85715	12.7473	5.54715	9.37338	13.2605
DDB_G0274143	DDB_G0274143	NA	NA	Q86KE6	-4.3359	-4.05106	-4.52108	-4.14912	-4.1574	5.66212e-86	34.9224	40.2406	37.79	34.1472	1.73498	1.94122	1.73353	0.696604	2.76425	3.55755	1.31105	1.49663	1.74466	2.14239	2.22879	2.07082	2.06899	1.11447	1.77861	1.95933	1.47911	3.41438	1.31895	1.71012
DDB_G0284351	DDB_G0284351	NA	NA	Q54PT0	-1.22678	-3.01774	-2.49155	2.46799	5.50483	7.40232e-86	1.94508	1.1603	1.38824	1.11475	0.816966	0.56862	0.394688	0.329387	0.321575	0.211535	0.355704	0.538003	0.339946	0.796415	0.451217	0.481297	7.64192	1.11447	3.62273	6.7429	28.846	31.2452	41.1061	52.0029
DDB_G0279017	DDB_G0279017	NA	NA	Q54XE4	0.977173	0.0896337	0.0818555	5.54503	5.88565	7.67804e-86	0.701908	0.454272	0.923497	0.608221	0.871067	0.630269	1.00044	0.437705	0.686973	0.499038	0.683972	0.474607	0.848684	0.507476	0.575121	0.870706	15.3657	7.01934	8.82606	12.7183	15.2754	11.729	14.8775	17.2316
DDB_G0280703	DDB_G0280703	NA	elongation factor 1b-related protein, elongation factor 1beta-related protein	Q54UZ9	0.862383	0.826991	1.8793	5.65909	5.4706	7.94741e-86	3.94643	4.48632	2.94869	3.04444	5.3143	3.4973	5.44384	3.74894	3.80109	4.47111	7.44053	7.14929	11.8882	11.189	12.8129	19.0852	135.129	65.9923	197.418	85.1536	134.879	139.982	127.643	72.6612
DDB_G0268594	DDB_G0268594	NA	NA	Q55F93	3.74214	4.39117	9.69307	12.9196	11.8801	1.38296e-85	0.325502	0.295897	0.343519	0.231581	0.594023	0.56862	0.551563	0.645473	1.21187	0.499038	0.72718	1.33248	35.7292	4.11006	10.4222	52.1243	182.575	115.93	119.777	229.025	79.348	122.187	70.3956	78.349
DDB_G0277601	DDB_G0277601	NA	NA	Q86KR2	-0.0313177	-0.0321852	4.63319	11.9451	12.3578	2.29804e-85	0.214969	0.20645	0.235116	0.231581	0.205207	0.192553	0.12699	0.107515	0.187551	0.211535	0.186632	0.198257	0.339946	0.366793	0.24354	0.989705	9.66397	3.34425	6.51857	9.2502	11.0442	8.90501	8.13026	11.1674
DDB_G0284783	DDB_G0284783	NA	coiled-coil domain-containing protein	Q54P55	3.93579	8.13836	10.3022	12.759	12.7677	4.99758e-85	0.214969	0.20645	0.235116	0.231581	0.29131	0.438785	0.265975	0.272196	1.83617	1.55371	0.98065	1.0566	6.19751	2.59809	2.66327	8.1604	17.8415	8.7099	14.3002	19.9969	15.6213	22.981	12.2144	16.695
DDB_G0286533	DDB_G0286533	NA	NA	Q54LN5	0.430577	-0.061068	0.429454	2.75958	3.01462	1.31745e-84	18.0308	19.257	19.9662	25.5837	23.1353	23.6249	13.6161	17.8993	15.8734	16.2384	18.2923	19.2211	28.5991	20.2677	32.0283	36.6808	100.856	122.398	81.5824	107.57	147.837	148.205	137.361	94.5
DDB_G0274341	htmA	RAM3	putative regulator of adhesion and motility 3	Q86IY5	0.134555	1.27275	1.67329	2.18883	4.38271	1.81065e-84	41.6788	39.889	50.3791	62.3026	44.3613	43.7717	35.1871	26.0197	102.65	107.257	108.301	105.739	122.648	194.33	155.095	194.918	269.109	143.317	79.4322	166.135	659.451	940.283	739.742	936.819
DDB_G0269914	tpp1	cln2, tpp1A, pepB	tripeptidyl-peptidase 1	Q55CT0	2.09995	0.10797	-0.19785	1.41611	5.64637	1.86052e-84	8.26897	7.57266	7.06461	6.01855	41.2054	32.8279	10.5655	13.1167	6.03883	7.29077	8.56623	5.91449	5.10756	7.72672	6.30836	7.33222	29.2437	9.99223	4.24919	14.8814	269.461	243.236	288.911	317.931
DDB_G0270912	DDB_G0270912	NA	unknown	Q55DF2	0.0465846	0.101846	0.314963	2.4272	10.8413	1.8922e-84	0.214969	0.20645	0.343519	0.231581	0.205207	0.280616	0.12699	0.107515	0.187551	0.211535	0.186632	0.331626	0.293258	0.23117	0.24354	0.399281	0.409696	0.160968	0.25245	0.332408	18.3621	3.6608	16.6529	23.0807
DDB_G0280999	DDB_G0280999	NA	coiled-coil family protein, hssA/2C/7E family protein	Q54UL6	0.295952	0.410638	0.0421964	3.53385	10.6929	2.16595e-84	0.325502	0.20645	0.235116	0.231581	0.205207	0.280616	0.21544	0.107515	0.187551	0.391629	0.186632	0.331626	0.203924	0.23117	0.377937	0.250883	0.435911	0.291239	0.449536	0.378868	17.8299	3.25002	17.94	17.8756
DDB_G0270210	cbpJ	CBP10	calcium-binding protein, NCS-1/frequenin-related protein	Q55C62	1.29855	-2.56122	-3.63096	-3.19504	-2.62187	2.39176e-84	17.2425	13.3885	15.4499	10.8871	41.8162	25.0343	24.656	13.6149	1.69493	2.89212	2.77159	2.14824	1.44028	2.19311	1.44981	1.04842	1.08183	0.81456	1.93605	1.57766	1.29069	2.87991	2.0828	2.25054
DDB_G0270162	allB2	allB	allantoinase	Q55C91	0.29178	-0.232742	0.878593	3.60138	6.62983	3.48386e-84	0.436727	0.342556	0.343519	0.486115	0.474336	0.366981	0.265975	0.107515	0.321575	0.211535	0.355704	0.331626	0.485467	0.741277	0.451217	0.553513	1.58854	0.935205	0.620266	1.26352	7.37132	7.06268	6.97575	7.57121
DDB_G0278611	DDB_G0278611	NA	NA	Q54YQ7	-0.0341796	0.368059	5.09372	10.8534	10.3315	4.5623e-84	0.214969	0.20645	0.235116	0.231581	0.205207	0.192553	0.12699	0.107515	0.187551	0.391629	0.186632	0.198257	0.451889	0.23117	0.632229	0.810149	4.73282	3.40265	2.72143	4.81855	3.66983	3.70186	3.15339	2.19658
DDB_G0293112	DDB_G0293112	NA	unknown	Q54C84	1.40931	0.746113	0.685195	8.4766	13.3092	6.04369e-84	0.214969	0.20645	0.235116	0.231581	0.335978	0.280616	0.21544	0.107515	0.187551	0.211535	0.29562	0.331626	0.203924	0.23117	0.377937	0.399281	1.93189	0.437526	0.825119	1.61244	19.7724	6.36647	23.6207	27.3199
DDB_G0273823	DDB_G0273823	NA	NA	Q556U1	2.76015	2.81671	7.44634	11.39	11.4908	7.18063e-84	0.214969	0.382625	0.343519	0.441704	0.651141	0.366981	0.513055	0.849033	0.433627	0.596507	0.896973	1.27758	12.7049	4.51239	7.55252	23.8291	201.449	59.6408	70.7142	151.545	126.178	218.241	92.0519	140.485
DDB_G0289145	pde7	DdPDE7, cAMP phosphodiesterase, cGMP phosphodiesterase	cAMP/cGMP-stimulated cAMP/cGMP phosphodiesterase 7	Q54HY0	4.00227	4.41522	8.16085	9.2283	7.31677	1.30702e-83	1.56395	1.04822	1.56375	1.59572	15.6012	7.89722	8.82212	14.8106	26.0124	23.2787	18.2119	15.5733	375.621	162.938	142.096	588.769	515.675	367.892	422.092	552.09	75.2238	288.154	105.809	112.851
DDB_G0270878	DDB_G0270878	NA	NA	Q55DU6	1.09099	2.31437	3.9772	8.24145	9.11046	1.47847e-83	0.214969	0.295897	0.343519	0.337647	0.335978	0.505158	0.12699	0.107515	0.321575	0.689436	0.50523	0.474607	0.848684	0.850855	0.741656	1.33715	9.25504	2.35038	5.42321	9.55927	13.3062	11.6881	10.6608	14.5484
DDB_G0287151	DDB_G0287151	NA	short-chain dehydrogenase/reductase (SDR) family protein	Q54KS0	2.82553	2.23951	3.57218	8.37758	10.3655	2.31567e-83	0.325502	0.20645	0.343519	0.231581	0.442499	0.47244	0.474164	0.107515	0.321575	0.499038	0.50523	0.40728	0.581218	0.569011	0.515373	1.16472	5.66486	2.70143	6.24475	6.63983	19.32	8.16815	20.381	33.5443
DDB_G0278083	DDB_G0278083	NA	putative acyl-CoA synthetase	Q54YU1	-0.722216	1.34964	3.38253	4.96949	5.54662	4.31898e-83	0.701908	1.04822	1.84277	1.35656	0.762376	0.867435	0.353631	0.437705	2.31492	2.22494	2.77159	2.14824	9.73765	5.91932	6.35623	18.1474	23.1338	23.1045	11.4851	22.7434	26.4778	34.9271	34.0499	34.6175
DDB_G0295813	DDB_G0295813	NA	unknown	C7G065	0.827578	2.01439	4.44818	6.57559	6.0391	4.67117e-83	2.8912	2.80419	4.94033	5.71821	4.39646	3.94066	4.75345	5.84235	12.9683	14.0848	14.4746	15.0905	110.675	60.7881	71.8405	97.1853	414.037	154.855	218.842	240.662	272.92	222.864	132.125	142.148
DDB_G0277275	poxA	NA	peroxinectin, animal heme peroxidase family protein	Q6TMK4	-0.829121	0.0442301	0.162569	0.844105	5.09978	6.84307e-83	0.824284	0.674147	1.2469	0.903598	0.474336	0.47244	0.434768	0.384211	0.626141	0.779772	1.06379	0.774886	0.81974	1.42785	0.95039	0.930505	1.47381	0.81456	0.449536	1.29855	13.4392	14.5935	14.6112	17.3926
DDB_G0289953	DDB_G0289953	NA	NA	Q54GR4	0.102479	-0.371182	-0.229361	2.16396	3.73252	7.41139e-83	6.65365	6.95025	7.33857	8.25334	9.18601	6.51446	3.29942	3.94836	4.52873	3.97295	6.15374	4.94772	5.7616	6.06998	5.92542	8.32601	35.2626	20.1326	11.446	28.0303	70.2747	87.455	59.6118	83.5001
DDB_G0286781	DDB_G0286781	sigN173	hssA/2C/7E family protein	Q54LD8	7.30135	3.88634	2.21775	6.0801	9.9305	8.81727e-83	0.384965	0.419442	0.343519	0.337647	7.83638	5.76757	10.8923	6.29084	1.26903	1.38456	1.31105	1.49663	0.518071	1.01126	0.794795	0.930505	5.07385	1.58756	2.3683	6.84595	64.3146	22.0809	51.0024	71.4808
DDB_G0274199	DDB_G0274199	NA	putative metallophosphoesterase	Q8T198	0.0689684	1.40246	2.79626	7.11775	7.1592	1.56168e-82	0.943996	1.04822	1.63368	1.6977	1.37227	0.896454	1.18451	0.437705	1.80794	1.80619	4.94692	2.36446	6.82403	4.11006	5.4945	15.1133	172.673	48.2779	60.7452	106.54	99.4103	197.214	80.0256	78.7782
DDB_G0267688	cpnD	NA	phospholipid-binding protein, copine D	Q55GG1	2.40273	-1.7526	-2.4471	-2.71445	-1.71976	1.84611e-82	62.3979	60.9529	93.3794	108.683	367.269	258.471	370.324	209.645	16.6555	16.4041	26.1685	19.7575	9.87377	23.5778	13.8647	12.5754	5.98305	9.58423	7.65283	12.4093	6.94541	32.3089	24.8634	14.8704
DDB_G0280943	elmoD	NA	engulfment and cell motility ELM family protein D	Q54UP9	-0.89727	0.93388	3.06138	5.90917	6.86523	1.89968e-82	1.48736	2.36877	2.91426	2.87682	1.03128	1.12597	0.665509	0.950115	4.66861	7.125	2.5293	2.25639	18.6383	5.0653	15.3945	38.5561	121.706	98.216	46.3194	100.396	188.706	164.937	181.207	221.562
DDB_G0288433	DDB_G0288433	NA	NA	Q54IY0	0.890617	1.05092	2.21318	6.66647	5.95321	1.98553e-82	1.25644	1.04822	1.80799	1.11475	1.70917	1.15441	1.91598	1.30212	1.49668	1.38456	3.01369	2.68829	6.19751	3.00203	4.0569	7.33222	101.901	26.6592	68.4077	79.1804	49.3875	57.1821	33.2511	46.2078
DDB_G0291117	noxC	gp91phox, flavocytochrome b large subunit	superoxide-generating NADPH oxidase flavocytochrome C	Q54F44	-0.323301	-0.665564	-0.96031	0.797353	3.43461	3.15894e-82	5.48862	5.08229	6.48237	5.71821	4.09034	3.44186	3.48124	1.75276	2.62393	2.97537	3.81976	3.28094	2.70559	3.00203	2.56684	4.40337	9.05057	3.51945	4.83627	11.6883	37.0148	68.6777	46.8753	41.2175
DDB_G0281049	DDB_G0281049	NA	NA	Q54UJ1	5.17219	1.71974	0.226322	-1.12851	-0.537049	1.47952e-81	72.8325	42.5119	35.0875	27.9162	1086.81	857.91	1625.61	837.934	227.604	197.031	55.1802	90.0773	72.6306	62.5934	43.3078	44.4026	12.0038	15.1792	11.9152	17.422	21.7149	26.254	14.8775	31.2906
DDB_G0272530	DDB_G0272530	NA	unknown	Q559I8	-0.549771	-0.88753	-0.0687678	0.56757	6.89061	1.90585e-81	0.864422	0.733328	0.580206	1.0098	0.474336	0.47244	0.474164	0.272196	0.564105	0.689436	0.355704	0.198257	0.934839	0.741277	0.899033	0.553513	0.537072	0.692408	0.661728	1.3685	47.7644	8.25003	41.9049	61.9833
DDB_G0284169	DDB_G0284169	NA	transmembrane protein	Q54Q29	3.14479	0.584333	0.15616	-0.187077	-0.414415	2.09819e-81	427.755	318.556	426.124	395.495	3085.54	2259.08	3169.29	1348.51	608.078	589.668	444.218	481.253	464.281	596.808	356.445	407.149	203.13	230.84	290.814	281.204	163.03	294.372	257.536	235.244
DDB_G0267930	DDB_G0267930	NA	unknown	Q55FV7	-4.13743	-3.51075	-4.7127	-4.83079	-4.4014	2.49181e-81	42.6171	36.0223	72.2727	44.21	2.86434	1.7736	2.71736	1.10124	3.32498	3.47443	5.06763	3.71142	2.32206	2.34513	2.132	2.23856	0.872115	0.995144	1.97539	2.16691	1.50599	1.8477	2.39557	2.62789
DDB_G0276839	DDB_G0276839	NA	NA	Q86L27	-5.22718	-4.9849	-4.63428	-4.64057	-3.99186	3.06644e-81	66.7895	92.6972	168.604	155.463	5.41625	3.05359	1.11099	1.10124	4.27691	4.47111	3.69891	1.71452	4.56233	4.11006	5.25504	7.22178	4.96018	3.40265	2.17193	3.95886	5.21485	9.19154	4.88793	5.36976
DDB_G0291952	DDB_G0291952	NA	protease pro-fragment	Q1ZXB2	0.432881	0.0191438	-0.135678	1.0661	6.09539	3.33229e-81	2.81571	2.2052	2.53513	2.17105	2.48032	3.41413	2.86291	0.798352	2.20243	3.22499	2.00332	1.38729	2.95178	2.09164	1.74346	2.2944	6.73301	1.82275	2.2505	3.89006	148.608	44.4183	98.7086	142.094
DDB_G0272654	sigN25	NA	SrfA-induced protein N25	Q7KWN3	0.652642	0.972516	0.923591	3.97248	6.34166	4.54685e-81	0.783859	0.906675	1.10434	1.62974	1.08417	1.12597	1.22124	1.00055	0.894348	1.72216	2.65047	1.55119	1.68946	2.69915	1.69469	1.734	13.2305	6.378	5.81444	10.0057	53.9907	30.7952	42.4818	56.7248
DDB_G0278719	DDB_G0278719	NA	immunoglobulin E-set domain-containing protein	Q54YI5	0.291746	0.099412	0.616824	8.37861	8.80818	6.44736e-81	0.214969	0.20645	0.343519	0.231581	0.335978	0.192553	0.12699	0.107515	0.187551	0.211535	0.29562	0.198257	0.203924	0.366793	0.24354	0.481297	3.45907	1.76401	2.48605	4.92168	4.84202	3.49654	4.39901	4.61772
DDB_G0291902	DDB_G0291902	NA	cyclin-like F-box containing protein	Q54DZ4	1.27679	3.28977	4.32937	6.19582	6.03213	7.08684e-81	0.701908	0.552	1.06845	0.939164	1.29407	1.18282	0.963511	0.899616	2.90451	2.05767	5.06763	6.82721	10.5816	6.82316	9.0832	12.6306	24.8828	24.3866	22.667	23.3957	20.7303	21.4263	27.2599	23.6173
DDB_G0286877	DDB_G0286877	NA	NA	Q54L62	0.954811	0.509405	0.327835	5.85338	8.06894	7.79365e-81	0.325502	0.295897	0.450018	0.231581	0.474336	0.47244	0.12699	0.107515	0.321575	0.689436	0.186632	0.198257	0.293258	0.366793	0.24354	0.621029	3.36804	2.29182	1.1856	2.30513	6.43961	14.9208	10.35	10.094
DDB_G0286141	DDB_G0286141	NA	NA	Q54M75	-0.117827	1.62921	2.84488	5.17842	4.7467	1.06724e-80	70.2802	68.4158	101.726	82.6942	53.9051	40.1791	66.0174	35.5846	216.712	201.503	300.127	198.532	843.413	520.535	497.529	599.359	2994.75	1410.12	2152.55	2055.02	2350.32	1324.7	1546.66	1605.82
DDB_G0291604	DDB_G0291604	NA	beta-ketoacyl synthase family protein	Q54EB2	1.08392	0.46061	3.36129	6.69812	7.91261	1.18418e-80	0.325502	0.20645	0.400686	0.52823	0.622741	0.366981	0.265975	0.272196	0.398561	0.391629	0.408553	0.331626	1.5235	0.904742	0.847204	1.62117	9.25504	2.99372	4.56232	6.05577	15.435	10.9106	12.3032	15.89
DDB_G0269128	DDB_G0269128	DG1110	transmembrane protein	Q55DP4	0.884894	3.25588	5.5936	9.03493	10.0281	1.30529e-80	0.214969	0.20645	0.235116	0.393517	0.29131	0.403837	0.21544	0.107515	0.746942	0.391629	0.50523	0.331626	1.6342	0.796415	1.052	2.68446	10.2092	4.33662	6.55768	11.3449	12.2417	22.8583	12.0812	21.3099
DDB_G0278561	DDB_G0278561	NA	unknown	Q54XV9	-0.0266207	0.787547	1.72549	6.8831	11.7786	1.32415e-80	0.214969	0.20645	0.235116	0.231581	0.205207	0.192553	0.12699	0.107515	0.187551	0.211535	0.186632	0.40728	0.293258	0.366793	0.377937	0.399281	0.63476	0.368083	0.620266	0.802288	6.27988	3.41438	8.66304	9.39627
DDB_G0280707	DDB_G0280707	NA	NA	Q54UZ6	-0.547649	-0.601739	0.106154	5.3054	3.46485	1.58197e-80	2.17277	1.82259	2.08573	1.83331	1.13687	0.867435	1.25794	0.594108	1.21187	0.779772	1.55633	1.11209	2.26721	1.4793	1.98658	3.12902	77.7804	22.1139	45.3029	42.1053	20.6771	20.3626	8.17466	10.255
DDB_G0269886	DDB_G0269886	NA	NA	Q55CV2	-0.402349	-0.402003	0.0974165	4.58388	8.36977	3.20073e-80	0.617887	0.644165	0.620618	0.722082	0.335978	0.403837	0.31108	0.437705	0.532472	0.211535	0.457927	0.538003	0.451889	0.685234	0.741656	1.04842	13.6394	0.753722	2.87827	5.98705	57.2901	109.955	67.9104	92.8366
DDB_G0279243	DDB_G0279243	NA	NA	Q54X29	-0.632416	-0.116043	2.46603	7.61224	6.77112	3.59321e-80	1.37215	1.13236	1.80799	1.11475	1.05775	0.537167	0.740593	0.272196	1.12587	0.955985	1.22891	1.0566	7.31427	1.32464	3.24074	14.8926	187.141	57.0769	119.699	212.41	69.1838	147.837	62.4076	83.5538
DDB_G0280911	DDB_G0280911	NA	NA	Q54UP2	0.0153389	-0.357697	0.198191	2.43646	4.89294	4.33323e-80	2.36215	2.42325	3.01753	3.44632	3.06892	2.69271	1.47772	1.05092	1.4683	2.14134	2.77159	1.38729	2.43172	3.15332	2.85594	5.12238	13.7756	7.9521	4.91454	14.9157	47.4717	36.4817	57.8366	88.1147
DDB_G0290401	DDB_G0290401	NA	pantothenate kinase	Q54G51	-4.15179	-3.827	-3.06038	-3.57724	-2.93126	7.45336e-80	264.519	398.403	465.156	480.059	23.4152	22.5746	7.07863	12.4192	18.2476	22.3677	30.1868	27.16	28.4086	54.0683	66.2487	49.8078	28.6077	18.1513	23.918	25.3182	28.0211	65.7322	36.7126	38.8566
DDB_G0286227	DDB_G0286227	NA	unknown	Q54M37	1.94351	4.08026	3.32463	6.01077	7.88014	8.29291e-80	0.743091	1.1603	1.353	1.76555	2.42906	2.88708	3.48124	2.05262	15.3706	13.5877	15.3185	10.7448	7.77723	6.92356	8.50925	17.5958	70.6487	13.0812	42.5663	40.3202	127.056	194.555	135.098	211.689
DDB_G0293816	DDB_G0293816	NA	NA	Q54B90	5.0979	7.76582	10.205	12.1046	10.3288	1.55631e-79	0.214969	0.342556	0.400686	0.231581	1.5281	0.867435	1.29461	1.15151	12.1302	10.274	4.54448	3.55003	65.3919	25.5337	20.6048	68.0088	148.938	70.7705	124	119.86	32.0124	59.6367	25.1297	38.9102
DDB_G0280437	DDB_G0280437	NA	Ras GTPase	Q54VD5	0.313837	1.36873	4.98607	9.19189	9.79502	1.69418e-79	0.325502	0.20645	0.343519	0.231581	0.29131	0.192553	0.21544	0.209731	0.361616	0.211535	0.186632	0.538003	1.13311	0.627976	0.899033	2.07082	11.6176	3.81136	8.78695	11.6539	17.0848	8.86407	13.0133	17.017
DDB_G0270582	DDB_G0270582	NA	peptidase M20 family protein, putative carboxypeptidase	Q55DL1	-1.13794	-0.133387	-0.0581724	0.303163	6.44185	2.07477e-79	0.617887	0.487751	0.620618	0.486115	0.335978	0.366981	0.12699	0.209731	0.433627	0.391629	0.551156	0.40728	0.451889	0.796415	0.515373	0.481297	0.409696	0.160968	0.578439	0.580674	11.5232	5.21933	14.7	26.2467
DDB_G0280627	gtaS	NA	putative GATA-binding transcription factor, GATA zinc finger domain-containing protein 19	Q54V44	-2.11971	0.669116	1.74868	5.6022	7.77789	4.14614e-79	0.530499	0.487751	0.737343	0.608221	0.29131	0.192553	0.265975	0.107515	0.865089	0.689436	0.640319	0.59909	1.27322	1.11653	0.794795	2.35021	19.7949	4.39497	2.95668	8.94112	55.6936	40.1637	24.6859	45.7248
DDB_G0278731	pgtD	rsc19	IPT/TIG domain-containing protein, IQ calmodulin-binding domain-containing protein, putative glycosyltransferase, PKD/REJ (Polycystic Kidney Disease/Receptor for Egg Jelly) domain-containing protein, GPS (GPCR Proteolytic Site) domain-containing protein	Q54XQ9	-2.23004	-2.40206	-1.7763	-0.735179	4.92256	1.58524e-78	1.21774	1.27168	1.87754	1.83331	0.535354	0.505158	0.21544	0.329387	0.467421	0.499038	0.186632	0.658661	0.518071	0.796415	0.847204	0.553513	0.965614	0.81456	0.358019	0.729544	27.4358	7.06268	35.7363	42.3444
DDB_G0274153	DDB_G0274153	PP2C	protein phosphatase 2C	Q86KE4	0.0151118	0.564306	1.11432	4.21783	3.72848	1.88225e-78	8.30653	11.4412	10.7618	13.4203	7.22513	7.23355	4.60809	10.0278	10.482	10.3568	18.2119	18.8992	21.4144	19.8665	29.2083	31.827	160.59	170.646	106.524	153.433	102.949	157.573	108.205	100.939
DDB_G0293822	DDB_G0293822	NA	NA	Q54B98	-0.0471962	0.209752	0.288	5.83243	8.89909	2.20036e-78	0.214969	0.295897	0.343519	0.337647	0.205207	0.280616	0.12699	0.209731	0.321575	0.211535	0.29562	0.198257	0.380075	0.366793	0.24354	0.250883	1.84043	1.70523	0.784556	1.95933	11.7095	3.86606	10.6608	15.89
DDB_G0285355	DDB_G0285355	NA	NA	Q54NB7	3.24474	1.72087	2.63354	8.28186	8.61805	2.55754e-78	0.530499	0.295897	0.450018	0.337647	1.47623	0.954229	1.00044	0.437705	0.686973	0.211535	0.683972	0.774886	0.732023	0.627976	0.741656	2.2944	35.785	11.4493	19.8911	15.0531	27.7817	43.4774	23.532	22.5441
DDB_G0289167	DDB_G0289167	NA	short-chain dehydrogenase/reductase (SDR) family protein, glucose/ribitol dehydrogenase family protein	Q54HW7	0.332223	2.05598	3.96505	8.5936	9.24093	5.02088e-78	0.214969	0.20645	0.343519	0.337647	0.205207	0.280616	0.12699	0.272196	0.361616	0.391629	0.457927	0.40728	0.732023	0.507476	0.632229	1.27989	8.91426	2.58446	4.24919	8.49465	11.0708	7.88157	8.30786	11.5431
DDB_G0278389	rsmF	NA	small GTPase	Q54Y66	0.90993	0.837068	1.37509	5.75182	7.66669	6.24524e-78	0.484742	0.382625	0.400686	0.337647	0.564921	0.326989	0.353631	0.329387	0.433627	0.391629	0.50523	0.538003	0.549935	0.958183	0.377937	0.748609	5.25571	1.23325	3.97515	5.0248	16.526	13.7751	12.0368	15.6217
DDB_G0287581	DDB_G0287581	NA	unknown	Q54K61	2.06872	4.01113	3.16445	7.44986	7.61831	7.62885e-78	6.31547	6.842	9.11887	10.8871	14.1503	23.155	40.5252	15.7571	78.8826	103.282	201.642	83.4263	59.0784	90.0742	70.2155	97.8471	1869.97	388.752	774.681	1060.43	1220.34	1809.43	1076.43	1043.33
DDB_G0270688	mpl2	NA	leucine-rich repeat-containing protein (LRR), putative protein tyrosine phosphatase, dual specificity	Q55CS8	-0.375359	1.56543	4.63219	7.29945	8.15357	1.19663e-77	0.530499	0.583166	0.538646	0.831839	0.564921	0.505158	0.21544	0.209731	1.4683	1.12878	0.770027	1.22256	8.67581	2.49696	3.33686	16.8235	50.2756	31.4375	12.8145	33.2827	54.9486	82.7095	48.1622	67.0271
DDB_G0279305	rsmJ	NA	small GTPase	Q54WZ4	0.27143	-0.105338	-0.179573	6.1144	9.61125	1.4629e-77	0.214969	0.20645	0.400686	0.231581	0.335978	0.280616	0.12699	0.107515	0.275225	0.211535	0.186632	0.198257	0.203924	0.23117	0.24354	0.399281	1.84043	0.692408	1.22534	1.78606	17.1115	3.94814	11.4154	15.0314
DDB_G0292110	DDB_G0292110	NA	patatin family protein	Q54DN7	2.95575	7.1766	8.40327	6.64241	8.30096	2.3023e-77	0.660216	0.644165	0.886813	0.759015	3.60541	2.60936	2.17116	1.50257	69.8615	62.1213	38.2635	23.0297	178.707	105.018	66.1531	168.113	38.8512	15.4123	22.667	33.0767	88.9269	73.0959	81.49	125.622
DDB_G0272146	DDB_G0272146	NA	unknown	Q86JL4	-0.587722	-0.536133	-0.393785	3.20488	6.26054	2.4858e-77	1.10112	1.38252	1.49368	1.9686	0.816966	1.12597	0.627738	0.384211	0.532472	1.2144	1.43387	0.59909	0.877506	1.42785	1.40058	1.22243	11.1179	1.41071	7.02705	13.7141	60.5629	50.1457	61.4756	99.8658
DDB_G0285917	DDB_G0285917	NA	unknown	Q54MI7	3.62803	1.76079	5.78419	10.047	9.83468	2.54023e-77	0.574738	0.520249	0.538646	0.939164	1.91542	1.49333	2.68097	4.39701	1.15457	1.2144	1.06379	2.04	20.8156	4.00944	11.8089	35.4122	227.614	119.135	244.996	320.888	220.423	267.168	117.081	248.39
DDB_G0271718	sigN9	NA	SrfA-induced protein N9	Q75JC1	0.581317	2.14593	2.60311	5.32647	9.68438	3.26132e-77	0.384965	0.295897	0.495502	0.231581	0.374243	0.403837	0.353631	0.107515	0.398561	0.211535	1.1052	0.59909	0.702415	0.685234	1.35124	0.810149	4.00511	1.82275	1.42347	1.75137	47.8443	17.6213	34.1387	59.6223
DDB_G0283547	rsmA	NA	small GTPase	Q54QY0	4.13898	4.54058	3.29691	2.36014	1.11136	4.13024e-77	7.36747	5.29895	7.37281	6.91932	100.326	78.565	63.2939	70.3071	175.628	130.363	88.4106	132.075	83.7881	71.2188	44.8372	61.666	23.5881	20.1909	27.5148	26.5197	7.98352	15.2891	12.4807	11.7041
DDB_G0270050	DDB_G0270050	NA	NA	Q55CH9	3.07793	-1.08417	-0.93076	-0.183249	-0.462559	5.62419e-77	42.3169	38.4289	56.7077	59.3039	408.422	263.363	294.72	209.694	17.661	20.297	18.8549	22.0105	20.6523	39.074	20.9872	22.781	28.8121	14.8295	27.8276	55.5279	19.7458	46.3002	24.819	24.4222
DDB_G0290535	DDB_G0290535	ALDH	aldehyde dehydrogenase, putative NAD-dependent aldehyde dehydrogenase	Q54FY2	-1.07165	-1.81467	-2.35136	-3.08451	-3.09043	7.95646e-77	342.891	342.35	416.033	465.831	185.303	171.586	97.7191	76.4843	86.2558	110.901	103.76	84.07	63.3509	99.3514	85.4137	67.2918	34.2859	32.1368	37.2885	28.6139	22.6196	44.991	45.2333	36.1736
DDB_G0277395	DDB_G0277395	NA	NA	Q54ZR2	-0.875054	0.0939103	4.72629	8.9132	9.00702	8.81797e-77	0.214969	0.20645	0.343519	0.568789	0.205207	0.192553	0.12699	0.209731	0.187551	0.211535	0.355704	0.474607	3.77124	1.01126	1.54799	2.57314	34.672	13.1977	19.7348	21.2328	35.7908	33.168	12.6583	20.9343
DDB_G0279455	DDB_G0279455	NA	NA	Q54WT2	-0.243547	0.126516	1.63253	7.14578	8.70865	1.06807e-76	0.325502	0.487751	0.343519	0.337647	0.29131	0.403837	0.12699	0.107515	0.361616	0.211535	0.408553	0.331626	0.642464	0.627976	0.377937	1.10674	9.41407	2.52595	5.81444	17.3534	16.4994	20.9763	22.6888	44.7053
DDB_G0292636	DDB_G0292636	NA	NA	Q54CY3	1.31703	-0.322358	-1.85417	-2.69843	-1.915	1.5006e-76	257.613	190.904	227.203	170.89	688.039	469.909	276.853	203.418	159.625	142.951	157.202	128.643	58.6702	77.6376	51.5761	49.5872	19.5224	24.7362	18.9137	32.2185	24.8281	65.8958	48.4285	43.5248
DDB_G0272180	DDB_G0272180	NA	NA	Q75JW4	-0.210944	1.56098	3.60191	5.37935	5.02461	1.67422e-76	2.02104	1.65804	3.91114	3.31242	2.35215	1.63364	1.36791	1.25195	6.48609	6.71052	8.0034	5.37746	35.7836	13.2458	23.8073	48.815	97.3585	50.434	51.7144	86.6641	67.2947	63.4003	47.4966	63.2711
DDB_G0286647	ecmD	ShD, sheathin D	extracellular matrix protein D	Q54LG5	3.35959	1.44075	1.62566	5.18342	9.23222	2.23931e-76	0.743091	0.644165	0.95998	0.867832	3.01779	2.77603	4.89881	3.0508	0.500294	1.12878	2.81195	1.71452	1.35687	2.59809	2.42209	1.84652	18.6138	3.92811	14.3393	12.2033	195.917	77.7186	171.577	360.642
DDB_G0288919	psiI	NA	PA14 domain-containing protein	Q54I92	3.36992	5.64468	6.65001	8.89625	8.48608	2.36413e-76	5.52621	6.73374	5.79719	9.02024	62.1764	55.9038	51.3104	29.1582	480.667	379.809	168.814	140.389	683.237	399.28	366.291	1336.49	3164.96	1871.62	1897.81	2078.81	1598.92	3977.15	1340.17	1017.47
DDB_G0291378	forJ	NA	formin homology domain-containing protein	Q54ER5	-1.98209	-2.98822	-1.96399	3.85638	6.35465	2.54653e-76	0.484742	0.703855	1.06845	1.35656	0.335978	0.438785	0.12699	0.272196	0.361616	0.211535	0.29562	0.198257	0.380075	0.507476	0.451217	0.481297	4.32352	9.35108	4.32748	7.7047	47.5782	6.36647	30.8102	49.6956
DDB_G0284675	DDB_G0284675	NA	unknown	Q54PA6	1.1101	-0.40042	-0.474672	0.99671	5.65187	2.67814e-76	4.77421	2.2052	2.60413	2.37307	6.79212	4.32839	4.97148	2.65169	1.32608	1.72216	2.48889	2.41847	2.10249	2.04085	1.88946	3.01797	6.11942	1.70523	2.64298	7.46427	137.699	53.9094	72.6145	146.655
DDB_G0291123	glpD	GP2, gp-2, glycogen phosphorylase a	glycogen phosphorylase 2	P34114	-0.245825	-0.14323	3.48098	7.76257	8.64235	2.94548e-76	3.04213	3.75441	6.3796	7.71979	1.32016	1.66165	1.44113	5.39383	2.68007	4.80307	3.65863	5.1626	61.3099	12.4933	47.9916	130.829	1133.9	863.074	283.308	902.343	1807.74	1604.48	1365.91	1483.97
DDB_G0278677	DDB_G0278677	NA	NA	Q54Y70	3.31328	-0.825949	-1.32693	-0.605084	-0.083734	2.96457e-76	8.26897	5.02812	4.7003	3.51326	51.7673	37.5813	41.0699	17.7001	3.21289	2.6422	2.93301	2.04	1.88247	3.50606	2.132	2.12678	2.45692	1.70523	3.19183	3.09834	3.40328	4.72745	5.15456	3.27384
DDB_G0286821	DDB_G0286821	NA	NA	Q54LA7	0.562941	3.07963	5.34374	7.15512	7.68651	3.49614e-76	0.214969	0.295897	0.400686	0.52823	0.409341	0.366981	0.21544	0.329387	1.15457	0.868449	0.812577	0.774886	4.26234	2.19311	2.47036	5.0118	11.5268	5.91151	5.11019	7.97948	11.8425	18.276	7.77505	10.5771
DDB_G0279051	DDB_G0279051	NA	NA	Q54XC2	-0.707025	0.442152	6.12264	9.31193	9.57889	3.82357e-76	0.214969	0.419442	0.400686	0.441704	0.205207	0.192553	0.21544	0.209731	0.433627	0.391629	0.29562	0.474607	7.01469	0.904742	3.72103	14.1202	44.9836	45.3061	18.9137	38.1575	43.4273	57.5094	37.7333	54.3102
DDB_G0284121	DDB_G0284121	NA	transmembrane protein	Q54Q26	4.82056	1.84516	0.73649	0.661472	0.978795	6.87184e-76	3.23069	1.41016	1.45858	1.86716	43.4451	36.3377	35.4776	16.6539	5.33984	4.72009	5.75153	6.71984	2.65084	4.76375	2.71145	3.18453	2.04614	1.76401	2.09334	2.99499	1.5597	4.80944	3.33148	2.73562
DDB_G0283153	cbpD1	CBP4a	calcium-binding protein	Q54RF4	2.618	5.15983	7.18397	8.63887	7.83185	8.04684e-76	26.1015	21.9612	27.9375	37.0795	173.011	135.466	145.871	66.3715	1213.04	1158.04	704.715	585.899	6235.81	2363.38	1898.81	6638.18	14060.8	5073.58	5803.5	8018.33	7090.34	5823.13	2964.39	4481.18
DDB_G0292526	DDB_G0292526	NA	unknown	B0G195	6.86164	0.62471	0.146778	3.25837	9.12375	9.15375e-76	0.214969	0.342556	0.450018	0.231581	2.42906	2.85932	6.38843	3.10067	0.275225	0.391629	0.457927	0.331626	0.339946	0.23117	0.451217	0.399281	0.512202	0.63046	0.743826	0.729544	24.0831	7.4312	19.5377	26.1393
DDB_G0291664	DDB_G0291664	NA	putative protein kinase, ankyrin repeat-containing protein	Q54EM1	0.338423	-0.339824	-0.232371	3.96688	5.47619	9.70053e-76	11.3483	17.6074	15.5525	13.9869	20.3101	24.2052	2.97206	10.7253	10.007	9.77685	8.92803	10.9058	11.3438	6.87336	13.4822	20.023	235.268	228.217	45.5766	183.951	530.802	525.753	534.895	508.523
DDB_G0280643	DDB_G0280643	NA	putative protein serine/threonine kinase, protein kinase, CMGC group	Q54V35	0.44398	3.18748	4.65421	7.26443	6.57215	9.70053e-76	3.11757	3.1574	5.28314	4.9838	5.00842	4.71599	4.53541	2.00266	44.027	32.3892	38.8663	11.0131	155.386	54.2689	48.7563	140.371	619.947	411.828	255.356	419.548	309.665	418.572	251.101	197.04
DDB_G0271302	DDB_G0271302	NA	NA	Q55BE8	1.60888	2.77903	2.99276	5.22786	5.5533	1.26306e-75	0.574738	0.820628	0.95998	0.795582	1.55401	1.43709	1.22124	0.798352	3.21289	3.1418	3.49746	2.09413	4.07139	3.00203	3.1446	6.06189	16.5241	7.89381	10.6248	12.5123	11.8958	25.9676	13.6791	15.6754
DDB_G0284659	tgrL1	NA	IPT/TIG domain-containing protein, immunoglobulin E-set domain-containing protein	Q54PB5	0.426691	1.99294	5.5871	10.178	9.67898	5.5075e-75	0.214969	0.382625	0.538646	0.393517	0.29131	0.438785	0.12699	0.437705	0.894348	0.955985	0.457927	0.538003	7.04192	0.850855	2.80779	9.31958	75.759	76.8889	64.3028	78.9401	63.2237	72.6868	49.3161	45.4566
DDB_G0285249	DDB_G0285249	NA	NA	Q54NH8	-0.248043	-0.255019	0.603821	7.34904	9.48796	6.66894e-75	0.214969	0.20645	0.343519	0.231581	0.205207	0.192553	0.12699	0.107515	0.187551	0.211535	0.186632	0.198257	0.293258	0.23117	0.377937	0.399281	2.66208	0.753722	1.54202	1.75137	6.57272	4.15329	6.70929	8.32274
DDB_G0288515	DDB_G0288515	NA	NA	Q54IU4	0.288353	-0.0287291	0.341044	8.84553	12.8151	1.53876e-74	0.214969	0.20645	0.235116	0.231581	0.205207	0.280616	0.12699	0.107515	0.187551	0.211535	0.186632	0.198257	0.203924	0.366793	0.24354	0.250883	2.20598	0.692408	0.784556	1.71666	19.2668	4.56344	11.5929	14.6558
DDB_G0267846	expl1	DdExpl1	expansin-like protein	Q55G31	3.52704	0.223218	-0.813639	-0.306531	-0.0847751	1.79339e-74	64.5374	46.7571	47.7792	38.5455	544.502	302.55	561.042	210.043	54.8915	44.8122	53.9748	52.9602	26.6669	43.7378	24.7633	17.9268	27.0859	22.1722	31.1116	35.5484	27.7284	46.1365	46.9196	31.6126
DDB_G0272827	cbpI	CBP9	EF-hand domain-containing protein	Q966R0	1.08448	5.25991	6.11106	7.42185	6.91076	2.22623e-74	6.87908	4.35082	8.50268	8.78684	11.4774	10.2473	12.7082	7.985	255.337	310.325	241.985	126.819	696.163	307.511	284.566	660.69	1286.71	556.863	697.744	856.789	944.127	561.712	431.274	590.941
DDB_G0277187	DDB_G0277187	NA	NA	Q86K73	0.122426	-0.766885	0.0232152	4.71316	8.60674	3.23889e-74	0.436727	0.342556	0.538646	0.759015	0.335978	0.403837	0.353631	0.437705	0.321575	0.211535	0.457927	0.198257	0.203924	0.507476	0.687573	0.810149	7.55103	0.875029	2.48605	5.23103	38.7177	70.3549	48.4729	76.9539
DDB_G0290847	DDB_G0290847	NA	NA	Q54FH8	0.0442679	1.00911	2.02497	6.37134	9.23751	3.45609e-74	0.214969	0.20645	0.235116	0.337647	0.29131	0.192553	0.12699	0.107515	0.361616	0.211535	0.186632	0.331626	0.339946	0.366793	0.515373	0.481297	1.26675	0.935205	0.536148	1.50804	6.89217	6.5303	3.5095	5.9605
DDB_G0267888	DDB_G0267888	NA	NA	Q55FZ6	0.408963	2.04021	6.55191	8.66672	9.13258	3.60823e-74	0.214969	0.295897	0.343519	0.393517	0.335978	0.403837	0.12699	0.107515	0.595302	0.391629	0.457927	0.40728	5.43461	1.4793	3.43294	6.33811	13.9346	12.9646	5.18845	13.1647	19.6128	12.0155	11.6373	21.4709
DDB_G0284941	DDB_G0284941	NA	thioredoxin domain-containing protein	Q54NX2	-0.00991447	1.33897	3.1874	6.78843	8.69561	6.10441e-74	0.325502	0.295897	0.450018	0.441704	0.374243	0.280616	0.21544	0.209731	0.321575	0.391629	0.50523	0.832005	0.877506	0.850855	1.59696	1.45116	6.25578	4.04484	5.2667	9.49059	28.101	5.21933	25.9285	30.7541
DDB_G0291618	DDB_G0291618	NA	unknown	Q54EC0	3.13093	3.94043	3.45281	6.47193	9.2752	6.81567e-74	0.436727	0.295897	0.400686	0.337647	0.924774	0.809082	0.777952	0.384211	1.12587	1.29963	1.51555	1.22256	1.4125	0.796415	1.052	1.56461	6.02851	2.40891	3.6619	6.09013	51.5428	8.90501	27.5705	29.037
DDB_G0268754	DDB_G0268754	NA	glycoside hydrolase family 47 protein, mannosyl-oligosaccharide 1,2-alpha-mannosidase	Q55EU0	0.593281	2.20862	4.85462	8.12172	8.53824	8.20535e-74	0.743091	0.762598	1.06845	2.00238	0.816966	0.838315	0.551563	2.05262	3.82909	3.72375	3.81976	3.819	34.4501	9.03153	19.3621	34.4194	164.905	233.462	90.7696	142.002	286.277	216.523	223.498	175.792
DDB_G0286573	ponH	NA	ponticulin-related protein	Q54LM2	-0.663242	0.144366	0.333452	1.10658	12.439	1.50256e-73	0.214969	0.454272	0.450018	0.337647	0.205207	0.326989	0.12699	0.107515	0.275225	0.391629	0.50523	0.198257	0.380075	0.569011	0.575121	0.250883	0.32678	0.437526	0.308387	0.729544	374.136	53.9503	363.332	513.084
DDB_G0287429	DDB_G0287429	NA	NA	Q54KK0	-0.135295	1.65203	4.16433	8.23723	8.66508	2.68759e-73	0.214969	0.342556	0.235116	0.231581	0.205207	0.192553	0.21544	0.107515	0.361616	0.211535	0.408553	0.40728	0.672575	0.741277	0.515373	1.45116	7.16475	2.29182	4.21005	5.05918	6.78569	6.93983	4.84349	8.21538
DDB_G0274289	DDB_G0274289	NA	NA	Q86J19	-1.20824	0.432579	0.760631	5.24458	7.55288	2.70736e-73	0.325502	0.20645	0.620618	0.486115	0.29131	0.192553	0.21544	0.107515	0.321575	0.596507	0.596103	0.198257	0.642464	0.366793	0.451217	0.810149	4.00511	1.58756	2.72143	5.16229	17.2179	9.96922	16.3422	19.4318
DDB_G0279583	DDB_G0279583	NA	NA	Q54WK5	-0.434028	-2.61649	-3.07894	-4.3928	-3.92487	2.85789e-73	25.5384	27.8561	28.6559	26.4834	25.8331	18.4013	9.40325	6.19118	4.13699	3.22499	4.10165	4.73282	2.5687	4.96479	3.57701	3.62817	0.872115	0.81456	1.26503	1.89006	1.07439	2.42674	1.67949	1.87248
DDB_G0270190	DDB_G0270190	NA	putative cellulase, cellulose-binding domain-containing protein, glycoside hydrolase family 5 protein	Q55C74	0.849277	1.10049	0.957363	2.89585	5.08962	4.045e-73	23.9994	16.093	16.4079	17.5862	29.4727	23.6801	28.5053	15.3088	33.5256	25.8463	55.9839	29.6811	38.9132	48.4518	29.1605	39.8798	119.867	61.0393	82.7943	155.253	255.971	468.972	618.103	707.647
DDB_G0286841	DDB_G0286841	NA	MAST family protein kinase DDB_G0286841	Q54L81	-2.27198	-1.37504	-1.26134	0.419275	5.92472	7.27876e-73	0.384965	0.520249	0.450018	0.441704	0.205207	0.280616	0.12699	0.107515	0.275225	0.391629	0.186632	0.198257	0.203924	0.23117	0.24354	0.553513	0.32678	0.291239	0.25245	0.65582	5.58764	4.31738	7.2422	8.96687
DDB_G0290825	chlA	NA	flavin-dependent halogenase	Q54FI4	0.489201	1.89941	2.82947	5.6274	5.30455	9.84581e-73	9.62098	7.76207	6.99612	7.45299	7.40342	8.47789	9.33061	6.14134	28.0513	24.107	35.9731	18.6847	69.0385	45.5432	37.5247	85.9339	486.398	186.729	156.917	295.931	180.138	483.903	184.313	197.899
DDB_G0273257	comF-1	comF	unknown	Q557B8	2.39786	-0.742481	-2.38654	-3.63907	-2.48118	9.98389e-73	43.7432	39.7538	37.9953	30.6819	323.292	201.156	79.635	63.4323	19.7001	28.3309	17.8101	10.8521	4.97127	9.38278	8.84406	7.16656	2.18315	3.63622	2.21122	1.6472	3.18999	8.37284	8.75184	2.46624
DDB_G0287655	DDB_G0287655	NA	NA	Q54K58	0.348574	1.04248	3.25074	6.77189	6.4585	1.46341e-72	0.617887	0.644165	0.95998	1.21882	0.651141	0.630269	0.703119	0.849033	1.4399	1.38456	0.812577	1.71452	5.89783	3.45569	4.39256	8.49162	55.9765	12.5567	48.0395	40.7322	28.9524	52.6412	20.736	40.5736
DDB_G0276993	nat5	NA	arylamine N-acetyltransferase 5	Q550R3	3.61713	4.41712	4.34032	8.42575	8.83125	1.75062e-72	0.325502	0.295897	0.495502	0.486115	1.21562	0.720545	1.5143	0.798352	2.48353	3.0586	1.92222	1.0566	3.30707	1.78639	1.64586	2.62881	35.2399	9.99223	19.3047	24.3913	33.8484	32.4725	29.6564	31.6126
DDB_G0271712	sigN6	NA	SrfA-induced protein N6	Q86HG3	1.98079	3.65859	2.8119	6.71145	9.26187	2.27144e-72	0.325502	0.20645	0.235116	0.393517	0.409341	0.537167	0.21544	0.272196	0.433627	0.779772	0.85488	0.832005	0.451889	0.796415	0.741656	0.621029	4.34626	2.40891	1.50253	1.95933	18.3621	9.10968	8.97382	18.0902
DDB_G0278997	DDB_G0278997	NA	glutathione S-transferase domain-containing protein	Q54XF4	0.344593	2.56085	4.91883	6.91968	6.75711	4.85902e-72	0.574738	0.382625	0.849897	0.646799	0.594023	0.750216	0.513055	0.107515	2.0617	1.38456	1.92222	1.71452	12.3238	4.96479	4.48844	12.8513	37.2386	14.7712	15.9815	24.7689	22.2204	25.8449	20.5141	22.5978
DDB_G0290161	miox	NA	inositol oxygenase, myo-inositol oxygenase	Q54GH4	2.62581	4.18131	4.9877	5.80204	4.8753	5.15587e-72	5.03745	4.5947	5.18031	5.75158	23.3389	21.248	21.3877	17.1022	77.4582	85.3932	85.1961	61.864	190.545	103.463	118.725	222.495	285.485	128.691	153.907	212.959	101.778	158.432	91.0756	108.344
DDB_G0284063	DDB_G0284063	NA	NA	Q54Q78	0.133338	2.52791	3.99021	6.99811	7.67079	5.57955e-72	1.10112	0.703855	0.812712	0.608221	0.651141	0.660606	0.777952	0.329387	3.6891	3.1418	2.56969	1.82316	12.9498	3.9088	3.09651	11.9133	58.7928	21.5894	38.305	50.4473	97.0156	55.7094	62.1857	67.6174
DDB_G0272002	egeA	NA	C2 domain-containing protein EgeA	Q86JM8	2.11581	-1.22156	-1.08959	-2.29562	-2.09144	5.92746e-72	206.116	146.208	122.149	73.4647	706.363	476.625	406.202	235.898	50.5904	52.8456	53.5328	42.7689	80.0871	86.7644	44.8372	42.9134	23.8152	19.375	16.5679	20.1342	20.7569	34.0271	23.4876	23.8856
DDB_G0283397	DDB_G0283397	NA	WD-40 repeat-containing protein, protein kinase, TKL group, tyrosine kinase-like protein, CZAK family protein kinase	Q54R58	-2.02008	-3.24875	-3.18622	-3.64138	-2.87991	9.28359e-72	53.9151	74.6078	59.0681	56.7049	16.0849	14.1449	7.22393	6.53999	5.39577	7.37366	4.86644	6.23666	4.86223	7.47575	6.69124	10.6441	4.41448	3.92811	2.91748	3.92446	4.33594	12.4656	6.62047	5.20863
DDB_G0278213	DDB_G0278213	NA	NA	Q54YJ2	0.983885	1.59137	5.22893	9.24197	8.39795	1.81583e-71	1.64039	0.935145	2.05107	1.9348	1.96689	1.85745	2.86291	1.90273	4.80847	3.1418	5.30903	3.17326	40.2195	8.27879	17.3544	148.423	680.475	260.266	511.461	818.753	227.953	653.716	296.81	275.541
DDB_G0279143	DDB_G0279143	NA	NA	Q54X81	-1.36806	-3.50404	-4.05988	-5.02609	-4.45363	2.75758e-71	219.216	142.233	106.481	87.2256	68.9207	51.0952	23.6028	14.9102	8.86149	9.77685	12.5053	11.9789	6.44269	12.7441	8.60491	7.93957	2.84435	3.11059	2.99588	4.61228	2.62975	9.72365	5.24342	4.77889
DDB_G0293026	DDB_G0293026	NA	unknown	Q54CE7	4.0801	4.86491	8.1905	10.6678	10.2563	3.08318e-71	0.214969	0.342556	0.580206	1.25335	4.34544	2.66493	3.51761	3.89851	9.05708	9.19684	7.88279	5.21632	126.758	50.6081	41.0615	121.288	482.219	156.545	330.533	349.106	355.803	269.091	203.218	242.273
DDB_G0278953	DDB_G0278953	NA	CBS (cystathionine-beta-synthase) domain-containing protein	Q54XK4	0.625515	0.271734	-0.219994	0.218256	4.74647	3.46799e-71	9.9965	10.6568	7.06461	7.91988	10.5354	9.9985	11.0739	7.78569	10.9569	9.77685	9.93296	8.27642	8.81195	8.37916	4.96764	9.42997	14.707	4.45332	2.79986	8.94112	190.196	147.346	184.18	230.683
DDB_G0277835	cspA	37D	culmination specific protein 37D	Q54YE6	-3.29636	-2.37385	-2.9014	-3.70354	-3.44134	4.06204e-71	73.0202	100.89	118.42	127.742	9.56794	11.1872	7.07863	3.44977	17.5214	20.5455	19.1362	12.9982	10.5816	16.807	20.9394	10.4234	4.50544	6.26138	6.98794	6.39935	5.53439	11.5653	8.97382	6.22899
DDB_G0276231	DDB_G0276231	NA	unknown	Q75JF4	0.191186	0.444265	1.65265	5.26292	8.70782	4.28026e-71	0.214969	0.342556	0.235116	0.441704	0.205207	0.366981	0.265975	0.107515	0.275225	0.211535	0.50523	0.198257	0.612033	0.441628	0.515373	0.621029	1.88617	1.11447	1.81799	1.75137	17.0582	4.03021	18.5169	18.9488
DDB_G0278011	racQ	NA	Rho GTPase	Q1ZXJ6	4.66279	0.380062	-0.259729	-0.20483	-0.177534	4.347e-71	0.904314	0.583166	0.923497	0.831839	11.2992	7.20589	10.8923	3.3999	0.865089	0.779772	0.85488	0.888654	0.790662	0.904742	0.451217	0.748609	0.409696	0.503563	0.661728	0.580674	0.431964	0.653913	0.672978	0.665473
DDB_G0277567	DDB_G0277567	NA	NA	Q8MND9	-0.149304	0.844346	3.36348	5.32679	5.49288	4.90207e-71	7.02936	9.52063	10.9671	7.48634	3.93724	5.10349	4.17197	6.8888	18.4152	12.3451	9.93296	17.1826	116.662	37.4693	75.186	149.802	180.895	391.666	183.735	264.932	271.057	254.118	319.087	382.696
DDB_G0287507	limD1	limD	LIM-type zinc finger-containing protein D1	Q9BIW4	2.44566	-1.20049	-1.46596	-1.34259	-1.21617	4.90207e-71	190.765	143.531	191.523	143.668	708.958	581.473	863.86	407.567	87.736	72.8048	29.0215	56.6612	51.7036	86.5638	56.4988	46.4433	45.983	35.2834	45.1466	59.1325	41.884	72.3595	52.2006	57.7443
DDB_G0288911	DDB_G0288911	NA	unknown	Q54I96	1.53545	4.30996	2.24029	3.42498	10.2141	6.07786e-71	0.214969	0.295897	0.343519	0.231581	0.335978	0.192553	0.31108	0.329387	0.835731	0.596507	0.72718	0.832005	0.485467	0.507476	0.451217	0.553513	0.32678	0.368083	0.358019	0.838381	26.1319	4.56344	16.0315	24.0466
DDB_G0271590	omt1	NA	O-methyltransferase family 3 protein	Q55AS5	0.948936	0.756412	2.20169	4.1663	11.5384	8.19712e-71	0.214969	0.20645	0.235116	0.231581	0.29131	0.326989	0.12699	0.107515	0.275225	0.211535	0.186632	0.331626	0.339946	0.507476	0.24354	0.250883	0.29665	0.291239	0.308387	0.422082	6.17339	2.59166	7.15338	9.39627
DDB_G0283533	cbpB	NA	calcium-binding protein	Q54QX0	3.06328	0.722332	-0.206817	-0.64053	-0.938958	8.26482e-71	72.6448	64.2247	75.5909	61.503	639.633	413.81	369.38	260.358	80.3907	82.3289	143.861	101.878	60.5207	73.6259	75.0904	34.1436	30.9471	22.9297	42.5272	27.6183	19.9055	32.7998	35.47	24.9588
DDB_G0268136	DDB_G0268136	NA	NA	Q55FF4	0.310324	0.0940296	0.0479128	5.29005	9.68924	8.40208e-71	0.214969	0.295897	0.235116	0.231581	0.205207	0.280616	0.21544	0.107515	0.275225	0.211535	0.186632	0.198257	0.203924	0.366793	0.24354	0.250883	0.895543	0.291239	0.493252	0.91013	7.02527	4.48143	5.90981	12.2945
DDB_G0280425	DDB_G0280425	NA	NA	Q54VE1	2.38026	1.63763	3.00561	6.21175	6.71063	8.90458e-71	1.02284	0.762598	0.737343	0.646799	2.762	2.66493	1.11099	1.55264	1.32608	1.72216	1.51555	2.04	4.97127	2.69915	2.90407	6.17238	38.5559	8.7099	16.1378	32.0812	30.3095	65.6913	23.8426	32.0419
DDB_G0293494	DDB_G0293494	NA	NA	Q54BQ7	2.19074	2.21861	3.96179	7.24354	6.54351	1.26833e-70	0.325502	0.419442	0.495502	0.337647	1.03128	0.690685	0.434768	0.209731	0.746942	0.391629	0.98065	0.658661	2.34949	1.32464	1.30178	2.57314	10.9589	5.79488	10.8985	12.1003	6.91879	7.4312	5.73213	7.19541
DDB_G0279249	DDB_G0279249	NA	NA	Q54X26	-0.261677	3.72928	6.01874	7.71955	6.78169	1.31389e-70	0.436727	0.295897	0.450018	0.337647	0.205207	0.280616	0.21544	0.272196	1.4683	1.46924	1.22891	0.832005	6.74232	2.64862	2.9522	9.0988	10.7998	8.76819	11.6806	14.1261	6.91879	8.08627	5.55443	6.22899
DDB_G0272855	DDB_G0272855	NA	NA	Q558X8	1.11657	2.54213	4.15805	8.03348	7.38768	1.82945e-70	0.484742	0.520249	0.996287	0.903598	0.897965	0.838315	1.25794	0.542437	1.7232	2.72554	3.33626	1.82316	9.38371	2.19311	5.25504	13.1271	90.3177	37.4978	72.1607	81.3088	66.39	40.6955	36.2688	47.6565
DDB_G0272706	tps3	DdTPS3, terpenoid synthase domain-containing protein	terpene synthase 3	Q86II4	1.60488	3.75473	5.41299	7.71374	11.199	3.0762e-70	0.436727	0.382625	0.495502	0.393517	0.707163	0.47244	0.434768	0.594108	0.894348	1.04269	1.06379	4.19538	2.21232	2.34513	3.2888	15.2236	27.8809	8.53503	8.98248	23.43	175.535	128.119	173.84	298.131
DDB_G0289767	DDB_G0289767	NA	NA	Q54H10	0.13733	2.21166	4.19747	6.79559	7.5759	3.34148e-70	0.484742	0.487751	0.620618	0.867832	0.474336	0.326989	0.665509	0.329387	1.80794	1.29963	1.84106	1.11209	7.2598	3.65713	3.76903	7.93957	34.2859	16.2282	15.7469	21.0269	55.6404	22.1628	36.5795	40.7883
DDB_G0287597	nagC	NA	beta-N-acetylhexosaminidase, glycoside hydrolase family 20 protein, beta-hexosaminidase, N-acetylglucosaminidase	Q54K55	0.00332874	0.250126	3.6195	7.191	7.71523	3.95423e-70	0.384965	0.20645	0.343519	0.337647	0.205207	0.280616	0.21544	0.209731	0.321575	0.211535	0.29562	0.331626	0.672575	0.569011	0.741656	1.90268	5.09658	3.11059	4.6406	4.54351	5.58764	4.76845	7.19779	8.91319
DDB_G0289367	agnE	NA	argonaut-like protein	Q54HL3	-1.33822	0.143267	1.52144	3.70895	4.91476	5.50723e-70	2.13486	1.60308	2.05107	2.23844	0.871067	0.720545	0.513055	0.594108	1.8926	2.22494	1.71918	1.98583	5.05305	2.04085	4.53637	11.0856	20.9079	14.5381	9.21711	20.8209	46.1946	25.4358	37.6002	45.4566
DDB_G0290855	DDB_G0290855	NA	NA	Q54FH9	-1.88598	-1.13579	-0.918013	0.877571	4.8551	6.01898e-70	0.660216	0.762598	0.620618	0.722082	0.335978	0.280616	0.31108	0.107515	0.500294	0.391629	0.29562	0.331626	0.581218	0.366793	0.451217	0.553513	0.706725	0.692408	0.702897	1.01691	11.2837	4.23534	8.04146	8.05434
DDB_G0273989	DDB_G0273989	NA	unknown	Q556K5	0.336099	1.05562	2.35877	5.39874	5.49888	6.55265e-70	58.4568	47.2709	56.0577	60.57	42.6052	35.9784	75.0595	35.4352	102.51	117.112	131.887	85.1427	413.229	226.775	209.866	399.979	2930.88	949.372	1470.71	1668.86	3130.7	1853.33	1353.35	1663.83
DDB_G0270762	fimD	fimbrin 4	fimbrin-4	Q55C43	0.204458	0.953378	3.95995	7.38717	7.97722	7.01915e-70	0.530499	0.552	0.737343	1.0098	0.734857	0.809082	0.394688	0.329387	0.595302	1.04269	1.55633	0.888654	3.77124	1.83737	4.68015	16.4925	67.2646	49.793	17.9754	38.2261	77.0864	112.246	56.6828	44.4907
DDB_G0281443	DDB_G0281443	NA	putative sterol desaturase	Q54TY1	1.57566	1.86799	4.70801	6.39402	6.73578	7.14352e-70	0.904314	1.13236	1.28233	1.39086	2.83876	2.35914	1.80653	1.45249	3.01668	2.97537	2.12486	4.35664	25.5238	9.3326	10.4222	46.2227	49.4353	31.8454	44.5992	76.2968	44.0393	87.5368	46.0765	101.69
DDB_G0283609	cbpG	CBP7	calcium-binding protein	Q54QT8	4.12587	6.86846	8.0878	9.36547	8.8448	9.45853e-70	7.78067	7.78913	10.8987	15.3867	181.944	120.543	149.103	68.2147	1387.66	1504.47	843.1	535.159	4293.51	2061.45	1433.21	3626.74	8050.4	2657.63	3673.39	5232.47	5443.21	3235.97	2262.56	3507.34
DDB_G0285115	DDB_G0285115	NA	NA	Q54NP2	0.0800232	2.73955	5.41776	6.64246	6.44971	1.312e-69	0.325502	0.342556	0.450018	0.441704	0.442499	0.366981	0.12699	0.107515	0.686973	0.868449	0.938888	0.944925	4.94401	2.49696	3.2888	5.23294	8.55075	3.57784	4.9928	7.08642	4.52241	8.16815	4.35455	6.92698
DDB_G0286925	DDB_G0286925	estA	esterase/lipase/thioesterase domain-containing protein	Q54L36	0.475311	0.840198	1.69792	3.69404	4.47858	1.50288e-69	10.5973	8.30321	12.8493	14.6535	14.8885	9.44557	12.8898	7.73587	22.8842	20.6283	16.8858	13.8029	44.6281	32.4042	25.6236	55.2681	166.381	81.5506	72.5126	110.419	225.584	211.818	202.241	162.592
DDB_G0280941	DDB_G0280941	NA	NA	Q54UR9	1.77809	5.30392	7.83126	10.8261	11.566	1.59987e-69	0.384965	0.20645	0.343519	0.231581	0.335978	0.280616	0.474164	0.272196	1.80794	1.29963	1.43387	1.442	13.222	2.59809	3.57701	10.5889	46.1419	29.9224	30.3297	51.2025	104.28	23.0629	62.8957	73.5734
DDB_G0277481	DDB_G0277481	NA	NA	Q75K08	1.32874	2.67806	3.32675	5.46668	6.31049	1.72071e-69	1.4106	1.13236	2.29338	3.27893	3.27338	4.16224	4.20831	1.60269	9.11296	7.125	13.0278	9.83265	15.4267	17.1581	18.6451	20.9056	73.6695	24.911	43.7001	72.0401	69.3701	120.96	80.425	147.836
DDB_G0287699	DDB_G0287699	NA	NA	Q54K06	0.702316	2.21192	2.29546	3.57911	4.16326	1.87218e-69	3.41915	2.47771	3.9798	4.91702	6.12975	4.13455	4.31735	2.15251	13.1359	13.7534	17.8503	11.0131	16.4882	14.249	16.3984	23.3326	31.5604	20.6571	29.0786	35.8917	43.7466	51.4139	44.1238	50.876
DDB_G0292736	plc	pipA, DdPLC	phosphoinositide-specific phospholipase C	Q02158	1.76168	-1.42567	-2.79989	-2.74365	-1.65078	2.02303e-69	296.198	242.062	296.577	312.93	705.574	716.776	641.041	633.635	111.029	97.5674	62.4532	81.9781	31.9737	43.9886	40.2012	49.1459	15.8427	48.6276	20.634	35.6171	29.1121	102.673	107.407	50.5541
DDB_G0289443	DDB_G0289443	NA	peptidoglycan-binding lysin domain	Q54HI1	3.03319	5.46403	6.32115	8.97196	10.0197	2.22397e-69	0.214969	0.295897	0.343519	0.337647	0.474336	0.505158	0.58977	0.272196	1.03948	1.89011	2.24629	1.11209	3.38901	3.15332	2.61506	2.46173	17.6825	4.97836	9.76457	10.1774	35.6577	14.1434	16.209	23.51
DDB_G0291658	DDB_G0291658	NA	unknown	Q54ES2	6.09747	4.85895	1.22095	-0.444518	-0.431406	2.30232e-69	0.574738	0.382625	0.343519	0.486115	9.33879	7.73131	7.44187	1.80275	4.58468	3.72375	4.14192	1.87742	0.642464	0.685234	0.847204	0.748609	0.263983	0.368083	0.153106	0.332408	0.267666	0.402698	0.299463	0.290333
DDB_G0281735	DDB_G0281735	NA	putative transmembrane protein	Q54TI1	2.77577	3.227	2.5357	5.40796	6.56991	2.3447e-69	1.4106	1.21607	1.10434	1.4251	7.32701	6.95699	3.6994	2.45207	12.1582	11.8481	3.7392	5.00145	5.35285	7.52594	3.91298	8.2156	31.0607	26.6009	24.8954	33.1454	72.9888	42.3728	68.3986	85.9147
DDB_G0289121	pde4	DdPDE4	cAMP-specific phosphodiesterase 4	Q86H13	0.989305	3.40165	5.44778	5.87288	5.88128	2.75984e-69	1.33364	1.57557	2.05107	2.57476	1.96689	1.80156	2.09828	3.30017	17.5493	19.8001	10.4153	11.1741	69.5828	48.7527	59.8444	99.226	72.4657	59.0581	42.4881	87.4536	47.4451	95.4732	63.3395	84.5196
DDB_G0289997	DDB_G0289997	NA	NA	Q54GQ4	3.41963	5.1885	9.64566	12.2624	10.8125	3.60953e-69	0.325502	0.20645	0.400686	0.441704	0.505212	0.438785	0.513055	1.30212	2.23056	2.22494	2.16535	2.52644	80.332	15.6033	20.6048	65.6371	253.892	159.167	163.797	207.295	124.235	71.5413	55.3515	53.559
DDB_G0293302	DDB_G0293302	NA	NA	Q54C04	0.322924	1.18975	6.86292	9.08424	7.73445	4.30936e-69	0.214969	0.295897	0.343519	0.231581	0.29131	0.192553	0.12699	0.272196	0.321575	0.391629	0.29562	0.40728	4.01683	2.39576	1.98658	3.2955	9.70941	6.26138	7.88748	8.80375	3.05665	8.82314	1.94855	2.41233
DDB_G0286685	DDB_G0286685	sigN175	unknown	Q54LE1	1.12527	1.18495	1.85557	3.7089	7.43589	4.69152e-69	0.436727	0.454272	0.495502	0.608221	0.535354	0.56862	0.665509	0.437705	0.433627	0.689436	0.812577	0.944925	1.3847	1.16882	0.687573	1.04842	2.04614	2.17467	1.85735	1.75137	27.5422	7.02173	19.9371	32.3102
DDB_G0270214	DD7-1	NA	galactose-binding domain-containing protein	Q55C60	-0.0372576	-3.03915	-5.39906	-6.56635	-7.16698	6.49031e-69	1442.3	890.894	959.397	541.699	1109.59	893.863	643.329	178.31	100.109	127.299	115.614	36.6541	22.122	40.1272	20.5092	6.17238	10.8453	5.91151	7.80927	4.40597	5.45451	8.49565	5.06569	3.16624
DDB_G0286743	cyp555A1	NA	cytochrome P450 family protein	Q54LA8	0.300208	3.09532	5.63534	9.29397	9.22439	6.91073e-69	0.214969	0.295897	0.235116	0.231581	0.205207	0.280616	0.21544	0.107515	0.398561	0.391629	0.551156	0.331626	1.3847	0.627976	0.741656	1.56461	6.73301	3.16901	6.51857	5.74652	5.8539	4.03021	5.77655	7.14173
DDB_G0290879	DDB_G0290879	NA	NA	Q54FG2	3.19872	7.64815	8.68227	9.58771	7.59693	7.28045e-69	0.617887	0.419442	0.538646	0.867832	2.65961	1.23953	2.09828	1.9527	68.074	64.0261	34.4864	21.0986	158.787	63.2955	50.8592	167.231	182.848	119.019	128.456	149.211	40.5004	62.9094	34.0499	29.8418
DDB_G0281467	tps5	DdTPS5, beta-pinacene synthase, beta-farnesene synthase	terpene synthase 5	Q54TW4	1.00329	2.38437	5.54462	8.20079	8.19216	8.40117e-69	0.436727	0.20645	0.343519	0.441704	0.564921	0.403837	0.265975	0.209731	0.467421	0.868449	0.640319	0.832005	4.67139	1.42785	1.79218	6.72476	20.0448	8.59332	10.1556	17.525	14.344	16.2711	12.747	17.3926
DDB_G0286593	DDB_G0286593	NA	unknown	Q54LK7	0.866233	0.801951	1.1653	3.63729	4.85117	1.07979e-68	1.21774	1.02006	1.14012	1.07988	2.24953	1.63364	0.889492	0.542437	1.49668	1.63801	1.80045	1.1674	1.60655	2.29448	2.61506	2.51745	10.1183	3.63622	5.81444	8.73506	18.6548	18.276	12.3919	19.2708
DDB_G0292288	DDB_G0292288	NA	NA	Q54DG5	4.26458	0.743763	0.328475	0.172878	0.0492453	1.10179e-68	220.267	106.595	101.35	86.5259	2655.64	1583.36	2134.25	952.164	197.133	139.059	215.666	249.916	144.664	281.184	159.158	110.533	88.2963	92.622	106.329	152.575	62.1593	141.987	140.335	101.744
DDB_G0270454	DDB_G0270454	NA	putative phospholipid transfer protein, ML domain-containing protein	Q55BL4	1.31561	2.1514	3.4727	5.53162	4.7436	1.12037e-68	1.56395	1.65804	2.43158	2.06989	2.53156	3.41413	3.88117	2.15251	5.45169	8.28532	7.84259	4.94772	22.9112	14.6502	12.5261	23.443	62.9946	35.5165	55.4675	55.9056	42.3098	32.7589	26.3279	30.0565
DDB_G0268278	DDB_G0268278	NA	NA	Q55GR3	4.84623	6.06696	6.92549	8.84054	7.72846	1.13185e-68	1.86904	1.65804	1.87754	3.74745	51.5383	31.5013	37.9106	32.197	134.349	117.941	116.297	85.6254	356.681	159.979	131.725	307.21	875.711	258.518	705.406	694.141	316.929	529.23	224.208	261.054
DDB_G0280445	DDB_G0280445	NA	glutathione-dependent formaldehyde-activating, GFA family protein	Q54VC9	-2.07052	-3.41205	-4.02055	-3.68784	-3.84333	1.33072e-68	350.51	266.83	276.702	186.65	59.1224	43.7165	55.9222	17.7499	19.0297	21.7051	27.3338	20.1867	17.7674	21.3711	17.3544	12.465	15.025	10.9248	18.5228	16.2204	15.781	14.0206	16.6529	12.9385
DDB_G0290313	DDB_G0290313	NA	NA	Q54G87	0.907126	2.03626	3.95594	8.23489	8.62707	1.55664e-68	0.436727	0.583166	0.996287	1.35656	0.651141	0.660606	1.36791	1.00055	1.4683	1.29963	3.98085	2.36446	7.75	3.45569	6.35623	17.9268	157.66	64.3607	80.1359	126.314	152.786	195.25	113.841	157.494
DDB_G0276041	tmem184B	NA	transmembrane protein 184B	Q75JN3	0.0240954	0.104269	1.4876	4.04857	3.55874	2.0134e-68	5.22545	4.37792	6.48237	5.15075	4.42196	4.10685	3.73575	2.70159	3.66109	6.04725	6.2744	4.19538	16.1616	11.5903	9.22668	24.7116	86.3657	31.962	52.1054	72.864	44.5981	61.1503	36.6682	49.4273
DDB_G0289069	arrD	NA	ADP-ribosylation factor-related, ARF-related	Q54I24	3.07226	5.17087	9.2225	12.1008	10.9901	2.10221e-68	0.325502	0.454272	0.450018	0.486115	0.789739	0.403837	0.474164	2.00266	4.75252	4.96902	3.13468	4.03409	92.714	29.4955	34.9438	127.961	493.28	149.203	386.164	401.285	155.739	334.422	130.039	142.631
DDB_G0288791	hlcs1	NA	biotin--[acetyl-CoA-carboxylase] ligase 1	Q54IF5	2.08338	2.31576	1.44911	5.26829	6.5048	2.22932e-68	3.26839	3.45599	5.21458	5.68483	17.6375	15.9138	15.9041	4.34716	21.5714	19.1375	22.351	12.6227	13.7392	11.791	10.5179	14.2857	234.201	61.5637	41.0807	125.558	325.896	370.545	219.504	267.385
DDB_G0271876	DDB_G0271876	NA	NA	Q55AI2	-0.553164	2.33266	4.95056	6.44702	5.86732	2.24419e-68	2.47565	2.74981	3.8768	4.08181	2.17252	1.7736	0.777952	1.55264	21.6552	15.4101	7.44053	11.9789	112.443	38.5224	52.6276	185.707	297.136	123.738	113.014	223.154	126.737	211.246	94.3596	134.153
DDB_G0283649	DDB_G0283649	NA	NADPH-dependent FMN reductase family protein, putative FMN-dependent NAD(P)H:quinone reductase	Q54QT4	-0.635216	1.38891	1.45748	3.87663	4.57217	2.5088e-68	1.86904	2.47771	2.29338	2.84328	1.55401	0.925383	1.18451	0.798352	3.66109	4.88605	7.56115	4.57161	5.62536	7.97767	7.3133	4.62467	31.6967	14.0136	21.1422	20.7179	40.1013	27.9314	33.8724	48.6224
DDB_G0271822	sigN11	NA	SrfA-induced protein N11	Q55AL8	1.3786	2.14155	1.97373	6.3571	10.3368	3.11405e-68	0.214969	0.20645	0.343519	0.393517	0.442499	0.47244	0.12699	0.209731	0.321575	0.391629	0.596103	0.538003	0.339946	0.904742	0.515373	0.250883	4.0506	1.41071	1.14582	1.85541	41.139	11.9746	20.2922	37.998
DDB_G0270614	DDB_G0270614	NA	NA	Q55DE0	2.21641	4.43963	4.24835	3.59071	8.74227	3.87364e-68	0.214969	0.20645	0.400686	0.231581	0.442499	0.280616	0.353631	0.272196	0.981631	0.779772	0.551156	0.774886	0.81974	0.850855	0.794795	0.989705	0.63476	0.503563	0.404659	0.332408	7.69073	4.72745	7.73064	7.73226
DDB_G0276757	sigH	NA	transmembrane protein	Q1ZXK4	2.75396	5.77916	5.04536	5.81056	9.16403	6.01292e-68	0.484742	0.454272	0.450018	0.759015	1.13687	1.35257	1.62396	0.950115	12.3258	11.8481	9.16922	7.364	6.93298	5.71841	6.2605	11.2511	9.36863	6.72783	6.51857	12.169	145.176	20.9763	64.5821	103.675
DDB_G0291071	DDB_G0291071	NA	NA	Q54F68	-3.48435	-1.64776	-1.97035	-3.30551	-4.09439	6.1037e-68	93.8892	74.5538	94.7819	134.306	5.18686	9.39028	6.42476	4.04807	24.2807	24.0242	32.9192	26.3017	21.4416	27.0883	25.1935	29.731	9.5731	7.01934	4.95367	7.94513	3.29664	8.57753	4.31009	4.08036
DDB_G0283097	DDB_G0283097	NA	NA	Q54RK8	-2.9327	-2.95001	-3.48668	-4.74779	-4.53107	1.06898e-67	157.322	92.4809	89.3428	82.8274	12.0375	14.0343	10.0933	3.74894	8.72178	10.1911	17.4484	11.0667	6.8785	16.0547	10.3266	6.55906	2.98101	3.34425	2.68221	3.44269	2.52297	5.6291	4.26563	3.65031
DDB_G0293610	DDB_G0293610	NA	LMBR1-like conserved region-containing protein	Q54BI3	0.721515	1.89431	4.17949	6.61989	6.30169	1.32319e-67	4.51091	3.23885	7.88642	9.38698	4.0138	4.10685	9.40325	8.63272	20.2028	20.3799	24.6013	17.4509	132.445	92.3809	78.1969	152.339	687.698	293.072	329.048	379.83	363.439	623.771	313.54	246.942
DDB_G0289347	DDB_G0289347	NA	NA	Q54HN0	1.79155	3.24427	7.2402	7.54452	8.18597	1.55569e-67	0.325502	0.342556	0.450018	0.393517	0.651141	0.403837	0.394688	0.437705	0.894348	0.955985	1.18775	0.944925	15.8622	6.72275	6.1169	17.5406	10.5727	6.02814	10.8985	12.6153	18.4153	9.55993	12.6583	23.832
DDB_G0288033	DDB_G0288033	NA	NA	Q54JI3	2.22318	3.86392	4.96257	7.60785	7.30346	1.59346e-67	1.33364	1.21607	0.923497	1.25335	2.24953	3.52502	4.31735	1.9527	7.24073	9.77685	18.3325	8.81308	35.838	12.8946	19.3143	40.8175	163.224	61.7385	108.362	133.454	132.191	99.4413	73.5908	98.8463
DDB_G0283787	DDB_G0283787	NA	EGF-like domain-containing transmembrane protein	Q54QK8	-2.57271	-3.1253	-3.4487	-4.4125	-3.60164	2.8889e-67	48.0972	40.1865	29.0665	26.6167	6.12975	5.43555	4.20831	2.20245	4.19296	4.55411	3.29595	3.55003	2.76032	4.46211	4.48844	3.51732	0.988908	2.23326	1.22534	1.75137	1.58655	3.94814	3.5095	1.92655
DDB_G0293056	DDB_G0293056	NA	Glucose-repressible alcohol dehydrogenase transcriptional effector	Q54CC3	-0.889461	-0.11303	0.758676	4.06139	4.33887	3.92632e-67	0.617887	0.762598	1.3177	1.21882	0.651141	0.599627	0.31108	0.272196	0.686973	0.779772	1.02228	0.717166	1.13311	1.06402	1.54799	2.51745	11.7767	7.42744	4.24919	7.49861	11.4434	11.8109	9.10701	8.32274
DDB_G0274099	cbpE	CBP5	calcium-binding protein	Q869S9	0.530163	4.28276	5.92955	7.64283	6.858	4.89189e-67	45.3197	42.3226	54.9631	59.737	64.187	57.0922	69.8303	25.9699	1418.77	1146.95	582.604	490.103	4961.61	2115.05	1159.6	4791.08	12152.6	4787.29	4894.65	8324.06	6305.86	6180.67	2710.72	3865.08
DDB_G0291253	dia2	NA	unknown	O96042	3.93143	6.21915	6.93833	7.60998	6.09442	5.59774e-67	13.9764	6.89612	17.0922	26.1502	198.359	131.072	169.002	153.053	1041.17	1107.61	1143.1	843.572	2743.13	1623.82	1316.41	2224.51	2731.72	1863.81	2134.02	2181.77	1120.06	1102.32	597.911	602.639
DDB_G0274299	DDB_G0274299	NA	unknown	Q86J25	0.221836	0.627611	2.61817	3.59885	7.72175	6.8989e-67	0.325502	0.20645	0.235116	0.486115	0.205207	0.326989	0.21544	0.272196	0.275225	0.211535	0.408553	0.474607	0.451889	0.850855	0.847204	0.870706	0.586222	0.567642	0.865539	0.945822	8.72878	4.39941	7.64184	10.3087
DDB_G0283469	DDB_G0283469	NA	NA	Q54QZ7	1.83093	6.40925	8.82211	10.703	8.23658	6.97294e-67	0.325502	0.295897	0.343519	0.441704	0.409341	0.280616	0.394688	0.594108	5.927	5.05198	3.49746	3.98033	34.9944	13.8978	11.4742	43.7959	77.7577	35.2834	64.4201	86.9044	13.4925	27.6041	8.30786	7.57121
DDB_G0284897	abkD	AdckB2	ABC1 family protein kinase AbkD	Q54P00	-3.61305	-2.29299	-1.95519	-3.43226	-3.49762	1.60503e-66	336.097	242.981	219.403	197.912	12.8775	16.2731	14.6693	11.3231	59.416	56.1584	30.1064	31.2366	53.282	64.9504	82.7851	63.5413	15.184	20.016	13.4401	19.2416	14.0247	25.3539	15.0995	17.4999
DDB_G0294597	DDB_G0294597	NA	beta-lactamase family protein	B0G0Z7	-2.74104	-2.85907	-2.20439	-3.22384	-3.28766	1.70231e-66	273.828	195.338	218.719	198.279	34.9191	24.3158	21.3513	13.4156	21.9904	19.7172	27.7758	36.7078	41.1719	52.6642	42.4953	61.8315	17.251	12.207	17.389	22.4688	10.5119	28.0132	18.2063	18.4659
DDB_G0292772	tgrG1	NA	immunoglobulin E-set domain-containing protein	Q54CT6	0.0491141	-0.165282	2.4854	5.95527	8.20957	3.12626e-66	0.214969	0.20645	0.235116	0.568789	0.205207	0.403837	0.21544	0.107515	0.187551	0.211535	0.408553	0.198257	0.761429	0.627976	0.575121	1.10674	4.68735	2.17467	1.22534	3.30498	10.4321	10.9106	12.3475	18.4122
DDB_G0293746	DDB_G0293746	NA	kinase motif-containing (KMC) protein	Q54BD1	-0.464549	1.80727	2.50452	6.93671	6.9164	3.24535e-66	0.214969	0.487751	0.580206	0.759015	0.374243	0.366981	0.31108	0.209731	0.500294	0.689436	1.43387	1.442	1.32901	0.904742	1.20243	3.46188	24.3376	9.75909	15.2386	22.2971	18.3887	25.7221	14.3449	19.3244
DDB_G0274707	gpt5	NA	putative glycophosphotransferase	Q555N8	0.452554	1.55642	2.26311	5.06134	7.96224	3.34908e-66	0.214969	0.295897	0.400686	0.568789	0.374243	0.192553	0.31108	0.384211	0.361616	0.499038	0.85488	0.538003	0.848684	0.958183	0.847204	0.748609	2.00045	1.05489	2.28977	4.09645	10.2192	15.6983	14.9663	23.7783
DDB_G0289057	DDB_G0289057	NA	NA	Q54I23	0.0452288	0.272896	5.31248	7.98236	8.4975	4.15825e-66	0.384965	0.20645	0.400686	0.337647	0.29131	0.280616	0.12699	0.272196	0.321575	0.391629	0.355704	0.198257	3.38901	0.904742	1.44981	4.07129	11.1633	4.68669	6.90971	13.5424	16.1003	10.1739	10.4832	16.534
DDB_G0286679	DDB_G0286679	NA	acyl carrier protein, phosphopantetheine-binding	Q54LE4	0.386744	2.05111	3.40965	6.30932	5.99843	4.70711e-66	0.325502	0.382625	0.812712	0.608221	0.594023	0.537167	0.353631	0.329387	0.865089	0.779772	1.47473	1.33248	3.96226	1.73536	2.22879	2.57314	12.6626	9.93395	13.01	11.0015	11.8425	6.57125	10.1725	11.7041
DDB_G0280557	DDB_G0280557	NA	putative protein serine/threonine kinase, protein kinase, CMGC group	Q54V83	4.68138	7.30484	8.53911	9.37346	9.47161	5.98419e-66	0.574738	0.674147	0.923497	0.831839	7.45436	7.39947	7.87776	6.04168	86.1441	80.5069	19.4979	34.8841	187.878	85.3102	76.2852	252.443	271.88	143.609	131.818	202.386	240.671	310.041	133.101	199.616
DDB_G0277001	cpiC	NA	cystatin A3, putative cysteine protease inhibitor	Q5R1U3	2.3704	3.09737	3.14073	6.21672	5.78151	6.67773e-66	5.41343	4.75725	7.27008	6.48566	26.4185	22.1048	25.2733	12.0206	52.6013	45.6404	44.7731	33.0067	78.2366	37.5696	28.826	66.1887	479.153	164.062	279.281	299.81	335.554	248.473	191.768	198.489
DDB_G0292562	tgrQ1	lagC3	IPT/TIG domain-containing protein, immunoglobulin E-set domain-containing protein	Q54CX9	-1.55868	0.886127	4.29331	6.88463	7.44142	6.97146e-66	0.214969	0.419442	0.450018	0.867832	0.205207	0.280616	0.21544	0.209731	0.923519	0.779772	0.29562	0.59909	5.7616	1.63314	3.00031	6.55906	13.3668	18.9671	13.8702	17.9027	29.1387	21.1809	20.4253	27.9101
DDB_G0271716	sigN14	NA	SrfA-induced protein N14	Q75JC2	0.417415	1.91683	1.38982	4.65092	9.31546	1.18729e-65	0.214969	0.419442	0.343519	0.393517	0.29131	0.56862	0.12699	0.107515	0.321575	0.391629	0.85488	0.717166	0.416969	0.741277	0.741656	0.481297	2.77601	1.29249	0.743826	1.22845	41.4051	14.5935	24.4196	39.3931
DDB_G0285203	DDB_G0285203	NA	NA	Q54NL2	8.04697	4.39022	4.13353	6.82807	6.93891	1.27428e-65	3.64519	3.56453	5.31741	5.11736	1051.39	522.278	862.844	512.381	106.616	76.8629	64.1408	60.7913	128.336	59.735	42.7343	64.5892	527.576	219.652	324.748	265.928	531.707	272.895	368.613	366.008
DDB_G0279473	DDB_G0279473	NA	NADH:flavin oxidoreductase/NADH oxidase domain-containing protein	Q54WS0	-0.573492	0.775979	2.23568	4.03674	4.22942	1.58049e-65	13.0378	12.496	21.7795	22.2848	6.66475	7.92488	9.04005	6.24101	25.5934	22.5333	40.9156	17.6654	92.5507	79.2424	65.1494	109.705	332.659	159.808	122.592	215.636	196.768	432.563	242.137	211.313
DDB_G0274265	DDB_G0274265	NA	NA	Q86AU2	0.198756	1.63246	1.71232	5.61843	9.60241	1.6478e-65	0.384965	0.583166	0.923497	0.684709	0.409341	0.867435	0.265975	0.490357	1.29757	3.0586	0.457927	0.774886	1.10497	0.685234	1.052	3.90517	12.5717	15.5288	5.14932	13.508	262.623	80.1731	137.495	220.166
DDB_G0272378	DDB_G0272378	NA	transmembrane protein	Q55A11	-0.381536	-1.75181	-0.715565	3.76551	6.9132	1.7239e-65	0.214969	0.382625	0.400686	0.393517	0.374243	0.192553	0.12699	0.107515	0.187551	0.211535	0.186632	0.198257	0.339946	0.23117	0.24354	0.250883	1.24369	0.692408	0.449536	1.43833	7.98352	4.80944	5.24342	6.49746
DDB_G0274203	DDB_G0274203	NA	NA	Q8T196	2.93918	-1.37069	-2.5815	-0.978122	-0.650467	1.84026e-65	39.7645	31.4796	28.348	21.585	228.237	171.392	77.4562	193.155	9.30854	8.45106	8.68683	13.2665	4.39871	6.52191	7.07406	3.62817	5.68759	18.093	7.26172	12.3406	12.0554	10.2557	21.2686	14.8704
DDB_G0276271	DDB_G0276271	NA	NA	Q86AD3	-4.66995	-6.11276	-6.71763	-2.06398	-0.51946	1.91304e-65	56.2423	20.3116	39.6716	25.4171	1.86391	1.2961	1.00044	0.747552	0.835731	0.499038	0.770027	0.832005	0.518071	0.904742	0.741656	0.748609	5.68759	1.70523	4.95367	11.8599	15.3818	16.5575	17.2298	24.9052
DDB_G0293724	DDB_G0293724	NA	unknown	Q54BI8	-2.17741	-4.28589	-4.46994	-5.63798	-4.75695	2.23524e-65	1402.89	950.002	812.199	728.953	145.881	202.62	109.63	108.018	49.166	76.6973	14.5148	33.704	21.2783	35.4633	79.2962	46.8294	7.16475	21.6477	12.4626	15.9801	18.6016	38.0772	31.1209	27.6955
DDB_G0288013	smcl	NA	smc-like protein	Q54JJ4	3.69281	7.03616	8.87932	7.97181	6.27606	2.55677e-65	0.943996	1.04822	1.73835	2.54116	13.5903	8.33964	11.3282	10.1274	171.942	133.096	119.19	124.566	712.79	265.087	214.263	1119.79	254.551	134.402	201.484	281.032	74.2393	99.605	60.81	65.2028
DDB_G0281497	DDB_G0281497	RAM7	putative regulator of adhesion and motility 7	Q54TU3	0.428738	0.725628	1.27985	4.54828	4.91938	2.84396e-65	4.02172	3.42886	5.31741	4.18208	6.07879	3.6913	4.97148	1.70274	10.3423	4.88605	4.18218	5.21632	11.2349	5.46725	5.73391	21.1814	66.9012	71.2949	63.7555	68.5042	75.0642	125.009	110.025	80.0124
DDB_G0269364	stlA	pks1, PKS, steely1, dipks1	polyketide synthase StlA	Q55E72	2.79375	0.0795841	-1.5576	-2.6985	-1.95105	4.44888e-65	99.8947	117.573	105.729	76.3968	838.422	804.822	293.158	291.543	82.625	140.881	44.6525	108.099	19.5637	39.5755	45.7931	30.7239	5.00564	20.1326	9.21711	9.76531	11.0974	24.9448	31.3428	14.0118
DDB_G0272923	DDB_G0272923	NA	NA	Q559B0	0.296913	-0.0362306	6.39724	11.093	10.4772	4.85298e-65	0.214969	0.20645	0.235116	0.231581	0.205207	0.192553	0.12699	0.209731	0.187551	0.211535	0.186632	0.198257	0.790662	0.441628	0.451217	1.33715	6.30123	2.75991	4.21005	4.92168	3.40328	5.26031	2.66326	3.05862
DDB_G0276203	DDB_G0276203	NA	NA	Q552I8	1.49812	2.37369	4.044	5.54681	4.61706	8.99063e-65	1.4106	1.29943	2.22421	1.52759	3.86068	3.52502	1.98892	2.15251	8.61002	6.79342	4.98716	4.03409	22.5574	18.9136	13.1954	32.4889	59.3379	29.9807	31.5416	48.1472	18.6282	44.3774	18.7832	20.7196
DDB_G0295779	DDB_G0295779	NA	EGF-like domain-containing protein	C7G055	-0.0653372	0.193915	-1.64311	-4.10585	-5.24039	1.1204e-64	2558.79	2015.91	2608	3334.34	2458.48	1870.86	1958.78	814.121	3031.04	2908.8	2932.86	1791.07	1043.13	1099.18	593.305	490.541	129.497	158.642	70.7533	65.6206	47.0992	68.8822	62.9845	40.8419
DDB_G0275341	DDB_G0275341	NA	NA	Q553Q4	-0.751341	0.851501	2.49329	4.41561	4.04283	1.22795e-64	4.51091	4.18821	6.44811	5.71821	3.04336	2.85932	2.28046	0.747552	8.21882	9.77685	9.41041	5.96819	38.9948	24.982	17.45	36.5705	134.811	50.0844	55.1547	64.934	71.685	81.6868	52.2894	56.1345
DDB_G0280581	DDB_G0280581	NA	NA	Q54V70	1.03845	5.51637	10.3226	11.3735	10.283	1.35244e-64	0.214969	0.20645	0.235116	0.337647	0.335978	0.280616	0.265975	0.107515	1.09712	1.12878	0.683972	0.774886	23.9182	4.46211	5.63815	29.4552	30.6064	18.3844	13.8702	27.2063	10.1393	22.3264	6.22074	11.1138
DDB_G0269940	osbC	NA	oxysterol binding family protein, member 3	Q55CR2	3.71868	7.52226	8.83328	9.2882	8.41232	1.88694e-64	0.484742	0.583166	0.812712	0.974557	5.0849	5.38021	3.04482	2.00266	101.533	68.5811	32.437	29.3592	227.255	89.3219	75.8551	279.854	233.701	120.301	98.6275	196.515	81.1308	162.768	69.8187	87.0952
DDB_G0272975	DDB_G0272975	NA	NA	Q559B8	1.45574	4.14806	6.07707	7.35677	7.65788	1.89178e-64	1.21774	1.65804	2.15499	3.714	4.2179	3.4973	3.84482	3.89851	44.3901	37.1928	18.8549	17.5582	148.664	70.5167	72.3662	227.569	366.364	149.727	115.907	238.053	207.092	485.867	207.522	311.277
DDB_G0289725	fscA	NA	G-protein-coupled receptor (GPCR) family protein, frizzled and smoothened-like sans CRD protein	Q54H37	2.44504	0.934017	4.52291	8.86806	7.92009	1.94445e-64	0.530499	0.295897	0.343519	0.568789	1.2418	0.690685	0.740593	0.542437	0.894348	0.391629	0.408553	0.331626	3.79853	1.06402	1.64586	7.277	40.6001	27.1254	34.7474	60.8146	19.3733	28.9132	17.4961	27.5882
DDB_G0285791	DDB_G0285791	NA	NA	Q54MW2	5.4134	6.12343	3.98917	1.56763	1.09327	2.65867e-64	1.02284	1.29943	0.660162	0.795582	17.1539	22.7957	25.4912	7.03828	37.1564	49.7813	31.3521	30.9684	12.4054	6.72275	8.65274	14.2857	1.10501	1.70523	2.2505	1.68194	1.12859	1.09306	1.85895	1.54746
DDB_G0286037	lrlA	NA	latrophilin receptor-like protein	Q54MC6	-0.168584	-0.0663528	0.0970523	5.17185	6.80019	3.66531e-64	0.384965	0.382625	0.400686	0.608221	0.335978	0.326989	0.265975	0.272196	0.275225	0.211535	0.29562	0.658661	0.339946	0.441628	0.515373	0.685748	5.71031	1.23325	2.87827	4.61228	14.6899	8.00439	10.3944	10.5234
DDB_G0286351	DDB_G0286351	DG1062	putative transcriptional regulator	Q54LR0	0.545553	-0.614343	-1.01425	0.681606	3.50786	3.78302e-64	4.99985	4.21531	5.93424	4.58303	5.9514	5.35254	5.87982	3.00092	2.98864	3.22499	1.84106	3.44241	2.10249	2.04085	2.56684	4.01592	5.73304	6.61122	2.68221	8.56334	40.7133	31.0406	40.4848	54.2029
DDB_G0270926	DDB_G0270926	NA	NA	Q55DB3	-2.4519	-0.326909	1.9649	5.34072	5.52595	4.26349e-64	0.617887	0.583166	1.03244	0.646799	0.29131	0.280616	0.21544	0.209731	0.433627	0.391629	0.683972	0.59909	2.76032	1.16882	1.1525	2.85129	20.2492	5.91151	7.41817	10.5208	17.5372	15.9028	8.61865	12.1871
DDB_G0281157	DDB_G0281157	NA	NA	Q54UC7	0.961921	3.36029	5.35397	9.92303	8.98205	4.38889e-64	0.214969	0.20645	0.450018	0.231581	0.335978	0.366981	0.265975	0.209731	0.321575	0.391629	1.06379	0.717166	1.93753	0.741277	1.1525	3.2955	24.1786	10.9248	19.5002	28.2362	14.2376	9.02781	10.35	13.0458
DDB_G0278017	DDB_G0278017	NA	profilin/allergen superfamily protein	Q54YY0	0.435517	0.322302	0.715361	4.61885	7.12934	5.65229e-64	0.384965	0.487751	0.580206	0.646799	0.734857	0.537167	0.353631	0.209731	0.321575	0.499038	0.85488	0.40728	0.612033	0.685234	0.687573	1.04842	8.00546	1.64642	1.97539	3.33941	26.5045	13.8569	19.5377	22.6514
DDB_G0283811	mcfR	NA	mitochondrial substrate carrier family protein R	Q54QI8	0.452674	0.625803	1.32022	4.78318	6.03665	5.76467e-64	0.983496	0.733328	1.10434	1.07988	1.00475	0.779721	1.00044	0.696604	0.746942	0.596507	2.04385	1.33248	2.29464	2.09164	1.40058	2.62881	19.8404	5.0367	10.3511	15.1561	26.6375	23.7584	32.6742	43.0419
DDB_G0271080	DDB_G0271080	NA	NA	Q55BR4	-0.164122	0.939723	1.33137	5.77114	6.20104	6.25489e-64	0.983496	0.878106	1.49368	1.49346	0.564921	0.809082	0.963511	0.594108	1.21187	0.955985	3.29595	1.93164	2.12996	1.3763	2.75963	5.28822	42.7123	21.5312	30.0169	42.4486	63.4099	25.9676	46.8753	53.9882
DDB_G0290461	DDB_G0290461	NA	NA	Q54G33	1.99275	5.07433	6.42749	8.00154	7.70364	6.48485e-64	0.530499	0.419442	0.660162	0.722082	1.2418	1.26783	0.627738	0.899616	10.007	8.6168	5.79176	5.37746	28.7079	14.5499	9.17885	32.544	67.2192	17.452	41.7062	48.0442	50.2656	52.1502	25.3516	28.4467
DDB_G0278283	fol1	NA	dihydro-6-hydroxymethylpterin pyrophosphokinase (HPPK), dihydropteroate synthetase (DHPS), dihydroneopterin aldolase (DHNA) domain-containing protein	Q54YD9	-2.45913	-2.11143	-2.30389	-3.68471	-3.35582	8.05112e-64	98.3934	122.305	134.601	135.539	26.5458	17.5998	10.3112	10.0278	31.2912	27.9168	18.5736	20.2939	20.87	28.7934	22.0388	30.8342	7.77825	9.29279	4.83627	6.46806	6.33312	15.5755	11.1047	7.2491
DDB_G0272801	DDB_G0272801	NA	NA	Q556K7	-0.731012	-0.10872	-0.83827	-3.40404	-3.3421	8.08116e-64	414.656	398.132	357.605	335.787	168.582	232.798	157.527	79.0748	306.978	367.552	348.787	207.704	179.143	242.32	261.004	181.46	27.3585	27.3585	24.5827	23.842	17.5904	41.2682	30.0558	32.7394
DDB_G0285681	DDB_G0285681	NA	CTP-dependent diacylglycerol kinase 1	Q54MT1	-3.72843	-3.71916	-3.44656	-3.84728	-4.81962	8.33221e-64	637.458	619.475	611.465	485.456	38.2532	32.3304	34.6423	16.056	29.1406	29.8217	63.5783	28.6619	43.8661	70.9179	54.6827	48.8701	30.561	13.664	42.2536	28.6482	9.81998	33.4953	14.123	12.7775
DDB_G0285959	DDB_G0285959	NA	NA	Q54MI1	-0.679948	3.15111	6.10405	6.02152	6.61023	8.68392e-64	1.56395	2.23247	1.73835	2.23844	0.734857	0.925383	0.777952	1.00055	21.2083	21.9535	5.38949	5.59229	115.301	68.0093	68.1604	213.339	90.3177	90.8156	45.4984	80.9312	100.794	141.291	109.137	149.982
DDB_G0279741	DDB_G0279741	NA	NA	Q54WD5	-0.537208	1.01725	1.95566	4.40846	5.81422	8.70099e-64	0.783859	1.07632	1.1758	1.32222	0.594023	0.896454	0.394688	0.437705	1.77971	3.30815	1.35204	0.717166	3.22511	4.31125	4.87182	1.62117	14.4117	11.9156	6.01004	14.8471	33.6887	31.8588	23.0882	40.6809
DDB_G0281181	DDB_G0281181	NA	NA	Q54UA8	-0.500084	0.793068	3.25089	5.73805	5.19395	9.30407e-64	1.17896	1.1882	0.849897	0.795582	0.734857	0.660606	0.58977	0.209731	1.41148	2.05767	1.06379	1.22256	8.15846	4.26096	3.43294	12.5754	30.2657	9.29279	29.1177	34.2783	17.3509	27.4404	14.2561	19.9684
DDB_G0284965	DDB_G0284965	NA	NA	Q54NV8	-0.308822	0.967059	6.23241	7.70258	6.5504	1.76312e-63	0.325502	0.583166	0.660162	0.903598	0.474336	0.438785	0.31108	0.329387	0.952611	0.955985	0.896973	0.717166	30.6674	5.81887	12.3826	41.2587	56.9758	39.0128	27.8276	47.289	17.9097	50.0229	8.92943	14.4948
DDB_G0270212	DDB_G0270212	NA	galactose-binding domain-containing protein	Q58A40	0.170227	-2.68641	-5.25275	-6.65317	-7.2219	2.06711e-63	505	266.181	257.545	149.299	412.392	317.362	251.47	59.8953	42.6585	47.7108	43.2461	14.0175	6.6606	15.1017	7.40899	2.74009	3.09486	1.94015	2.91748	1.22845	1.88141	2.55044	1.99332	1.05631
DDB_G0280605	DDB_G0280605	NA	NA	Q54V56	0.638162	3.08508	6.33741	9.60591	8.42329	2.22514e-63	0.214969	0.382625	0.400686	0.231581	0.335978	0.326989	0.21544	0.329387	0.952611	0.955985	0.551156	0.474607	5.97956	1.06402	3.09651	7.38744	29.221	19.7247	26.1074	28.3049	19.32	8.16815	11.5929	9.71831
DDB_G0273825	rsmE-2	rsmE	small GTPase	Q556U0	-1.08775	1.52267	1.50706	6.2036	6.8633	2.23421e-63	0.325502	0.295897	0.538646	0.486115	0.205207	0.280616	0.21544	0.107515	0.361616	0.596507	0.85488	0.658661	0.485467	0.569011	0.632229	1.27989	8.91426	2.52595	4.52319	6.33064	11.6563	7.63592	9.81732	7.62489
DDB_G0280189	DDB_G0280189	NA	FAD dependent oxidoreductase domain-containing protein, monooxygenase family protein	Q54VR0	-2.45208	-0.448585	-0.862332	3.09495	4.20161	2.33898e-63	2.8912	3.18455	4.3916	4.61644	0.679268	0.599627	0.852389	0.437705	2.08986	2.80884	3.05402	1.60569	1.99255	1.68428	2.18041	2.90687	51.2068	11.5659	8.78695	17.4564	46.3542	87.0459	35.3369	45.8322
DDB_G0278489	DDB_G0278489	NA	NA	Q54Y05	1.01791	2.03473	2.36024	5.75934	5.66767	2.36926e-63	0.701908	0.762598	1.21139	0.903598	1.05775	1.12597	1.33127	0.747552	1.949	2.05767	4.02112	1.27758	3.30707	2.34513	2.42209	5.56458	31.7648	12.9063	19.1092	19.9626	21.8213	26.1313	18.1619	20.7733
DDB_G0290961	trafD	DG17, zfaA, DdTRAFd	TNF receptor-associated factor D	P11467	0.471596	4.23171	7.39139	8.03271	6.69638	3.14951e-63	1.21774	0.878106	1.49368	2.33943	1.60578	1.35257	0.627738	1.90273	24.8393	19.8829	19.6988	12.1935	241.706	108.929	72.7007	351.83	304.632	201.53	96.2818	246.944	84.2439	174.468	74.1233	54.0419
DDB_G0269018	DDB_G0269018	NA	NA	Q55EK1	2.12275	1.49421	2.20854	4.88896	5.1311	3.89859e-63	2.39999	2.64101	2.87983	2.13735	10.8919	7.64835	4.20831	6.14134	8.38648	4.72009	5.51018	4.67908	11.7521	10.4866	5.87754	16.4373	66.9239	35.2834	31.8153	55.7682	44.6513	114.864	55.3959	41.3785
DDB_G0284759	psiM	NA	PA14 domain-containing protein	Q54P69	2.44302	4.0054	6.04379	9.02579	9.83489	3.9884e-63	3.26839	5.27187	3.91114	8.35338	8.39664	13.0669	8.38627	39.8689	121.223	88.4574	31.9147	58.4312	447.11	119.009	281.459	556.835	1307.61	2874.86	1123.63	2413.93	3776.36	2473.71	3696.88	4182.04
DDB_G0277411	DDB_G0277411	NA	NA	Q8T2H5	-0.657386	1.46529	1.1218	3.60486	6.17158	4.71164e-63	0.530499	0.762598	1.06845	0.646799	0.505212	0.47244	0.394688	0.209731	1.24047	1.72216	2.00332	0.658661	0.99182	1.78639	1.69469	1.16472	7.11931	1.70523	3.11345	3.68361	25.9191	14.3889	25.7954	24.0466
DDB_G0280053	osbA	OSBPa	oxysterol binding family protein, member 1	Q8MPQ7	1.13337	3.77907	6.23577	7.48837	7.54865	5.21739e-63	8.30653	6.95025	13.9443	13.587	11.8847	9.66675	15.8314	24.2761	181.828	130.115	116.457	96.6747	1003.48	558.948	422.877	1347.79	2349.51	787.73	705.445	1692.24	947.48	3020.13	1238.1	1453.86
DDB_G0283867	cprC	CP3	cysteine proteinase 3	Q23894	8.44502	9.62405	8.64696	9.05996	8.83432	5.31464e-63	3.45683	2.99443	2.77649	3.74745	577.281	607.036	1119.8	369.507	1194.56	1266.87	3840.36	1622.49	1157.29	1502.11	1056.51	1111.68	1151.23	748.339	1251.32	1373.91	716.524	1680.9	1189.33	818.557
DDB_G0290055	uap1	NA	UDP-N-acetylglucosamine pyrophosphorylase, UDP-N-acetylgalactosamine pyrophosphorylase	Q54GN5	-0.275841	0.615464	1.79867	2.56692	3.22356	5.82379e-63	16.3416	16.12	22.0874	28.416	14.7103	12.8458	10.2386	9.18079	21.2642	22.8646	31.3923	37.1369	56.085	94.4871	78.0536	76.5025	121.956	61.2141	77.0866	98.0612	133.601	204.905	131.903	154.328
DDB_G0288681	prpD	NA	Immune-responsive gene 1 protein homolog	Q54IJ0	-1.80476	-1.56272	-1.7572	1.01676	2.84872	8.1748e-63	5.93966	8.35732	16.7501	21.9182	3.32448	2.80379	2.79014	1.65272	5.14409	3.47443	3.61834	3.06555	4.04411	3.60677	3.1446	5.50931	22.9294	16.7526	16.1378	24.4943	97.8405	47.6093	80.1587	67.9393
DDB_G0279783	DDB_G0279783	NA	short-chain dehydrogenase/reductase (SDR) family protein, glucose/ribitol dehydrogenase family protein	Q54WA9	0.136802	1.82339	4.50162	6.82047	5.7978	8.17541e-63	0.701908	0.61386	1.2469	0.795582	0.535354	0.537167	0.92653	0.437705	2.11801	1.38456	2.48889	1.66013	16.7604	6.17042	6.83481	16.8786	53.6371	20.016	38.8914	43.5815	24.0032	23.4311	16.5197	21.0953
DDB_G0291938	DDB_G0291938	NA	NA	Q54DX0	0.98384	2.85903	4.27391	4.97156	4.56793	9.77372e-63	4.54853	4.54051	5.52305	3.98152	7.32701	7.23355	7.40555	3.79879	40.9269	30.3187	22.1903	20.0794	103.599	62.9946	56.4988	127.906	128.27	74.2667	76.5002	121.061	56.1726	105.21	70.1293	103.622
DDB_G0282947	DDB_G0282947	NA	NA	Q54RS8	1.25718	3.45929	4.28597	5.36963	6.73613	1.40828e-62	1.37215	1.24389	1.947	2.17105	3.682	3.24777	1.36791	2.35224	14.784	23.3616	8.12401	7.79339	24.653	18.8634	17.7846	49.7526	61.6546	43.558	18.4055	35.0335	88.714	179.868	111.223	80.066
DDB_G0290691	DDB_G0290691	NA	NA	Q54FQ9	-2.78514	-1.04531	-0.448667	2.53013	3.65253	1.43936e-62	0.864422	0.820628	1.1758	0.974557	0.335978	0.280616	0.21544	0.272196	0.626141	0.391629	0.457927	0.538003	0.934839	0.507476	0.794795	0.870706	4.34626	1.99882	1.85735	3.06389	6.14677	6.61221	5.95423	6.39007
DDB_G0276759	cbpA	CBP1	calcium-binding protein	P42529	2.53021	6.59149	8.70902	10.0643	9.93489	1.54159e-62	8.75722	9.38537	11.3094	48.0418	59.5805	48.9396	61.9866	125.006	2314.11	2083.94	1395.76	899.73	12044.5	6663.92	4858.83	9689.1	25508	9932.92	10558.7	13914.1	20106.8	14123.7	10525.2	13932.9
DDB_G0278531	DDB_G0278531	NA	NA	Q54XX7	2.43898	-0.616936	-1.4916	-1.08525	-1.04816	1.6031e-62	23.3988	12.9017	11.7543	10.3871	104.5	86.4688	29.1589	29.7062	8.38648	7.87095	8.0436	8.92041	3.79853	5.86909	5.87754	6.89044	4.34626	5.61993	4.67973	5.57471	3.0033	8.29097	7.2422	4.99377
DDB_G0295485	DDB_G0295485	NA	EGF-like domain-containing protein	B0G154	-3.5806	-4.12217	-4.23204	-4.88922	-4.5968	2.18702e-62	35.2602	43.4853	61.7022	71.1323	4.95744	4.66063	1.18451	2.55189	2.76425	4.80307	1.55633	2.68829	2.26721	2.09164	3.76903	4.90121	1.26675	2.35038	1.1856	1.40343	1.85463	2.26163	2.84157	1.00123
DDB_G0269478	DDB_G0269478	NA	unknown	Q55DY4	-0.0312523	0.367076	1.71361	7.10373	11.0779	3.13792e-62	0.214969	0.20645	0.235116	0.231581	0.205207	0.192553	0.12699	0.107515	0.187551	0.211535	0.186632	0.331626	0.293258	0.23117	0.377937	0.481297	0.63476	0.692408	0.743826	0.580674	4.81539	1.97209	5.6877	5.69199
DDB_G0280167	psiO	NA	PA14 domain-containing protein	Q54VS4	6.94746	2.41552	0.468936	0.450779	0.128607	4.77728e-62	0.530499	0.419442	0.400686	0.231581	6.63927	4.79904	7.36923	12.3694	0.595302	1.04269	0.72718	1.22256	0.339946	0.507476	0.515373	0.748609	0.29665	0.368083	0.449536	0.332408	0.304126	0.510093	0.363899	0.165519
DDB_G0287955	DDB_G0287955	NA	NA	Q54JM4	1.8668	3.32577	3.6228	6.50298	6.90669	6.31639e-62	0.824284	0.963527	0.620618	0.646799	2.12115	2.10855	0.551563	1.20175	5.03222	6.13017	3.45717	2.25639	5.7616	4.66321	3.04842	10.5337	40.5546	28.5239	15.4341	26.863	48.27	45.8501	34.1387	31.1297
DDB_G0279985	DDB_G0279985	NA	putative transmembrane protein	Q54W02	1.45797	-0.704987	-1.69649	-3.94307	-3.37436	6.6483e-62	165.992	113.139	86.2298	75.4305	423.895	363.43	109.594	115.341	59.9746	87.1323	36.4151	48.1327	25.0612	43.7378	30.929	36.5153	4.91471	6.72783	2.79986	7.36122	4.46913	15.2482	8.08586	8.1617
DDB_G0281673	DDB_G0281673	NA	short-chain dehydrogenase/reductase (SDR) family protein	Q54TM0	2.71946	4.22025	6.51604	7.08123	6.68495	9.4014e-62	1.25644	0.820628	1.49368	1.35656	8.72768	5.02046	3.22668	1.90273	18.2476	21.3738	9.89276	9.24239	114.457	57.3781	41.6828	106.892	129.269	55.4453	58.0477	92.5343	69.7958	82.4641	48.1179	78.5636
DDB_G0287985	DDB_G0287985	NA	NA	Q54JK8	3.78243	1.01164	0.378461	1.73569	2.29658	1.01583e-61	33.7588	45.3511	62.7285	62.7025	519.052	486.214	418.076	475.118	116.279	100.383	61.8103	93.1883	70.8618	58.7321	66.2009	83.3416	121.865	142.035	135.728	103.313	216.405	184.818	209.431	192.747
DDB_G0290743	cyp514A1	NA	cytochrome P450 family protein	Q54FM9	1.61803	4.4008	6.58265	7.16751	8.55683	1.03349e-61	0.325502	0.342556	0.235116	0.486115	0.564921	0.56862	0.353631	0.209731	1.69493	0.868449	1.39298	2.31044	5.21658	3.85848	3.81702	14.9478	8.41443	5.79488	4.05346	9.69663	18.6016	17.5395	14.7	24.1539
DDB_G0275439	cad2	DdCAD2	putative adhesion molecule	O97113	1.22487	4.10539	6.27543	8.0415	7.41797	1.35744e-61	20.6586	18.1212	16.4079	23.1512	41.0527	39.2394	34.2429	26.6175	537.111	449.79	152.782	115.662	2569.05	947.485	732.381	2115.47	6877.11	2615.79	1917.56	3888.1	3541.63	3449.63	1384.24	2431.51
DDB_G0291844	DDB_G0291844	NA	NA	Q54E26	0.693733	3.60928	4.44692	5.18704	6.64687	1.41678e-61	0.530499	0.820628	0.923497	1.07988	0.951503	0.983002	0.889492	0.594108	8.27471	8.36819	2.85231	3.2271	12.5688	7.12437	10.1353	15.996	14.0255	12.3235	9.76457	16.6667	38.6379	23.2674	34.3162	52.1638
DDB_G0282595	gmfA	NA	putative actin binding protein, ADF/cofilin-like domain-containing protein, glia maturation factor	Q54S93	1.99813	-0.802248	-1.24979	-1.01973	-1.25463	1.60328e-61	63.2988	52.6788	66.7993	55.0723	180.035	130.658	216.174	123.362	34.4472	30.8156	21.909	30.2175	20.6251	35.012	22.8514	23.5533	17.7961	17.7433	24.8954	23.018	15.1157	30.5088	20.8248	14.2265
DDB_G0282715	DDB_G0282715	NA	Neutral and basic amino acid transport protein rBAT	Q54S16	-0.506226	-0.240992	1.1463	4.66657	6.09777	1.72408e-61	2.85346	4.5947	9.63232	11.3205	2.53156	3.4973	1.62396	4.39701	3.10078	3.80683	6.15374	7.14929	11.5344	8.68027	17.928	33.6472	238.152	94.0788	40.4161	146.533	332.335	641.812	256.027	328.931
DDB_G0290589	DDB_G0290589	NA	NA	Q54FU2	1.02238	1.29206	6.59461	8.85192	11.4241	2.38694e-61	0.214969	0.20645	0.235116	0.231581	0.29131	0.192553	0.21544	0.209731	0.187551	0.211535	0.408553	0.198257	0.702415	1.01126	0.687573	0.989705	1.1513	0.875029	1.89671	1.95933	6.35975	2.83875	7.33101	8.64481
DDB_G0279337	DDB_G0279337	NA	NA	Q54WX7	-2.03245	-0.356124	6.96972	11.099	11.0731	2.50115e-61	0.325502	0.382625	0.343519	0.722082	0.29131	0.192553	0.12699	0.107515	0.321575	0.211535	0.355704	0.40728	31.0212	3.85848	11.9523	26.3112	426.029	140.812	121.888	148.387	357.586	303.372	64.9371	168.816
DDB_G0293164	DDB_G0293164	NA	NA	Q54CE2	0.322817	-0.361633	0.446938	1.37408	5.90489	3.58822e-61	0.617887	0.419442	0.400686	0.52823	0.535354	0.537167	0.265975	0.272196	0.321575	0.391629	0.457927	0.331626	0.485467	0.741277	0.632229	0.621029	0.777953	0.291239	0.536148	0.766019	8.03676	3.25002	8.97382	10.5771
DDB_G0279671	DDB_G0279671	NA	NA	Q54WG4	1.32893	3.62875	5.24595	6.44587	5.96014	3.64921e-61	0.484742	0.935145	1.56375	1.56167	1.63165	2.38695	1.44113	1.40239	10.901	8.69966	9.73198	5.96819	38.1512	15.3023	21.3696	48.1531	62.2451	38.7215	37.9532	56.8668	42.3098	44.8683	30.2777	35.2614
DDB_G0278911	DDB_G0278911	NA	NA	Q54XI8	0.311608	1.54695	1.5865	6.80392	8.38031	4.26354e-61	0.436727	0.419442	0.737343	0.568789	0.374243	0.192553	0.551563	0.490357	0.595302	0.689436	1.6785	0.774886	0.99182	0.741277	1.44981	1.45116	29.3118	6.14476	13.1664	19.2073	74.3458	30.5497	46.4315	53.8809
DDB_G0276125	DDB_G0276125	NA	NA	Q75JG1	-0.62804	2.02078	2.13484	4.82208	7.2211	4.66531e-61	1.14009	1.95942	2.46611	3.04444	1.1894	1.46522	0.474164	0.849033	11.5715	9.44542	2.5293	6.29035	9.6832	3.50606	5.92542	18.9749	53.8415	36.5654	16.3333	49.1428	271.11	89.705	164.876	291.746
DDB_G0269518	abnB	NA	actobindin B	Q55DU1	3.62817	-0.0407525	-2.56029	-1.58044	-1.80021	7.49273e-61	147.826	163.107	98.887	97.288	655.692	811.538	1197.84	1485.45	160.63	135.829	42.8443	95.9238	23.2106	19.9166	24.8589	15.1133	8.86882	41.5185	33.8873	30.2274	34.1943	18.9715	29.6564	21.2562
DDB_G0290531	DDB_G0290531	NA	NA	Q54FY5	1.29635	2.02825	1.71021	4.34137	5.01213	7.51279e-61	7.51773	6.842	10.8987	9.22028	19.4956	15.6098	17.6472	8.13447	23.8618	28.3309	45.1347	26.5163	35.9197	26.7373	23.3294	31.4961	188.344	79.6859	107.306	120.34	291.199	142.682	188.618	205.84
DDB_G0287341	DDB_G0287341	NA	transmembrane protein	Q54KH5	2.86549	4.87649	6.7071	9.06323	8.78183	7.79427e-61	0.325502	0.295897	0.450018	0.231581	0.535354	0.280616	0.815213	0.437705	1.24047	1.63801	2.12486	1.55119	7.15086	3.15332	3.81702	7.93957	23.6335	10.2254	16.998	21.5418	17.6969	18.1123	12.747	16.4803
DDB_G0288461	hgsA	NA	hydroxymethylglutaryl-CoA synthase	P54872	-1.7256	-4.32392	-4.51051	-4.73153	-4.76717	1.06371e-60	1188.76	858.258	909.693	909.443	124.045	99.1811	201.685	231.514	50.8976	47.3796	20.6231	46.1481	26.0409	56.2247	49.9989	40.9278	12.0947	35.8662	23.8398	32.6648	19.5329	44.6229	29.9227	20.6123
DDB_G0283083	cbpD2	CBP4b	calcium-binding protein	Q9GYD9	2.03889	5.39487	6.79354	7.95871	7.92971	1.32913e-60	1.79292	1.87735	2.22421	2.54116	7.30154	5.26953	8.2773	1.9527	90.1379	74.8753	55.7026	43.8417	268.157	107.124	64.8149	370.858	464.095	192.148	241.907	373.65	411.466	308.813	253.276	360.803
DDB_G0268214	enoB	2-phospho-D-glycerate hydrolase B, phosphopyruvate hydratase B	enolase B	Q55F83	0.0630825	1.8418	1.4687	8.13431	12.9532	1.76183e-60	0.214969	0.20645	0.235116	0.393517	0.205207	0.326989	0.12699	0.107515	0.187551	0.499038	0.596103	0.331626	0.339946	0.627976	0.451217	0.399281	11.2769	1.41071	2.32904	3.89006	125.3	111.346	131.903	129.968
DDB_G0277315	DDB_G0277315	NA	NA	Q550B9	-0.393024	-0.89333	-0.180418	3.20141	4.05517	2.44889e-60	1.67857	1.41016	1.98171	2.27211	0.951503	0.925383	1.11099	0.899616	0.686973	0.779772	1.22891	1.11209	1.27322	1.42785	1.49895	2.74009	11.0952	4.1032	10.312	16.2891	16.1801	16.9667	17.2742	28.393
DDB_G0277207	DDB_G0277207	NA	NA	Q86K92	1.09539	1.24594	4.14213	8.64618	9.13002	2.6538e-60	0.214969	0.295897	0.400686	0.337647	0.205207	0.280616	0.434768	0.272196	0.500294	0.211535	0.355704	0.40728	1.32901	0.507476	1.052	1.84652	15.3203	6.49461	11.0941	11.7569	24.3758	7.47214	15.0551	16.856
DDB_G0285049	DDB_G0285049	NA	NA	Q54P08	1.9178	3.57871	3.39301	7.03621	6.48492	2.90297e-60	0.530499	0.454272	0.400686	0.441704	0.789739	0.47244	1.00044	0.329387	2.42734	1.97393	1.43387	1.38729	2.18488	0.958183	1.54799	3.0735	14.3662	9.35108	11.446	16.6667	10.3789	10.1739	9.2402	9.02055
DDB_G0293730	DDB_G0293730	NA	TIM beta/alpha-barrel domain-containing protein	Q54BH5	3.03683	-0.364432	0.143383	-1.32487	-0.634805	3.1453e-60	89.5353	85.9373	78.054	69.4996	816.178	633.124	302.854	301.009	46.429	62.5354	56.5062	52.3165	66.4532	142.528	108.02	61.8866	23.5427	34.4094	16.6461	15.8427	20.1982	79.2322	45.8989	27.4808
DDB_G0272114	orfR1062	R1062	Uncharacterized protein RSN1	Q75JR4	-0.723765	0.290911	-0.11315	2.15345	3.6881	3.34181e-60	44.569	49.8938	66.0467	72.3318	21.2518	20.3913	25.7091	20.8884	74.3581	82.9914	46.5009	52.7992	37.362	53.0654	58.6018	76.2819	303.382	196.868	76.5784	213.371	643.912	703.093	450.489	648.194
DDB_G0283595	DDB_G0283595	NA	patatin family protein	Q54QX7	2.58831	2.96345	5.22014	7.43024	6.80968	3.76647e-60	2.13486	2.42325	4.01412	4.68324	13.0812	11.1872	10.7471	14.6611	21.8787	18.5577	27.2132	17.7191	123.329	54.7202	50.8114	243.343	566.8	340.33	223.768	352.847	169.495	568.667	238.099	164.309
DDB_G0268226	DDB_G0268226	NA	NA	Q55F75	5.44516	2.82784	1.77181	3.90066	4.54181	3.88228e-60	6.27789	5.43434	7.33857	5.75158	244.448	140.8	203.573	120.323	39.8097	32.472	43.6078	34.3477	28.1364	20.7191	16.9242	20.8504	81.3009	48.4528	66.2575	62.5653	143.1	62.8276	113.886	104.158
DDB_G0283935	DDB_G0283935	NA	short-chain dehydrogenase/reductase (SDR) family protein	Q54QC9	-0.652025	-0.298041	2.45991	5.92155	7.45446	4.2954e-60	0.214969	0.454272	0.620618	0.486115	0.335978	0.192553	0.265975	0.209731	0.275225	0.211535	0.408553	0.474607	1.30113	0.685234	0.741656	2.51745	12.549	3.69461	2.95668	6.8116	23.338	15.6983	15.6764	21.8465
DDB_G0273685	DDB_G0273685	NA	NA	Q557B0	-0.606189	-0.208055	0.643424	4.17674	5.23274	4.2954e-60	0.660216	0.583166	0.699025	0.568789	0.474336	0.438785	0.265975	0.209731	0.433627	0.391629	0.50523	0.658661	0.906221	0.627976	1.00136	0.930505	6.59666	1.41071	2.87827	5.19666	10.0329	6.32551	7.37541	10.0404
DDB_G0286897	DDB_G0286897	NA	unknown	Q54L52	3.75249	1.53771	0.168063	-0.986706	-0.677844	5.1027e-60	102.86	94.0762	67.6545	61.5696	1316.98	926.335	526.69	582.025	283.629	348.173	146.192	128.643	82.1281	131.897	91.8179	86.4854	38.3969	36.2158	15.9424	24.1853	23.3646	77.5141	46.8753	20.7196
DDB_G0274679	DDB_G0274679	RAM6	putative regulator of adhesion and motility 6	Q555I3	-1.66238	1.13492	2.1448	4.33667	5.15105	5.6157e-60	0.904314	1.02006	0.923497	1.0098	0.374243	0.403837	0.265975	0.384211	2.5397	2.30849	0.72718	0.832005	3.52555	2.59809	2.132	5.17766	11.0952	7.31084	8.08303	10.7955	17.2977	19.6261	13.1909	19.5928
DDB_G0284691	DDB_G0284691	NA	NA	Q54P96	2.94332	2.10728	1.01287	0.263413	-0.246519	5.78737e-60	117.386	68.1725	90.5743	86.5592	745.097	454.572	569.213	253.384	353.256	389.25	353.73	311.009	204.641	228.079	152.085	192.105	81.051	65.7592	71.027	104.79	42.4428	85.4913	57.2154	62.9491
DDB_G0286169	rabZ	NA	Rab GTPase	Q1ZXE7	2.41747	3.50132	4.89276	7.25626	6.11701	7.09816e-60	0.904314	1.13236	2.12037	2.37307	4.90645	4.54989	5.1895	4.99513	15.7896	15.5758	10.8976	10.8521	57.2551	26.1355	23.6161	48.4289	229.749	86.2705	103.671	138.397	79.4811	119.691	43.8575	44.598
DDB_G0274943	ranB	NA	GTP-binding nuclear protein Ran	Q554Y4	-2.5845	-4.11726	-5.22412	-4.24022	-3.37375	7.21296e-60	35.2227	74.9594	48.9765	32.4812	8.04012	8.09078	2.86291	4.29732	2.68007	2.89212	2.48889	2.79613	1.24527	1.06402	2.47036	2.23856	1.54267	3.22743	1.50253	2.23604	3.4566	2.34421	4.93237	4.45653
DDB_G0267398	gppA	P29F8, dajumin, GP100	glycoprotein gp100	Q06885	3.04153	5.41109	8.0925	9.22709	7.63125	7.74057e-60	0.660216	0.703855	1.06845	2.17105	4.75347	5.35254	2.24403	6.73931	39.7818	36.613	18.8951	25.7653	310.5	75.0801	170.437	323.26	197.066	578.656	232.759	358.889	115.189	129.1	113.131	135.226
DDB_G0268838	DDB_G0268838	NA	NA	Q55EL6	6.48238	2.78843	-0.462119	2.22376	1.22534	8.66615e-60	0.384965	0.382625	0.400686	0.231581	6.41	3.1923	4.06292	3.20042	0.746942	0.955985	0.640319	0.774886	0.293258	0.441628	0.24354	0.250883	0.63476	0.160968	0.404659	0.692827	0.401491	0.607256	0.363899	0.290333
DDB_G0280341	DDB_G0280341	NA	NA	Q54VG6	-0.364611	1.177	2.66567	5.5659	7.48118	1.02966e-59	0.325502	0.342556	0.343519	0.568789	0.409341	0.280616	0.12699	0.107515	0.467421	0.689436	0.596103	0.40728	1.24527	0.796415	1.052	1.10674	5.02838	2.05746	2.56453	4.13085	19.5329	4.35839	9.15141	15.1924
DDB_G0286677	DDB_G0286677	NA	NA	Q54LE5	-2.68049	-4.35166	-3.24589	-4.45621	-4.10711	1.12511e-59	133.338	158.889	180.816	216.504	20.2083	18.2079	10.7107	20.1412	7.68788	10.0254	4.46398	8.16908	9.057	16.6566	25.4802	24.3255	4.50544	8.18528	4.1709	6.60548	3.9896	14.5116	11.0159	4.51026
DDB_G0268064	DDB_G0268064	NA	esterase/lipase/thioesterase domain-containing protein	Q55FK4	-5.15137	-4.30882	-3.84584	-4.18807	-4.67397	1.63195e-59	378.022	337.537	411.175	353.879	8.21838	6.92933	9.07637	4.14777	6.40223	6.13017	22.0697	28.5546	15.5628	33.7081	25.7192	29.2346	10.5045	8.88477	17.389	21.0612	5.56102	19.5034	11.8149	10.8454
DDB_G0273449	DDB_G0273449	NA	unknown	Q557G4	1.57364	4.20033	5.84107	5.75662	5.04012	1.92827e-59	8.86989	8.57376	7.27008	10.7871	25.1969	17.2129	13.834	18.6466	163.144	127.299	145.227	133.47	473.806	672.931	481.423	450.003	462.346	194.828	328.657	389.098	118.329	592.721	167.183	133.402
DDB_G0285965	DDB_G0285965	NA	AWS domain-containing protein	Q54MG9	2.72283	3.48251	6.03092	7.47375	5.5169	2.78901e-59	0.824284	0.906675	1.59874	1.59572	4.65148	3.16456	5.1895	3.69908	9.86733	14.3333	7.11887	5.1626	79.6244	33.4574	35.4695	83.838	142.511	52.1821	132.6	110.969	35.0191	46.7911	23.887	22.8661
DDB_G0281407	tgrC5	NA	IPT/TIG domain-containing protein	Q54U05	1.26553	0.614471	5.11013	9.29651	8.53341	3.40288e-59	0.325502	0.342556	0.235116	0.441704	0.374243	0.280616	0.265975	0.542437	0.275225	0.391629	0.355704	0.538003	3.17046	0.850855	1.44981	4.67999	34.9219	30.3303	12.9318	22.9837	15.3818	32.1452	13.2353	8.96687
DDB_G0275515	asnB	NA	asparagine synthetase	Q86A01	0.263903	-0.399954	1.06966	5.71949	11.2793	3.67176e-59	0.214969	0.295897	0.400686	0.608221	0.474336	0.47244	0.21544	0.107515	0.187551	0.391629	0.29562	0.331626	0.380075	0.441628	0.794795	1.04842	9.80028	1.05489	1.02615	4.37159	145.149	182.159	191.502	195.86
DDB_G0287807	DDB_G0287807	NA	EGF-like domain-containing protein	Q54JT2	4.78924	2.8542	3.35375	1.18751	1.27855	4.35357e-59	7.14206	4.45922	7.85219	8.45341	207.343	141.215	100.152	87.743	54.1374	36.9443	38.0626	43.0371	61.1194	99.8528	51.4327	74.3515	8.48259	11.0996	10.5075	17.4907	5.00181	25.8449	15.3214	12.0798
DDB_G0281609	DDB_G0281609	NA	NA	Q54TQ9	1.86505	-0.33992	-1.98762	-1.68559	-1.31322	6.77889e-59	308.772	229.624	290.625	279.411	751.841	609.109	926.537	517.164	264.274	182.207	114.609	194.295	52.7921	98.2983	62.3774	68.9464	38.5559	52.9979	64.7719	89.1701	71.6584	99.8504	100.839	74.2173
DDB_G0285023	alrF	NA	aldo-keto reductase	Q54NR2	-0.936015	1.46245	3.54887	4.89062	4.50394	1.02704e-58	2.24856	2.45048	3.22396	4.08181	1.60578	1.5495	0.92653	0.645473	8.61002	9.77685	6.11352	4.08786	44.2199	16.6566	18.6451	52.8964	90.9309	34.2346	42.449	64.0072	49.2279	68.7186	30.544	48.2468
DDB_G0281083	DDB_G0281083	NA	NA	Q54UH0	-0.344815	0.291659	1.4981	2.41892	6.28786	1.16534e-58	0.824284	0.878106	1.21139	0.831839	0.374243	0.630269	0.703119	0.384211	1.29757	1.46924	0.457927	0.717166	2.32206	1.4793	1.98658	3.40643	2.29725	4.45332	1.89671	2.30513	50.239	15.0027	25.4403	45.8858
DDB_G0274631	DDB_G0274631	NA	NA	Q554V8	2.59898	4.76	6.61249	7.50954	7.51912	1.20721e-58	0.214969	0.342556	0.538646	0.568789	0.844071	0.690685	0.92653	0.696604	4.109	3.97295	2.69085	1.76886	15.5628	5.96954	9.13103	16.9338	20.4991	13.0229	9.56905	18.143	17.4042	18.1532	12.8358	18.1975
DDB_G0268204	gnt9	NA	GlcNAc transferase, glycosyltransferase, beta-1,6-N-acetylglucosaminyltransferase, core-2/I-branching enzyme	Q55F91	0.0687791	-0.555386	-0.94156	1.50201	4.62873	1.20721e-58	2.66464	2.15063	2.43158	2.00238	3.47773	2.52599	0.740593	0.747552	1.12587	1.2144	1.6785	1.66013	0.877506	1.78639	1.44981	1.39423	9.09601	1.99882	1.93605	5.33414	37.201	40.5319	34.0943	46.5297
DDB_G0284615	DDB_G0284615	NA	EGF-like domain-containing protein	Q54PE3	3.25184	-0.155211	-0.971247	-1.20912	-0.4376	1.22235e-58	17.4302	7.38324	7.71523	5.21752	94.4979	81.9365	68.4504	23.8775	5.87109	6.46181	11.2192	6.12927	4.34416	6.37128	5.59027	3.73899	2.63929	3.16901	2.83907	3.44269	3.40328	7.59498	7.46422	4.45653
DDB_G0282325	DDB_G0282325	NA	hssA/2C/7E family protein	Q54SP1	9.9313	5.87738	4.49788	7.49421	9.24161	1.28341e-58	0.214969	0.342556	0.495502	0.486115	51.2838	34.9282	92.5989	40.0682	3.12881	2.80884	8.80743	5.27003	2.76032	2.09164	3.24074	2.35021	18.0005	6.78613	10.1947	12.5467	59.3123	19.0124	37.7777	44.3297
DDB_G0281689	DDB_G0281689	NA	unknown	Q54TL2	0.20623	-0.0418898	0.153393	5.68528	6.96696	2.00536e-58	0.660216	0.487751	1.21139	1.14953	0.564921	0.280616	1.07418	0.594108	0.532472	0.955985	0.938888	0.59909	0.848684	0.627976	0.741656	1.79029	29.1528	9.93395	14.6521	26.6227	61.2547	39.55	41.4611	60.2126
DDB_G0275111	DDB_G0275111	NA	unknown	Q8T2T8	-1.94357	-3.85482	-5.23621	-6.1908	-6.545	2.23506e-58	353.1	221.593	163.13	92.0902	31.0252	31.75	62.2045	8.68255	9.95115	13.9191	18.0512	6.98825	5.73435	9.08171	5.44661	3.01797	2.66208	2.05746	2.60376	1.75137	1.47911	2.87991	1.76927	2.25054
DDB_G0268310	DDB_G0268310	NA	NA	Q55GG2	0.899064	0.711376	9.15764	13.0512	12.2153	2.33739e-58	0.214969	0.20645	0.235116	0.231581	0.29131	0.280616	0.21544	0.107515	0.187551	0.211535	0.355704	0.198257	3.17046	0.569011	1.49895	5.23294	20.2265	15.4706	13.2055	20.6149	18.8145	4.80944	10.6164	8.05434
DDB_G0279713	aplK	saposin-like protein K	amoebapore-like protein K	Q54WE0	2.47089	2.41721	4.20414	8.77856	8.47534	2.53756e-58	2.51346	2.47771	5.07747	5.28429	4.57498	7.06761	25.7454	14.6113	6.03883	11.5996	33.2005	23.0833	61.2011	39.1743	64.5759	126.693	1756.65	324.364	1181.49	1247.79	1115.27	1116.89	762.064	995.681
DDB_G0284465	cudA	NA	transcriptional regulator CudA	O00841	-0.580784	0.710844	2.30578	4.57454	6.15766	3.41725e-58	2.92894	3.40172	5.93424	6.91932	1.68334	2.30348	0.963511	3.00092	10.2864	8.53393	2.61008	7.73972	25.8776	10.1856	22.6602	42.417	74.4644	106.957	35.412	111.999	247.908	166.287	236.235	349.16
DDB_G0270218	glkA	glycogen synthase kinase-like kinase A	putative serine/threonine-protein kinase GlkA	Q55C57	-0.528876	0.631414	4.83335	6.34017	6.16072	3.51262e-58	3.11757	2.94009	3.56769	2.87682	1.5799	1.38076	1.03733	1.70274	5.28392	4.30509	3.29595	4.94772	85.5569	33.3069	39.2453	192.656	300.998	73.8006	66.062	243.237	85.3348	337.94	88.5017	184.162
DDB_G0286499	pspG	3F	prespore protein	P13475	-0.829143	0.143715	0.247417	1.03425	9.60305	4.55149e-58	0.214969	0.454272	0.737343	0.831839	0.335978	0.192553	0.31108	0.209731	0.467421	0.391629	0.770027	0.538003	0.416969	1.01126	0.95039	0.399281	0.512202	0.368083	1.02615	1.12295	175.163	43.8456	146.193	213.352
DDB_G0276941	cotA	SP96	spore coat protein sp96	P14328	0.446392	0.346761	0.675911	7.98347	14.0361	4.67983e-58	0.325502	0.991828	0.849897	0.568789	0.622741	1.60561	0.21544	0.542437	0.361616	0.211535	1.31105	1.1674	0.790662	1.27285	2.18041	0.685748	96.6772	83.7066	12.3844	104.446	5394.52	802.829	5525.28	6772.47
DDB_G0274119	abcA5	NA	ABC transporter A family protein	Q8T6J2	0.551265	3.3408	6.07411	7.48726	7.77502	5.27167e-58	0.660216	1.1603	1.70349	1.83331	1.86391	1.63364	0.353631	1.60269	10.901	16.1556	5.79176	5.86079	85.2576	43.1862	40.9659	105.514	180.304	183.582	54.2946	87.6939	149.646	310.286	166.606	86.7196
DDB_G0267860	DDB_G0267860	NA	NA	Q55G23	0.961702	1.67083	2.48696	4.94087	4.69366	5.51806e-58	0.743091	0.552	0.886813	0.759015	1.03128	0.720545	1.00044	0.490357	1.66665	1.29963	1.31105	1.442	2.92444	1.99004	1.93804	3.73899	8.75522	7.48574	8.04392	10.1774	9.18123	5.30129	8.08586	8.37642
DDB_G0280103	DDB_G0280103	NA	unknown	Q54VW2	1.43306	3.45914	6.01028	6.84934	5.79517	6.82571e-58	1.64039	1.35485	1.91228	1.59572	2.94108	2.41477	3.51761	2.00266	17.661	15.9071	10.8574	7.20297	124.989	31.9027	40.6313	138.551	122.092	60.2818	108.909	135.96	62.452	60.4958	42.8368	56.4565
DDB_G0274575	myoK	myoIG, myosin 1K heavy chain	myosin-K heavy chain	Q9XXV8	2.90351	-0.463775	-0.715013	-1.91149	-1.53979	6.91489e-58	116.41	88.479	59.4786	56.605	651.136	492.184	252.596	413.445	76.3131	71.3969	20.0605	33.6504	51.6764	45.5432	41.8262	56.8124	10.3682	24.7362	10.7812	14.7097	12.9868	32.7589	25.8841	16.5877
DDB_G0291075	warA	wariai, wri, hbx1	homeobox transcription factor WarA	Q54F46	-2.04752	-2.53749	-0.650941	0.843064	1.56752	7.13858e-58	127.895	140.34	146.574	150.499	29.7526	28.1573	10.7834	23.5786	24.3645	22.1192	14.6353	23.1906	102.728	58.9327	76.4764	125.92	214.441	172.394	119.308	268.502	313.656	425.772	283.674	372.447
DDB_G0280357	DDB_G0280357	NA	NA	Q54VF8	-0.351773	1.08127	1.61035	4.97934	4.3887	1.02676e-57	0.530499	0.487751	0.450018	0.646799	0.335978	0.326989	0.434768	0.209731	0.686973	0.596507	0.770027	0.774886	0.848684	0.958183	1.20243	1.27989	5.7785	4.92003	4.13175	3.82125	2.28258	6.48934	4.13224	2.08862
DDB_G0275303	DDB_G0275303	NA	NA	Q553W5	-2.06655	-3.1733	-3.73505	-5.50112	-4.55383	1.55463e-57	133.263	103.026	59.0681	46.3425	26.5967	21.2204	6.20679	7.03828	8.16293	12.1795	5.95264	7.68605	4.83497	7.12437	6.02116	10.0922	1.45084	1.99882	1.26503	1.95933	1.39843	4.07124	3.73197	3.91911
DDB_G0268884	DDB_G0268884	osmC	osmotically inducible family protein	Q55EI4	0.846963	2.19659	3.67081	7.86717	8.20217	1.59915e-57	2.66464	1.87735	6.10555	7.68644	3.22227	2.33131	9.76645	6.34067	8.10704	9.03112	39.7503	19.543	68.5214	41.1803	60.1311	71.7041	1256.37	286.663	605.286	761.425	1294.02	815.47	838.615	958.013
DDB_G0293010	aplD	sapA, sapA1, saposin-like protein D	amoebapore-like protein D	Q54C60	1.82486	2.40747	4.13023	8.81631	9.15503	1.91353e-57	1.06204	1.1882	1.59874	1.90099	1.88967	1.12597	6.31577	2.50198	2.0617	2.47543	11.7417	7.52503	23.7549	7.77691	19.0753	35.7431	531.687	140.579	368.142	382.061	710.006	345.959	354.811	475.148
DDB_G0289119	pXi	NA	CAMK1 family protein kinase pXi	Q1ZXC8	0.129719	0.277093	1.77913	3.10322	3.55967	2.91086e-57	27.4152	29.127	26.4665	30.2154	32.0687	25.2002	14.0156	17.9492	38.1898	30.0702	23.3556	31.183	98.3471	72.1716	78.0536	174.345	255.073	154.447	106.994	211.757	191.606	472.285	277.816	196.611
DDB_G0292202	DDB_G0292202	NA	unknown	Q54DT7	0.0117881	-0.41082	-0.0743524	5.35863	11.4373	3.27723e-57	0.436727	0.295897	0.235116	0.231581	0.205207	0.280616	0.265975	0.107515	0.275225	0.211535	0.186632	0.198257	0.293258	0.23117	0.451217	0.250883	3.64112	0.875029	0.620266	1.47319	108.537	46.5865	70.5731	109.578
DDB_G0267726	uduA2	NA	unknown protein UduA2	Q55GC5	-0.3073	-1.48094	-3.8357	-5.36446	-5.48735	3.58135e-57	399.117	404.243	416.135	214.039	208.132	190.019	282.627	87.3444	91.8416	125.56	145.428	55.642	22.6118	43.7378	22.8514	11.0856	7.50559	7.66063	6.71414	3.44269	5.72077	9.15061	6.7537	4.94005
DDB_G0284005	DDB_G0284005	NA	NA	Q54QA8	2.57818	3.11628	3.73611	6.59831	6.86178	3.62085e-57	1.98307	0.963527	1.38824	1.0449	6.20618	3.60817	6.53374	1.9527	10.3143	9.77685	6.87761	5.59229	18.8561	9.43296	8.7484	19.5265	95.3371	35.8079	64.2637	82.476	120.085	53.4184	83.9308	90.6903
DDB_G0286245	DDB_G0286245	NA	NA	Q54M26	0.403919	2.77902	5.99786	8.07237	6.81823	5.44257e-57	0.325502	0.342556	0.235116	0.393517	0.409341	0.326989	0.21544	0.107515	0.686973	0.779772	0.72718	0.40728	3.90769	1.8883	1.84084	6.77999	12.8216	4.27827	9.49084	10.3491	3.66983	7.55403	3.06432	4.4028
DDB_G0281967	DDB_G0281967	NA	putative cell surface glycoprotein	Q54T73	2.69239	-0.430564	-1.51961	-2.32458	-1.34424	8.05161e-57	136.078	87.776	88.7955	70.6992	418.831	349.585	751.143	225.586	77.3744	69.7406	56.8277	37.8342	33.0078	50.4075	27.9657	17.9268	10.55	17.8016	12.5408	13.0274	18.7346	48.5093	30.2333	21.2562
DDB_G0286021	DDB_G0286021	NA	unknown	Q54ME0	3.70335	1.12062	0.506437	0.76919	0.274704	9.04599e-57	163.515	94.3736	106.721	87.5921	1626.09	1014.71	1052.4	636.724	250.142	209.951	244.757	200.302	168.584	247.084	154.235	117.096	119.435	83.2404	175.916	214.847	96.7762	161.173	105.631	94.7683
DDB_G0269078	DDB_G0269078	NA	NA	Q55EV0	1.03458	1.33226	1.4079	2.83308	6.75323	1.00542e-56	0.325502	0.342556	0.400686	0.393517	0.442499	0.438785	0.394688	0.107515	0.321575	0.391629	0.596103	0.59909	0.416969	0.685234	0.515373	0.748609	0.658846	0.368083	0.702897	0.802288	5.24148	3.57868	5.33228	8.26906
DDB_G0287933	DDB_G0287933	NA	putative caspase	Q54JN3	-1.79984	-3.99137	-6.24704	-6.03661	-5.65714	1.09608e-56	180.481	120.683	113.665	66.3676	23.6698	29.7602	19.9714	14.6611	8.0791	5.2179	3.01369	10.1009	1.93753	1.73536	2.61506	1.734	0.382909	2.64295	1.69981	1.71666	1.5597	1.38896	3.465	2.14261
DDB_G0287605	tgrP1	NA	immunoglobulin E-set domain-containing protein	Q54K51	-0.0169842	-0.0173737	-0.0213255	0.388242	10.6956	1.1607e-56	0.214969	0.20645	0.235116	0.231581	0.205207	0.192553	0.12699	0.107515	0.187551	0.211535	0.186632	0.198257	0.203924	0.23117	0.24354	0.250883	0.226146	0.160968	0.153106	0.181338	2.70982	2.55044	2.75243	4.4028
DDB_G0275991	DDB_G0275991	NA	NA	Q552M2	0.0454668	0.949313	1.4492	3.99618	3.97195	1.26196e-56	1.94508	1.82259	2.05107	1.52759	1.50217	1.52142	1.73353	0.542437	2.37114	2.89212	3.37656	3.17326	5.0803	3.15332	3.62502	7.22178	23.5881	9.93395	15.5123	21.1642	20.3578	17.9896	16.1203	19.9147
DDB_G0274195	DDB_G0274195	NA	Microcephalin	Q86KB4	-3.20549	-3.19956	-3.87364	-3.88547	-3.4308	1.30193e-56	93.026	197.609	152.868	126.842	9.82256	14.3936	5.1895	11.921	9.72764	14.7474	15.9615	13.3738	8.29461	10.587	13.2432	8.82282	7.50559	8.82648	6.47945	5.60907	10.4055	6.81697	11.2822	12.1871
DDB_G0293862	DDB_G0293862	NA	haloacid dehalogenase-like hydrolase	Q54B74	1.30582	2.02031	2.22013	4.4227	3.32673	1.32723e-56	18.1059	17.337	15.4841	21.4517	30.9488	31.3631	25.7454	34.0403	63.5775	53.6738	76.6775	68.676	108.797	67.5079	75.4727	103.032	402.749	186.904	269.312	266.957	130.462	192.918	127.776	140.86
DDB_G0289689	DDB_G0289689	NA	NA	Q54H59	-0.634958	-3.0699	-3.51353	-4.64333	-3.65699	1.59009e-56	38.2631	25.8281	22.8058	18.6192	19.8265	19.1752	6.31577	5.29416	3.54908	3.0586	2.81195	2.47246	1.79982	3.65713	2.66327	2.96243	0.872115	0.995144	1.02615	1.26352	0.965657	3.6608	1.76927	1.76427
DDB_G0292546	DDB_G0292546	NA	NA	Q54D33	1.44969	3.23247	4.1971	7.76825	7.84493	1.89356e-56	0.325502	0.295897	0.343519	0.337647	0.409341	0.280616	0.353631	0.329387	0.532472	0.779772	0.938888	0.538003	1.18927	0.569011	1.052	2.01483	8.45987	3.57784	5.30583	7.80774	8.75539	4.72745	6.93134	7.46384
DDB_G0286851	tgrE1	lagE1	IPT/TIG domain-containing protein, tgrE1	Q54L75	-0.357255	-0.110898	0.5696	7.27064	10.6512	2.12685e-56	0.384965	0.342556	0.400686	0.231581	0.205207	0.280616	0.12699	0.209731	0.187551	0.211535	0.186632	0.474607	0.293258	0.23117	0.575121	0.685748	3.77763	10.2837	5.50146	8.73506	80.5188	14.0615	99.9511	78.8319
DDB_G0280117	DDB_G0280117	NA	Slit homolog 1 protein	Q54VV3	1.3865	-0.620066	-1.35379	-2.66072	-2.27877	2.19477e-56	187.612	152.643	111.886	91.857	445.782	339.968	195.439	136.763	86.6747	99.8863	54.3766	67.5496	40.9542	67.6583	57.9804	50.4145	13.7984	21.706	10.2338	17.1817	11.7893	33.9862	26.9049	19.4318
DDB_G0291572	DDB_G0291572	NA	unknown	Q54ED1	2.99586	0.835065	-0.642707	-1.12327	-0.790476	2.1953e-56	184.347	112.896	138.842	100.32	1687.73	1081.26	498.62	253.782	247.014	256.08	206.986	178.74	87.6251	123.572	77.9102	53.5031	42.0764	31.2627	38.8523	62.428	47.1258	92.8959	56.9047	49.4273
DDB_G0271840	DDB_G0271840	NA	unknown	Q55AI7	0.395159	0.603447	0.454166	4.29003	4.30073	2.2473e-56	1.60219	1.52051	2.77649	1.66374	1.81237	1.57756	2.35331	0.950115	1.97718	1.12878	3.37656	3.11941	2.92444	1.99004	2.56684	2.96243	34.4449	12.4401	17.1153	24.3226	26.6641	24.2493	24.819	21.0416
DDB_G0268878	DDB_G0268878	NA	NA	Q55EI7	-3.37009	-3.2798	-5.79085	-7.1574	-7.96198	2.53313e-56	1221	1274.36	1558.69	1670.32	43.496	41.6161	119.471	91.9276	85.6972	82.1633	99.2596	196.011	17.468	10.3361	38.4328	37.6736	2.54811	7.07764	7.1835	12.581	2.46956	1.68144	5.15456	8.80584
DDB_G0287339	DDB_G0287339	NA	NA	Q54KH6	0.304001	0.367392	-0.0355454	8.03653	10.4455	3.08922e-56	0.214969	0.20645	0.235116	0.231581	0.205207	0.192553	0.12699	0.209731	0.187551	0.211535	0.29562	0.198257	0.203924	0.23117	0.24354	0.250883	1.22061	0.567642	0.620266	1.26352	3.64318	3.29112	2.52945	3.38142
DDB_G0272404	DDB_G0272404	NA	NA	Q559X9	-1.20691	-2.17462	-3.04161	-3.23347	-3.00899	3.26881e-56	20.2081	15.7144	20.4794	17.7861	7.5053	6.4868	5.6255	3.15055	3.57708	3.8899	4.10165	3.60383	2.26721	3.40531	2.37379	2.68446	1.58854	0.692408	1.85735	2.44325	1.80106	2.67406	1.94855	2.03462
DDB_G0269108	catB	NA	catalase B	Q55DH8	-2.28909	-4.03785	-2.14383	-1.07178	3.85488	4.47757e-56	1.14009	0.906675	1.353	1.45931	0.335978	0.366981	0.353631	0.272196	0.321575	0.211535	0.186632	0.331626	0.339946	0.366793	0.575121	0.810149	0.32678	0.503563	0.536148	0.692827	14.6633	3.08559	8.35226	13.0458
DDB_G0287101	noxB	gp91phox, flavocytochrome b large subunit	superoxide-generating NADPH oxidase flavocytochrome B	Q86GL4	-3.81012	-3.84971	-2.61223	-0.62577	0.237704	4.73873e-56	14.5771	12.1714	11.8569	15.3533	1.47623	0.925383	0.815213	0.490357	0.865089	1.04269	1.31105	1.27758	1.91001	2.49696	2.32548	3.73899	6.43758	3.16901	6.28387	9.38756	8.91508	12.0155	13.1021	17.2853
DDB_G0276705	DDB_G0276705	NA	NA	Q550Z4	-2.48199	-1.98249	-0.897175	2.62016	3.8766	6.58536e-56	0.904314	0.849428	1.28233	1.14953	0.29131	0.505158	0.12699	0.209731	0.187551	0.391629	0.457927	0.59909	0.732023	0.569011	0.794795	0.685748	5.80123	1.76401	2.17193	4.02766	8.99493	10.665	5.42114	8.53746
DDB_G0283979	DDB_G0283979	NA	NA	Q54QA1	3.37631	2.30036	2.30308	5.77023	7.72071	6.61009e-56	2.13486	2.15063	2.53513	2.84328	24.9678	28.5442	7.22393	9.57938	9.97909	16.0728	9.85257	5.21632	8.62136	4.21066	9.32233	27.1386	166.858	79.919	20.6731	67.1654	444.141	310.204	300.981	310.097
DDB_G0270086	DDB_G0270086	NA	lipocalin family protein	Q55CF0	1.59798	3.70028	5.30319	6.87991	5.6746	7.19577e-56	10.7851	9.30421	27.8691	31.315	40.3656	30.617	56.6122	36.7802	214.533	204.982	301.252	184.693	1152.39	645.401	537.579	832.052	2598.1	968.893	1499.41	1624.24	958.283	1149.74	541.419	589.117
DDB_G0292168	cyp516A1	NA	cytochrome P450 family protein	Q54DT2	0.920072	0.497046	1.09818	3.41448	7.70376	8.67317e-56	0.214969	0.295897	0.343519	0.441704	0.29131	0.403837	0.265975	0.329387	0.187551	0.391629	0.408553	0.40728	0.293258	0.685234	0.575121	0.399281	0.658846	0.368083	0.620266	1.08767	5.10833	4.35839	10.8827	11.1138
DDB_G0288877	aarA	aar, aardvark	beta-catenin related protein	Q54I71	3.27776	3.2722	4.37192	5.91319	6.09406	9.87117e-56	1.10112	1.38252	1.80799	1.76555	12.9539	10.0261	3.80846	7.13794	10.6496	9.11398	11.0584	9.83265	21.4688	17.0077	17.4022	46.3882	73.1017	51.075	22.1978	54.9444	44.3852	103.614	59.3899	51.6809
DDB_G0293616	DDB_G0293616	NA	NA	Q54BH8	-0.0260086	-0.0266314	0.354135	9.36691	10.2598	1.26926e-55	0.214969	0.20645	0.235116	0.231581	0.205207	0.192553	0.12699	0.107515	0.187551	0.211535	0.186632	0.198257	0.203924	0.23117	0.24354	0.399281	2.43411	0.692408	1.54202	1.75137	2.73651	2.67406	2.70785	3.05862
DDB_G0284559	DDB_G0284559	NA	NA	Q54PI0	3.55811	7.07521	8.02306	6.88215	5.14519	1.35847e-55	0.824284	0.487751	0.620618	1.28782	3.45219	2.83156	4.28101	4.39701	80.3349	55.0817	32.5978	42.8762	145.018	68.3604	65.6274	197.841	34.1951	33.0109	44.1692	42.0367	11.1772	20.9354	10.3944	11.0601
DDB_G0282111	DDB_G0282111	NA	NA	Q54SZ7	-0.00313672	-0.287546	0.469261	3.61206	4.50122	1.39828e-55	0.743091	0.552	0.620618	0.486115	0.535354	0.599627	0.394688	0.107515	0.467421	0.211535	0.551156	0.474607	0.518071	0.796415	0.95039	0.870706	3.80038	2.11607	1.81799	2.54679	5.50776	4.97341	4.48792	4.51026
DDB_G0290465	DDB_G0290465	NA	unknown	Q54G31	-5.01678	-5.25234	-4.74272	-4.00081	-2.78505	2.07565e-55	29.2545	18.1483	31.6665	68.8999	1.94116	1.49333	0.551563	0.384211	1.12587	1.04269	1.39298	0.944925	1.0202	1.58194	2.47036	2.12678	2.29725	1.05489	1.38391	2.65028	2.54967	6.20263	6.22074	2.62789
DDB_G0284791	cpnC	NA	phospholipid-binding protein, copine C	Q54P51	2.91402	-0.75836	-1.52189	-0.654252	-0.365357	2.90086e-55	77.2616	53.4089	61.839	63.3355	270.611	253.58	400.428	354.512	34.559	32.3892	23.2752	37.4051	18.0668	20.8695	30.8812	19.5265	10.1183	38.2553	29.7041	37.5739	25.7062	39.9591	54.5083	36.8175
DDB_G0289693	DDB_G0289693	NA	unknown	Q54H57	1.75378	4.16405	3.25056	4.95936	7.0801	3.47717e-55	13.9764	16.2823	22.19	22.7513	37.4642	38.4104	68.8498	33.2432	289.913	284.155	437.629	200.034	296.322	186.106	102.046	166.183	754.722	202.695	324.396	459.609	2722.3	1162.25	1921.34	2070.18
DDB_G0282583	DDB_G0282583	NA	G protein signalling regulator	Q54S99	3.10845	4.35118	6.08745	7.30182	6.05604	3.83603e-55	5.93966	5.94877	5.48878	6.05192	33.2394	33.7675	32.3183	34.5883	167.082	118.437	44.4918	85.0891	513.945	238.559	217.56	623.13	752.951	283.283	727.768	832.519	198.657	500.512	226.827	322.384
DDB_G0282139	DDB_G0282139	NA	NA	Q54SY4	0.127553	0.839904	0.782045	2.77534	2.95224	3.88334e-55	8.56944	8.38438	11.6516	8.88687	8.85499	7.17824	7.26025	5.0948	11.5436	13.3392	18.0914	16.2707	14.9913	20.4182	17.5934	14.3961	60.8142	31.0879	36.0375	56.5921	52.7933	88.1095	45.7658	46.0468
DDB_G0285265	DDB_G0285265	CBP14	calcium-binding protein, calcium-binding EF-hand domain-containing protein	Q54NH0	2.34519	0.640757	0.313554	-0.0183115	-0.499313	4.75092e-55	72.2319	58.1138	71.3833	59.7037	389.08	225.005	219.006	138.755	79.9997	84.3993	98.456	100.108	92.0336	96.142	72.8441	76.8335	46.5053	36.3323	52.6527	53.0906	32.2253	41.2682	44.4788	29.7882
DDB_G0289605	fmoC	NA	flavin-containing monooxygenase, dimethylaniline monooxygenase [N-oxide-forming]	Q54H99	-0.0608991	1.96647	4.05679	6.78148	7.04316	6.94957e-55	0.384965	0.487751	0.737343	0.568789	0.734857	0.326989	0.21544	0.209731	1.32608	2.14134	0.770027	0.474607	4.45325	2.54753	2.75963	7.11134	30.561	10.5751	9.06069	17.525	22.1938	26.9904	16.3422	23.2954
DDB_G0279799	cprB	CP2, pst-cath, 16G1	cysteine proteinase 2	P04989	1.55721	3.29881	6.49048	8.96473	8.58055	9.25082e-55	4.77421	7.08556	23.3532	29.7489	13.2339	14.3936	58.4642	40.7158	123.094	124.732	217.956	123.815	2037.87	1119.04	919.155	2020.5	11079.5	3450.51	3051.99	5877.09	4357.21	9256.24	3319.18	3721.12
DDB_G0283693	DDB_G0283693	NA	NA	Q54QQ4	0.517537	0.518689	3.99156	6.43209	3.2556	9.5375e-55	0.574738	0.487751	0.538646	0.52823	0.335978	0.47244	0.58977	0.437705	0.500294	0.779772	0.29562	0.832005	4.37144	1.8883	2.9522	5.73037	10.4591	10.8665	13.6356	15.0531	2.17568	2.50922	1.13733	1.65594
DDB_G0285555	DDB_G0285555	NA	type-B carboxylesterase/lipase family protein	Q54N21	-1.64376	-1.38095	0.58827	2.89375	2.56108	1.0779e-54	30.5683	36.0223	42.1346	50.0077	9.77163	7.75896	9.87541	5.59317	14.5326	9.94257	15.3185	10.5302	82.373	33.5075	36.2342	101.046	349.965	167.674	139.559	233.041	177.504	314.704	151.252	156.797
DDB_G0287133	DDB_G0287133	NA	NA	Q54KT6	2.49298	4.12162	5.79709	6.8633	5.1863	1.40092e-54	0.824284	0.644165	0.923497	0.608221	2.55718	1.66165	2.24403	1.10124	8.72178	6.54472	4.86644	5.48487	26.0409	9.3326	12.0479	45.0093	32.8323	28.3491	33.2227	38.4664	9.55384	17.9077	10.8827	9.82566
DDB_G0269476	act31	NA	actin related protein	Q55DY5	2.55787	6.42059	8.61275	8.50516	6.53133	1.73304e-54	1.10112	1.10436	1.56375	3.78089	7.58171	4.54989	3.26305	10.2271	180.767	131.44	78.1643	72.4306	847.223	424.303	324.568	837.953	529.461	258.401	373.537	440.522	85.1752	231.25	81.4013	84.1977
DDB_G0271150	DDB_G0271150	NA	NA	Q55B32	0.860535	-1.31718	-0.242499	4.0732	4.78962	1.94381e-54	1.98307	1.38252	1.21139	1.76555	1.34623	1.57756	2.97206	1.45249	0.776673	1.2144	0.50523	0.331626	1.18927	1.42785	1.44981	1.67763	14.9114	7.19424	19.8911	21.5761	34.7531	20.8126	15.854	35.959
DDB_G0276817	DDB_G0276817	NA	NA	Q7KWL4	-0.47505	0.294495	0.11219	1.27847	4.68522	2.62358e-54	1.14009	1.65804	3.01753	3.41285	1.45027	1.74563	1.14777	0.437705	1.66665	2.47543	3.77948	1.87742	1.5512	3.30454	2.61506	2.96243	5.41483	2.05746	1.97539	6.43371	43.853	43.1501	26.3723	46.4761
DDB_G0287909	DDB_G0287909	NA	NA	Q54JP7	-3.12795	-3.04505	-2.46463	-4.35336	-3.9798	3.21884e-54	45.9953	52.2462	52.8421	58.6375	5.64562	5.68457	2.64457	3.49963	7.01715	9.61114	2.48889	4.08786	6.22476	8.27879	11.4742	14.1202	1.88617	3.34425	1.50253	1.78606	2.12221	4.23534	2.797	2.68176
DDB_G0286649	DDB_G0286649	NA	NA	Q54LG4	-0.484298	-0.444991	0.239706	3.49431	3.65989	3.4798e-54	16.6043	11.5223	11.1383	11.6871	5.49271	4.10685	8.74948	4.59639	6.29042	8.11957	7.48074	10.4229	13.957	18.2615	17.6412	14.2857	186.845	47.5787	64.6155	131.257	124.289	152.95	78.4723	167.689
DDB_G0278927	DDB_G0278927	NA	NA	Q54XH5	-0.43323	-0.859186	-0.322112	2.08358	3.8723	3.68705e-54	0.824284	0.733328	1.10434	0.867832	0.474336	0.660606	0.58977	0.272196	0.500294	0.596507	0.50523	0.538003	0.702415	0.441628	0.95039	1.04842	2.47972	1.46971	1.50253	2.27059	6.97203	6.20263	4.62127	7.30279
DDB_G0273143	DDB_G0273143	NA	NA	Q557E8	3.52979	0.258532	-0.0487154	0.453305	-0.501653	4.71083e-54	66.3015	40.8084	49.3186	28.416	507.294	328.416	513.036	196.792	56.5393	54.502	44.0498	45.6117	59.1601	32.8054	49.0431	44.5129	40.3729	50.5505	55.1938	45.3666	30.3627	15.5755	33.0292	20.183
DDB_G0280375	DDB_G0280375	NA	NA	Q54VR7	-1.61593	-1.81555	-2.1673	-4.28102	-3.74895	6.04068e-54	665.458	742.584	478.429	449.205	167.997	217.378	74.6963	84.455	125.328	180.551	168.171	94.7438	81.3933	123.372	186.4	146.382	24.2695	26.6009	19.6566	16.5981	20.9698	53.2139	39.7747	29.3589
DDB_G0276421	DDB_G0276421	NA	NA	Q86HX2	3.75866	2.80398	1.22525	0.896865	0.649847	6.21815e-54	11.6111	9.38537	7.27008	4.68324	81.6966	78.2887	94.1604	47.6902	47.9371	43.8183	64.2613	45.5581	20.7884	23.4273	17.7368	19.7472	9.91387	10.9831	12.7754	12.2376	9.128	12.1383	12.5695	8.91319
DDB_G0280551	DDB_G0280551	NA	NA	Q54V87	-0.175596	-0.282297	0.240462	2.75784	2.686	6.86426e-54	14.014	14.4703	16.8185	18.4193	10.2045	9.72204	9.00373	8.83202	7.65993	9.11398	14.6755	13.8566	21.0333	16.807	19.3143	21.8433	126.317	54.2799	62.3872	71.0102	91.5344	91.1777	75.6322	70.8905
DDB_G0285167	DDB_G0285167	NA	NA	Q54NM1	0.85934	4.99361	6.31627	6.55912	6.02202	9.30049e-54	0.660216	1.13236	1.77318	1.76555	1.05775	1.43709	1.66049	1.80275	40.4242	41.4994	14.997	14.3931	92.4146	54.8707	52.1018	121.067	63.6533	70.3626	62.4263	68.9848	43.4273	53.3366	48.1622	56.1345
DDB_G0291632	DDB_G0291632	NA	NA	Q54EI7	1.49814	3.72348	4.6013	5.34177	4.26524	1.25598e-53	4.58614	5.67803	5.89998	6.58574	11.0955	9.2244	13.253	9.28044	75.95	54.4192	81.7002	38.6388	162.434	114.395	73.0353	196.131	185.914	154.505	151.835	148.73	76.3946	128.691	86.5935	52.2175
DDB_G0278593	exdl2B	NA	3'-5' exonuclease domain-containing protein	Q54YU5	-1.02486	-2.28111	-2.3246	-3.34213	-2.96999	1.40347e-53	44.9443	61.1692	84.9641	83.3272	36.0135	32.5791	15.9767	12.3196	10.3423	11.9309	12.4249	14.5004	9.7921	14.6502	14.4384	18.5336	5.27844	5.09502	3.6619	6.36499	4.25602	12.3838	6.39841	6.60484
DDB_G0281371	DDB_G0281371	NA	NA	Q54U32	2.39037	2.75712	2.12592	-0.872843	-0.782574	2.40433e-53	12.8877	9.73704	8.16033	7.0861	68.6916	48.4975	21.8961	15.6575	62.3765	84.2337	35.8928	47.4891	47.5671	36.9176	32.4106	57.7501	3.2087	3.69461	4.09261	4.26842	3.0033	6.57125	4.57682	4.13411
DDB_G0289549	DDB_G0289549	NA	NA	Q54HC9	2.09431	1.86315	2.12849	4.87636	4.61109	2.61807e-53	9.39566	6.81493	7.20159	7.85318	21.7354	21.635	32.4635	14.8106	23.9456	26.426	32.1558	19.2211	43.8933	31.8526	32.3151	34.4194	240.719	99.4396	141.045	172.726	183.518	111.591	113.531	167.689
DDB_G0288231	DDB_G0288231	NA	NA	Q54J87	-0.111623	-0.189174	-0.554396	1.45252	4.1113	6.541e-53	3.00441	2.42325	3.29273	3.3459	1.96689	2.41477	1.47772	1.80275	2.03353	2.05767	2.32719	2.85003	1.82738	1.4793	3.19268	2.18269	3.68662	9.99223	3.27019	7.05207	45.2101	13.2431	46.2096	39.1248
DDB_G0288745	DDB_G0288745	NA	unknown	Q1ZXD1	4.43967	5.60998	5.91019	9.31109	9.22602	7.10149e-53	9.88385	8.27615	9.83769	67.3339	391.905	325.349	355.363	355.658	1088.2	1004.83	1147.23	951.436	2212.36	1091.51	886.847	1799.61	19101.3	4996.43	8787.47	10975.6	16411.5	10410.5	7923.39	9328.83
DDB_G0283599	limA	NA	LIM-type zinc finger-containing protein	Q54QR1	2.09441	4.58232	7.78323	10.8749	11.0071	7.42084e-53	0.384965	0.583166	0.812712	0.608221	0.651141	0.537167	0.703119	2.25239	10.2305	6.87632	2.00332	6.02188	80.332	10.1856	53.2489	100.715	266.588	612.627	151.131	402.383	496.026	205.109	406.112	523.064
DDB_G0280929	DDB_G0280929	NA	coiled-coil family protein, hssA/2C/7E family protein	Q54UN2	0.0615211	0.350438	1.09066	1.56346	12.9503	7.47502e-53	0.214969	0.20645	0.235116	0.337647	0.205207	0.192553	0.21544	0.107515	0.187551	0.211535	0.29562	0.331626	0.293258	0.23117	0.632229	0.250883	0.32678	0.160968	0.25245	0.378868	128.386	25.1494	41.8605	64.9881
DDB_G0274499	DDB_G0274499	NA	patatin family protein	B0G109	-2.01269	-4.44913	-5.27168	-4.58359	-4.54416	8.06356e-53	163.365	55.6532	52.7053	50.6074	21.0482	11.3254	16.8846	4.64623	2.1743	2.72554	4.14192	4.78655	1.82738	2.95158	2.75963	2.68446	2.54811	1.29249	3.07426	3.68361	1.82785	3.3733	2.52945	4.29533
DDB_G0289929	fmoD	NA	flavin-containing monooxygenase, dimethylaniline monooxygenase [N-oxide-forming]	Q54GT1	-0.180984	0.933074	2.70093	4.29313	3.90065	8.9055e-53	2.96668	2.50494	2.08573	2.77618	2.42906	1.63364	1.58742	0.899616	4.80847	3.47443	5.18833	3.33477	21.0606	10.3361	9.94403	22.064	51.7747	25.7851	17.2326	35.3768	24.4024	41.8001	19.3158	26.5686
DDB_G0287805	DDB_G0287805	NA	EGF-like domain-containing protein	Q54JT3	-0.509605	-2.10404	-2.79517	-4.05775	-3.87525	1.43775e-52	148.689	178.006	120.541	113.881	69.8369	81.1627	63.4754	50.3803	27.1575	48.7875	19.0558	18.7383	16.0527	17.2584	22.23	28.683	4.23255	9.52594	5.85356	5.81525	4.33594	11.0333	11.6373	5.47717
DDB_G0290527	DDB_G0290527	NA	NA	Q54FY8	-0.51268	0.507204	4.31946	5.67476	5.31792	1.6021e-52	2.39999	2.777	1.87754	1.59572	1.86391	1.74563	0.551563	0.490357	3.57708	3.55755	1.84106	2.20233	42.7503	13.3962	17.9758	87.8643	107.715	51.949	40.5334	81.4118	58.4874	103.246	33.6061	52.1102
DDB_G0281515	DDB_G0281515	NA	equilibrative nucleoside transporter (ENT) family protein	Q54TT2	3.39892	3.96613	4.62813	6.2805	6.0644	2.89261e-52	0.943996	0.674147	1.03244	1.18421	6.20618	4.68831	4.24466	3.5495	10.1467	8.69966	7.72197	7.364	21.5504	8.27879	8.89189	22.6156	49.7532	18.5592	28.6486	35.1708	31.906	41.3091	23.3988	29.3589
DDB_G0279267	hdaD	NA	histone deacetylase family protein, type-2 histone deacetylase	Q54X15	-0.469974	0.838054	1.18411	3.48379	5.21147	3.31624e-52	10.0716	12.0092	11.9596	14.7868	6.46095	8.20139	2.42614	6.24101	19.7838	28.3309	13.9119	20.7767	19.9719	9.73402	26.9619	71.1526	140.012	129.507	39.8297	105.305	351.652	286.232	300.893	488.294
DDB_G0285511	DDB_G0285511	NA	major facilitator superfamily protein	Q54N46	-3.48061	-2.0069	-0.1403	1.71897	1.50524	4.38306e-52	25.163	17.8508	19.2477	25.717	1.13687	1.35257	1.80653	1.70274	4.69658	4.22207	5.83198	4.41039	26.5308	17.6095	11.0917	26.1458	47.9817	62.3212	55.6629	54.6354	52.474	41.0228	69.0199	43.4712
DDB_G0290595	DDB_G0290595	NA	NA	Q54FT9	-0.299635	1.59548	2.04444	4.03776	4.70246	4.57393e-52	4.47329	3.70016	4.56311	4.24892	3.73306	3.05359	2.28046	0.950115	11.7112	12.5108	12.7464	8.43742	23.2922	11.791	9.17885	27.6902	88.4553	31.2627	26.4592	45.7785	99.3305	96.8232	63.2508	70.6222
DDB_G0281703	nedd8l1	NA	ubiquitin-like protein, neddylin-like protein	Q54TK0	3.75007	0.832896	-0.332252	0.391256	0.0525556	4.59704e-52	4.36042	4.02556	3.39587	2.57476	42.2744	26.6373	37.0754	19.3441	4.83644	2.97537	7.68177	6.88089	2.73295	4.71348	2.71145	1.79029	2.73044	3.22743	4.05346	3.92446	2.49627	4.31738	3.28696	2.19658
DDB_G0277439	cycD	NA	cyclin, putative D-type cyclin	Q8T2F2	1.21492	1.8177	1.02202	3.8783	4.89182	4.76031e-52	8.86989	7.65383	4.94033	3.81433	16.9249	14.062	7.07863	7.03828	27.2693	21.5394	8.96823	24.0488	15.6445	9.73402	10.6135	19.7472	93.8835	49.5016	40.9243	85.2566	147.225	132.373	130.217	172.518
DDB_G0273829	DDB_G0273829	NA	NA	Q556T8	4.78865	-0.691145	-1.56764	-1.62613	-2.17368	5.01697e-52	125.681	60.8177	22.8743	13.287	1106.99	1074.13	1297.08	1115.51	40.4521	44.6465	6.43526	18.0946	22.3397	8.52972	24.4765	12.2443	2.98101	22.1139	10.6248	10.5895	13.0135	5.0144	8.48545	7.03435
DDB_G0286083	DDB_G0286083	NA	SWIM-type zinc finger domain-containing protein	Q54MA2	0.0748402	-0.389175	1.48686	5.75714	6.39601	6.61618e-52	0.214969	0.295897	0.538646	0.231581	0.335978	0.280616	0.21544	0.209731	0.187551	0.211535	0.29562	0.331626	0.581218	0.366793	0.632229	0.621029	3.52734	1.05489	2.17193	3.20167	4.22938	2.92106	4.17671	4.51026
DDB_G0292190	DDB_G0292190	NA	putative phosphatidylinositol phosphate kinase	Q54DL4	1.36071	0.0686162	-0.610312	1.33077	4.77951	6.68363e-52	1.10112	1.57557	1.2469	1.32222	3.42665	2.69271	0.627738	2.10257	1.15457	1.12878	1.02228	1.55119	0.761429	0.507476	1.052	1.67763	2.70765	2.46744	1.26503	2.23604	23.2582	12.2201	24.7302	23.188
DDB_G0289925	fmoG	FMO	flavin-containing monooxygenase, N,N-dimethylaniline,NADPH:oxygen oxidoreductase, N-oxide-forming	Q54GT4	0.964904	2.15109	3.82583	4.83201	4.61895	6.9655e-52	3.83348	2.12333	4.04845	4.14866	5.23784	5.18651	5.7345	2.80138	19.6442	14.2504	10.3751	8.00808	61.3916	28.2919	29.7819	70.4356	76.3496	61.5637	47.7268	82.167	61.6804	71.9095	48.4729	68.6369
DDB_G0289563	mlcC	MLC1	myoC light chain	Q54HC2	2.63463	0.112861	-0.35284	0.519413	-0.365249	7.72637e-52	42.3544	36.2386	42.6478	29.5156	247.859	141.491	185.779	98.055	33.1345	32.472	42.2818	36.225	37.9879	31.4514	25.9582	24.491	44.6202	34.4094	44.3256	36.441	22.593	25.4358	26.9049	17.9829
DDB_G0277861	patA	PAT1	P-type ATPase, Ca2+-ATPase	P54678	3.0915	-0.651841	-0.714757	0.424779	0.873796	8.49992e-52	262.83	311.58	363.386	399.06	2741.46	2225.89	744.062	2418.87	175.293	162.993	148.482	240.852	224.316	167.1	197.583	229.058	298.159	467.534	238.545	342.034	354.526	630.275	744.402	362.413
DDB_G0281295	DDB_G0281295	NA	coiled-coil family protein, hssA/2C/7E family protein	Q54UI4	-0.047845	0.311176	0.271862	2.22961	10.0122	1.10629e-51	0.484742	0.295897	0.343519	0.231581	0.374243	0.326989	0.12699	0.107515	0.321575	0.211535	0.457927	0.331626	0.416969	0.507476	0.377937	0.250883	0.706725	0.291239	0.308387	0.874322	92.1464	17.0485	26.5942	43.6322
DDB_G0285779	DDB_G0285779	NA	NA	Q54MW0	0.0467144	0.657487	0.0357516	6.9239	9.15791	1.43044e-51	0.214969	0.20645	0.343519	0.231581	0.205207	0.280616	0.12699	0.107515	0.275225	0.211535	0.355704	0.198257	0.293258	0.23117	0.24354	0.250883	2.54811	0.437526	1.34431	1.15817	6.43961	3.04446	6.48723	5.69199
DDB_G0271628	dlpC	NA	dynamin-like protein C	Q55AX0	-3.25128	-3.53808	-4.28762	-4.77427	-3.53045	1.46141e-51	138.367	199.394	139.971	107.484	11.1465	13.979	7.00598	9.6292	14.0857	19.3859	3.86003	7.52503	5.84334	6.4717	9.46581	10.6993	3.23146	6.84444	2.48605	3.99326	10.5385	7.59498	11.4598	9.71831
DDB_G0287849	trxD	NA	thioredoxin	Q1ZXE0	0.814821	0.60183	1.01434	3.796	4.85608	1.52429e-51	1.10112	0.674147	1.03244	0.759015	1.26795	1.21119	1.00044	0.437705	0.981631	1.04269	1.39298	0.832005	1.5235	1.3763	1.84084	1.56461	7.77825	4.33662	5.18845	5.2654	16.3132	5.34227	13.6348	12.1335
DDB_G0291602	DDB_G0291602	NA	NA	Q54EB3	1.8329	-0.15424	0.749137	3.49953	5.86384	1.65134e-51	0.484742	0.419442	0.538646	0.608221	1.00475	0.630269	1.00044	0.384211	0.361616	0.391629	0.457927	0.474607	0.612033	0.507476	0.794795	0.989705	2.29725	0.753722	2.13264	1.9247	9.68691	5.0144	7.59743	10.3624
DDB_G0275271	DDB_G0275271	NA	unknown	Q554B6	1.8089	3.19763	3.45239	5.18521	4.07881	1.66195e-51	2.36215	2.12333	3.22396	2.77618	8.37117	7.45478	4.06292	4.54655	15.0354	16.5698	26.932	15.6806	33.2255	17.2584	21.8954	31.6064	94.7012	38.6049	43.7392	62.1877	27.6486	50.923	26.106	22.3831
DDB_G0284537	DDB_G0284537	NA	NA	Q54PH3	0.984672	-0.264132	0.422666	3.64992	3.29231	1.85574e-51	8.34409	5.38019	4.7003	3.78089	10.4591	8.22904	8.42259	4.74592	3.6891	3.47443	3.94058	5.21632	6.27924	7.57614	5.87754	12.3547	73.4878	22.9297	35.6466	67.5087	34.3805	52.3548	36.8901	48.4078
DDB_G0276545	DDB_G0276545	NA	NA	Q869N3	-0.501028	-1.00168	0.827222	4.7936	5.86208	1.88838e-51	0.384965	0.382625	0.495502	0.568789	0.335978	0.280616	0.31108	0.107515	0.275225	0.391629	0.29562	0.198257	0.518071	1.11653	0.24354	0.621029	4.43722	0.995144	3.34855	3.30498	5.82728	9.43713	5.59885	5.7994
DDB_G0278383	DDB_G0278383	NA	NA	Q54Y71	3.95909	5.55892	5.71593	7.44198	7.02504	2.31378e-51	1.79292	0.963527	0.886813	1.18421	12.3175	8.42259	9.07637	7.93517	39.8656	43.7355	30.8699	28.1255	58.9151	34.1595	32.1239	59.8459	154.889	41.2271	120.207	106.334	131.207	78.905	58.236	69.0125
DDB_G0289527	DDB_G0289527	NA	NA	Q54HD5	0.894867	1.54775	2.54473	6.70718	7.2182	2.64628e-51	0.325502	0.419442	0.400686	0.393517	0.335978	0.366981	0.551563	0.209731	0.532472	0.391629	0.596103	0.717166	0.81974	0.796415	0.632229	1.62117	8.39171	2.70143	4.32748	10.7611	13.4392	5.67007	8.88503	9.55729
DDB_G0293808	DDB_G0293808	NA	NA	Q54B95	0.28643	-0.0324937	2.7086	6.68208	11.5555	2.80915e-51	0.214969	0.20645	0.235116	0.231581	0.205207	0.280616	0.12699	0.107515	0.187551	0.211535	0.186632	0.198257	0.293258	0.23117	0.377937	0.621029	0.80157	0.368083	0.661728	0.422082	9.76675	2.26163	6.26516	5.47717
DDB_G0293574	DDB_G0293574	NA	unknown	Q54BL3	-0.032794	0.355698	0.674688	7.22811	10.9818	2.80974e-51	0.214969	0.20645	0.235116	0.231581	0.205207	0.192553	0.12699	0.107515	0.275225	0.211535	0.186632	0.198257	0.339946	0.23117	0.24354	0.250883	1.03542	0.291239	0.536148	0.802288	5.58764	2.55044	4.84349	4.18785
DDB_G0285065	DDB_G0285065	NA	leucine carboxyl methyltransferase	Q54NV3	-4.65596	-3.19193	-3.39331	-2.43381	-0.998514	2.81935e-51	194.518	175.221	260.59	236.362	9.87348	8.33964	4.60809	3.10067	11.9067	16.4041	37.5402	14.2321	15.0457	30.6991	22.2778	16.1615	32.4008	16.9275	24.1917	39.2903	65.645	89.1323	99.4186	76.9539
DDB_G0271698	DDB_G0271698	NA	NA	Q75JB3	1.31156	0.836406	1.64039	2.48369	4.82036	2.89241e-51	0.574738	0.791691	0.775214	0.903598	1.34623	1.18282	1.07418	0.542437	1.06833	1.38456	0.640319	1.0566	1.5235	2.19311	1.54799	1.95878	2.11466	1.94015	1.42347	2.58129	11.7361	6.32551	7.46422	10.7917
DDB_G0279589	DDB_G0279589	NA	NA	Q54WS7	2.62572	0.563562	0.026224	-0.429513	-0.648678	3.0704e-51	52.4513	38.6452	46.6503	34.6471	302.83	176.892	202.883	101.293	55.6177	56.8209	68.6412	49.0446	54.6154	54.3692	38.0982	34.3091	23.9288	14.8878	28.414	24.8032	17.7501	23.5947	22.8219	22.8124
DDB_G0280367	DDB_G0280367	TPR repeat-containing protein	tetratricopeptide repeat-containing protein	Q54VX0	0.044363	0.70154	2.84847	6.21915	8.35188	6.40718e-51	0.214969	0.20645	0.343519	0.231581	0.29131	0.192553	0.12699	0.107515	0.275225	0.211535	0.29562	0.331626	0.293258	0.507476	0.687573	0.481297	1.35888	0.567642	1.14582	0.766019	3.08332	3.57868	2.88613	3.97287
DDB_G0286361	DDB_G0286361	NA	NA	Q54LX5	-1.35298	-1.85023	-2.71664	-3.75123	-3.45915	6.79245e-51	71.0684	85.4506	58.7602	55.1722	14.8122	28.102	16.4851	12.7679	17.2421	18.8061	12.5053	17.2363	8.104	9.78419	16.8286	9.20919	2.36569	4.33662	3.77938	5.40288	4.28266	5.26031	6.44282	4.67145
DDB_G0276959	DDB_G0276959	NA	NA	Q86KF0	-2.41115	-2.94164	-2.9851	-5.06877	-4.11569	6.81054e-51	12.8126	14.6326	13.3626	9.98707	2.42906	2.63715	1.44113	1.05092	2.03353	2.05767	1.02228	1.76886	1.18927	2.64862	2.27715	1.95878	0.461679	0.875029	0.404659	0.46335	0.520445	1.26271	1.2283	0.549466
DDB_G0284613	D7	NA	NA	P54682	-2.08984	0.156755	1.45992	2.56851	5.36446	7.85718e-51	15.9286	15.6873	29.7849	35.6133	4.62598	5.71224	1.66049	3.20042	24.5042	46.4686	12.3445	15.2514	63.2965	26.9379	50.1901	174.676	186.323	119.31	22.276	128.751	805.74	680.143	717.065	1017.79
DDB_G0284629	DDB_G0284629	NA	unknown	Q54PD4	-0.19467	-1.13784	-2.16088	-2.22538	-3.03265	9.22027e-51	194.181	156.834	222.106	186.217	152.015	102.055	131.491	69.6096	66.0911	64.1917	98.0944	65.2968	39.784	56.1745	40.5835	36.2947	28.2216	26.7175	33.1836	27.5153	15.7011	22.6537	20.736	15.5144
DDB_G0282585	DDB_G0282585	NA	unknown	Q54S98	1.02083	-0.0326749	2.74971	5.29438	10.9119	9.497e-51	0.214969	0.20645	0.235116	0.231581	0.205207	0.280616	0.265975	0.107515	0.187551	0.211535	0.186632	0.198257	0.293258	0.441628	0.451217	0.399281	0.32678	0.291239	0.404659	0.580674	4.52241	1.55638	5.42114	5.20863
DDB_G0282555	DDB_G0282555	NA	NA	Q54SB6	-0.343174	3.11959	5.96933	6.25218	4.3639	1.05722e-50	0.824284	1.21607	1.3177	1.49346	0.707163	0.690685	0.627738	0.696604	9.61588	8.36819	7.2797	3.33477	68.467	24.7814	25.2412	106.892	66.1062	43.8493	33.3009	47.186	10.8313	34.2317	7.59743	10.2014
DDB_G0292318	rsmD	NA	small GTPase	Q54DD9	1.22745	4.10061	6.98912	9.08758	8.45225	1.06095e-50	0.214969	0.20645	0.343519	0.231581	0.205207	0.280616	0.21544	0.329387	0.595302	0.391629	0.596103	0.538003	2.51392	1.11653	1.54799	3.18453	5.07385	2.93528	5.14932	6.8116	4.06953	2.55044	4.39901	3.32764
DDB_G0273807	DDB_G0273807	NA	unknown	Q556U9	-0.0245693	-0.0253048	0.712954	4.09366	11.1812	1.21004e-50	0.214969	0.20645	0.235116	0.231581	0.205207	0.192553	0.12699	0.107515	0.187551	0.211535	0.186632	0.198257	0.203924	0.441628	0.24354	0.250883	0.263983	0.291239	0.358019	0.378868	6.59934	1.47278	4.31009	4.99377
DDB_G0292436	triA	NA	BTB/POZ domain-containing protein	Q54D84	-0.84683	0.415567	1.76375	3.06178	4.06064	1.39228e-50	2.85346	4.64888	6.00277	7.85318	2.3265	2.58157	1.14777	2.15251	6.56994	9.52828	4.30296	5.21632	17.713	10.888	13.6735	33.9781	42.0082	37.1481	17.5844	28.5795	67.0552	94.5323	60.81	52.7004
DDB_G0277381	cpras1	DdiCPRas1	type A von Willebrand factor (VWFA) domain-containing protein, Ras GTPase domain-containing protein	Q75J93	-0.566566	-0.500422	-1.40736	-3.61553	-3.05996	1.42603e-50	501.772	538.141	413.125	484.49	313.01	291.8	181.095	140.1	363.813	373.349	263.562	189.253	155.032	225.27	189.554	173.297	25.8821	40.4113	20.8686	27.7213	23.4711	74.5686	55.174	37.7834
DDB_G0293358	hssB	NK20-like	hssA/2C/7E family protein	Q54BX5	0.436489	1.46421	1.21676	2.74173	6.68766	1.81319e-50	0.384965	0.454272	0.400686	0.722082	0.442499	0.599627	0.394688	0.272196	0.467421	0.779772	1.22891	0.717166	0.732023	0.627976	1.20243	0.870706	1.10501	1.46971	1.10599	1.05233	16.5793	3.25002	12.7914	19.8074
DDB_G0272674	DDB_G0272674	NA	unknown	Q86IF3	-0.185985	0.55012	2.92485	3.83921	3.75105	1.86676e-50	1.67857	1.71294	1.77318	2.20475	1.5281	1.91331	0.58977	0.747552	2.11801	3.22499	1.84106	2.20233	13.222	7.47575	8.31792	20.4091	22.9521	17.1023	8.86516	14.0231	12.8006	25.8858	13.6348	15.0314
DDB_G0280503	DDB_G0280503	NA	NA	Q54V97	-1.33711	-0.449012	-2.11215	-3.92592	-4.00895	1.98222e-50	156.196	150.859	144.658	173.456	70.4986	66.6541	30.9746	13.9636	114.967	102.454	114.73	58.6994	37.5525	33.006	32.554	42.1412	7.57376	6.20307	5.77532	11.0359	4.62895	9.76458	6.22074	11.3284
DDB_G0274049	DDB_G0274049	NA	coiled-coil domain-containing protein	Q556H9	1.20999	-1.58875	-2.59681	-3.39159	-2.72501	2.20551e-50	10.4471	6.78787	7.9549	8.01992	9.49156	13.7856	14.9235	13.5153	3.01668	3.55755	1.35204	2.31044	1.13311	1.16882	2.132	2.57314	0.586222	0.875029	0.743826	1.08767	1.12859	1.38896	1.00011	1.3844
DDB_G0288235	DDB_G0288235	NA	NA	Q54JB2	5.16927	6.29247	6.14919	5.78098	4.19052	2.34671e-50	3.98407	2.85856	2.39704	3.81433	96.0249	65.2447	98.2275	35.7839	265.559	183.78	147.558	210.225	269.871	119.51	133.302	341.13	92.6344	121.932	117.08	144.13	45.689	56.3639	37.9996	34.5639
DDB_G0284999	DDB_G0284999	NA	unknown	Q54NT1	2.47093	0.536606	-1.66884	-2.8621	-1.92086	2.44794e-50	55.4916	24.8546	18.4608	14.3868	90.3496	100.093	177.718	74.4917	51.4562	50.4439	27.816	25.4971	8.7575	9.3326	11.8567	6.00664	2.2288	3.57784	2.91748	3.20167	4.36258	6.40743	5.51	7.35647
DDB_G0295689	DDB_G0295689	NA	unknown	B0G162	4.36041	2.97198	4.14355	6.37429	5.96647	2.75827e-50	2.39999	2.5866	2.60413	2.37307	43.4451	26.4991	34.6423	20.3903	15.9013	25.4322	11.2996	10.6375	48.7645	26.988	26.6751	58.9635	195.181	57.7761	128.144	139.049	151.136	99.8095	76.6972	90.2074
DDB_G0276841	DDB_G0276841	NA	unknown	Q86L26	-1.85141	-1.85369	-2.94619	-3.49006	-3.04704	3.40674e-50	34.8849	30.6954	45.5556	43.2104	11.452	11.2149	6.82435	2.15251	8.58207	10.9368	9.41041	8.38376	4.28962	5.96954	5.20715	6.44859	2.70765	2.29182	2.3683	3.47711	2.28258	6.32551	3.82093	3.86536
DDB_G0274441	psiL	NA	PA14 domain-containing protein	Q86HT1	2.11141	-1.18644	-2.19438	-2.03641	-1.50579	4.36445e-50	172.373	110.11	89.8901	77.2298	325.913	325.653	405.73	316.801	56.5114	55.413	15.0774	38.3169	19.1827	26.8877	29.6385	23.2223	8.70978	29.6894	17.1544	21.7821	22.0076	37.9954	37.7333	24.5295
DDB_G0285637	glb2	NA	beta-galactosidase 2	Q54MV6	4.32762	4.19868	4.83378	4.10284	2.45454	5.38532e-50	4.84943	5.35311	4.66601	7.28623	102.006	70.7718	68.0509	54.1664	96.6454	97.2361	79.6108	67.6032	151.549	159.227	102.715	210.802	69.8992	67.5073	62.6608	62.8056	13.386	50.432	22.4225	14.9241
DDB_G0275155	DDB_G0275155	NA	NA	Q86I54	-0.873181	-2.71824	-1.6937	-0.974138	7.02458	5.70941e-50	0.325502	0.487751	0.450018	0.393517	0.205207	0.280616	0.12699	0.209731	0.187551	0.211535	0.186632	0.198257	0.203924	0.23117	0.377937	0.250883	0.226146	0.160968	0.25245	0.181338	20.4642	1.5146	3.10886	16.534
DDB_G0281611	DDB_G0281611	NA	unknown	Q54TQ8	1.33327	-1.4759	-3.88999	-2.35504	-1.44465	6.05368e-50	52.3011	43.7557	40.2531	37.7459	128.092	81.3286	99.099	31.4498	15.3985	11.0196	13.711	12.3544	3.22511	5.01505	3.00031	2.01483	5.07385	3.40265	5.77532	10.7611	9.36754	8.45472	15.3214	15.2997
DDB_G0274115	abcG12	NA	ABC transporter G family protein	Q8T685	-3.68039	-1.22668	-1.9639	-4.41248	-4.42092	6.66705e-50	1952.01	1437.44	1361.11	1130.32	72.9163	105.952	81.487	48.1385	542.976	619.4	654.287	265.256	286.934	488.241	456.332	260.22	41.4404	62.6126	51.558	39.668	28.0744	107.132	71.3275	23.832
DDB_G0274391	alfA	A11H2, ALF	alpha-L-fucosidase	P10901	3.02895	5.31247	6.74938	7.58492	6.83868	7.23919e-50	4.54853	4.86561	14.0128	18.2526	55.5848	47.4197	68.5956	53.4191	390.513	422.129	410.466	208.026	1483.14	968.698	656.344	1374.6	2561.31	766.694	1009.87	1261.87	802.068	1467.15	754.963	784.753
DDB_G0290957	cprA	CP1	cysteine proteinase 1	P04988	0.549025	2.63187	4.52298	5.88429	5.1201	8.919e-50	52.1134	49.2448	87.6324	104.152	72.6109	60.6848	89.4759	71.5525	365.935	363.66	661.6	285.8	2486.89	1347.41	860.895	2451.19	5775.58	1755.43	2109.08	3189.92	2232.61	3389.46	1544.79	1388.19
DDB_G0279711	cmr	NA	putative actin binding protein, comitin-like protein, putative mannose binding protein, B_lectin domain-containing protein	Q54WE1	7.9549	4.11631	4.91091	5.11403	5.5556	9.3863e-50	0.436727	0.454272	0.343519	0.337647	19.4193	10.4961	17.2114	12.3694	1.77971	1.55371	2.04385	1.66013	4.37144	2.95158	2.42209	3.12902	2.57091	1.41071	2.95668	3.44269	3.53656	2.22032	2.66326	5.9605
DDB_G0282411	DDB_G0282411	NA	NA	Q54SK7	0.955208	4.4702	5.63599	5.97457	7.06656	1.24503e-49	0.783859	0.583166	0.923497	0.795582	1.26795	1.01171	0.852389	0.490357	14.1136	12.6765	4.34322	3.11941	30.8851	11.5903	11.4742	31.9373	23.7017	21.2398	10.0774	21.9195	42.3896	37.7091	40.5735	52.1638
DDB_G0288191	DDB_G0288191	NA	NA	Q54JA8	2.92447	0.995242	0.312023	-0.193395	0.815754	1.27861e-49	14.8024	7.68089	8.74232	10.0871	93.2763	70.9929	46.2628	22.6819	18.1638	18.392	17.4484	19.4357	12.0516	18.1111	10.9004	12.6857	6.14214	6.55292	5.22758	8.70072	12.9336	17.294	14.9663	14.0118
DDB_G0295819	DDB_G0295819	NA	putative membrane-anchored extracellular protein	C7FZX9	1.46694	2.21267	3.72884	5.34901	4.08839	1.46147e-49	1.79292	1.57557	1.84277	2.13735	4.95744	3.38641	3.29942	1.70274	6.90535	7.62231	6.39505	5.32375	27.2928	14.0985	10.996	30.5032	68.1958	23.8038	38.5005	44.1307	20.1449	34.1498	13.4572	16.1047
DDB_G0289329	dmtA	omt8	des-methyl-DIF-1 methyltransferase, O-methyltransferase family 2 protein	Q8T638	1.3959	0.972286	1.61272	4.51469	4.95587	1.86988e-49	9.02011	6.40895	10.5222	11.1205	21.5318	16.4943	18.9182	13.0669	22.6887	19.6344	11.9828	12.6763	31.8376	21.8224	14.2472	55.3784	259.775	52.3569	117.823	177.841	181.575	320.431	180.985	236.639
DDB_G0285003	aifC	NA	putative apoptosis inducing factor	Q54NS9	-2.59796	0.44755	-0.979857	-3.95353	-5.24346	1.90506e-49	106.088	103.648	152.97	153.897	17.3576	19.9767	15.5772	5.24432	144.069	138.893	279.153	75.7562	61.1194	88.2187	62.8076	36.6808	3.82313	5.56161	9.25621	5.33414	1.45223	4.56344	4.31009	1.98059
DDB_G0292154	DDB_G0292154	NA	NA	Q54DV9	-0.948104	-2.81157	-2.79951	-4.59908	-3.2444	1.91136e-49	44.081	46.3516	37.619	31.8148	21.6082	22.4365	6.27944	9.47973	4.58468	8.94826	2.89266	4.84027	4.20779	5.56772	7.93524	7.38744	1.31283	2.17467	1.02615	1.47319	2.17568	4.15329	4.08778	4.18785
DDB_G0291261	DDB_G0291261	NA	putative thiol-disulphide oxidoreductase DCC family protein	Q54EY9	0.715315	1.4835	1.77997	4.3044	3.70114	2.62236e-49	6.01483	4.45922	6.68788	6.68582	6.97042	5.35254	10.4565	3.84865	13.3873	14.9131	17.0064	13.5347	23.9726	19.1643	15.7291	25.5942	116.187	44.6069	75.171	92.7402	67.2947	56.6503	50.0261	61.0711
DDB_G0271936	DDB_G0271936	NA	NA	Q55AE5	3.14612	-0.0356695	-0.792799	-0.887539	-1.07021	2.7553e-49	35.9734	23.8811	47.2318	38.7121	342.227	254.409	259.75	106.325	25.3979	20.2142	29.0617	48.5082	12.4054	27.2889	18.0714	26.5319	7.73281	7.07764	16.0987	24.5972	4.78875	19.1761	15.6764	15.0314
DDB_G0292790	cyp508D1	NA	cytochrome P450 family protein	Q1ZXA4	0.489281	0.964303	3.6381	5.28098	4.50945	4.38489e-49	5.97725	4.97395	6.27684	5.48457	6.86853	4.99278	7.00598	3.74894	11.8788	7.37366	10.8976	10.1546	117.941	33.5577	22.23	112.132	212.964	86.5618	118.8	202.592	80.7316	124.273	87.481	114.461
DDB_G0276331	pyr4	NA	dihydroorotate oxidase, dihydroorotate dehydrogenase	P07670	-4.06396	-3.74889	-2.94531	-2.92517	-2.75156	4.83272e-49	90.8865	97.9158	147.805	168.558	7.27607	5.04813	4.75345	4.14777	5.42373	10.7711	8.32502	8.81308	7.2598	24.982	18.9319	16.3821	10.2319	12.6149	13.4401	10.5208	9.52722	22.1628	22.2006	6.71222
DDB_G0287085	DDB_G0287085	NA	NAD-dependent epimerase/dehydratase family protein	Q54KV1	2.49219	3.18396	4.44756	4.60801	5.81014	5.43287e-49	1.37215	1.32716	2.22421	2.30577	8.4221	6.32084	7.62349	2.40216	12.5772	13.5049	12.1436	9.67167	43.1585	28.3421	25.9582	32.3786	33.1276	16.6361	27.0848	25.4555	69.5297	38.6091	56.9491	81.6758
DDB_G0276835	glnA1	putative glutamate-ammonia ligase	putative glutamine synthetase type I GlnA1	Q86B00	1.06896	2.98043	3.79801	4.25526	3.65976	6.97602e-49	4.02172	3.99845	5.76293	7.35293	9.36425	8.45024	5.66183	7.03828	43.3847	40.1743	33.8434	22.2251	82.89	57.1775	47.5137	100.329	91.2035	64.2442	47.5313	73.4819	45.7688	75.1004	44.7895	40.1444
DDB_G0278065	DDB_G0278065	NA	unknown	Q54YV3	0.297139	0.372857	-0.0367665	7.21226	10.1408	7.49325e-49	0.214969	0.20645	0.235116	0.231581	0.29131	0.192553	0.12699	0.107515	0.275225	0.211535	0.186632	0.198257	0.203924	0.23117	0.24354	0.250883	0.63476	0.692408	0.578439	0.838381	3.64318	1.59811	2.70785	2.57402
DDB_G0281071	serA	PHGDH	3-phosphoglycerate dehydrogenase	Q54UH8	-2.91143	-2.42583	-2.83752	-4.34926	-4.0656	7.7009e-49	886.947	829.137	945.064	812.717	140.791	74.0881	63.6207	43.5554	256.37	145.519	56.0642	81.1735	98.1022	140.422	117.961	128.292	23.3155	40.7027	27.3975	30.0214	26.9036	73.3004	42.3487	27.1052
DDB_G0268832	DDB_G0268832	NA	NA	Q55EM1	0.0383105	0.684727	2.93642	5.8519	5.05002	7.85721e-49	1.75483	0.820628	1.63368	1.76555	0.651141	1.09748	1.11099	1.15151	3.18487	1.46924	1.39298	2.04	14.7463	4.81401	5.4945	13.6789	64.0167	42.5091	40.2206	45.2636	48.6425	30.2224	17.7624	21.5246
DDB_G0288661	DDB_G0288661	NA	NA	Q54IM2	-0.359595	0.18622	0.860744	3.8935	4.29268	9.0211e-49	0.983496	0.906675	1.42344	1.11475	0.924774	0.809082	0.513055	0.329387	0.806264	1.29963	1.02228	1.27758	2.3769	0.850855	1.40058	2.7957	13.3895	3.69461	6.90971	9.45624	14.2376	10.9106	9.86171	11.7578
DDB_G0292080	DDB_G0292080	NA	NA	Q54DQ7	-0.141608	-2.14382	-3.70727	-4.00091	-3.94117	1.17237e-48	53.8776	53.4089	63.1732	41.4444	36.9552	37.8576	36.7122	20.191	9.61588	15.9899	10.1339	5.53858	3.41632	6.87336	4.8239	2.68446	1.95475	2.52595	3.77938	2.09775	2.25586	2.38548	5.28785	1.98059
DDB_G0280991	DDB_G0280991	NA	NA	Q54UM0	-0.877498	-0.346601	0.774778	2.23254	2.19143	1.73491e-48	12.9627	11.333	10.8302	8.32003	5.49271	4.79904	2.8993	3.5495	5.87109	7.29077	7.92299	9.0814	17.2503	18.3619	23.186	20.4643	56.0219	29.7476	24.1526	39.6336	34.7531	60.9458	28.0587	39.2322
DDB_G0272244	far2	grlG, G-protein-coupled receptor (GPCR) family 3 protein 7	putative folic acid receptor 2	Q75JP4	0.0697411	-2.92746	-3.3132	-2.85534	-2.15701	1.89454e-48	61.9475	74.689	69.1939	63.0023	72.4837	66.2119	22.1139	44.1033	7.38047	10.3568	4.42372	9.51069	4.09867	7.67652	9.84839	7.77394	4.64187	6.84444	4.79714	11.4822	7.02527	18.3987	12.7026	10.8991
DDB_G0267456	cbp2	NA	calcium-binding protein 2	P54653	2.19483	4.10725	4.80127	5.41109	4.8187	2.09176e-48	290.643	207.127	279.439	303.967	1200.67	924.069	1039.47	494.895	5281.57	4854.1	3938.16	2844.4	10565.9	6773.4	5029.98	9815.41	13788.1	5907.49	6770.77	8253.31	8273.4	7010.26	4050.39	5235.07
DDB_G0269484	DDB_G0269484	NA	NA	Q55DX8	0.0590139	0.698708	2.36874	8.07598	7.72579	2.31411e-48	0.214969	0.295897	0.235116	0.231581	0.205207	0.192553	0.21544	0.107515	0.275225	0.211535	0.29562	0.331626	0.451889	0.23117	0.377937	0.621029	4.93744	1.29249	1.62095	2.51228	2.22913	2.63286	2.12752	2.46624
DDB_G0277469	DDB_G0277469	NA	NA	Q8MN44	-1.11653	-0.525284	0.106579	2.62855	3.59282	2.84151e-48	2.21067	3.07592	3.60205	3.714	1.16315	0.660606	1.69701	0.645473	2.0617	1.89011	2.08436	1.60569	3.71665	2.59809	2.75963	4.95651	14.8887	8.53503	11.2505	19.4819	30.7618	16.5166	26.7273	33.6516
DDB_G0280859	DDB_G0280859	NA	NA	Q54US3	0.260845	0.330968	3.04388	8.79434	14.5546	3.28427e-48	0.214969	0.20645	0.235116	0.231581	0.205207	0.280616	0.12699	0.107515	0.187551	0.211535	0.29562	0.198257	0.485467	0.23117	0.24354	0.553513	2.5937	0.503563	1.0661	1.82074	67.5874	22.1628	37.6446	47.2809
DDB_G0271402	DDB_G0271402	NA	LISK family protein kinase, protein kinase, TKL group, tyrosine kinase-like protein	Q55BA0	0.905539	0.932237	0.948352	3.18076	3.72095	4.15259e-48	17.3176	13.5508	11.9596	12.2871	15.474	19.5898	16.5577	19.1946	19.1694	31.8923	18.4932	27.5891	27.7282	17.1581	38.3372	32.2683	75.7363	134.111	56.7185	105.27	120.989	131.514	176.192	157.441
DDB_G0282467	DDB_G0282467	NA	1-aminocyclopropane-1-carboxylate synthase, S-adenosyl-L-methionine methylthioadenosine-lyase, ACC synthase	Q54SH3	-3.11451	-3.24268	-3.18802	-4.10969	-4.23625	4.21532e-48	28.0909	29.127	47.9502	37.8458	5.33979	4.49452	2.17116	0.950115	2.31492	4.13904	5.18833	2.25639	3.8804	4.96479	3.91298	4.23735	1.68021	1.35163	1.93605	1.89006	1.1015	3.57868	1.85895	0.890508
DDB_G0278679	cyp513F1	NA	cytochrome P450 family protein	Q1ZXI7	3.0827	2.76463	3.1811	4.25647	6.4072	4.54216e-48	0.436727	0.644165	0.95998	0.795582	3.63094	2.94259	1.84302	1.75276	2.56778	3.55755	2.61008	1.71452	5.02579	2.95158	3.91298	3.46188	6.59666	2.17467	4.48405	8.25424	24.562	13.325	22.245	33.3297
DDB_G0273139	rad51-1	rad51	putative DNA repair protein 51	Q557E6	-2.8373	-2.22285	-2.61674	-4.06132	-3.51897	4.68344e-48	744.205	772.517	573.186	467.131	60.3695	61.9837	65.9448	44.1532	155.547	185.188	60.3235	64.3314	81.1212	124.826	116.67	95.9719	32.1055	32.1368	21.1031	23.5673	37.946	63.114	34.8931	40.52
DDB_G0272881	DDB_G0272881	NA	unknown	Q556P1	3.21575	3.74269	4.11229	7.17213	7.04729	6.77765e-48	1.06204	0.820628	1.2469	1.21882	3.06892	4.24532	7.87776	3.79879	6.7097	8.69966	12.4651	8.49109	20.4618	5.96954	9.75274	17.8164	106.466	51.5411	60.6279	84.0208	125.912	41.5546	57.5704	60.5345
DDB_G0270090	DDB_G0270090	NA	NA	Q55CE8	2.10231	1.88397	3.65447	5.17058	4.71373	7.53527e-48	3.64519	2.39601	2.56963	2.00238	12.3684	8.28434	6.67904	3.94836	9.25266	8.78253	5.99287	8.75942	46.4242	19.0139	15.8725	41.2587	79.6883	37.9057	54.3728	73.5849	53.2989	41.9637	43.4138	53.4516
DDB_G0275921	DDB_G0275921	NA	NA	Q552R6	-5.05005	-3.37598	-2.82565	-2.58066	-2.84774	1.03008e-47	114.946	85.4236	89.0691	85.8595	2.65961	2.24782	2.46255	1.40239	7.24073	8.69966	11.4201	4.35664	12.0244	17.8603	17.211	6.83522	12.4354	8.36015	16.0206	6.91466	7.82382	15.2482	11.8149	7.41016
DDB_G0285695	DDB_G0285695	NA	unknown	Q54MS3	0.296732	-0.0249673	-0.0309202	6.76403	10.5126	1.03462e-47	0.214969	0.20645	0.235116	0.231581	0.29131	0.192553	0.12699	0.107515	0.187551	0.211535	0.186632	0.198257	0.203924	0.23117	0.24354	0.250883	0.706725	0.160968	0.449536	0.838381	2.8966	2.71524	3.15339	3.86536
DDB_G0275551	DDB_G0275551	NA	NA	Q86H68	5.0692	7.07993	7.22198	7.19987	6.46833	1.10215e-47	0.743091	0.644165	0.737343	0.608221	7.32701	6.23786	12.2724	4.64623	46.8479	44.3981	37.5001	27.4282	76.9848	36.8675	27.1531	58.4119	39.2146	26.8923	36.1939	37.8828	29.0589	26.2949	18.1619	19.1098
DDB_G0278787	DDB_G0278787	NA	NA	Q54XR8	1.43423	3.354	4.43103	3.65292	0.784741	1.30763e-47	8.49432	8.0597	9.22156	7.78649	26.3422	19.6451	13.2893	9.13097	82.5692	87.3808	72.6192	58.3239	247.067	131.947	105.773	248.417	82.7999	71.9942	77.5948	71.3192	9.8732	26.704	8.48545	5.53088
DDB_G0270016	DDB_G0270016	NA	short-chain dehydrogenase/reductase (SDR) family protein	Q55CK9	0.680892	1.99752	1.81188	4.87165	6.0975	1.32496e-47	0.701908	0.61386	0.812712	0.52823	0.734857	0.505158	0.740593	0.594108	0.806264	1.29963	2.56969	1.49663	1.04851	1.93919	1.54799	2.2944	10.4591	2.35038	5.7362	9.97135	20.89	15.9028	13.5904	18.0366
DDB_G0271022	adcC	NA	arrestin domain-containing protein AdcC	Q55CH0	-2.131	-2.7861	-2.44478	-3.62806	-3.30903	1.33864e-47	208.781	174.545	158.307	184.151	33.6212	31.5842	26.2901	20.2906	27.4368	32.2235	11.5407	20.7231	21.8498	30.4484	43.1166	42.6928	5.84669	14.1885	11.0159	12.2033	7.58426	20.8945	17.5405	14.2801
DDB_G0288377	gxcH	RacGEF	pleckstrin homology (PH) domain-containing protein, RhoGEF domain-containing protein	Q54J14	-0.159669	0.511477	1.96629	4.78316	4.93208	1.56495e-47	2.55127	4.24242	7.06461	8.28669	2.12115	3.24777	2.93568	4.04807	8.49825	9.44542	5.38949	5.43117	22.3125	6.01976	20.7004	44.7335	133.471	133.353	58.2432	104.618	145.681	126.237	105.01	135.28
DDB_G0271548	DDB_G0271548	NA	NA	Q86JG4	-0.0825496	-1.52502	-1.91489	-2.23028	-2.61901	1.66836e-47	21.109	17.4181	21.1979	16.4198	18.1975	12.8734	12.9624	7.03828	6.06678	7.37366	4.70547	5.80709	4.80771	6.72275	4.77599	5.61985	3.16317	2.46744	3.6619	3.16723	1.98847	4.11227	2.797	2.25054
DDB_G0273641	fnkD-2	FNIPK-D	FNIP repeat-containing protein, protein kinase, STE group, FNIPK subfamily protein kinase	Q557D1	6.60718	7.32738	6.78756	3.56985	1.11416	1.77879e-47	5.52621	3.99845	1.87754	2.47395	403.535	332.424	143.547	102.19	771.964	548.425	208.915	323.56	401.936	253.754	188.072	675.416	13.9801	62.0882	18.4446	25.3868	3.58987	15.2073	4.79905	4.34907
DDB_G0279247	DDB_G0279247	NA	cyclin-like protein	Q54X27	0.571024	3.37643	5.24307	4.97963	3.3425	1.97465e-47	6.16515	4.29662	4.35729	5.41781	4.26892	4.05146	3.77211	7.58639	61.2035	51.769	30.0663	38.0487	226.357	96.5431	118.773	320.723	106.875	82.075	118.331	140.285	32.1188	55.4639	30.5883	44.4907
DDB_G0291133	DDB_G0291133	NA	WEE family protein kinase DDB_G0291133	Q54F40	0.96399	1.13472	1.61178	2.12401	2.9671	2.44434e-47	3.79583	4.07978	4.46021	5.08397	7.78545	6.92933	5.08049	3.74894	7.63198	10.5225	6.99824	7.79339	10.3094	15.6534	15.0599	12.1892	16.0698	12.1487	9.37353	14.5724	19.7458	26.5404	25.8397	29.2516
DDB_G0272646	cofD-1	cofD	cofilin	Q556H5	3.45851	-0.0943265	0.16769	1.36777	0.379506	2.53191e-47	2.17277	2.15063	2.46611	2.70907	21.0737	10.5238	17.8651	11.9708	1.52505	1.29963	2.20582	2.74221	2.29464	3.45569	2.61506	2.68446	5.27844	2.70143	4.13175	4.47474	1.93495	3.53761	2.93069	1.54746
DDB_G0267544	aslM	NA	putative acetyl-CoA synthetase, AMP-dependent synthetase and ligase domain-containing protein	Q55GR9	0.298915	0.592691	1.04374	2.8022	3.50816	2.74978e-47	3.49451	2.96726	2.98312	4.01495	5.00842	4.38377	1.69701	1.30212	3.57708	3.55755	5.99287	4.35664	6.6606	5.46725	6.93051	9.31958	22.7477	11.7407	9.37353	19.5163	26.1585	35.2135	26.4167	24.8515
DDB_G0276037	DDB_G0276037	NA	zinc-containing alcohol dehydrogenase (ADH)	Q8MNM6	1.16286	5.80827	5.59129	3.00719	0.558807	3.91179e-47	9.95895	5.84048	8.84502	11.0871	12.5212	22.0495	19.7535	6.83897	331.527	364.24	792.271	257.157	394.861	632.613	593.496	169.271	54.9317	36.8568	100.23	20.0313	6.51948	15.1254	18.3838	6.33638
DDB_G0279681	DDB_G0279681	NA	calcium-binding EF-hand domain-containing protein	Q1ZXH5	1.94104	4.01412	4.90852	5.3111	4.22789	4.47674e-47	58.0064	42.0793	75.112	80.6617	233.276	180.54	205.062	100.396	951.742	1094.03	1034.69	638.035	2861.83	1613.94	1238.07	2264.44	2518.56	1196.15	1676.38	2112.56	1324.99	1182.1	585.486	752.934
DDB_G0290753	DDB_G0290753	NA	C2 domain-containing protein	Q54FM6	3.53634	1.3298	0.625029	-0.203765	-0.467012	5.05971e-47	68.2158	47.2439	32.6928	26.0835	544.222	399.577	321.955	248.352	73.7715	77.8567	157.844	102.95	52.0029	97.0948	100.851	48.815	29.2891	14.8878	37.4058	28.2019	17.9097	31.9816	24.1977	26.9979
DDB_G0277097	uduF	NA	unknown	Q550I1	2.40592	3.21829	3.99032	0.239231	-1.19158	5.2771e-47	118.549	94.7792	185.605	196.779	1092.69	953.196	410.814	162.369	1685.35	1762.86	877.174	794.87	2889.34	2242.83	1724.6	3286.94	123.705	211.494	72.9817	110.969	27.8881	97.5595	41.8161	37.1395
DDB_G0274865	DDB_G0274865	NA	NA	Q555K1	1.55035	0.588108	0.770119	8.21599	12.187	5.67237e-47	0.214969	0.295897	0.235116	0.231581	0.335978	0.280616	0.265975	0.272196	0.187551	0.211535	0.408553	0.198257	0.203924	0.507476	0.24354	0.399281	4.0506	0.63046	2.87827	4.85293	47.4717	19.2579	35.5144	58.8175
DDB_G0286015	gmsA	NA	NA	Q54ME1	3.75078	0.348742	-0.907816	0.558608	0.398748	7.38673e-47	110.742	88.6954	64.5415	56.3051	1072.53	965.052	286.041	860.351	108.068	71.7282	76.3159	119.471	38.9948	46.4458	56.4511	27.1386	37.1477	129.566	79.1977	126.245	70.7271	70.4368	129.507	82.8562
DDB_G0275789	DDB_G0275789	NA	NA	Q553F8	1.85718	-0.371385	-1.83178	-3.21805	-2.06913	8.71243e-47	52.5639	26.2067	20.9242	14.7534	129.084	106.173	63.9838	35.8835	22.6887	25.9291	12.7063	15.2514	7.36874	11.2893	7.69604	6.44859	2.2288	3.63622	1.22534	2.7882	2.97663	10.0511	5.55443	4.34907
DDB_G0270524	DDB_G0270524	NA	NA	Q55E11	0.905387	3.468	6.39095	4.52975	6.60473	9.90357e-47	0.325502	0.419442	0.235116	0.684709	0.707163	0.537167	0.21544	0.329387	2.23056	1.63801	1.1052	1.442	15.3451	10.2358	10.0875	7.77394	1.72601	1.99882	3.30937	2.65028	6.91879	6.81697	7.64184	17.017
DDB_G0293826	DDB_G0293826	NA	cyclin-like F-box containing protein	Q54B96	0.227684	1.41875	2.81844	4.87846	5.36042	9.93193e-47	2.05899	4.32372	5.04318	4.81684	4.49847	4.18993	1.69701	3.2503	14.6443	13.2564	5.71131	5.86079	30.1775	11.7408	15.2033	61.2799	111.826	92.6803	45.1466	78.8028	130.967	143.623	88.6792	133.134
DDB_G0285913	DDB_G0285913	NA	NA	Q54MJ0	-1.46757	-2.56664	-3.90776	-5.32844	-4.77807	1.29845e-46	29.9677	44.2695	32.1112	25.5837	13.743	17.1023	3.77211	1.75276	4.64063	6.46181	5.75153	2.90392	2.26721	2.29448	2.66327	3.24002	0.94229	0.995144	0.743826	0.766019	0.606251	1.68144	1.36418	1.49316
DDB_G0285137	mocs1	NA	molybdenum cofactor synthesis 1	Q54NM6	-2.29645	-2.98828	-2.48767	-3.51019	-3.04896	1.343e-46	42.4295	24.2327	24.0717	22.6513	6.00236	5.10349	4.28101	1.75276	3.46505	3.30815	3.175	3.55003	3.90769	6.52191	6.21263	5.45405	1.81755	1.29249	1.89671	3.23611	2.14894	4.60445	2.39557	3.05862
DDB_G0285989	DDB_G0285989	NA	NA	Q54MF7	-0.264077	3.67165	6.39347	6.61149	6.89819	1.39812e-46	0.436727	0.703855	1.80799	1.39086	0.871067	0.630269	0.265975	0.798352	10.2585	16.0728	4.62497	5.1626	60.9834	31.9027	43.4034	123.328	74.6461	53.8137	24.2699	55.7339	59.4985	108.4	42.615	72.8222
DDB_G0290625	DDB_G0290625	NA	B-box zinc finger-containing protein/FNIP repeat-containing protein	Q54FR7	0.352069	2.14132	4.33503	5.72609	5.21347	1.41727e-46	0.824284	0.703855	2.05107	2.03614	1.16315	1.04035	1.69701	0.798352	5.25595	5.79848	4.10165	3.17326	31.6471	9.23225	14.7252	32.4337	43.0757	25.0858	39.6733	52.7473	29.458	31.1224	26.5054	35.1004
DDB_G0286917	DDB_G0286917	NA	NA	Q54L42	1.15	3.10084	3.93551	4.66261	4.43384	1.48848e-46	0.864422	0.791691	1.06845	1.39086	1.94116	1.57756	1.18451	0.798352	5.81517	7.125	5.18833	3.44241	12.7865	6.42149	6.93051	17.3751	14.3435	11.2162	9.76457	14.2977	11.6563	14.7981	8.88503	11.2748
DDB_G0274801	DDB_G0274801	NA	NA	Q555Y1	3.66954	-0.509152	-0.856063	2.98794	9.26229	1.94298e-46	0.384965	0.454272	0.660162	0.568789	1.5281	1.80156	2.02538	2.75148	0.187551	0.211535	0.186632	0.658661	0.380075	0.366793	0.24354	0.481297	1.68021	2.11607	0.578439	2.16691	108.457	11.77	120.099	109.417
DDB_G0295765	mdn1	NA	type A von Willebrand factor (VWFA) domain-containing protein, putative AAA+ ATPase	Q869L3	-5.19536	-4.2211	-3.37578	-4.77911	-4.30645	2.13302e-46	46.821	115.464	118.386	142.469	2.86434	3.46958	0.58977	2.10257	3.43704	10.6054	2.24629	4.46413	4.04411	8.78063	13.8647	15.334	1.93189	3.57784	2.52529	3.85565	3.05665	6.20263	5.82097	2.73562
DDB_G0293840	drcA	DrcA	DIF dechlorinase	Q54B85	-0.20611	-0.219443	0.655407	2.90551	5.00764	3.01196e-46	5.03745	2.64101	2.94869	3.31242	2.58279	1.7736	2.13472	1.65272	2.48353	2.89212	2.69085	2.36446	5.48911	7.02397	4.34462	6.94567	21.5439	2.23326	15.004	37.9515	66.6561	56.1594	62.3188	141.719
DDB_G0282769	cyp522A1	NA	cytochrome P450 family protein	Q1ZXG3	0.640519	2.25913	2.88035	4.24273	3.95254	3.31592e-46	5.18786	6.1924	9.66655	11.8871	10.9173	8.33964	10.4565	6.09151	35.4527	32.1407	44.09	25.3899	69.8821	50.5078	44.885	81.7422	160.431	68.3814	78.064	135.926	97.3083	129.878	72.3482	97.7731
DDB_G0284209	DDB_G0284209	NA	short-chain dehydrogenase/reductase (SDR) family protein	Q54Q00	-0.510973	2.60203	1.33968	-1.43804	-2.78719	3.33937e-46	36.6866	42.6201	59.3076	65.8345	16.1358	29.9537	31.3015	13.6149	212.243	292.271	507.665	127.194	114.376	228.43	157.676	71.2629	11.3223	10.6334	16.3333	12.7183	3.74978	9.35527	5.24342	5.7457
DDB_G0292218	st15	putative beta-1,4-endoglucanase	cellulose-binding domain-containing protein St15	Q54DJ1	-0.298337	1.05334	2.91924	3.08303	8.62183	3.48253e-46	0.214969	0.295897	0.343519	0.337647	0.29131	0.192553	0.12699	0.107515	0.187551	0.391629	0.355704	0.538003	0.203924	1.16882	0.741656	0.553513	0.512202	0.503563	0.449536	0.542343	11.7627	2.46799	8.92943	12.5091
DDB_G0276563	DDB_G0276563	NA	Four and a half LIM domains protein 1	Q551J8	3.93807	1.75673	2.9692	5.13123	4.49973	4.27856e-46	3.90878	3.04876	5.62586	5.2509	76.3521	43.9099	40.4889	24.6746	14.2253	15.7414	11.0986	11.335	51.8397	19.2145	18.7407	45.1196	141.716	72.81	100.778	103.348	86.5322	81.6868	58.7686	68.2076
DDB_G0272642	DDB_G0272642	NA	FNIP repeat-containing protein	Q556H2	2.74381	3.32329	3.66495	5.08137	5.33464	4.78146e-46	0.617887	0.849428	1.10434	0.831839	2.55718	2.94259	3.37215	1.50257	5.25595	4.80307	4.42372	4.41039	8.78473	4.05975	5.44661	9.26439	13.0033	8.88477	14.7694	12.375	15.8608	13.6523	14.9663	18.5195
DDB_G0295775	DDB_G0295775	NA	armadillo-like helical domain-containing protein	C7FZZ6	-2.38915	-2.6878	-3.43252	-3.76316	-3.30468	4.97188e-46	41.904	36.6172	23.1822	15.8532	5.51819	4.35608	3.99022	2.50198	3.10078	3.55755	5.67108	4.46413	3.0338	3.55642	3.2888	2.7957	1.2898	1.76401	1.73921	2.65028	1.50599	3.33221	3.33148	2.68176
DDB_G0268138	DDB_G0268138	gsta1, putative glutathione transferase	putative glutathione S-transferase alpha-1	Q55FF3	-1.85309	-3.38776	-3.94896	-3.22584	-3.33571	5.00885e-46	115.059	79.8805	116.094	104.818	32.8831	22.7681	18.4461	7.33725	8.35853	6.87632	9.97316	9.34971	4.56233	10.1856	7.26545	7.00089	5.71031	5.21168	11.4069	9.79965	3.08332	10.7878	11.4598	8.75217
DDB_G0282245	forD	dDia4, drf4	actin binding protein, formin homology domain-containing protein	Q5TJ55	-0.1913	-0.146254	-0.458358	0.593633	3.3203	5.29596e-46	5.5638	6.59841	6.75638	7.25287	6.58833	6.18253	1.66049	2.65169	5.14409	6.46181	4.38347	4.94772	2.97913	3.85848	5.59027	7.82915	12.2991	6.55292	2.91748	7.46427	48.1103	53.2139	47.4966	55.276
DDB_G0286381	DDB_G0286381	NA	NA	Q54LW2	-0.729818	-0.433412	1.14449	5.19287	5.82449	5.30841e-46	1.37215	0.935145	2.50062	2.9774	0.442499	0.505158	0.627738	1.30212	0.686973	0.689436	1.6785	1.82316	3.8804	1.58194	4.20078	8.82282	44.0524	57.3099	28.4922	46.6711	81.9556	53.8275	71.4607	78.8319
DDB_G0286605	DDB_G0286605	NA	nmrA-like family protein	Q54LJ8	-1.35914	-1.53262	-1.35003	0.801693	4.14266	7.31413e-46	1.06204	0.963527	2.18961	1.07988	0.816966	0.505158	0.353631	0.209731	0.398561	0.779772	0.551156	0.538003	0.451889	0.958183	0.741656	0.685748	3.34528	0.63046	0.743826	1.47319	15.7544	10.9924	13.3684	15.4607
DDB_G0289043	DDB_G0289043	NA	NA	Q54I29	-0.359717	0.146922	3.5955	5.62598	6.05799	8.52122e-46	0.384965	0.733328	1.03244	1.14953	0.409341	0.366981	0.474164	0.594108	0.686973	0.596507	0.596103	1.27758	7.12363	1.99004	4.8239	13.2375	24.9963	16.3447	9.33442	19.9283	26.3182	28.6678	20.7804	26.6759
DDB_G0276365	DDB_G0276365	NA	glycoside hydrolase family 18 protein	Q86JD3	1.74661	5.56086	8.52463	8.37277	5.981	9.36971e-46	0.484742	0.295897	0.450018	1.14953	0.762376	0.779721	0.58977	1.55264	15.3147	15.5758	8.40543	7.41768	145.997	53.5167	49.521	149.747	71.3983	50.434	58.4386	75.7476	16.5793	21.8355	8.04146	9.77199
DDB_G0293666	tps8	DdTPS8, terpenoid synthase domain-containing protein	terpene synthase 8	Q54BE5	-0.0259549	-0.0266003	0.322602	5.84917	13.3102	1.27326e-45	0.214969	0.20645	0.235116	0.231581	0.205207	0.192553	0.12699	0.107515	0.187551	0.211535	0.186632	0.198257	0.293258	0.23117	0.24354	0.250883	0.461679	0.503563	0.493252	0.422082	14.1577	5.34227	9.68414	35.4224
DDB_G0271720	DDB_G0271720	NA	short-chain dehydrogenase/reductase (SDR) family protein	Q75JE7	-1.7106	-3.00847	-3.21729	-3.82215	-3.50705	1.28304e-45	177.778	116.302	118.899	91.124	23.568	27.5769	31.0836	17.5506	18.2476	20.297	5.1481	11.5496	12.6232	15.4026	14.0081	14.2857	4.34626	7.42744	7.30083	7.60166	6.62596	13.9797	7.95265	8.21538
DDB_G0277829	carC	cAR3, G-protein-coupled receptor	cAMP receptor 3	P35352	1.62109	4.7985	6.73037	8.49668	7.40051	1.40171e-45	1.06204	1.02006	3.36149	3.94809	2.50594	2.30348	4.39004	7.88535	53.4671	48.4562	63.8595	35.2595	304.35	152.457	132.872	285.149	882.661	258.46	389.409	544.709	181.921	556.026	201.62	203.533
DDB_G0281767	DDB_G0281767	NA	ankyrin repeat-containing protein, regulator of chromosome condensation (RCC1) domain-containing protein, BTB/POZ domain-containing protein	B0G136	-1.09139	-0.694977	-2.27469	-5.20252	-4.22726	1.40205e-45	80.6396	111.03	105.489	125.343	51.182	60.0216	19.463	12.6185	42.9937	60.0508	87.6873	25.819	16.7876	28.4424	25.1457	16.8235	2.36569	2.87683	1.77861	2.30513	2.20241	7.88157	6.35399	3.27384
DDB_G0281675	DDB_G0281675	NA	NA	Q54TL9	0.689596	3.53376	7.05942	7.39471	5.10351	1.63443e-45	0.384965	0.295897	0.400686	0.393517	0.474336	0.366981	0.21544	0.272196	1.06833	1.46924	1.31105	0.40728	14.6374	4.31125	3.67303	14.1754	6.55121	11.2745	6.1274	9.0098	2.44286	1.8477	1.99332	2.19658
DDB_G0284315	DDB_G0284315	NA	transmembrane protein	Q54PY0	2.5267	7.32347	8.74023	9.09881	8.81591	1.76008e-45	2.85346	2.36877	5.35169	8.92021	9.5934	8.58849	17.5383	32.0974	1042.87	948.765	335.969	295.615	2754.75	1520.76	1007.57	2772.57	3201.14	1304.18	1150.65	1623.07	1798.24	2333.11	1047.68	1456.44
DDB_G0282247	rapgapB	NA	RapA GTPase regulatory protein B	Q54SS8	0.341184	2.7171	5.6986	7.131	6.92905	2.60476e-45	2.36215	2.94009	5.52305	6.81925	1.63165	2.02492	2.57177	7.28742	41.0386	33.88	10.5359	19.382	262.714	94.2364	145.394	410.458	477.745	409.264	288.898	536.264	349.816	466.19	274.71	524.352
DDB_G0277703	aplF	saposin-like protein F	amoebapore-like protein F	Q75K05	3.08121	5.68977	5.45087	5.33785	5.00498	2.76109e-45	3.45683	3.23885	5.31741	6.75254	26.164	24.6751	34.4245	16.6539	136.919	152.227	316.361	175.951	194.083	238.258	207.715	147.541	142.17	69.4303	179.357	118.967	78.1773	140.269	110.025	131.202
DDB_G0274041	DDB_G0274041	NA	leucine-rich repeat-containing protein (LRR), regulator of G protein signalling (RGS) domain-containing protein	Q556I3	3.41645	5.63717	5.96564	5.44572	6.05621	3.57189e-45	4.99985	4.43212	4.46021	4.24892	46.7027	51.8967	17.9014	21.835	301.587	254.424	71.3735	127.087	317.984	168.103	283.705	337.159	134.993	179.678	92.6852	134.964	234.95	157.982	219.105	267.493
DDB_G0290579	DDB_G0290579	NA	NA	Q54FV2	-0.0385491	5.14267	6.73001	10.5124	11.472	3.92116e-45	0.214969	0.20645	0.235116	0.231581	0.205207	0.192553	0.12699	0.107515	0.433627	0.689436	0.457927	0.40728	1.10497	0.23117	0.451217	1.50794	4.41448	2.64295	2.40755	4.50913	9.04816	3.94814	7.33101	4.99377
DDB_G0290387	DDB_G0290387	NA	unknown	Q54G58	-1.52347	-2.40695	-2.98022	-3.55694	-2.78922	4.00261e-45	234.079	167.028	182.698	168.558	58.5371	51.344	45.0281	24.4753	32.6318	37.11	26.0479	26.3554	15.3995	40.5785	24.1419	18.2026	10.2774	13.9554	9.60815	12.993	11.0708	36.1954	27.4818	15.3534
DDB_G0279121	DDB_G0279121	NA	NA	Q54X90	0.983495	3.05449	5.12242	10.9299	11.4815	4.04691e-45	0.214969	0.20645	0.235116	0.568789	0.335978	0.280616	0.12699	0.594108	0.952611	0.868449	1.1052	0.538003	3.22511	1.78639	2.75963	3.24002	121.684	85.3382	40.1034	73.1729	207.518	66.4276	91.7857	115.534
DDB_G0289521	srsA	NA	starvation responsive small protein	B0G168	-5.69467	-4.98945	-5.23659	-2.75944	-2.53463	4.21187e-45	156.721	127.172	156.802	119.479	1.6575	1.09748	3.33579	1.50257	2.31492	2.30849	6.67655	4.51787	3.71665	3.1029	4.8239	4.7906	10.5727	4.57001	21.6896	19.5506	12.2949	13.6523	19.8484	24.7978
DDB_G0268862	DDB_G0268862	NA	major facilitator superfamily protein	Q55EJ7	-4.18197	-2.28822	-1.86738	-0.49992	-0.466497	4.33557e-45	42.0166	42.9716	60.8128	76.4634	2.48032	2.83156	1.66049	2.35224	10.2305	12.6765	8.48583	8.38376	15.6173	15.9042	13.0042	17.2096	32.1055	34.0015	21.3768	23.2584	28.7928	54.6457	29.4789	16.8023
DDB_G0267632	DDB_G0267632	NA	NA	Q55GK7	0.457427	0.212895	-0.37406	4.44665	7.5353	4.8995e-45	0.384965	0.20645	0.235116	0.337647	0.205207	0.366981	0.265975	0.107515	0.187551	0.211535	0.408553	0.198257	0.203924	0.23117	0.377937	0.250883	0.754278	0.567642	0.661728	1.33354	4.25602	1.8477	4.66571	7.62489
DDB_G0283507	DDB_G0283507	NA	unknown	Q54R34	0.580326	1.1606	1.73501	6.05596	7.45897	8.0049e-45	0.214969	0.295897	0.343519	0.393517	0.374243	0.326989	0.21544	0.209731	0.187551	0.391629	0.551156	0.40728	0.416969	0.507476	0.687573	0.553513	3.82313	0.995144	1.62095	2.20148	7.47779	2.42674	5.15456	6.28268
DDB_G0291181	DDB_G0291181	NA	NA	Q54F06	1.05637	2.90277	3.79292	4.3239	3.86311	8.92112e-45	19.5324	15.0924	17.8792	18.8192	33.5703	30.4788	30.0305	15.1095	116.335	130.032	151.094	78.5453	291.696	266.24	174.451	299.213	456.918	177.58	184.048	222.399	181.974	343.259	174.106	163.236
DDB_G0292102	fscJ	NA	G-protein-coupled receptor (GPCR) family protein, frizzled and smoothened-like sans CRD protein	Q54DP2	2.60653	-2.65693	-3.79433	-2.54061	-1.48723	1.07121e-44	5.26305	2.61381	2.0164	4.44941	25.1714	8.28434	11.8003	15.1095	0.595302	0.779772	0.85488	0.658661	0.416969	0.507476	0.575121	0.870706	0.586222	0.291239	0.358019	1.22845	0.690501	0.69972	1.00011	1.98059
DDB_G0291674	DDB_G0291674	NA	short-chain dehydrogenase/reductase (SDR) family protein, glucose/ribitol dehydrogenase family protein	Q54EI5	0.790794	1.68812	2.43917	4.83758	5.36463	1.14672e-44	0.530499	0.382625	0.495502	0.231581	0.622741	0.403837	0.353631	0.209731	0.776673	0.499038	0.596103	0.717166	0.99182	1.11653	0.741656	1.39423	3.02655	1.23325	2.3683	3.58037	3.29664	4.48143	3.86541	3.97287
DDB_G0281273	DDB_G0281273	sigN174	unknown	Q54U52	-0.671387	-0.674226	-0.100848	4.87979	6.83493	1.18235e-44	0.325502	0.20645	0.343519	0.337647	0.205207	0.192553	0.12699	0.107515	0.187551	0.211535	0.186632	0.198257	0.293258	0.23117	0.377937	0.250883	0.777953	0.63046	1.34431	1.12295	3.40328	1.6398	2.12752	4.4028
DDB_G0284441	DDB_G0284441	NA	unknown	Q54PM2	0.925481	1.42823	1.7219	4.63082	6.25292	1.3437e-44	1.14009	1.95942	3.29273	2.94388	2.04405	3.46958	1.84302	4.34716	4.47277	3.8899	3.57805	10.1009	6.74232	3.20374	12.6217	9.0988	26.6544	59.1163	18.8355	44.9203	149.912	50.0229	115.173	147.514
DDB_G0349136	DDB_G0349136	NA	NA	Q54DI1	-2.72921	-2.60254	-2.9781	-4.41484	-3.70957	1.50433e-44	83.5298	62.4942	44.5635	35.1135	10.1026	8.64378	4.78979	2.25239	7.63198	9.77685	10.4555	4.84027	7.75	8.88099	7.26545	6.28287	2.63929	2.46744	1.46301	2.13234	2.25586	6.44838	4.48792	2.25054
DDB_G0277827	cafA	CAF-1, caf1, quit2	calfumirin-1	P54670	2.24706	4.01116	3.85544	0.695456	0.497095	1.54213e-44	93.2136	76.6628	101.966	99.2206	503.96	463.388	302.926	120.921	1627.76	1876.98	1284.25	678.209	2009.35	1459.33	973.829	1220.39	136.606	166.859	74.6628	76.6401	126.284	96.3732	84.419	115.373
DDB_G0288197	sibD	NA	NA	Q54JA4	2.63455	-1.41218	-2.89993	-2.76029	-1.97446	1.61821e-44	2.58907	5.16354	3.73945	3.81433	19.5465	16.4666	2.13472	25.4219	1.38303	1.04269	0.85488	2.09413	0.702415	0.627976	1.1525	0.810149	0.537072	0.63046	0.620266	0.65582	0.773752	1.09306	1.18286	0.722374
DDB_G0282179	DDB_G0282179	NA	putative phospholipid transfer protein, ML domain-containing protein	Q54SW1	0.847676	2.22371	1.47513	6.30199	7.01665	1.99344e-44	0.783859	0.61386	1.21139	1.49346	0.679268	0.809082	1.58742	1.35227	1.01059	1.89011	6.23418	4.30289	1.46804	1.8883	3.96096	3.35097	52.7967	11.8573	43.8955	46.8771	89.6187	59.023	56.1059	65.0418
DDB_G0268550	DDB_G0268550	NA	putative protein serine/threonine kinase, protein kinase, STE group	Q55FV5	0.895341	4.72076	7.3023	8.93372	8.35282	2.1315e-44	0.214969	0.20645	0.235116	0.337647	0.205207	0.192553	0.265975	0.272196	0.626141	0.955985	0.72718	0.40728	3.08847	1.06402	1.74346	3.96055	5.00564	4.45332	3.6619	4.92168	4.38922	3.00333	2.797	3.32764
DDB_G0280339	DDB_G0280339	NA	NA	Q54VG9	0.234827	0.225715	2.9383	5.55565	5.06617	2.14129e-44	0.660216	0.419442	0.580206	0.52823	0.535354	0.47244	0.434768	0.272196	0.500294	0.499038	0.457927	0.658661	3.00647	1.27285	1.1525	3.0735	11.2996	2.40891	5.97092	9.97135	5.69415	8.12721	3.554	6.44376
DDB_G0271828	DDB_G0271828	NA	coiled-coil domain-containing protein	Q55AK9	-0.544842	0.245066	0.312801	2.77317	4.1884	2.21059e-44	1.86904	3.34744	3.94547	3.91465	1.70917	2.97035	0.665509	1.15151	3.46505	3.55755	2.85231	3.87278	3.30707	1.93919	5.06345	7.05612	13.9346	20.5405	9.76457	18.3147	46.434	19.1761	38.6209	62.7882
DDB_G0280977	abcC10	abcC4	ABC transporter C family protein	Q8ST87	-3.11044	-4.58003	-3.76919	-4.7011	-3.88966	3.29842e-44	92.7257	158.862	104.395	119.046	18.8338	14.6148	2.68097	5.24432	4.19296	6.95921	3.29595	3.98033	6.00681	9.88454	5.92542	14.8374	4.45996	3.92811	2.01471	3.51153	3.10999	13.8979	7.95265	2.73562
DDB_G0279957	DDB_G0279957	NA	NA	Q54W27	6.5042	4.00101	1.50209	3.22618	1.82685	3.8828e-44	0.824284	1.1603	1.10434	1.28782	34.5883	24.1223	37.2569	67.5671	12.7727	11.0196	5.99287	14.715	3.60746	1.27285	3.52899	2.57314	2.47972	9.40937	6.40122	3.95886	3.08332	2.34421	2.97524	1.76427
DDB_G0285651	DDB_G0285651	NA	NA	Q54MU6	0.0991482	1.61961	1.02817	6.18081	7.77518	3.92066e-44	0.325502	0.295897	0.400686	0.337647	0.205207	0.280616	0.21544	0.272196	0.187551	0.211535	0.770027	0.538003	0.339946	0.441628	0.515373	0.685748	3.57285	0.753722	2.95668	4.26842	8.06337	5.50618	8.70744	11.0601
DDB_G0278503	DDB_G0278503	NA	NA	Q54XZ8	-0.943019	-2.65739	-4.14267	-3.8588	-2.99376	3.92066e-44	153.156	104.081	108.123	79.962	48.8914	43.523	46.2628	16.5044	10.5099	12.1795	21.1053	16.4853	5.7616	10.9883	6.7391	3.46188	3.86863	3.98647	7.57461	7.42992	8.14322	14.0615	12.3919	10.3087
DDB_G0278173	DDB_G0278173	NA	NA	Q54YM2	3.35301	2.53117	1.9411	2.79205	2.45768	4.69858e-44	7.25477	5.8134	6.48237	8.78684	62.6345	56.4289	46.517	30.7025	35.9554	30.2358	38.1832	33.9722	28.7352	22.9759	31.6937	26.4767	32.5597	45.073	25.56	35.0335	31.0279	30.9588	30.3221	26.9442
DDB_G0287149	DDB_G0287149	NA	UMUC-like DNA-repair protein	Q54KS3	-1.97065	-2.18234	-2.39086	-3.05142	-3.24512	5.82124e-44	70.7681	70.3356	58.8971	50.041	19.5974	18.4842	5.37117	5.24432	7.63198	16.1556	13.3493	11.8179	9.51984	13.3962	14.6296	12.7961	6.55121	5.15335	5.07106	5.74652	4.68222	7.18552	5.59885	4.77889
DDB_G0292888	DDB_G0292888	NA	NA	Q54CK1	-1.60048	-0.5808	-2.72686	-3.9252	-3.48195	6.65077e-44	48.5476	38.8615	46.1029	47.0422	12.2157	10.6343	12.9624	4.44686	32.9949	28.0825	25.0835	16.378	8.18569	7.32516	6.21263	6.61429	2.13749	2.40891	2.17193	2.89161	2.17568	2.46799	3.37599	5.58459
DDB_G0272785	DDB_G0272785	NA	acyloxyacyl hydrolase	Q86B07	-0.948231	-2.49154	-2.50021	-3.17125	-2.72943	6.78037e-44	974.213	731.579	746.724	739.482	330.952	273.643	293.34	198.436	138.176	121.336	90.3393	137.332	82.1008	164.242	153.471	183.391	46.3464	66.1671	58.0868	85.7715	44.4384	174.387	107.673	73.1441
DDB_G0287331	DDB_G0287331	NA	dynamin domain-containing protein	Q54KI1	-1.47382	0.312744	-0.401235	-2.96546	-3.12883	7.64795e-44	359.856	328.641	313.168	301.901	80.195	117.393	82.8306	40.2674	425.312	361.672	469.091	192.417	219.364	321.703	287.959	188.961	33.5364	35.7496	22.6279	26.4854	17.2711	46.3411	26.5942	30.9687
DDB_G0272188	DDB_G0272188	NA	NA	Q75JW9	0.542845	0.647696	0.265581	2.87889	7.52356	8.34992e-44	0.384965	0.20645	0.343519	0.441704	0.335978	0.366981	0.265975	0.272196	0.187551	0.689436	0.457927	0.198257	0.339946	0.23117	0.451217	0.553513	0.537072	0.437526	0.661728	0.945822	10.3256	1.59811	9.32899	11.4895
DDB_G0268318	DDB_G0268318	NA	NA	Q55GE7	4.87493	4.6943	3.84129	5.97318	6.45274	8.90051e-44	4.02172	2.94009	3.77379	7.78649	96.2285	124.246	82.1406	57.4045	96.7012	105.021	105.89	88.8437	77.5018	58.7321	52.293	71.4283	373.2	107.598	90.5741	216.426	390.952	328.818	201.132	257.888
DDB_G0290965	trafM	DdTRAFm	TNF receptor-associated factor M	Q54FC5	2.264	2.53088	6.17702	7.16856	6.58672	9.07992e-44	0.983496	0.791691	0.886813	2.10362	4.85546	2.83156	1.5143	3.79879	6.40223	4.55411	2.85231	5.69969	75.352	17.4089	26.1972	136.179	115.074	76.481	53.4737	105.751	68.0929	103.246	44.4345	46.4761
DDB_G0278699	DDB_G0278699	NA	unknown	Q54XY5	4.10236	0.916022	-0.851201	-0.562468	0.0861823	9.16099e-44	136.378	76.2572	71.5201	74.9974	805.337	797.471	1524.4	1068.68	287.455	232.891	46.2196	100.054	49.2	35.012	62.3296	45.0093	16.2061	61.8551	48.5869	40.8008	75.7028	58.2867	88.1911	82.5343
DDB_G0289885	sigF	NA	unknown	Q6TMK2	1.44301	1.24572	1.15278	4.29795	4.28857	9.95854e-44	10.4096	7.92441	10.0088	7.85318	25.1205	17.8209	20.0803	9.97796	21.4597	22.4505	19.4979	15.5733	26.2042	17.2584	9.94403	33.6472	172.991	47.0543	113.327	185.668	162.258	113.187	111.046	162.431
DDB_G0281929	DDB_G0281929	NA	NA	Q54T83	-0.0349389	0.821439	1.40951	2.22908	2.58502	1.09688e-43	13.3757	11.5764	16.1	16.9196	11.3501	8.80968	9.91173	8.1843	25.3421	16.3213	26.0077	21.9568	37.5253	39.4251	32.4584	51.9588	57.0213	43.8493	42.2145	54.5324	51.596	84.2641	64.9815	78.5099
DDB_G0281927	DDB_G0281927	NA	NA	Q54T84	0.290983	0.751613	-0.0357193	3.49425	10.5143	1.1171e-43	0.214969	0.20645	0.235116	0.231581	0.205207	0.280616	0.12699	0.107515	0.187551	0.211535	0.355704	0.198257	0.203924	0.23117	0.24354	0.250883	0.263983	0.368083	0.25245	0.332408	2.49627	1.34695	3.5985	5.63829
DDB_G0293948	DDB_G0293948	NA	NA	Q54B19	4.21635	2.79569	2.50992	3.78317	4.50253	1.32654e-43	1.48736	0.878106	1.06845	1.25335	17.0521	14.8912	8.67684	4.4967	5.39577	5.05198	6.51569	3.87278	5.87058	4.36154	4.68015	5.67511	10.709	7.42744	5.42321	9.52493	13.386	19.0942	11.9924	14.5484
DDB_G0277853	ecmA	pDd63	extracellular matrix protein ST430	Q54YG2	0.68405	0.57576	0.297323	4.41477	8.93999	1.36561e-43	0.484742	0.820628	0.580206	0.608221	0.622741	0.867435	0.394688	0.798352	0.433627	0.779772	0.457927	1.55119	0.732023	0.507476	1.00136	0.930505	3.82313	7.36914	1.46301	9.66229	78.4966	11.4017	99.1523	252.254
DDB_G0287515	tat	NA	tyrosine transaminase, tyrosine aminotransferase	Q54K95	0.149436	1.44192	2.20205	3.00275	2.955	1.55098e-43	31.0187	22.7995	29.7507	33.4808	28.5819	20.9717	23.0944	17.0026	64.0243	57.5663	100.666	62.0249	148.283	140.422	97.0273	184.383	244.353	133.237	127.596	186.526	153.052	233.214	176.502	180.46
DDB_G0286119	tagB	NA	serine protease/ABC transporter TagB	P54683	0.0875097	1.56614	2.73639	4.11137	4.71022	1.58781e-43	8.86989	10.0346	13.0547	15.6199	9.08416	10.579	5.22584	9.57938	43.1892	45.3091	17.6092	25.0144	86.6182	36.7672	70.3589	148.644	158.614	238.007	63.5991	146.705	256.503	199.423	252.211	267.01
DDB_G0268028	DDB_G0268028	NA	unknown	Q55FN3	-1.87266	-1.88424	-2.28041	-1.10472	2.557	1.69085e-43	4.2099	4.5676	7.74947	7.48634	1.34623	1.49333	1.00044	1.05092	1.52505	0.779772	1.6785	2.04	0.81974	1.78639	1.93804	1.56461	1.17442	3.16901	1.0661	2.7882	28.713	9.55993	47.9847	24.2076
DDB_G0291998	naglu	NAG	alpha-N-acetylglucosaminidase	Q54DW5	1.4668	3.95827	5.49031	5.4246	5.364	1.8881e-43	26.0639	22.3398	15.5183	23.9509	51.4365	42.9427	18.5551	61.1407	417.268	348.173	260.468	226.101	1209.1	833.652	526.682	1652.57	1086.59	611.112	355.202	784.768	583.246	1273.24	733.352	512.386
DDB_G0278127	DDB_G0278127	NA	NA	Q54YQ1	0.757524	-1.21157	-1.29354	3.98859	5.63882	2.05074e-43	2.77795	2.69542	4.22005	2.47395	1.5281	1.35257	8.56788	2.25239	0.500294	0.868449	2.24629	0.944925	1.0202	1.63314	1.00136	1.734	49.14	17.6268	24.1135	46.9114	162.231	56.1594	112.066	99.2755
DDB_G0273083	DDB_G0273083	NA	Dyp-type peroxidase family protein	Q556V8	0.503284	1.86582	2.69602	4.72294	4.53121	2.06476e-43	26.5519	17.5804	33.5822	38.3123	16.1358	15.7204	47.3885	25.6709	87.764	85.7244	121.681	98.0157	229.46	167.351	167.283	247.645	811.321	340.505	494.103	623.699	572.151	590.88	416.097	582.517
DDB_G0277851	dymB	NA	dynamin B	Q9U1M9	-1.69501	-0.0311276	-0.305875	-3.03271	-3.68729	2.1119e-43	1337.88	1313.33	844.321	784.829	177.872	324.465	218.679	157.835	929.539	1175.77	1077.44	605.799	700.572	1093.11	1227.51	657.491	80.892	100.722	116.884	71.7311	37.3873	84.1413	71.1944	78.2953
DDB_G0275259	DDB_G0275259	NA	unknown	Q8T850	1.23927	1.66493	2.02276	4.08224	2.25677	2.20354e-43	3.94643	4.29662	6.31109	4.416	9.33879	6.07188	9.25797	5.44367	13.4711	12.6765	14.0325	11.335	26.4764	12.393	15.0121	22.5052	57.6118	52.3569	46.4758	63.8698	20.0119	15.7392	17.8512	14.7094
DDB_G0281161	DDB_G0281161	NA	NA	Q54UC3	0.511104	2.14469	2.80122	5.20472	6.51548	2.3144e-43	0.743091	0.733328	0.849897	0.903598	0.505212	0.630269	1.22124	0.490357	1.9208	1.89011	3.61834	1.55119	5.18933	1.53066	3.09651	5.73037	12.7989	11.391	11.9152	14.5724	44.9706	11.8109	36.2245	32.7931
DDB_G0270672	fslN	NA	frizzled and smoothened-like protein N	Q55CY2	4.06965	-0.572085	-0.610353	1.3164	0.941089	2.6831e-43	1.25644	1.04822	0.886813	0.831839	12.4448	5.24185	6.3521	7.43691	0.532472	0.391629	0.72718	0.944925	0.612033	0.796415	0.847204	0.930505	1.10501	0.81456	1.30469	3.06389	0.828858	1.8477	1.49956	1.49316
DDB_G0288159	DDB_G0288159	NA	NA	Q54JB9	4.44717	1.95637	1.46673	4.80626	5.05365	2.81696e-43	10.372	9.41242	13.4653	9.98707	231.953	115.818	197.509	104.631	42.9657	32.6377	48.6306	28.1791	51.8124	25.634	18.5973	30.6135	345.173	108.472	247.302	166.65	348.752	228.264	242.936	288.956
DDB_G0270586	DDB_G0270586	NA	NA	Q55DK3	-0.596024	-2.512	-2.77023	-3.45553	-3.80878	3.14051e-43	14.2768	10.6838	9.05041	13.187	7.09778	5.98889	5.00782	3.5495	1.86439	1.72216	2.12486	2.41847	1.57888	1.8883	2.18041	2.90687	0.63476	0.81456	1.1856	1.50804	0.370262	1.38896	1.27366	0.945969
DDB_G0292740	DDB_G0292740	NA	type A von Willebrand factor (VWFA) domain-containing protein, vault protein inter-alpha-trypsin (VIT) domain-containing protein	Q54CQ8	-0.887318	-0.309033	-2.10247	-4.03768	-3.28935	3.3386e-43	379.073	353.68	268.903	280.244	121.882	174.46	85.2636	88.3906	227.017	228.833	274.733	167.047	59.5411	71.0182	118.343	51.9588	9.64125	22.988	13.7529	10.6238	18.9741	19.1761	30.899	32.5248
DDB_G0271714	sigN12	NA	SrfA-induced protein N12	Q75JC7	-0.505981	0.671453	0.655666	5.70581	8.85185	3.42705e-43	0.384965	0.674147	0.343519	0.568789	0.335978	0.438785	0.12699	0.209731	0.321575	0.211535	1.06379	0.774886	0.732023	0.796415	1.00136	0.399281	15.0931	3.69461	4.44491	7.46427	92.04	35.2544	50.9137	79.7977
DDB_G0293992	DDB_G0293992	NA	C2 domain-containing protein	Q54B08	1.93804	1.09459	-0.53874	-0.684765	-0.718771	3.50817e-43	20.9964	15.7685	22.3269	15.5533	71.7456	58.999	55.3412	23.0804	37.0726	34.791	41.6389	28.6083	13.6303	16.0547	12.9563	9.87149	6.23305	7.60233	9.68636	10.1774	7.23822	9.23247	10.1281	9.44995
DDB_G0280857	DDB_G0280857	NA	NA	Q54US4	1.44795	1.1859	2.91022	4.68283	4.77827	4.19482e-43	6.84151	5.54265	6.27684	5.91844	17.7903	12.5417	12.0908	7.18777	18.08	13.7534	6.8374	12.569	51.4859	44.5402	27.3921	68.6155	162.611	38.5467	103.827	145.194	90.5499	285.045	74.8334	107.968
DDB_G0290225	DDB_G0290225	NA	patatin family protein	Q54GD5	1.94918	-1.23138	-0.358364	-2.13851	-2.11698	4.43377e-43	26.3642	19.4463	19.0424	16.9863	102.642	82.9591	47.9332	21.5859	11.1525	6.54472	4.86644	6.71984	17.5769	21.1705	16.0159	9.31958	4.02786	4.45332	3.11345	2.09775	2.12221	6.48934	3.24244	4.13411
DDB_G0291105	cyp513C1	NA	cytochrome P450 family protein	Q54F47	1.6417	1.17005	-0.605129	-1.90317	-0.609932	4.488e-43	85.0312	50.3805	50.6527	44.9763	202.202	166.225	128.041	57.1056	162.893	110.57	105.608	95.7629	38.5322	48.7527	32.3151	35.357	11.3451	9.81737	10.3511	13.3707	21.6883	28.1359	39.9079	29.7345
DDB_G0267476	sigK	NA	EGF-like domain-containing protein	Q6TMJ6	-0.905203	0.842184	0.308241	2.87072	3.78006	5.08235e-43	3.38146	2.42325	2.70756	3.3459	1.50217	1.57756	0.703119	0.950115	2.82037	3.72375	8.80743	3.11941	1.93753	6.17042	4.87182	2.57314	19.5905	14.3633	11.446	13.096	34.5136	33.618	29.8783	20.022
DDB_G0292188	DDB_G0292188	NA	unknown	Q54DL7	3.85834	3.03848	1.80756	1.16811	1.68143	5.11179e-43	238.433	232.814	267.397	505.648	3047.69	3833.57	2583.92	2966.55	2738.38	2741.35	1693.78	2068.8	1080.28	1188.29	1545.48	861.393	481.016	714.834	416.931	490.814	938.141	1053.44	727.006	579.297
DDB_G0276745	DDB_G0276745	NA	NA	Q550Y9	-0.77593	-0.797404	0.322026	2.36754	2.91414	7.18488e-43	0.864422	0.906675	1.28233	1.52759	0.951503	0.56862	0.353631	0.329387	0.746942	0.499038	0.551156	0.832005	1.44028	1.22092	1.44981	1.50794	4.34626	2.23326	2.56453	3.71802	4.3093	6.85792	3.90989	5.20863
DDB_G0283791	DDB_G0283791	NA	NA	Q54QK6	2.82172	5.1383	5.52864	1.67945	0.152853	7.7158e-43	4.81182	3.67304	2.15499	2.87682	17.103	16.4113	13.7614	16.355	173.17	122.164	21.9893	80.9053	161.699	131.395	105.104	213.339	4.71008	11.391	6.47945	10.6238	1.1827	7.02173	2.12752	3.00481
DDB_G0285845	phdA	DG1093	PH domain-containing protein	O76765	3.21734	5.69499	7.60783	8.60574	8.45265	8.6725e-43	1.67857	2.09603	2.50062	6.68582	10.79	9.83262	12.2361	35.485	240.786	173.428	46.3402	86.0545	678.91	372.903	451.696	878.822	654.742	774.095	789.458	1131.21	754.254	791.088	557.04	1111.15
DDB_G0270756	gtaG	NA	putative GATA-binding transcription factor G	Q55C49	-0.553711	-0.542643	0.643227	2.9362	4.93502	8.922e-43	0.743091	1.04822	0.849897	1.39086	0.679268	0.720545	0.353631	0.384211	0.71705	0.779772	0.408553	0.774886	1.44028	0.507476	2.22879	2.01483	2.5937	6.378	2.2505	5.81525	16.2067	6.12071	15.9427	24.9052
DDB_G0279687	DDB_G0279687	NA	unknown	Q54WF3	-0.825062	0.622239	1.4587	3.59104	3.31206	1.06437e-42	3.38146	2.91291	5.79719	5.08397	1.47623	1.5495	1.95245	1.50257	6.68175	6.87632	4.10165	5.69969	17.1414	8.88099	6.83481	14.9478	51.4567	25.8434	26.0683	38.2261	41.884	30.427	22.6444	30.2175
DDB_G0280059	rhgB	NA	Rh-like protein/ammonium transporter, Rhesus-like glycoprotein	Q8I0L6	1.97399	2.23715	2.37376	3.91231	4.46811	1.09116e-42	23.2487	21.3392	18.8372	24.7506	105.441	62.5088	23.1308	65.2257	84.0773	80.5897	107.336	107.509	90.6458	180.088	110.505	112.628	332.227	236.608	153.398	267.713	281.381	544.817	504.009	302.209
DDB_G0278753	cyb5C	NA	cytochrome b5 C	Q54XT7	-0.574341	0.0389545	1.55459	3.8935	2.65004	1.14256e-42	5.90208	4.05267	3.80813	2.91035	2.27519	1.66165	1.98892	1.70274	3.6891	2.72554	4.2627	4.41039	18.72	8.12823	6.69124	17.0993	65.5611	21.3563	40.0643	44.68	17.2977	31.1224	16.9636	18.1439
DDB_G0292312	fbxD	NA	F-box-containing protein FbxD	Q54DE4	-0.469816	-1.23177	-1.9671	-3.99052	-3.24323	1.17304e-42	431.771	305.928	240.647	255.421	125.649	156.027	181.603	107.371	135.774	127.05	101.59	79.779	65.147	109.581	87.2298	54.7166	11.4814	15.0044	16.607	13.405	12.9868	38.1182	27.0824	28.0174
DDB_G0267550	DDB_G0267550	NA	NA	Q55GR2	1.20388	0.732298	2.23584	3.54472	6.02265	1.22232e-42	0.484742	0.419442	0.495502	0.646799	0.924774	0.720545	0.551563	0.209731	0.923519	0.689436	0.186632	0.474607	1.71707	1.01126	0.741656	1.84652	2.0233	1.29249	1.69981	2.47777	10.7781	7.84063	7.37541	10.8991
DDB_G0291205	DDB_G0291205	NA	NA	Q54F01	1.5034	0.928933	1.51279	2.64792	2.8579	1.37332e-42	52.9017	50.5968	36.5585	35.78	128.092	87.6018	78.4366	66.7701	90.1938	83.3227	65.7079	64.6532	113.069	132.95	112.034	185.045	237.289	222.74	170.404	190.13	198.551	343.177	258.246	261.322
DDB_G0293204	DDB_G0293204	NA	unknown	Q54C12	-1.61462	-2.54527	-2.60653	-3.9966	-3.1895	1.3957e-42	67.0147	66.1445	70.9044	75.7637	20.1319	19.9491	9.00373	13.1665	10.3143	14.5818	7.52094	9.88631	6.46993	13.2458	13.6735	15.003	2.04614	5.09502	3.30937	3.27054	3.0033	10.092	9.15141	3.97287
DDB_G0292996	rasD	ras, Dd-ras, Ddras, rasA, 12E2	Ras GTPase RasD	P03967	0.628607	3.46223	2.4522	4.66822	4.55153	1.46369e-42	18.2185	15.2817	9.11887	14.9534	12.7248	16.6325	19.7898	13.1665	139.097	111.067	221.773	99.6784	87.0264	104.667	74.708	75.951	446.47	109.229	255.903	272.278	224.946	411.454	217.507	275.702
DDB_G0290755	DDB_G0290755	NA	C2 domain-containing protein	Q54FM5	1.76321	-0.133383	-2.05187	-2.12494	-1.55666	1.55177e-42	39.6894	29.5597	21.8479	16.2198	93.9126	69.2518	78.0372	34.6381	18.1638	23.1959	29.343	15.466	5.62536	10.1354	6.06903	5.23294	4.32352	1.99882	5.14932	6.77725	5.80065	7.4312	7.37541	8.05434
DDB_G0280051	DDB_G0280051	NA	unknown	Q54VG7	0.328931	0.250469	1.09787	3.89211	4.69759	1.55761e-42	17.0548	19.7438	42.3399	63.1689	16.8739	20.1149	38.9274	36.1326	32.6318	35.4535	28.8206	54.7302	74.5628	48.1509	66.2009	155.979	534.321	279.728	217.2	580.823	708.516	847.297	587.971	860.678
DDB_G0290285	DDB_G0290285	NA	NA	Q54GB8	6.61553	0.711813	0.824312	0.241208	0.457797	1.75428e-42	0.325502	0.20645	0.400686	0.337647	6.97042	2.9981	1.29461	1.70274	0.398561	0.211535	0.355704	0.331626	0.451889	0.366793	0.377937	0.481297	0.154478	0.291239	0.153106	0.378868	0.148318	0.338934	0.363899	0.36285
DDB_G0292248	DDB_G0292248	NA	unknown	Q54DH5	3.56426	5.71678	7.16978	8.26229	7.9309	1.84672e-42	3.07985	2.61381	9.9746	12.787	58.3335	38.742	78.2551	45.4484	474.383	447.968	210.281	153.906	1486.13	704.173	489.882	1347.74	2491.38	946.167	833.596	1829.97	1359.45	1820.85	782.877	1364.04
DDB_G0287315	DDB_G0287315	NA	NA	Q54KJ2	-1.60257	-0.881041	-1.27073	-3.77851	-3.46627	2.1645e-42	401.294	497.366	515.339	656.217	109.335	116.204	65.1822	137.161	193.028	334.591	212.009	218.109	122.676	188.112	278.018	284.597	21.0215	28.4656	26.9675	31.9095	19.5329	47.3229	48.251	35.1541
DDB_G0288679	myoE	myoIE, DMIE, myosin-1E, myosin IE	myosin IE heavy chain	Q03479	1.55839	-1.25004	-2.20864	-2.2817	-1.637	3.09554e-42	131.836	110.354	118.591	109.216	260.024	282.625	172.525	278.442	43.664	53.591	17.8503	50.2783	22.9656	17.4089	35.4217	25.9251	8.09634	28.2325	11.3678	20.9239	20.278	23.5538	43.9463	26.4613
DDB_G0268882	DDB_G0268882	NA	NA	Q55EI5	0.645322	0.862946	1.75485	6.19079	7.25661	3.44006e-42	0.384965	0.20645	0.400686	0.52823	0.409341	0.366981	0.474164	0.107515	0.500294	0.211535	0.596103	0.40728	0.518071	0.569011	0.794795	1.16472	6.41486	2.99372	3.6619	6.33064	19.5329	2.9622	5.6877	10.1477
DDB_G0277863	pdiA	PDI	cAMP phosphodiesterase inhibitor	P22549	3.82927	2.30735	1.31183	1.51128	-1.08359	3.49045e-42	137.542	81.2595	110.518	109.583	1512.26	951.428	1631.05	439.3	529.542	523.083	448.96	525.182	371.512	255.96	188.359	381.723	243.717	111.035	229.436	404.752	29.9636	73.8322	25.2184	34.1882
DDB_G0269452	DDB_G0269452	NA	NA	Q55E01	-5.1081	0.871883	1.00499	-0.216938	-1.13603	3.93006e-42	250.932	226.082	246.086	193.547	4.85546	9.11381	3.6994	2.50198	191.631	347.345	816.621	199.98	419.951	515.621	578.012	544.481	151.119	114.648	161.764	138.878	49.7334	133.273	96.179	50.9834
DDB_G0277497	aco	Ddaco	oxidoreductase	Q76NT9	1.42496	3.20211	6.02255	8.50302	8.22021	5.68127e-42	0.574738	0.552	2.50062	2.91035	1.16315	1.06894	5.51651	2.80138	12.3258	10.274	13.1082	10.6912	91.19	54.8205	56.8812	156.917	570.548	157.885	254.965	372.449	241.842	489.099	214.667	304.677
DDB_G0290125	DDB_G0290125	NA	NA	Q54GJ1	2.76051	4.25872	7.08022	9.14085	8.87336	6.03358e-42	0.214969	0.20645	0.235116	0.337647	0.409341	0.192553	0.434768	0.209731	0.532472	0.499038	0.72718	0.538003	1.93753	1.16882	1.1525	4.84591	5.84669	3.05216	4.13175	8.01382	3.3233	5.21933	4.31009	6.55115
DDB_G0284199	DDB_G0284199	SctD	Sct family protein D	Q54Q06	1.51373	0.589203	0.573049	2.65063	5.12673	6.25128e-42	1.83099	1.46538	0.996287	1.28782	3.29893	1.82951	3.51761	1.35227	1.77971	2.22494	2.08436	1.1674	2.45913	2.04085	1.54799	2.2944	7.86913	2.35038	4.95367	6.02141	45.7954	14.9208	22.3337	29.1443
DDB_G0281857	DDB_G0281857	NA	NA	Q54TC8	0.979662	1.9606	3.11266	4.71181	4.33365	6.63098e-42	1.37215	1.49296	1.59874	1.56167	2.71081	2.13641	1.25794	1.75276	4.92035	5.71555	4.06139	3.06555	12.7593	4.36154	7.74388	18.9749	30.6973	13.8971	18.7183	25.2838	14.8762	32.268	12.5695	18.2512
DDB_G0287719	DDB_G0287719	NA	NA	Q54JZ5	1.48449	3.34796	2.98241	7.04119	10.9556	6.89243e-42	0.214969	0.20645	0.235116	0.231581	0.205207	0.326989	0.265975	0.107515	0.321575	0.211535	0.457927	0.331626	0.339946	0.23117	0.451217	0.553513	0.777953	0.692408	0.578439	0.692827	5.6409	1.05033	5.64328	6.28268
DDB_G0287295	forC	NA	formin C	Q54KF1	0.278808	2.28619	3.67821	4.3558	4.61368	7.18926e-42	8.11873	9.76409	9.18733	11.4871	7.81092	8.17374	4.35369	11.074	59.3881	58.6429	22.793	31.2902	126.703	76.735	93.4429	227.293	124.772	217.729	78.2594	160.402	127.561	237.755	231.664	173.806
DDB_G0280561	DDB_G0280561	NA	NA	Q54V80	-1.4165	-1.01329	0.505245	3.19082	3.57594	7.48806e-42	1.10112	0.849428	1.10434	0.867832	0.409341	0.280616	0.513055	0.272196	0.532472	0.596507	0.551156	0.474607	1.6342	0.958183	0.95039	1.79029	6.9148	3.86974	2.48605	4.78418	8.32954	6.98078	4.08778	5.42347
DDB_G0282895	DDB_G0282895	morn	MORN repeat-containing protein, protein kinase, TKL group, tyrosine kinase-like protein	Q54RZ7	0.823268	0.325544	2.25403	3.96096	3.46565	8.00455e-42	16.4542	19.4463	15.621	14.1869	27.6911	21.7455	14.0519	21.3368	24.56	19.8829	11.3397	19.6502	95.6802	35.363	62.8076	149.802	270.563	201.18	111.411	178.699	140.652	183.141	128.22	147.299
DDB_G0276709	DDB_G0276709	NA	NA	Q551C3	-0.769027	-0.458331	-1.65734	-3.61137	-3.08456	9.88534e-42	55.6792	54.3012	41.9978	39.0787	24.7896	31.0315	18.8456	6.58982	26.2358	39.7602	35.6918	19.7575	12.4327	14.4496	18.6929	17.4303	2.93546	2.58446	3.11345	3.6492	2.81656	5.79298	6.39841	4.34907
DDB_G0293912	pks45	dipks45, PKS	putative polyketide synthase, beta-ketoacyl synthase family protein	Q54B49	-0.934683	-1.72982	-2.64146	-4.8807	-4.03631	9.89278e-42	25.651	23.4755	30.4007	29.7156	19.5465	17.2129	4.17197	2.55189	6.7656	11.5996	5.30903	4.94772	3.47094	5.21604	4.91973	5.28822	0.988908	0.995144	0.784556	0.945822	1.04725	2.67406	1.63456	1.22078
DDB_G0287665	DDB_G0287665	NA	NA	Q54K31	6.40056	2.08987	-0.169623	0.760922	0.963259	1.10464e-41	0.384965	0.295897	0.400686	0.337647	3.32448	2.19213	4.57175	3.30017	0.626141	0.596507	0.640319	0.40728	0.380075	0.23117	0.377937	0.250883	0.382909	0.368083	0.308387	0.181338	0.267666	0.338934	0.624706	0.290333
DDB_G0293542	DDB_G0293542	NA	NA	Q54BP2	-0.617092	1.26458	2.25712	3.65501	3.30976	1.31676e-41	8.86989	8.35732	10.3511	12.787	4.60048	5.62924	4.49907	3.00092	18.1638	22.3677	31.5128	15.5196	55.5951	40.3779	39.3409	68.6706	168.562	56.0863	46.6321	96.9627	76.1285	132.864	51.4462	67.5637
DDB_G0271934	DDB_G0271934	sigN132	NA	Q55AF0	-0.298484	0.0385851	0.299044	0.932307	7.39574	1.33439e-41	0.214969	0.20645	0.400686	0.337647	0.29131	0.192553	0.12699	0.107515	0.187551	0.391629	0.186632	0.331626	0.293258	0.23117	0.377937	0.481297	0.409696	0.160968	0.153106	0.279247	4.76212	1.4309	4.31009	6.0142
DDB_G0273689	aslK-2	aslK	putative acetyl-CoA synthetase	Q557A8	-1.81482	-2.94122	-0.73499	2.04305	4.27389	1.37691e-41	0.325502	0.762598	0.886813	1.14953	0.409341	0.438785	0.12699	0.107515	0.275225	0.211535	0.355704	0.198257	0.581218	0.507476	0.632229	0.621029	3.5501	1.23325	0.743826	1.26352	7.74397	6.28455	7.77505	7.08804
DDB_G0275913	DDB_G0275913	NA	transferase hexapeptide repeat family protein, putative acetyltransferase	Q552S7	-3.19373	-1.92564	-0.559446	0.52346	-0.30615	1.87018e-41	533.826	449.02	510.379	466.365	46.0665	32.8002	43.2124	22.7317	113.207	93.3437	99.5007	133.309	305.493	362.823	282.128	408.362	411.857	296.51	727.612	675.947	217.921	486.808	347.134	246.244
DDB_G0267752	tmem16	Anoctamin-5 homolog	TMEM16 family protein	Q55GA1	0.73681	-1.03783	-2.00363	-3.14093	-2.84081	2.15111e-41	27.5278	18.1212	14.4918	12.8537	41.1545	38.5762	12.4177	8.33378	7.26868	7.37366	6.71676	9.40337	4.07139	4.46211	5.54238	5.61985	1.58854	1.58756	1.14582	2.68476	1.20972	3.3733	2.39557	2.41233
DDB_G0287163	DDB_G0287163	NA	NA	Q54KQ8	4.0252	0.355856	3.95056	8.93485	9.83431	2.50971e-41	0.214969	0.20645	0.235116	0.231581	0.505212	0.326989	0.265975	0.107515	0.187551	0.211535	0.186632	0.331626	0.339946	0.23117	0.377937	0.810149	1.9776	1.05489	1.46301	1.43833	3.10999	2.09629	2.57406	2.35841
DDB_G0293978	gxcJ	RacGEF	RhoGEF domain-containing protein, DH domain-containing protein	Q54B37	2.34159	3.17325	4.18422	4.54581	4.68992	2.64483e-41	3.04213	4.54051	4.80318	4.91702	22.8298	17.7104	6.93333	12.9672	39.2232	39.1804	24.1995	28.2328	71.27	48.4016	67.0134	123.108	99.8342	64.6521	34.0437	77.8073	64.7935	108.523	70.44	93.0512
DDB_G0272863	DDB_G0272863	NA	NA	Q558Y8	-2.62793	-2.41307	-2.25635	-3.6871	-3.1055	3.16153e-41	20.4333	21.5826	22.4979	18.8858	5.03391	3.55273	1.40453	0.950115	3.7171	3.1418	4.02112	3.44241	3.19779	5.96954	4.48844	5.50931	1.56561	1.64642	1.46301	0.981411	1.93495	3.33221	1.85895	1.71012
DDB_G0282171	DDB_G0282171	NA	NA	Q54SW5	6.81843	3.36926	2.35654	3.15262	2.42834	3.40807e-41	14.0891	11.8469	6.3796	7.58639	271.451	365.862	1076.77	978.367	89.328	90.7763	63.7792	147.684	27.5105	75.9828	72.9397	62.383	18.4775	62.4378	108.401	91.7104	35.0458	49.9411	46.2984	57.5833
DDB_G0283783	DDB_G0283783	NA	unknown	Q54QL3	1.86139	-0.422097	-1.21338	-1.60068	-2.41923	3.66709e-41	55.0787	24.2867	22.2242	15.4533	99.0789	101.889	87.2608	37.7766	16.041	18.5577	25.5657	14.9832	13.2493	16.8572	11.7611	8.38121	7.27837	4.92003	9.06069	5.95269	3.18999	5.95685	4.44346	4.72517
DDB_G0291740	DDB_G0291740	NA	NA	Q54E91	-3.53166	1.1648	1.43533	-0.739121	-1.33114	3.8702e-41	180.556	113.058	201.82	241.394	8.52396	16.743	12.7809	5.29416	254.36	332.935	633.313	301.247	404.303	654.327	715.32	426.728	72.0569	56.9603	103.358	68.0579	26.1319	100.26	64.6265	41.1639
DDB_G0271394	DDB_G0271394	NA	NA	Q55BB2	0.293321	-0.0305632	1.17423	6.70762	9.66544	3.89672e-41	0.214969	0.20645	0.235116	0.231581	0.29131	0.192553	0.12699	0.107515	0.187551	0.211535	0.186632	0.198257	0.203924	0.366793	0.377937	0.399281	0.754278	0.291239	0.578439	0.580674	1.90818	2.34421	2.17223	2.25054
DDB_G0284523	DDB_G0284523	NA	NA	Q54PI7	3.70609	4.3629	3.89017	1.12949	0.0265311	4.2116e-41	2.77795	1.43778	1.10434	0.939164	18.5539	13.7303	9.80277	6.53999	28.4423	30.8156	12.6259	19.8648	24.3536	21.7221	13.6735	17.32	2.2288	2.29182	1.50253	3.51153	0.66255	2.26163	1.2283	1.2754
DDB_G0275019	DDB_G0275019	NA	NA	Q86I39	-3.1852	-3.60401	-3.03248	-2.09831	-1.78781	4.92445e-41	7.48016	6.16533	7.09886	7.31958	0.924774	0.779721	0.740593	0.645473	0.686973	0.596507	0.85488	1.00089	1.10497	1.11653	1.40058	1.27989	1.17442	0.753722	1.89671	1.61244	1.61339	2.42674	1.49956	1.71012
DDB_G0282945	DDB_G0282945	NA	NA	Q54RT0	-3.12825	-2.21493	-1.89488	-3.33725	-3.031	5.43434e-41	114.496	106.352	111.407	144.701	13.6667	12.4864	6.49741	6.49016	15.3427	18.3092	32.638	20.7231	20.2169	43.6877	34.2269	32.2683	8.57347	9.52594	8.16124	8.01382	5.10833	23.2265	13.3241	7.8933
DDB_G0284353	osbI	NA	oxysterol binding family protein, member 9	Q54PS9	-0.649117	1.17681	2.08019	3.63719	4.15063	5.71832e-41	25.9513	15.7955	14.6629	26.7166	5.84947	5.87823	6.42476	12.7181	58.8295	62.5354	21.8286	34.8841	88.1422	79.8943	66.9178	157.137	270.177	164.819	128.925	219.996	266.188	394.886	263.482	304.946
DDB_G0267826	DDB_G0267826	NA	NA	Q55G47	0.162865	0.742465	2.22667	3.38087	3.17044	5.76335e-41	2.36215	1.87735	2.22421	2.30577	2.04405	1.57756	1.5143	1.60269	3.99705	3.1418	2.32719	2.90392	9.6832	5.21604	7.79172	15.6098	14.9114	13.1977	9.76457	19.8939	10.4321	17.8259	10.0837	16.695
DDB_G0295683	DDB_G0295683	NA	LIM-type zinc finger-containing protein, cofilin/tropomyosin type actin binding domain-containing protein	B0G198	-1.36515	-2.46929	-2.90501	-4.82482	-4.29231	6.00235e-41	170.797	249.552	321.07	339.285	115.85	131.072	18.4825	36.1326	33.6931	75.6206	20.2614	34.8841	16.8693	34.5105	45.2196	49.0356	5.80123	8.24357	6.98794	6.63983	7.05189	16.6393	12.6583	8.4301
DDB_G0286129	DDB_G0286129	NA	F-box/WD repeat-containing protein	Q54M93	-0.00393475	2.39378	4.39197	5.02878	5.0792	6.35976e-41	5.82691	8.22204	8.84502	15.1867	8.44757	7.73131	3.77211	6.34067	68.856	65.5168	24.6415	25.9799	225.514	103.112	109.74	407.369	363.366	220.992	94.0144	226.793	199.988	470.281	191.369	210.615
DDB_G0269008	DDB_G0269008	NA	unknown	Q55EM5	1.62687	0.799873	1.84353	7.58839	10.289	7.56007e-41	0.214969	0.342556	0.400686	0.337647	0.442499	0.192553	0.434768	0.437705	0.187551	0.211535	0.457927	0.59909	0.293258	0.569011	0.847204	0.870706	10.8226	2.58446	6.01004	9.38756	50.6913	28.2587	37.5558	63.4857
DDB_G0282305	DDB_G0282305	NA	NA	Q54SQ4	-0.655744	-0.387898	0.0703247	1.15417	5.29553	7.8835e-41	0.325502	0.382625	0.538646	0.52823	0.335978	0.366981	0.12699	0.107515	0.398561	0.211535	0.29562	0.331626	0.380075	0.366793	0.794795	0.250883	0.561735	0.437526	0.153106	0.766019	3.24331	3.78396	4.62127	5.42347
DDB_G0288635	DDB_G0288635	NA	transmembrane protein	Q54IN0	0.418793	-0.934535	-1.94338	-2.80671	-2.4131	8.38258e-41	341.464	291.814	303.966	249.524	456.165	268.365	322.79	127.995	142.281	168.045	111.796	109.548	81.0395	103.865	45.6497	78.3226	26.6771	21.1232	25.3646	49.7264	37.1212	56.5276	39.2422	42.1834
DDB_G0271778	cyp516B1	NA	cytochrome P450 family protein	Q55AJ4	-0.00765086	0.0235192	0.98031	1.48228	3.74457	1.02269e-40	4.05936	4.5947	4.59741	6.48566	5.03391	6.95699	1.55087	1.50257	4.41682	6.62762	3.98085	2.85003	8.24015	13.4464	8.50925	11.1408	13.2986	11.799	4.09261	11.4822	59.1526	53.9912	47.5853	39.7151
DDB_G0287765	DDB_G0287765	NA	NADH:flavin oxidoreductase/NADH oxidase domain-containing protein	Q54JW3	-3.2964	-1.06966	-3.25887	-4.17113	-3.82267	1.06452e-40	185.36	201.449	306.976	366.44	13.8449	13.7579	17.7925	19.6928	117.76	95.8282	98.7373	99.7857	22.0675	21.5215	19.9835	47.6567	5.18751	14.8295	7.14439	15.4994	6.59934	13.2431	18.4282	19.9684
DDB_G0275327	rabX	NA	Rab GTPase	Q553R6	3.10555	4.07029	4.65653	5.47118	4.40995	1.18197e-40	0.783859	0.849428	0.923497	1.07988	4.77897	3.6913	4.06292	2.00266	9.05708	7.0421	9.73198	7.5787	19.2099	12.0418	9.70492	16.8786	19.4542	9.00135	22.1196	20.1686	7.05189	16.5575	6.97575	9.1279
DDB_G0269340	DDB_G0269340	NA	short-chain dehydrogenase/reductase (SDR) family protein	Q55E92	-2.29733	-0.48318	-1.49305	-3.18881	-3.14318	1.22005e-40	356.628	311.526	350.592	375.903	52.6835	50.7636	54.5423	30.4036	264.358	243.575	229.327	115.019	111.818	155.265	135.453	91.6147	27.631	24.0952	25.4037	32.2871	13.3594	55.2594	33.6061	28.393
DDB_G0284643	DDB_G0284643	NA	Hsp70-binding protein 1	Q54PC6	-4.43056	0.188282	0.392506	-1.96234	-2.27418	1.23541e-40	237.833	192.391	337.011	444.641	8.09105	13.5921	10.5292	5.89218	204.395	343.204	485.364	183.353	287.777	550.222	555.454	306.659	48.6403	43.558	70.8315	46.4651	23.9234	92.9368	48.251	35.1004
DDB_G0270126	rasY	Ras superfamily GTPase, Ras family	Ras GTPase RasY	Q55CB7	0.393043	-0.404005	-1.90177	-3.2849	-3.32503	1.26362e-40	80.4144	70.3627	74.7699	68.2335	76.6829	53.389	103.094	34.389	42.1558	35.6192	64.7435	46.1481	19.9991	21.9729	20.796	15.7753	5.52848	2.99372	7.1835	6.50242	4.06953	6.24359	5.15456	8.4301
DDB_G0282997	rad54	NA	SNF2-related domain-containing protein, DEAD/DEAH box helicase domain-containing protein, CHR group protein, helicase, C-terminal domain-containing protein	Q54RP8	-1.84706	-2.79595	-3.31835	-1.97764	-1.33202	1.63349e-40	226.31	365.847	257.101	252.755	64.0852	66.9305	31.8825	46.644	27.7999	41.3338	33.8434	36.1177	21.877	25.0322	41.0137	28.1315	36.3528	73.9754	38.5787	52.404	76.022	75.2231	112.244	77.2222
DDB_G0267446	cnbA	CNB	calcineurin B	Q55G87	1.18424	1.95193	2.87054	3.78976	2.71461	1.68017e-40	48.7729	43.4853	59.9576	50.041	119.795	81.9089	83.4842	51.0777	186.185	190.157	186.735	144.09	536.069	282.889	278.4	447.135	638.344	400.407	517.09	482.575	330.818	243.523	240.184	245.117
DDB_G0276515	DDB_G0276515	NA	NA	Q551H6	-3.56792	-3.02789	-2.56249	-2.51548	-2.13061	1.85353e-40	51.3628	40.2676	40.1847	36.5796	5.0849	4.74367	1.25794	0.798352	4.61266	5.79848	4.22244	4.46413	5.89783	7.07417	8.07875	9.54035	6.75573	4.27827	4.6406	6.09013	6.33312	10.3376	6.04307	8.37642
DDB_G0291546	DDB_G0291546	NA	NA	Q54EE6	-1.64859	-1.94229	-2.40832	-3.95631	-3.24808	2.21764e-40	61.7974	61.7912	56.0235	48.0085	21.1246	17.9038	7.62349	6.49016	11.7112	15.4929	14.0727	10.1009	7.61384	11.7408	15.4901	10.313	2.5937	3.69461	2.52529	2.85715	2.12221	9.96922	5.95423	3.27384
DDB_G0285487	DDB_G0285487	NA	P-loop containing nucleoside triphosphate hydrolase family protein	Q54N58	1.20448	0.233954	-0.0547393	2.56414	3.35706	2.29174e-40	13.5635	11.4141	16.0316	15.6866	27.7674	27.494	25.818	13.864	12.5213	12.8422	19.6586	13.8566	11.0988	16.3055	13.6257	15.8856	116.346	42.3343	26.2247	62.4624	93.8227	196.887	101.993	91.8708
DDB_G0290381	DDB_G0290381	NA	NA	Q54G62	1.97018	0.161822	-0.291011	-1.98829	-1.34778	2.76694e-40	39.6519	22.7454	24.0032	27.8496	77.3955	93.5711	87.1519	60.792	38.6087	42.0791	10.5359	24.1561	21.0061	25.4334	25.8148	23.7188	3.86863	6.90274	4.09261	6.53677	5.93377	12.4247	8.17466	9.1279
DDB_G0275457	DDB_G0275457	NA	NA	Q75K17	0.475938	1.752	2.43553	4.67838	3.27536	3.23408e-40	1.4106	1.52051	2.12037	1.90099	1.94116	1.57756	1.80653	1.20175	4.64063	3.80683	6.8374	2.79613	9.6832	5.31653	5.39872	13.072	40.9635	15.8785	17.6235	29.2318	10.6716	18.0714	8.35226	8.48378
DDB_G0292016	DDB_G0292016	NA	von Willebrand factor A domain-containing protein 5A	Q54DV3	-1.93021	-0.970378	-2.16856	-4.45278	-4.06256	3.50785e-40	1970.33	2260.54	1665.15	1609.21	253.254	486.988	327.148	218.911	953.055	1320.61	510.437	452.879	282.28	444.412	614.43	330.596	37.5338	92.1558	72.4735	39.4963	49.627	97.8459	107.806	99.8658
DDB_G0293708	DDB_G0293708	NA	LIM-type zinc finger-containing protein	Q54BL7	2.67758	1.80536	3.50057	4.42206	3.14792	3.81618e-40	47.1964	30.6143	28.1086	27.5497	244.525	149.395	137.156	102.289	94.1038	114.876	100.947	120.597	513.292	360.366	304.304	425.901	725.06	313.234	650.049	412.098	280.663	315.154	216.132	169.46
DDB_G0280511	DDB_G0280511	NA	NA	Q54V92	-2.58139	-2.05128	-2.02733	-3.18529	-2.8555	4.08158e-40	19.1946	16.093	13.7048	10.7538	2.63401	2.52599	1.91598	0.899616	3.24092	3.72375	3.81976	2.68829	3.08847	4.16036	4.96764	4.182	1.40488	1.52866	1.34431	1.50804	1.1015	3.20892	2.21692	1.43881
DDB_G0290177	DDB_G0290177	NA	putative transmembrane protein	Q54GG6	4.21057	1.54958	0.417676	0.0526214	0.565679	4.23373e-40	360.607	271.048	284.775	285.375	5136.26	4519.56	1422.51	4953.1	720.101	526.644	900.359	1220.86	477.67	524.396	505.176	225.583	75.7363	342.136	263.604	250.514	294.392	294.577	562.809	353.345
DDB_G0268374	dcd2B	NA	neutral/alkaline nonlysosomal ceramidase family protein	Q55G11	2.16982	3.09321	3.92492	6.93708	6.10578	5.43726e-40	4.69899	4.43212	12.336	14.5201	10.3318	13.9238	38.9637	37.378	50.6183	48.539	107.497	69.856	144.609	62.9946	127.567	248.031	1037.47	658.661	744.813	683.122	433.897	850.979	444.143	300.116
DDB_G0292836	DDB_G0292836	spp1	peptidase A22B family protein	Q54CN9	-0.0929251	0.671431	1.43658	3.10065	2.10971	5.74082e-40	185.473	151.481	186.939	163.627	126.056	99.1258	138.39	72.6983	221.934	218.647	323.794	227.389	642.771	375.31	349.038	631.348	1415.13	741.405	1061.75	1212.23	617.916	628.721	594.894	601.512
DDB_G0274163	DDB_G0274163	NA	unknown	Q86KD3	3.61219	0.939681	0.478096	0.981366	1.14103	5.82423e-40	4.43566	3.1574	3.08636	2.84328	36.4207	21.9943	36.4944	11.3231	4.7805	4.80307	7.52094	5.32375	5.02579	5.51749	4.53637	4.34804	3.57285	4.27827	4.95367	6.63983	5.26811	5.05539	6.22074	6.65853
DDB_G0288579	DDB_G0288579	NA	unknown	Q54IR0	-0.566688	-2.36096	-2.88395	-2.70806	-2.65043	5.82528e-40	128.045	104.567	130.769	116.747	56.2465	42.2241	79.3081	31.6989	19.1135	20.794	23.7976	16.3243	13.0315	22.9258	16.7808	14.3961	14.3435	10.3419	16.3724	11.0359	13.9715	15.3709	14.5668	15.7827
DDB_G0288245	cigA	BP74	NA	P14606	1.10118	3.84856	6.03751	5.32522	6.15706	6.00616e-40	2.39999	2.01409	6.55087	9.42032	11.2737	13.1775	3.88117	5.54334	70.8949	91.4389	34.1247	55.8566	285.872	237.506	198.443	606.308	239.561	150.018	55.5457	114.058	278.108	403.19	165.497	256.117
DDB_G0292814	symA	SLCA2A	calmodulin-binding protein, sugar transporter family protein, solute carrier family 2 member protein	Q54CM5	-1.04552	-0.317534	0.965404	3.12738	2.57502	6.39782e-40	1.02284	0.791691	1.947	1.21882	0.622741	0.438785	0.627738	0.384211	1.03948	0.779772	0.896973	0.832005	2.02004	1.73536	2.03509	3.24002	7.71008	5.09502	3.81854	6.88031	3.74978	7.02173	3.99884	3.8116
DDB_G0281021	DDB_G0281021	NA	erg28 family protein	Q54UK5	-0.118508	0.656179	-0.174182	5.71271	8.02947	6.44652e-40	0.325502	0.20645	0.343519	0.231581	0.205207	0.192553	0.21544	0.107515	0.187551	0.211535	0.186632	0.538003	0.203924	0.23117	0.24354	0.399281	1.47381	0.753722	0.986133	1.47319	7.3447	1.22046	4.71016	4.34907
DDB_G0285933	DDB_G0285933	NA	NA	Q54MH7	0.780521	1.39595	2.00666	2.83013	3.16634	6.72328e-40	17.3927	17.6615	20.2741	20.2188	29.9053	23.2379	22.695	16.3051	53.6347	45.3091	40.1521	38.907	87.5707	63.2453	63.6678	105.403	147.212	78.4622	58.7123	110.282	108.617	191.732	116.282	137.802
DDB_G0279705	aplE	saposin-like protein E	amoebapore-like protein E	Q54WE4	1.16018	2.17512	5.9081	11.3096	11.6586	7.11534e-40	0.325502	0.419442	0.737343	0.393517	0.205207	0.366981	0.627738	0.899616	0.776673	0.689436	1.18775	2.09413	9.30204	2.39576	8.17442	25.4287	480.357	113.599	214.581	333.383	461.542	454.694	214.179	434.261
DDB_G0268816	DDB_G0268816	NA	NA	Q55EN3	-3.30991	-3.33445	-3.11949	-4.49408	-3.82041	7.163e-40	191.666	156.807	112.297	98.7208	7.17419	10.9661	9.29429	9.03132	19.3649	18.8061	2.97335	7.25665	14.3925	14.6001	19.3621	17.2648	4.20981	4.74503	3.30937	6.70854	7.55764	11.0333	5.46557	7.83962
DDB_G0281281	DDB_G0281281	NA	NA	Q54U47	-0.627845	0.934991	0.496465	2.60682	3.23802	7.65513e-40	52.3762	68.2536	55.8867	53.4729	29.6763	24.5645	19.3903	23.3793	106.839	81.0038	101.751	120.168	100.306	68.6111	101.95	78.5432	226.274	443.643	165.83	239.941	535.645	203.964	452.841	530.415
DDB_G0281997	DDB_G0281997	NA	NA	Q54T53	0.368121	0.534476	1.9198	4.78785	6.19487	8.04035e-40	0.484742	0.454272	0.343519	0.486115	0.474336	0.537167	0.265975	0.209731	0.361616	0.391629	0.770027	0.331626	0.963369	1.11653	1.052	0.685748	2.27444	1.35163	4.87541	3.02944	8.99493	2.79759	6.88693	10.4697
DDB_G0273079	DDB_G0273079	NA	unknown	Q556W6	1.92285	2.86011	3.55905	5.16602	4.39334	8.94159e-40	151.804	125.874	163.028	158.462	443.95	351.989	585.372	246.36	1248.4	1119.2	932.986	717.471	2827.46	1386.37	1018.99	2277.46	6457.54	2358.64	3293.98	3943.16	3004.79	3210.52	1991.54	2163.11
DDB_G0267974	DDB_G0267974	NA	NA	Q55FS4	-1.92108	-3.38309	-4.02368	-4.07453	-3.41222	9.12484e-40	113.332	120.304	115.82	109.516	22.8298	23.6801	14.1246	17.5506	7.74377	8.0367	8.0436	14.3394	6.14303	5.01505	12.3826	6.22763	2.3885	8.06869	3.6619	6.26192	3.80308	5.09638	14.7444	10.4161
DDB_G0279567	DDB_G0279567	NA	NA	Q54WL3	8.9011	10.3423	11.3865	8.54559	5.44958	9.53879e-40	0.214969	0.20645	0.235116	0.231581	2.37779	1.49333	1.69701	0.747552	6.45814	3.72375	2.93301	3.49622	10.9083	4.81401	5.06345	15.7753	0.730538	1.35163	1.66039	1.75137	0.225835	0.877521	0.525727	0.36285
DDB_G0286303	ku80	NA	ATP-dependent DNA helicase 2 subunit ku80	Q54LY5	-1.81775	-2.27733	-2.22275	-3.48251	-2.97171	9.70574e-40	65.2505	67.3072	61.4627	56.3384	18.9611	19.4792	7.76879	6.14134	14.6164	15.1616	6.47548	9.24239	9.60152	12.4933	13.3866	21.0159	4.2553	6.14476	3.27019	3.44269	5.21485	9.10968	6.84252	5.42347
DDB_G0277695	DDB_G0277695	NA	Uncharacterized protein yegU	Q54ZA8	0.629232	2.12419	4.34665	3.72695	2.5383	9.75157e-40	1.83099	1.52051	2.3625	2.44033	2.6084	1.99703	2.09828	1.75276	6.48609	7.29077	9.12902	4.67908	36.219	34.009	21.035	52.1794	19.1362	12.3818	11.055	24.3226	3.13665	12.261	8.30786	10.6307
DDB_G0288147	pkcA	NA	protein kinase PkcA	Q54JC7	1.75043	2.53175	2.98185	4.43712	4.79978	1.00985e-39	4.13463	6.73374	5.69439	7.01939	14.4303	19.0094	7.44187	14.6113	38.2736	37.4412	17.6092	27.0527	49.0911	21.7221	44.9806	76.9438	105.331	116.338	47.9614	90.3716	121.388	113.228	124.625	138.553
DDB_G0270518	DDB_G0270518	NA	unknown	Q55E15	2.42177	5.4298	6.87412	5.30821	2.26897	1.08383e-39	6.50335	5.27187	10.7276	14.7201	28.8873	23.6525	53.9613	28.2116	330.075	486.064	424.168	173.912	1479.54	1296.31	795.181	818.484	343.243	387.529	194.095	133.42	26.1053	100.505	28.2362	11.5431
DDB_G0267716	DDB_G0267716	NA	NA	Q55GD5	-0.0930883	0.428703	1.94823	4.76813	4.6895	1.15146e-39	0.904314	0.849428	0.775214	0.722082	0.844071	0.505158	0.474164	0.384211	0.564105	0.779772	1.27001	1.00089	1.24527	1.63314	2.22879	4.95651	10.1865	3.11059	10.2338	15.2934	5.7474	17.9896	5.86539	12.1335
DDB_G0280047	yelA	DG1014	initiation factor eIF-4 gamma middle domain-containing protein	Q23925	1.7408	3.9527	4.96974	5.87476	6.58677	1.30245e-39	5.48862	6.57135	5.31741	7.28623	11.732	14.6424	6.897	22.6321	125.859	104.607	34.2051	75.5416	234.059	80.2453	195.576	288.899	204.198	430.358	126.306	285.564	539.077	285.332	415.254	540.879
DDB_G0288281	DDB_G0288281	NA	putative metallothionein protein	Q54J58	0.795488	1.46708	1.55309	3.28178	3.48779	1.32264e-39	99.4068	100.917	120.301	110.649	190.189	137.898	151.064	73.047	257.404	262.705	331.911	239.725	435.598	312.476	243.129	364.019	1087.78	582.385	630.267	843.642	1269.86	647.007	943.967	954.633
DDB_G0287599	DDB_G0287599	NA	NA	Q54K54	0.779992	1.85011	1.9141	3.94709	5.06467	1.66476e-39	2.02104	2.12333	1.70349	1.9348	2.83876	1.94122	3.00844	1.35227	7.49225	4.30509	6.35483	4.51787	8.18569	7.62633	4.8239	7.33222	30.7881	10.2254	15.9424	17.1131	77.3791	33.9453	26.4611	26.9979
DDB_G0269850	DDB_G0269850	NA	putative transmembrane protein, DG1041 family protein	Q55CZ0	-0.0207079	-1.99992	-3.88037	-3.58321	-3.01004	1.93095e-39	159.086	126.388	94.6451	97.0881	42.4271	59.5517	85.0094	101.991	24.8673	35.1223	17.0867	24.1025	6.93298	7.42555	11.7611	8.38121	4.0506	8.88477	8.39589	7.87644	10.4587	8.6594	17.0967	9.71831
DDB_G0276157	pkgA	NA	MAST family protein kinase PkgA	Q552E9	-1.53346	-2.48875	-3.26162	-4.01813	-3.3028	1.96776e-39	119.075	111.408	97.8265	90.8574	22.1936	23.9289	24.656	20.6393	15.9013	18.5577	11.1388	18.7383	8.13123	8.88099	19.7923	8.76762	2.04614	6.78613	5.03193	5.91833	4.25602	8.86407	10.8827	10.255
DDB_G0285225	DDB_G0285225	NA	NA	Q54NI0	2.86159	3.84072	4.68893	5.49769	4.46455	2.03101e-39	1.52567	1.35485	1.3177	1.59572	7.53077	6.45914	6.57006	3.2503	17.2141	12.7593	18.011	8.06175	36.1918	24.3802	17.3544	38.5561	54.6137	24.7945	31.307	31.9438	14.6633	36.7681	15.2326	14.6558
DDB_G0291872	DDB_G0291872	NA	SMAD/FHA domain-containing protein, PARP-type zinc finger-containing protein, uracil-DNA glycosylase family protein	Q54E19	-0.869768	-1.37705	-1.76739	-3.16229	-2.8237	2.07106e-39	94.6775	106.217	94.2004	98.854	58.1299	60.3808	19.2088	21.0379	28.1072	43.4042	32.0352	27.9646	18.4478	36.015	33.7967	31.8822	10.2774	7.13594	7.84837	6.94901	9.26108	17.9896	11.1491	7.73226
DDB_G0269826	DDB_G0269826	NA	NA	Q55D09	-0.549248	0.145825	2.26244	5.60797	4.16324	2.19271e-39	1.98307	1.49296	3.01753	2.30577	0.651141	0.690685	1.29461	1.10124	1.03948	1.46924	3.57805	2.47246	12.8137	2.64862	5.87754	21.0159	91.953	36.2741	73.2554	66.8221	35.844	34.8862	19.7596	20.5587
DDB_G0292714	DDB_G0292714	NA	Nephrocystin-3	Q54D26	-0.735956	-1.21192	-1.63611	-3.33158	-2.61611	2.69906e-39	73.3955	85.3154	74.3252	66.6675	52.6326	48.1935	16.9572	16.2055	23.8338	34.4597	34.406	19.2211	18.3662	25.2829	29.5429	26.918	4.93744	5.67825	7.06616	4.64666	6.99865	12.9567	11.4154	8.91319
DDB_G0288669	DDB_G0288669	NA	NA	Q54IL8	0.0106555	1.25765	2.47492	4.69639	5.61743	2.70603e-39	0.384965	0.382625	0.450018	0.568789	0.409341	0.280616	0.265975	0.329387	0.686973	0.499038	0.596103	0.658661	1.60655	0.741277	1.10237	1.16472	3.70937	0.935205	2.60376	3.44269	4.22938	4.11227	5.33228	6.92698
DDB_G0273915	iliE-2	iliE	concanavalin A-like lectin/glucanase superfamily protein	Q556P7	-2.8034	-2.79715	-2.39694	-2.38832	-2.52187	2.80583e-39	85.444	94.2114	73.8805	67.0007	13.6412	10.0261	5.51651	4.8456	9.92321	11.5167	8.12401	11.496	17.1686	9.88454	12.7651	23.3326	11.9811	8.88477	7.92659	16.0144	10.2458	16.1483	7.19779	11.7041
DDB_G0291714	abcB3	NA	ABC transporter B family protein AbcB3	Q8T9W4	2.85437	1.03927	1.27564	4.34927	5.32259	2.82215e-39	4.2099	6.78787	9.35848	10.2871	84.2925	61.6521	9.14901	22.5822	9.4203	15.1616	16.0821	18.2019	10.6633	16.807	18.5973	38.2251	191.933	98.6239	47.8832	114.127	195.917	409.204	241.516	155.992
DDB_G0290371	DDB_G0290371	NA	transmembrane protein	Q54G71	4.07234	3.20378	4.0923	2.51059	0.554176	3.21433e-39	95.5032	51.5702	50.7211	42.2774	863.566	580.893	897.414	506.802	571.854	657.91	349.31	486.778	1305.68	917.748	700.838	1505.04	224.139	147.396	331.784	362.322	52.9264	129.959	54.8633	69.9783
DDB_G0288055	DDB_G0288055	NA	K+ potassium transporter	Q54JK9	3.68424	1.58442	0.483179	-0.430928	0.391196	3.33319e-39	129.772	140.503	211.809	237.895	2746.11	2260.98	891.459	1200.3	535.519	567.225	528.198	388.568	201.185	338.051	213.737	341.075	74.9187	123.097	74.9364	102.558	67.5874	457.722	262.506	68.9588
DDB_G0279551	DDB_G0279551	NA	NA	Q54WM3	1.56446	-0.50202	-1.20179	-1.46422	-1.68665	3.41709e-39	18.6315	12.8476	14.1496	9.05358	47.059	26.0016	34.025	12.6185	9.30854	8.45106	8.76723	7.04193	6.08854	7.62633	5.06345	6.00664	3.2087	2.29182	4.79714	4.3372	3.0033	4.44042	3.4205	3.32764
DDB_G0288533	macA	NA	cell fusion related protein	Q54IT4	-1.43975	-3.58508	-4.08806	-4.79917	-2.83575	3.60535e-39	10.5973	14.7678	16.9554	17.5195	4.88095	4.52221	1.73353	3.79879	1.49668	1.38456	0.640319	1.93164	0.761429	1.4793	1.44981	1.45116	0.409696	0.935205	0.404659	0.91013	1.02009	1.88919	2.61866	2.03462
DDB_G0268284	tgrO4	NA	immunoglobulin E-set domain-containing protein	Q55GQ0	-0.375637	-0.713039	3.93174	10.2086	12.1201	4.51344e-39	0.214969	0.342556	0.235116	0.393517	0.29131	0.192553	0.12699	0.107515	0.187551	0.211535	0.186632	0.198257	0.99182	0.23117	1.10237	2.57314	29.8796	57.1351	7.37906	44.3024	203.766	52.5593	103.546	143.49
DDB_G0276509	DDB_G0276509	NA	unknown	Q86HV5	0.0967549	0.6496	3.32908	7.23333	7.19741	4.57193e-39	0.214969	0.20645	0.235116	0.393517	0.29131	0.192553	0.21544	0.107515	0.275225	0.391629	0.355704	0.198257	0.549935	0.23117	0.451217	1.27989	3.29975	1.70523	2.32904	3.09834	3.37662	1.93065	2.61866	2.89715
DDB_G0277701	apeA	DdapeA, class II apurinic/apyrimidinic(AP)-endonuclease	DNA-(apurinic or apyrimidinic site) lyase	P51173	-2.08421	-2.06736	-2.30438	-3.35865	-2.93662	4.63077e-39	169.183	181.521	198.126	183.018	48.8405	48.9396	17.5746	12.6683	35.0058	48.8703	31.7138	34.3477	25.2789	46.9473	42.2563	36.9566	19.1362	11.2162	8.82606	12.066	15.0093	34.068	15.6321	13.5825
DDB_G0274699	wfdc	NA	WAP four-disulfide core domain protein	Q555M1	-0.140272	1.62413	0.546149	3.46791	7.60394	4.81596e-39	0.214969	0.295897	0.235116	0.337647	0.29131	0.192553	0.12699	0.107515	0.187551	0.211535	0.551156	0.40728	0.203924	0.441628	0.377937	0.399281	0.586222	0.368083	0.358019	0.542343	4.01625	1.88919	2.70785	4.88633
DDB_G0275547	DDB_G0275547	NA	phosphoesterase, PA-phosphatase related-family protein	Q8MXL9	0.902607	-2.00007	-1.53861	-1.46583	-1.45407	4.95219e-39	49.486	50.732	49.0449	40.2116	92.4619	62.8127	65.2185	39.57	12.4375	13.3392	7.36012	8.70575	18.8833	18.6628	11.9523	16.8786	12.8897	6.78613	15.9815	13.405	9.55384	18.5214	12.5695	14.9778
DDB_G0289051	DDB_G0289051	NA	NA	Q54I35	2.80266	2.24366	2.55567	4.22203	4.18742	5.1766e-39	4.02172	2.74981	3.25835	3.41285	21.71	15.4716	16.8846	7.83552	15.0913	11.5996	13.9923	12.0325	23.6732	15.854	11.5698	24.9323	60.201	25.9016	36.1157	42.8606	44.7311	48.4275	35.3813	47.0663
DDB_G0277799	DDB_G0277799	NA	NA	Q54Z71	0.853756	1.12506	1.38908	2.62646	3.53121	6.31696e-39	2.8912	2.50494	3.6364	3.3459	4.93194	3.99606	3.26305	3.0508	5.89904	6.46181	3.65863	7.04193	7.12363	6.42149	10.0397	8.71242	10.55	19.0254	7.49639	14.4351	24.2693	17.7441	27.6593	30.4858
DDB_G0281241	coq2	NA	4-hydroxybenzoate nonaprenyltransferase, para-hydroxybenzoate nonaprenyltransferase	Q54U71	-0.865229	0.499939	0.327673	-0.125372	3.09419	6.64595e-39	12.5498	13.5778	16.3395	19.9188	8.26931	5.8229	5.95248	3.2503	13.6387	11.7652	37.7412	15.1978	15.3995	32.003	21.6564	13.7892	8.20994	8.36015	12.5799	12.2033	86.4257	90.4823	105.587	145.69
DDB_G0267896	DDB_G0267896	NA	NA	Q55FZ1	-0.100769	2.3383	2.75265	3.6009	3.47037	6.92266e-39	0.904314	1.13236	1.52874	1.4251	0.924774	1.01171	0.703119	0.696604	3.91307	6.21308	4.42372	3.06555	7.23257	7.77691	6.54767	4.7353	9.89115	5.56161	8.94337	7.60166	10.3256	9.519	5.86539	6.28268
DDB_G0272262	DDB_G0272262	NA	NA	Q559Z7	2.72401	1.6115	2.10272	4.83363	5.26991	7.1303e-39	0.943996	0.878106	1.14012	1.11475	3.52881	2.47038	5.26217	1.85274	1.29757	2.22494	3.05402	2.36446	2.65084	3.95912	2.75963	4.7906	20.0675	4.39497	14.6912	16.4264	13.732	32.0225	16.3422	22.4368
DDB_G0293020	DDB_G0293020	NA	unknown	Q54CF2	-0.365854	2.0091	2.74505	4.36361	4.29939	7.29525e-39	0.530499	0.61386	0.660162	0.831839	0.505212	0.326989	0.434768	0.329387	1.09712	1.04269	2.00332	1.82316	2.81504	1.93919	1.59696	4.2927	4.20981	3.28584	5.18845	7.39557	3.80308	5.71104	5.33228	6.22899
DDB_G0288947	DDB_G0288947	NA	unknown	Q54I73	-1.70018	-2.57933	-2.88237	-5.05838	-4.3977	7.79838e-39	608.632	674.635	464.848	407.09	158.606	176.781	38.9274	82.4624	80.8655	150.985	22.7528	52.692	39.1581	52.7645	85.5093	120.074	11.4586	16.5195	8.00481	10.9328	14.2109	31.1224	19.7152	17.6073
DDB_G0284345	cyp556A1	NA	cytochrome P450 family protein	Q54PT3	-1.01604	-1.6503	-1.24906	-1.22933	4.0036	8.45663e-39	0.384965	0.487751	0.923497	1.0449	0.409341	0.47244	0.12699	0.272196	0.187551	0.211535	0.50523	0.331626	0.451889	0.441628	0.451217	0.481297	0.355366	0.160968	0.25245	0.422082	3.96296	3.41438	3.77645	8.96687
DDB_G0281291	DDB_G0281291	NA	putative transcription coactivator	Q54U38	-0.316368	2.3955	1.49774	-0.124742	-1.29541	1.02273e-38	285.163	211.318	281.833	266.55	142.064	175.206	177.246	72.5488	1105.1	1188.85	2010.09	702.721	869.347	1055.45	748.44	505.157	205.719	137.782	176.933	166.821	61.1216	133.805	78.8717	63.4857
DDB_G0272514	DDB_G0272514	NA	NA	Q7KWT8	2.73448	3.19181	2.50715	3.86393	4.19329	1.04195e-38	6.5785	6.46308	7.06461	5.91844	41.1036	24.0671	37.2206	15.4582	44.3622	42.5761	61.0066	54.8375	43.9477	42.2835	28.2046	34.9709	64.3574	47.5787	73.6854	81.4805	102.79	82.3004	98.4423	76.5783
DDB_G0288003	DDB_G0288003	NA	EGF-like domain-containing protein	Q54JJ9	0.160846	-2.72245	-4.1281	-3.76383	-2.77748	1.1072e-38	59.5828	22.8806	15.1419	12.5871	34.1047	30.7275	19.3903	10.4762	4.86441	4.13904	2.97335	3.17326	1.71707	1.78639	2.37379	2.12678	1.35888	1.58756	1.26503	2.71925	1.50599	6.73507	2.88613	3.11244
DDB_G0293754	DDB_G0293754	NA	unknown	Q54BC5	0.130874	0.178638	3.34055	7.15441	6.8611	1.11599e-38	0.214969	0.20645	0.343519	0.337647	0.205207	0.192553	0.12699	0.272196	0.187551	0.211535	0.355704	0.198257	0.642464	0.507476	0.575121	0.870706	3.93687	0.995144	2.56453	2.27059	2.54967	1.72306	1.94855	2.73562
DDB_G0270750	DDB_G0270750	NA	Kelch repeat-containing protein	Q55C86	-0.133664	1.39102	0.702633	0.67745	3.14672	1.29451e-38	10.7851	11.0084	22.0532	23.9842	10.0517	10.5514	13.7251	6.58982	34.3914	38.1038	54.4168	31.183	23.9454	33.3069	32.0283	27.4144	19.8404	20.8902	20.5558	18.349	121.495	94.0413	135.054	119.236
DDB_G0274495	DDB_G0274495	NA	HTTM domain-containing protein	Q86HP1	-3.95711	-4.01808	-2.82768	-3.15493	-2.8966	1.3543e-38	180.931	138.88	209.996	213.672	13.2848	9.39028	6.02514	5.34399	5.00426	9.27971	10.8574	14.7686	11.7794	38.372	26.5318	28.8485	9.70941	10.1671	18.4837	20.4432	5.58764	38.4454	23.1769	14.8704
DDB_G0283337	DDB_G0283337	NA	putative protein kinase, ankyrin repeat-containing protein	Q54R95	-0.0315691	-0.858324	0.427782	3.41981	2.96188	1.5493e-38	1.75483	2.28701	3.8768	3.14496	3.06892	2.16427	1.18451	1.35227	1.58173	1.38456	1.43387	1.11209	3.19779	1.68428	3.3849	7.44266	30.561	17.9182	9.96009	19.4133	17.0582	25.6403	8.26346	13.1531
DDB_G0275653	xrcc1	NA	BRCT domain-containing protein, putative DNA repair protein XRCC1	Q86H44	-1.89042	-2.29622	-2.40056	-4.1282	-3.52453	1.66122e-38	82.8166	90.1825	77.1645	80.3285	21.8372	22.8234	7.73246	10.7253	14.7281	26.0119	7.80238	10.4229	7.88616	11.2893	22.947	23.6084	3.45907	4.74503	3.03507	3.33941	4.01625	6.03878	6.04307	7.46384
DDB_G0278559	DDB_G0278559	NA	unknown	Q54XW0	-0.251294	0.105439	2.25009	6.54763	6.92591	2.47946e-38	0.214969	0.20645	0.235116	0.337647	0.205207	0.192553	0.12699	0.107515	0.187551	0.211535	0.29562	0.198257	0.416969	0.441628	0.24354	0.553513	1.40488	0.875029	1.02615	1.19333	1.02009	2.30293	1.40936	1.49316
DDB_G0268184	DDB_G0268184	NA	putative glycosyltransferase	Q55FB2	0.240196	0.698086	1.80319	3.69235	4.12919	2.64172e-38	1.25644	1.04822	0.923497	0.795582	1.29407	0.983002	0.777952	0.272196	1.29757	2.14134	1.18775	0.774886	3.30707	1.4793	2.08356	4.67999	7.96002	5.44497	5.38408	7.18947	9.68691	9.9283	7.19779	10.6307
DDB_G0287367	DDB_G0287367	NA	unknown	Q54KF5	1.17906	-0.78379	-1.23468	-1.73637	-2.2423	2.66153e-38	30.3055	19.3652	22.669	17.5195	60.0895	40.6212	34.3518	19.2943	13.4432	11.2682	9.69178	10.5302	8.53967	12.2425	9.32233	9.20919	5.52848	3.81136	4.83627	5.54034	2.54967	8.7822	2.70785	2.68176
DDB_G0289555	arkA	ARCK-1	ankyrin repeat-containing protein, PKC domain-containing protein, PE/DAG binding, GRAM domain-containing protein, protein kinase, TKL group, tyrosine kinase-like protein, ARK family protein kinase	Q54HC6	0.0868255	1.97347	3.96275	5.29802	5.43854	2.72851e-38	4.96225	5.05521	7.57826	6.91932	2.96665	3.35868	2.53537	7.2376	29.6154	33.6315	9.531	17.7191	113.178	34.2096	93.6818	159.233	148.393	298.841	68.3686	181.514	217.097	160.846	198.514	234.225
DDB_G0269788	DDB_G0269788	NA	C-4 methyl sterol oxidase, methylsterol monooxygenase	Q55D54	-1.19344	-3.15967	-2.66205	-3.25405	-3.01776	2.79521e-38	245.302	194.446	199.836	178.92	60.0895	50.8465	73.9337	41.1143	24.1411	24.5211	12.4651	18.4165	22.9384	50.2571	32.8886	25.2081	12.6853	15.2375	14.5348	19.5849	10.991	41.6364	19.6265	12.5091
DDB_G0277667	DDB_G0277667	NA	cyclin domain-containing protein	Q54ZC9	1.96163	0.797459	1.35661	2.38816	3.58145	2.89884e-38	16.5293	17.364	24.7901	31.8481	104.067	65.0236	49.2405	40.2176	34.8382	36.6959	36.8973	32.6312	57.6633	66.204	50.5725	71.7041	124.75	49.6765	55.0374	121.405	162.95	272.118	170.112	268.78
DDB_G0274547	DDB_G0274547	NA	NA	Q8MP22	1.60647	1.3757	-0.433125	-1.23931	-0.849137	2.90609e-38	37.625	30.2087	26.227	22.0515	93.3272	86.4688	51.8188	36.9297	85.5576	82.4945	49.5146	59.1821	23.0201	26.4865	15.9203	23.112	7.4147	12.207	7.1835	9.04414	7.93029	19.8716	16.7416	8.69849
DDB_G0268012	DDB_G0268012	NA	response regulator receiver domain-containing protein	Q55FP2	1.04036	1.97895	2.65102	4.31319	3.56711	3.26583e-38	3.00441	2.69542	1.91228	2.50756	3.73306	4.18993	3.84482	2.40216	9.2806	9.77685	6.47548	7.47135	18.7744	10.5368	10.2788	20.2988	46.0738	20.8319	21.6114	41.3501	18.4685	37.1772	12.5251	19.9147
DDB_G0271800	DDB_G0271800	NA	NA	Q55AP5	0.243117	0.804616	0.0905646	2.81836	7.94082	3.59644e-38	0.214969	0.20645	0.400686	0.231581	0.374243	0.192553	0.12699	0.107515	0.275225	0.211535	0.457927	0.198257	0.203924	0.23117	0.451217	0.250883	0.435911	0.567642	0.25245	0.378868	6.20001	1.47278	4.93237	4.13411
DDB_G0287587	smlA	NA	small aggregate formation protein	P54661	-0.334112	-0.690258	-2.04185	-4.47265	-5.05859	3.75849e-38	2332.38	2125.15	2920.73	1720.46	1616.14	1408.35	1599.35	342.655	1267.42	1283.84	1342.8	710.713	612.129	740.178	417.046	311.457	59.5878	84.872	91.7469	44.68	19.799	100.75	77.3629	28.2321
DDB_G0275381	DDB_G0275381	NA	ribosome-associated membrane protein, stress-associated endoplasmic reticulum protein	Q553P6	-0.584014	-0.240434	0.443478	2.7407	2.27802	4.10168e-38	89.8355	72.9584	87.735	73.4647	44.0304	30.5617	46.1175	21.4364	57.6006	55.413	74.9497	48.5082	154.324	115.198	95.7369	99.8327	646.43	209.163	384.679	397.68	412.371	333.727	253.542	290.565
DDB_G0294561	cyp514A2	NA	cytochrome P450 family protein	Q1ZXC4	-1.41684	2.24233	3.15771	2.39917	3.6323	4.22657e-38	1.60219	1.13236	0.775214	0.867832	0.594023	0.47244	0.394688	0.209731	3.43704	4.96902	3.29595	2.63435	9.11145	8.07804	6.54767	5.3435	4.5964	2.35038	2.83907	2.92607	8.56908	7.22647	6.97575	7.57121
DDB_G0286847	DDB_G0286847	NA	NA	Q54L78	0.145413	2.64965	6.76542	7.52273	6.4615	4.31809e-38	0.436727	0.382625	0.495502	0.795582	0.335978	0.326989	0.12699	0.696604	2.08986	1.97393	0.98065	1.27758	26.4219	6.01976	11.0917	48.4841	30.1295	30.0973	15.2386	31.7722	13.9182	22.6537	10.0393	11.8115
DDB_G0290347	DDB_G0290347	NA	zinc finger RING-type pattern-containing protein	Q54G67	0.3937	1.06875	2.12849	3.32298	3.95951	5.94367e-38	6.65365	4.51341	4.87176	5.2509	7.19966	6.40382	4.68077	2.45207	12.1861	9.694	10.0937	7.90074	25.7416	13.7474	13.1476	44.568	52.2289	25.552	21.9241	53.0563	55.8533	81.5641	44.7451	74.5393
DDB_G0283479	abcH4	NA	putative non-transporter ABC protein	Q54QY9	-1.71361	-2.57835	-2.43409	-2.86285	-2.04002	5.99706e-38	88.5218	83.0982	86.7087	73.9978	29.8035	23.6801	9.54853	10.9246	10.482	15.9899	10.4555	12.5154	11.2077	15.8039	15.2511	22.5604	11.9357	8.88477	4.56232	8.08251	11.8958	20.0353	18.3838	14.7094
DDB_G0267934	fnkB	FNIPK-B	FNIP repeat-containing protein, protein kinase, STE group, FNIPK subfamily protein kinase	Q55FV4	3.6063	3.7477	8.42032	15.642	14.7093	6.2838e-38	0.214969	0.20645	0.235116	0.393517	0.29131	0.403837	0.353631	0.899616	0.564105	0.211535	0.457927	1.55119	7.75	1.22092	4.48844	24.1049	1254.78	415.673	546.372	901.554	401.834	861.533	324.502	305.643
DDB_G0288001	DDB_G0288001	putative long-chain-fatty-acid-CoA ligase	putative fatty acyl-CoA synthetase	Q54JK0	-2.07138	-1.30035	-2.47169	-3.67359	-3.76198	6.60431e-38	457.482	563.693	499.809	581.382	62.6854	95.9477	96.9565	61.6389	175.181	239.931	184.003	116.038	72.7395	85.7113	145.489	77.6608	18.0005	37.323	40.9243	20.0656	19.799	25.7631	43.9463	32.4175
DDB_G0287463	DDB_G0287463	NA	NA	Q54KC1	2.57745	1.54001	3.87212	4.9537	3.34485	7.37754e-38	1.67857	1.21607	1.14012	0.867832	6.30809	3.55273	3.19031	3.15055	3.57708	2.14134	2.28675	2.52644	16.4882	7.52594	8.17442	22.781	24.1105	14.5381	19.6957	20.8552	6.14677	12.261	6.97575	5.53088
DDB_G0285591	cmbl	NA	carboxymethylenebutenolidase homolog, dienelactone hydrolase family protein	Q54MZ9	-2.42572	-2.31455	-2.78907	-3.64405	-3.41334	7.76544e-38	200.899	177.682	228.639	272.114	46.55	40.0685	20.3708	11.2733	27.9954	35.1223	51.3228	32.2557	20.1897	52.7143	31.5025	23.6084	9.75484	9.05964	14.9258	16.8384	7.85044	30.5906	18.872	11.2211
DDB_G0268400	DDB_G0268400	NA	hssA/2C/7E family protein	Q55FV2	-0.379943	0.402762	-0.222918	3.3604	5.00921	8.8486e-38	0.325502	0.295897	0.495502	0.608221	0.335978	0.280616	0.31108	0.107515	0.398561	0.211535	0.50523	0.538003	0.339946	0.569011	0.377937	0.399281	1.45084	0.995144	1.0661	1.29855	4.14946	1.97209	2.88613	3.8116
DDB_G0267838	DDB_G0267838	NA	unknown	Q55G37	0.774086	1.86091	2.19536	2.56812	2.39727	1.02471e-37	14.7273	11.4412	14.9366	15.8199	23.4152	20.7506	14.2335	11.5224	40.1169	41.5822	55.5419	43.4662	69.5828	61.7911	60.0833	77.7711	76.3041	44.6651	47.1013	76.8461	48.6691	89.4186	49.4492	55.8663
DDB_G0291243	abcC7	NA	ABC transporter C family protein	Q54EK2	-4.5962	-3.32632	-2.66917	-2.42553	1.14692	1.12119e-37	2.32429	2.96726	5.72866	8.01992	0.474336	0.47244	0.21544	0.272196	0.500294	0.868449	0.85488	0.474607	0.732023	1.27285	1.30178	0.870706	1.45084	0.368083	0.449536	0.766019	8.30292	12.3838	7.77505	6.87329
DDB_G0276799	tfdp2	DP-2, DP2	transcription factor E2F/dimerisation partner (TDP) family protein	Q7KWP1	1.32171	1.7363	1.91009	2.54935	3.76787	1.12119e-37	2.24856	2.04141	3.15517	3.58018	5.64562	4.3007	3.99022	3.94836	9.53206	8.0367	5.95264	5.96819	9.08423	9.93471	8.27009	12.2443	10.6635	7.36914	8.74784	15.8771	29.4048	24.6584	19.9371	28.6077
DDB_G0281545	acaA	adenylyl cyclase, ACA	adenylate cyclase A	Q03100	5.03855	6.24538	6.35238	6.32928	5.99925	1.20143e-37	7.8558	6.51722	3.91114	5.98518	243.201	215.554	58.21	82.0638	547.864	553.56	192.561	297.868	466.621	348.281	327.483	905.627	490.101	339.922	193.313	363.318	266.747	476.172	251.412	248.015
DDB_G0280417	DDB_G0280417	NA	unknown	Q54VE5	0.962527	2.22629	2.9586	3.92831	4.62941	1.24633e-37	0.617887	0.61386	0.996287	0.831839	1.2418	0.954229	0.852389	0.437705	1.49668	1.72216	2.44848	2.63435	4.37144	2.64862	2.9522	4.95651	5.3921	4.21991	4.01431	5.60907	10.2724	4.97341	7.99706	8.53746
DDB_G0278117	sec61b	NA	protein transport protein SEC61 beta subunit	Q54YR4	0.168356	0.46557	1.18293	3.18562	2.23153	1.36846e-37	128.196	122.576	155.16	120.945	146.008	86.4688	118.672	64.8272	167.417	144.773	197.785	144.09	445.831	275.267	228.457	326.569	1269.34	617.93	874.41	813.055	634.573	479.649	458.877	436.139
DDB_G0269212	abcG11	NA	ABC transporter G family protein	Q55DQ2	-2.51558	0.268292	-0.603674	-3.45807	-3.51876	1.39455e-37	176.389	270.102	265.926	294.738	23.7716	45.4299	19.1724	26.6673	261.174	438.941	216.228	190.915	133.67	173.017	209.531	143.956	9.75484	25.0858	18.4446	11.0015	6.83893	23.9629	29.967	10.9528
DDB_G0282167	DDB_G0282167	NA	NA	Q54SW9	0.485308	-1.8963	-1.9201	-2.71352	-3.38196	1.68994e-37	64.3122	40.3487	28.9638	27.5497	51.8691	40.0685	57.0479	17.4011	11.4598	11.0196	7.52094	7.63237	10.6633	13.0953	11.4742	8.27081	6.00578	3.46105	4.83627	3.71802	1.85463	5.58813	2.97524	3.38142
DDB_G0271570	DDB_G0271570	NA	NA	Q55AW8	0.538569	3.04428	4.44127	6.93488	5.68275	1.77387e-37	0.325502	0.20645	0.343519	0.337647	0.205207	0.280616	0.31108	0.209731	0.398561	0.499038	0.596103	0.832005	1.27322	0.850855	0.794795	1.56461	3.3908	1.88147	3.07426	3.33941	0.938387	2.30293	1.99332	1.32993
DDB_G0287547	DDB_G0287547	NA	NA	Q54K72	0.493205	-0.0300478	1.04123	8.89525	9.28618	1.85806e-37	0.436727	0.20645	0.343519	0.337647	0.205207	0.280616	0.353631	0.272196	0.187551	0.211535	0.186632	0.474607	0.203924	0.366793	0.687573	0.810149	29.9705	7.31084	15.786	19.0013	26.4778	24.9448	26.106	24.4222
DDB_G0292560	racJ	NA	Rho GTPase RacJ	Q9GPQ9	0.00657278	0.780374	2.15672	3.04661	3.18718	1.90389e-37	17.8807	12.7665	16.6132	12.1871	10.7391	9.00321	12.9988	7.38708	18.9459	23.3616	32.1558	18.1482	79.1346	61.5905	46.7012	95.1446	104.695	43.4997	100.856	115.603	96.6963	140.391	85.9278	119.183
DDB_G0271834	DDB_G0271834	NA	NA	Q55AJ1	-3.14267	-3.24095	-3.77287	-2.81367	-2.29211	2.08307e-37	24.0369	44.1884	58.1103	65.0682	5.18686	6.43148	1.40453	3.10067	4.22094	3.47443	4.22244	6.18297	3.74394	3.15332	5.35083	3.24002	4.32352	6.72783	3.42689	5.47161	7.71735	5.34227	8.75184	7.83962
DDB_G0293196	pcp	NA	paracaspase	Q9GPM2	-0.391864	-2.82812	-1.68801	1.97741	2.23253	2.27679e-37	15.3279	9.60178	8.98194	9.22028	6.15523	3.60817	5.40751	5.64301	1.06833	0.868449	1.92222	2.25639	2.5687	2.74966	3.09651	5.89614	51.7065	8.47674	28.3749	43.9248	30.7352	66.3049	39.1091	41.2712
DDB_G0279101	DDB_G0279101	NA	NA	Q54XA1	3.67837	3.15863	1.50676	8.83595	11.0146	2.39241e-37	0.325502	0.295897	0.235116	0.231581	0.594023	0.438785	0.740593	0.272196	0.433627	0.596507	0.85488	0.331626	0.451889	0.23117	0.377937	0.685748	17.569	2.99372	2.95668	6.53677	61.095	13.0385	32.2747	23.188
DDB_G0291532	DDB_G0291532	NA	NA	Q54EG0	1.30295	0.384079	1.47812	3.76923	2.91313	2.54714e-37	16.1914	13.6319	23.5243	18.4526	36.5225	26.6373	42.7403	18.4972	22.6607	26.0947	15.841	19.7575	67.6778	31.652	37.7159	75.3443	243.581	94.5449	163.25	218.966	115.348	113.269	89.3449	113.924
DDB_G0284561	DDB_G0284561	NA	NA	Q54PH6	0.193084	-3.19851	-3.59488	-3.27066	-2.52654	2.80356e-37	19.4573	14.1999	11.0698	6.81925	17.8412	15.6374	6.60639	5.74268	1.9208	1.2144	1.39298	1.33248	0.848684	1.63314	1.93804	1.50794	0.965614	1.05489	0.620266	2.23604	1.02009	2.87991	2.03807	2.25054
DDB_G0279203	DDB_G0279203	NA	NA	Q54X56	1.06629	2.62824	4.56428	6.55229	5.09127	2.86922e-37	0.384965	0.487751	0.620618	0.393517	0.374243	0.403837	0.852389	0.329387	1.18324	1.55371	1.14651	1.11209	5.48911	1.58194	3.09651	6.50383	13.2078	6.66953	10.1947	11.7226	4.49577	5.54715	3.82093	4.02661
DDB_G0288591	DDB_G0288591	NA	short-chain dehydrogenase/reductase (SDR) family protein	Q54IQ3	-4.29232	0.156212	-0.946609	-3.29763	-3.13474	3.05248e-37	311.024	269.48	344.913	287.774	10.4336	12.7076	14.8509	4.24747	257.851	310.822	449.844	183.245	112.661	270.553	160.687	61.4454	18.046	20.9484	27.5148	18.5207	11.8159	45.2365	36.9345	17.3926
DDB_G0287695	DDB_G0287695	NA	FAD-binding monooxygenase	Q54K08	0.267135	-1.8284	-3.56212	-4.85052	-3.95246	3.1165e-37	102.785	46.7571	34.9848	21.9182	46.321	51.9519	57.3747	25.8702	9.0012	8.0367	10.5761	20.3476	2.45913	7.47575	5.92542	3.18453	1.17442	0.875029	2.01471	2.13234	1.23673	3.1267	3.10886	4.13411
DDB_G0280727	DDB_G0280727	NA	NA	Q54UY2	1.96504	3.33681	3.96632	4.5215	3.77965	3.58655e-37	0.783859	0.878106	1.56375	1.6977	3.06892	2.83156	3.29942	1.45249	8.91737	9.694	6.71676	6.77353	14.9913	14.8007	10.8526	16.327	15.6383	9.40937	13.1273	20.3402	6.20001	15.2891	7.46422	11.1674
DDB_G0276469	syn16B	NA	t-SNARE family protein, putative syntaxin 16	Q869U2	-1.78525	-1.83134	0.519338	2.22697	2.90023	4.51043e-37	0.864422	1.27168	1.84277	1.56167	0.707163	0.438785	0.353631	0.209731	0.361616	0.689436	0.683972	0.40728	1.85493	1.83737	1.93804	2.2944	6.46031	1.58756	3.42689	3.95886	5.93377	7.02173	4.62127	8.53746
DDB_G0283009	mcm8	NA	MCM family protein	Q54RN8	-1.47571	-1.652	-2.06313	-1.97495	-1.66624	4.821e-37	60.0333	70.2545	68.9887	64.4018	20.6664	19.3963	16.9572	9.57938	20.9011	18.3092	17.1671	17.0754	14.6102	16.0547	16.3028	19.5265	10.6181	15.9368	10.1165	12.8213	11.124	19.217	20.9135	16.3194
DDB_G0284015	DDB_G0284015	NA	PARP domain-containing protein, poly(ADP-ribose) polymerase, catalytic region domain-containing protein, BRCT domain-containing protein, WWE domain-containing protein	Q54Q95	-0.866418	-1.71686	-2.34822	-3.03529	-2.67006	5.68388e-37	140.657	112.95	88.0771	80.3951	46.4228	45.955	36.7849	28.3113	25.2304	38.7664	19.8997	28.4473	13.4126	19.8665	29.8297	24.2152	5.46029	12.207	10.3902	10.1774	8.72878	14.839	15.9427	14.3338
DDB_G0293668	DDB_G0293668	NA	NA	Q54BE3	0.664281	1.3235	1.10868	3.25559	4.71146	6.55094e-37	0.484742	0.583166	0.620618	0.903598	0.897965	0.838315	0.434768	0.384211	0.865089	0.689436	1.27001	1.33248	1.07677	0.507476	1.30178	1.62117	2.93546	1.11447	2.60376	3.06389	6.38637	6.20263	6.13191	7.51752
DDB_G0281207	DDB_G0281207	NA	EGF-like domain-containing protein	Q54U91	0.508961	-1.72099	-1.51429	-2.16545	-1.33238	6.7879e-37	34.2843	27.4505	29.3744	21.3518	48.3061	39.5987	23.5302	11.7715	7.07304	7.62231	9.57119	5.86079	7.6683	10.888	10.6135	12.465	4.96018	5.27	3.62273	5.0248	6.75907	13.2431	9.99489	6.71222
DDB_G0283087	DDB_G0283087	NA	putative cholinesterase, carboxylesterase, type B family protein	Q54RL3	0.215206	-1.42853	-2.43586	-2.89762	-2.07568	7.41736e-37	154.657	109.489	124.167	117.913	156.01	134.14	100.443	47.6902	43.2171	40.6712	30.9905	44.3244	17.8763	35.1123	20.557	21.7881	7.59648	11.2162	10.9767	20.0313	9.52722	36.9318	26.5498	24.5832
DDB_G0284089	cyp519B1	NA	cytochrome P450 family protein	Q54Q53	1.49157	1.76655	1.17627	-0.584159	-1.32668	7.49577e-37	25.7636	20.2846	24.4138	20.452	74.0107	58.2252	42.6677	19.9419	90.5569	66.345	62.0513	59.2358	61.5276	50.5078	37.7159	69.167	8.6189	12.3235	10.5857	12.3406	3.64318	12.302	7.2866	7.03435
DDB_G0281387	srfA	SRF, DdSRF	MADS-box transcription factor, SRF-related protein	Q54TY7	0.189512	0.793528	3.15746	5.94224	6.44125	1.01853e-36	1.14009	2.04141	2.22421	2.33943	0.951503	1.57756	0.627738	2.60179	2.1743	2.30849	1.1052	6.98825	20.4074	4.36154	19.3143	22.6156	44.9382	115.814	39.0478	103.622	94.4347	43.3137	118.767	182.016
DDB_G0276989	DDB_G0276989	NA	unknown	Q550N5	-0.211694	-0.79429	-0.158797	2.0835	2.96736	1.04743e-36	32.37	37.5095	23.2164	26.1835	23.8734	27.4664	7.0423	15.508	17.6331	17.8122	9.531	13.642	20.9245	16.3055	23.2338	53.0068	149.96	97.9829	40.2206	105.785	173.407	286.886	165.896	174.557
DDB_G0267700	DDB_G0267700	NA	NA	Q55GE9	2.30327	2.92625	4.51265	6.80941	6.42092	1.07083e-36	0.325502	0.20645	0.343519	0.441704	0.442499	0.56862	0.434768	0.384211	0.686973	0.499038	0.98065	0.474607	2.10249	0.850855	1.25219	2.07082	5.89214	2.58446	4.1709	3.71802	4.46913	3.16782	2.97524	3.27384
DDB_G0285981	DDB_G0285981	NA	type A von Willebrand factor (VWFA) domain-containing protein	Q54MG1	-1.48498	-0.241697	-0.939311	-3.26761	-3.87105	1.22998e-36	519.676	577.943	579.138	622.132	144.405	214.255	142.566	59.0484	474.578	508.093	457.478	239.028	261.762	336.747	354.821	236.117	52.5469	34.4676	50.8152	27.275	13.5989	60.5367	31.7422	25.1735
DDB_G0285553	cycL	NA	cyclin	Q54N22	-0.426574	-0.443407	-0.187085	1.72061	1.16816	1.62831e-36	19.3072	16.8772	21.6768	21.7516	13.463	11.9336	8.02305	7.93517	15.2589	14.5818	10.8574	10.3692	20.5979	13.6972	15.6813	22.1191	55.1815	51.949	37.1322	48.3875	40.0481	34.9681	33.5174	33.437
DDB_G0269214	abcG1	NA	ABC transporter G family protein	Q55DW4	-0.706049	-1.40483	-0.178176	0.800397	1.39507	1.64518e-36	213.548	193.824	226.963	246.725	115.494	127.728	62.3134	70.2074	74.2463	80.4241	65.6275	65.565	159.985	224.568	183.962	242.57	415.332	235.21	175.447	319.068	426.792	773.006	357.518	391.388
DDB_G0272919	DDB_G0272919	NA	unknown	Q1ZXN2	2.25713	2.37969	2.23356	4.73153	5.97287	1.82303e-36	1.67857	2.15063	2.0164	2.74263	7.93825	12.1547	3.40852	4.8456	10.7893	13.0079	6.03309	7.04193	10.5816	7.62633	5.4945	15.7753	71.6254	24.0369	9.25621	38.947	135.863	78.7822	46.3427	89.7244
DDB_G0268570	DDB_G0268570	NA	NA	Q55FG4	0.910725	0.01571	-0.931012	-2.35555	-2.43163	1.86345e-36	13.6761	14.2269	13.7732	11.1205	26.5712	25.0343	17.1025	7.18777	12.9683	13.2564	10.777	10.3156	5.87058	7.22477	6.69124	9.20919	1.45084	2.05746	2.56453	2.23604	0.883721	3.98917	2.39557	1.92655
DDB_G0272658	sigN1	NA	SrfA-induced protein N1	Q7KWN7	-0.0140972	0.136218	0.996134	3.38022	5.57909	1.90288e-36	0.701908	0.552	0.812712	0.939164	0.442499	0.366981	0.777952	0.384211	0.595302	0.499038	1.14651	0.474607	1.93753	1.06402	1.25219	0.870706	6.48303	1.82275	2.48605	2.96053	17.9364	10.0511	11.5486	20.666
DDB_G0289395	crlB	NA	cAMP receptor-like protein, G-protein-coupled receptor (GPCR) family protein	Q6UUW5	-0.24984	-1.0647	-0.615741	1.81035	3.50084	2.07926e-36	1.37215	1.24389	1.56375	1.25335	0.734857	0.867435	1.29461	0.272196	0.532472	0.689436	0.85488	0.658661	0.934839	0.904742	0.794795	1.39423	4.57366	0.995144	2.56453	3.71802	7.45117	11.5653	9.55096	10.094
DDB_G0274109	paxB	NA	paxillin	Q8MML5	1.50912	0.725397	0.726784	3.01404	2.76861	2.14411e-36	194.293	240.358	214.477	230.232	448.607	423.537	375.481	477.709	369.203	255.335	318.651	376.446	494.923	257.615	383.735	416.856	1028.2	1655.61	1362.58	1302.41	1354.26	1052.13	1196.48	1244.49
DDB_G0268412	DDB_G0268412	NA	NA	Q55FR0	0.0922813	-1.58304	-2.49402	-3.21826	-2.81784	2.31874e-36	102.56	76.3384	53.321	41.3445	71.9747	71.1587	52.2908	21.6357	18.4431	21.2081	19.096	19.4357	9.11145	17.76	10.8526	12.9064	5.30117	7.31084	4.75801	4.5779	3.74978	13.816	10.4388	5.15492
DDB_G0278069	gacII	RacGAP	SH3 domain-containing protein, RhoGAP domain-containing protein	Q54YV1	-0.124112	0.767807	3.71078	8.12125	8.86857	2.56595e-36	0.701908	0.791691	0.699025	0.486115	0.335978	0.660606	0.21544	0.490357	1.15457	0.499038	0.812577	1.38729	9.38371	1.11653	6.16477	5.89614	26.6998	168.315	24.5827	69.1908	170.985	28.4632	111.445	168.118
DDB_G0276245	DDB_G0276245	NA	acyl-CoA oxidase	B0G110	-0.297774	-0.961835	-0.019029	0.0392305	4.95302	2.65134e-36	0.574738	0.342556	0.495502	0.568789	0.335978	0.366981	0.265975	0.272196	0.321575	0.391629	0.186632	0.331626	0.339946	0.441628	0.794795	0.481297	0.409696	0.291239	0.308387	0.422082	3.88302	1.17811	5.95423	6.28268
DDB_G0279859	DDB_G0279859	NA	EGF-like domain-containing protein	Q54W81	-0.435832	-3.23443	-3.73586	-5.05314	-3.99199	2.65369e-36	40.8905	24.1786	15.5183	10.5204	21.2264	17.047	8.09569	3.59936	3.54908	1.80619	2.24629	1.49663	1.77225	2.49696	2.37379	1.734	0.848646	0.935205	0.578439	0.65582	0.66255	2.63286	1.90376	0.722374
DDB_G0280307	DDB_G0280307	NA	beta-lactamase family protein	Q54VJ1	1.61271	3.29113	7.62235	8.7011	8.39465	2.73778e-36	0.864422	0.935145	3.94547	7.11946	1.88967	1.60561	7.55085	13.1665	34.7824	20.9596	24.3602	31.2366	773.992	304.051	316.491	1007.44	1216.9	866.861	508.646	978.724	838.734	1006.11	565.871	757.387
DDB_G0280415	DDB_G0280415	NA	profilin/allergen superfamily protein	Q54VE6	-0.43305	-0.412085	-1.14033	2.71315	6.02788	2.90329e-36	0.384965	0.20645	0.235116	0.393517	0.205207	0.192553	0.21544	0.107515	0.187551	0.211535	0.29562	0.198257	0.203924	0.23117	0.24354	0.250883	0.487088	0.368083	0.493252	0.618463	2.3093	1.17811	2.57406	3.22005
DDB_G0274481	DDB_G0274481	SPX domain-containing protein, EXS domain-containing protein, SPX/EXS domain-containing protein 2	putative phosphate exporter 5	Q86HQ3	-2.6757	-2.07038	-2.17956	-3.25185	-2.95824	3.27773e-36	105.825	119.439	116.539	148.733	21.71	20.032	10.1296	4.94529	21.1245	30.0702	32.4772	15.5733	22.2036	26.1355	24.1897	37.7287	10.0502	11.4493	5.61883	10.3834	5.93377	14.6344	16.0759	14.3874
DDB_G0272901	DDB_G0272901	NA	EGF-like domain-containing protein	Q556M2	0.0305184	-2.70019	-3.02938	-3.16197	-2.60533	3.72399e-36	122.115	83.8553	71.5543	56.2718	102.158	87.9334	35.2234	34.4886	14.5047	14.5818	7.03845	8.49109	6.33372	13.0451	10.9482	12.7961	4.02786	10.4585	3.6619	9.73097	5.61427	18.8078	12.969	8.05434
DDB_G0286467	DDB_G0286467	NA	NA	Q54LU4	0.331504	-1.08066	-1.24435	1.73394	3.59039	4.16133e-36	4.05936	6.13826	7.23584	7.91988	8.7786	9.50087	1.29461	4.89544	3.10078	2.39198	1.22891	3.49622	2.32206	1.73536	3.81702	3.24002	17.2737	20.8902	9.09979	17.628	78.8425	22.4901	51.5793	77.5441
DDB_G0273213	aslA-1	aslA	putative acetyl-CoA synthetase	Q557X0	0.4463	2.12083	2.14677	5.01222	6.75845	4.18006e-36	0.214969	0.342556	0.235116	0.337647	0.335978	0.366981	0.12699	0.107515	0.321575	0.211535	0.50523	0.658661	0.416969	0.569011	0.575121	0.621029	1.6573	0.753722	0.578439	0.981411	2.52297	4.11227	2.35092	2.68176
DDB_G0271510	DDB_G0271510	NA	NA	Q86JJ1	0.400534	1.36142	1.79119	2.69795	3.98542	4.63652e-36	30.3055	28.8296	29.4086	32.5145	41.3836	43.0532	18.1556	18.9953	91.6182	86.9667	60.1226	51.0292	115.573	108.478	68.4949	167.12	259.934	116.105	55.8975	164.796	307.909	702.07	313.718	315.141
DDB_G0289669	DDB_G0289669	NA	Protein FAM10A5	Q54H74	-0.879404	-1.12649	-1.2537	-0.924047	2.28281	4.76512e-36	7.55529	6.24654	7.09886	6.11865	4.49847	3.80214	1.22124	1.40239	2.28681	4.056	1.88165	3.01168	1.68946	3.15332	3.76903	3.73899	4.39174	1.29249	1.42347	3.09834	25.3071	30.0179	17.6737	32.7394
DDB_G0288707	DDB_G0288707	NA	NA	Q54IJ8	-2.89616	-0.846368	-0.952302	-2.92757	-3.20597	5.67099e-36	64.0494	76.3654	93.1399	112.981	10.1281	11.1872	4.24466	7.08811	33.3859	68.0014	33.2005	30.3784	23.8093	37.2687	67.8736	53.6686	6.75573	9.93395	8.82606	7.25817	4.22938	10.0102	10.572	6.28268
DDB_G0291474	DDB_G0291474	NA	NA	Q54EK3	0.684103	-1.4019	-2.29017	-2.59425	-1.803	5.95371e-36	144.148	99.484	70.7333	58.3043	144.431	134.858	98.4817	73.3459	29.9505	29.0763	26.2087	35.0986	14.0658	20.7692	27.2487	16.9338	5.7785	17.1023	10.703	11.5852	10.4055	24.1675	28.8575	22.0075
DDB_G0289143	DDB_G0289143	NA	transmembrane protein	Q54HY2	-0.0790883	1.95618	2.1647	1.51872	4.55516	6.6547e-36	0.617887	0.820628	0.886813	0.759015	0.789739	0.56862	0.434768	0.329387	1.35457	2.30849	2.44848	1.38729	2.32206	3.1029	1.79218	2.62881	1.33586	1.35163	0.578439	1.6472	5.88053	4.48143	9.28459	12.4555
DDB_G0284147	DDB_G0284147	NA	NA	Q54Q64	2.23638	2.80057	3.35483	4.30941	5.3595	6.80533e-36	0.574738	0.295897	0.450018	0.52823	1.11054	1.01171	0.551563	0.384211	0.981631	0.868449	1.43387	1.49663	2.21232	2.04085	1.64586	1.50794	2.95823	1.52866	1.62095	2.85715	4.62895	5.26031	4.31009	4.56399
DDB_G0284325	DDB_G0284325	NA	NA	Q54PV3	0.1104	3.30314	5.21196	4.69396	4.38695	7.08591e-36	2.36215	2.99443	3.94547	4.48281	3.22227	3.60817	1.18451	2.55189	44.9487	39.2633	13.9923	16.1634	124.417	74.2276	74.3257	220.013	106.194	50.434	28.0621	55.0473	42.5493	108.605	33.1179	41.4858
DDB_G0289687	DDB_G0289687	NA	NA	Q54H61	0.266589	-0.054438	-1.39099	-2.57806	-2.79822	9.81472e-36	17.3176	17.5804	13.6022	11.5538	18.7829	16.9365	12.5266	5.74268	11.1525	13.3392	16.7251	9.88631	5.65261	5.46725	7.45683	5.67511	1.6573	1.52866	2.52529	2.44325	0.965657	2.75642	2.30627	2.19658
DDB_G0289999	DDB_G0289999	NA	NA	Q54GQ3	-1.24105	-2.08533	-3.03516	-2.88811	-2.48588	1.09768e-35	42.8799	37.0228	50.5159	43.6769	15.3722	14.2278	13.7977	6.73931	8.52619	9.44542	8.60643	9.24239	4.78045	9.13189	4.48844	4.45871	3.2087	2.99372	5.7362	5.74652	3.3233	9.10968	6.35399	7.14173
DDB_G0289271	gins1	NA	GINS complex subunit 1	Q54HR6	0.0223322	0.684928	0.812345	2.01571	3.46596	1.11639e-35	1.25644	1.38252	2.50062	2.37307	1.63165	1.23953	1.47772	0.899616	2.76425	2.72554	2.28675	2.31044	3.08847	4.51239	2.85594	2.35021	5.52848	4.74503	3.89685	5.09355	16.7655	8.70033	12.7914	14.1728
DDB_G0271878	DDB_G0271878	NA	NA	Q55AI0	2.99206	2.83735	1.96252	1.60365	0.566725	1.18526e-35	57.5184	41.241	61.9759	70.2327	440.412	318.938	367.746	183.59	377.191	370.12	394.273	333.215	332.896	177.33	180.808	251.009	153.89	101.596	116.337	154.017	76.6606	68.2277	70.5731	58.9248
DDB_G0281571	comE	NA	ankyrin repeat-containing protein, FNIP repeat-containing protein	Q54TS2	2.85275	2.31925	1.62714	1.05643	0.946303	1.36368e-35	3.64519	3.56453	3.01753	3.01092	24.0006	21.9113	10.6018	8.48325	13.527	15.4101	14.5951	10.4229	8.53967	10.6873	10.3744	10.92	4.32352	5.8532	4.9928	4.30281	4.22938	6.20263	6.57606	3.11244
DDB_G0286145	DDB_G0286145	NA	dullard-like phosphatase domain containing protein	Q54M72	0.207037	1.79847	2.24666	3.12897	3.05501	1.41893e-35	7.29233	7.13969	9.52963	8.58679	8.37117	9.05851	7.0423	2.80138	27.4648	30.3187	23.7976	18.5237	44.1927	31.8024	30.7378	52.6758	75.5546	29.6894	43.2309	54.5324	46.1679	80.3368	37.8665	52.3248
DDB_G0292340	DDB_G0292340	NA	patatin family protein	Q54DE7	0.344153	0.302198	-0.284167	1.5228	2.59011	1.4447e-35	11.6862	12.9828	10.0431	10.1871	15.4231	13.1222	7.65982	6.09151	12.0744	12.1795	12.8268	12.2471	7.53214	6.32107	13.1954	11.9133	32.1963	23.4542	16.5288	23.6703	59.738	37.2999	55.2183	58.9248
DDB_G0274021	rnrB-2	rnrB, nrdB, RNR, class I ribonucleoside reductase, ribonucleotide reductase small subunit	ribonucleoside-diphosphate reductase, small subunit	P42521	-0.429334	0.108943	0.730601	1.6851	3.40736	1.47863e-35	32.3325	42.8905	78.3276	76.9632	46.1428	35.5362	19.0272	18.2481	57.1538	71.3969	48.2689	42.7153	102.701	166.398	74.0389	65.5268	260.138	78.404	79.4322	146.224	491.024	607.939	383.08	524.942
DDB_G0270766	DDB_G0270766	NA	short-chain dehydrogenase/reductase (SDR) family protein	Q55C33	-1.78444	-1.40988	-1.70975	-2.89411	-2.46347	1.4821e-35	142.684	147.425	111.578	94.8224	30.1853	37.4431	21.0245	14.3124	48.2444	53.6738	30.0261	31.2366	28.844	40.0269	46.9879	42.3067	12.4809	15.5288	9.09979	12.169	12.2417	28.6678	16.1647	17.4463
DDB_G0292014	psiK	NA	PA14 domain-containing protein	Q54DV5	3.71313	6.12959	8.34508	10.9642	11.3127	1.67087e-35	0.783859	1.24389	1.2469	4.11524	10.0008	8.67143	4.78979	31.0512	144.292	158.521	33.6827	70.6606	662.827	218.902	367.294	880.421	1949.07	3667.8	1105.69	2298.52	3253.97	2824.22	3143.32	3057.16
DDB_G0267702	DDB_G0267702	NA	NA	Q55GE8	7.37263	6.0594	4.79133	8.79736	9.05455	2.22181e-35	0.325502	0.20645	0.343519	0.337647	3.55434	4.35608	4.46273	2.50198	1.58173	1.80619	2.5293	2.90392	2.07502	0.741277	0.575121	1.84652	19.159	4.16156	6.47945	9.38756	18.4685	9.3962	10.35	10.9528
DDB_G0269672	DDB_G0269672	NA	unknown	Q55DF9	3.26165	1.97977	2.20205	3.60435	6.8478	2.40987e-35	0.214969	0.342556	0.495502	0.231581	0.897965	0.983002	0.551563	0.384211	0.398561	0.391629	0.85488	0.474607	0.485467	1.01126	0.575121	0.748609	0.872115	0.63046	0.784556	0.981411	5.61427	2.01351	6.26516	6.71222
DDB_G0276087	DDB_G0276087	NA	Monoglyceride lipase	Q75JJ5	2.13667	3.51742	3.36534	4.8324	4.99581	2.49318e-35	2.28643	2.69542	4.22005	4.2155	9.08416	8.25669	12.7445	7.13794	22.577	20.3799	54.015	26.1408	31.8376	34.8114	31.4069	35.0812	108.919	34.2346	42.0972	65.8609	63.9953	108.932	63.1176	77.5441
DDB_G0271066	DDB_G0271066	NA	GNS1/SUR4 family protein, very long chain fatty acid elongase	Q55BY4	2.045	1.75089	1.22466	-0.237422	-0.671236	2.51717e-35	70.3552	48.2714	62.0443	47.0089	227.143	172.304	213.559	73.2961	169.791	190.654	192.401	143.768	173.21	142.979	117.769	131.27	31.2651	37.0316	40.7289	30.0557	24.5088	39.3455	29.5232	21.2026
DDB_G0290533	DDB_G0290533	NA	NA	Q54FY4	0.915503	0.928298	-0.136572	1.79606	6.63139	3.36529e-35	0.384965	0.382625	0.343519	0.231581	0.505212	0.505158	0.21544	0.107515	0.321575	0.211535	0.457927	0.59909	0.339946	0.441628	0.24354	0.250883	0.658846	0.368083	0.153106	0.46335	6.75907	2.13765	4.13224	5.20863
DDB_G0275245	DDB_G0275245	NA	NA	Q554H4	-1.1701	-0.829954	-2.30434	-4.69498	-4.25928	3.42419e-35	58.2691	47.8658	24.3796	20.9852	9.79709	13.9238	12.3087	7.73587	15.8454	21.9535	22.351	12.0325	6.19751	8.88099	12.9085	4.01592	0.918933	1.35163	1.1856	1.95933	1.15566	2.75642	2.57406	1.22078
DDB_G0277681	bzpH	NA	putative basic-leucine zipper (bZIP) transcription factor	Q86AF3	-0.0249784	-1.24415	-0.881437	1.39429	2.17073	3.4906e-35	44.7942	33.2101	26.0559	25.817	20.1574	22.6023	17.7925	24.2761	10.9569	16.9839	7.2797	12.7836	12.4327	11.2893	29.3039	19.6368	72.3067	61.5054	48.4696	83.3685	115.269	114.864	101.682	151.109
DDB_G0270570	DDB_G0270570	NA	NA	Q55DN0	0.521578	2.0572	3.1597	4.9292	4.69775	3.64759e-35	0.530499	0.419442	0.580206	0.795582	0.707163	0.690685	0.513055	0.107515	1.52505	1.29963	1.43387	0.774886	3.41632	1.63314	2.08356	3.57275	8.0509	3.86974	4.6406	5.57471	7.2116	5.71104	3.5095	4.13411
DDB_G0274849	DDB_G0274849	NA	NA	Q555M7	-0.0234346	-0.0239212	0.340015	4.23673	10.2738	3.88316e-35	0.214969	0.20645	0.235116	0.231581	0.205207	0.192553	0.12699	0.107515	0.187551	0.211535	0.186632	0.198257	0.293258	0.23117	0.24354	0.250883	0.263983	0.291239	0.308387	0.46335	2.97663	0.789487	3.5985	3.38142
DDB_G0292828	DDB_G0292828	NA	NA	Q54CP7	-0.0435591	1.5495	3.38479	6.42131	7.0889	4.48257e-35	0.214969	0.20645	0.538646	0.52823	0.29131	0.403837	0.21544	0.209731	0.275225	0.211535	0.812577	1.00089	0.99182	0.685234	1.79218	2.7957	10.2319	2.75991	3.23101	8.25424	10.2724	12.1792	7.59743	11.0064
DDB_G0287971	DDB_G0287971	NA	NA	Q54JL6	3.75317	4.40772	5.82169	6.20603	4.40086	4.87652e-35	3.30608	1.7952	1.91228	1.59572	29.9817	21.635	14.6693	9.03132	57.7682	40.2571	18.654	22.386	133.751	84.2571	53.9658	155.428	132.358	73.2179	72.3171	115.603	18.7879	69.8231	22.9107	23.7246
DDB_G0290143	DDB_G0290143	NA	NA	Q54GI1	-0.384056	-1.87178	-2.80504	-2.5817	-2.45198	4.97632e-35	28.8792	21.9341	25.2349	18.086	18.7829	14.062	13.1077	5.4935	4.89238	5.13495	7.40032	5.32375	3.63476	5.01505	3.09651	3.2955	3.75488	2.75991	2.72143	2.7882	2.92328	6.28455	3.33148	2.41233
DDB_G0289497	DDB_G0289497	NA	unknown	Q54HF8	0.477849	0.435168	0.406484	3.1671	3.82544	6.29091e-35	1.56395	1.41016	2.22421	1.79944	1.99262	1.57756	1.8795	1.15151	1.66665	1.2144	3.13468	1.93164	2.15742	2.09164	2.37379	2.85129	10.868	3.98647	11.7197	11.6196	21.5552	8.12721	12.969	18.7342
DDB_G0282993	sodC	SOD	superoxide dismutase	Q54RQ1	1.21187	0.0658621	-1.24697	-1.80543	-1.80587	7.62421e-35	1548.93	1051.59	1147.65	1011.47	2710.18	1909.1	2560.5	975.727	1440.8	1181.4	890.434	908.956	471.846	745.343	426.701	348.024	220.46	216.68	247.068	274.098	155.553	438.167	323.259	184.001
DDB_G0287703	DDB_G0287703	NA	NA	Q54K04	-0.07316	-1.31981	-1.80045	-3.9109	-2.82636	7.71741e-35	55.9044	35.7249	24.3111	19.7522	36.5734	37.6642	14.9235	10.1772	11.6553	11.8481	12.867	10.3692	6.8785	12.4933	11.2351	10.2026	1.56561	2.70143	1.34431	2.09775	2.33602	6.81697	4.26563	3.38142
DDB_G0272396	DDB_G0272396	NA	putative transmembrane protein	Q559Z3	2.56389	3.13944	3.07302	1.19388	0.23835	8.08202e-35	82.7416	52.787	67.9966	71.8987	353.832	304.153	379.838	142.043	807.741	688.552	346.175	368.615	803.546	567.623	414.561	670.452	136.31	122.165	116.924	101.528	62.4786	98.8277	57.0378	50.7151
DDB_G0286369	DDB_G0286369	NA	NA	Q54LX1	-1.58292	-1.11434	-0.0398728	1.64345	1.98262	8.12975e-35	2.92894	3.42886	3.91114	3.51326	1.5281	1.01171	0.665509	0.645473	1.63836	1.80619	1.35204	1.27758	2.5687	1.93919	3.09651	6.72476	10.4818	6.55292	4.91454	8.32293	10.645	11.0333	7.99706	11.4358
DDB_G0280881	DDB_G0280881	NA	putative glutathione S-transferase	Q54UR0	0.314552	4.61144	5.22353	2.82494	0.977611	8.44379e-35	5.30065	3.72728	7.37281	8.11996	3.93724	4.32839	7.3329	4.79576	54.6122	114.711	277.224	69.856	205.594	404.295	220.715	96.5786	22.9748	30.5634	50.1897	24.5972	5.90715	16.5166	16.3866	4.72517
DDB_G0284295	iliG	NA	Endo-1,4-beta-glucanase family protein, glycoside hydrolase family 9 protein	Q54PU0	3.61003	1.58358	0.220993	0.637874	0.297875	1.00326e-34	3.90878	2.25974	1.6686	1.83331	26.1131	21.8284	17.5746	10.1772	6.56994	7.20789	7.76218	2.79613	2.54131	3.35493	3.62502	2.2944	2.93546	2.35038	3.30937	2.20148	2.49627	2.92106	2.93069	1.22078
DDB_G0284765	DDB_G0284765	NA	DUF3430 family protein	Q54P66	3.67301	1.07991	-0.132902	0.379903	0.766252	1.04275e-34	3.11757	2.85856	4.49451	4.48281	29.6254	20.5847	41.0336	24.5251	4.5567	4.47111	10.2947	8.27642	2.51392	5.51749	3.52899	2.57314	2.27444	2.17467	4.21005	5.74652	3.93631	5.34227	6.53165	4.77889
DDB_G0270138	rasU	NA	Ras GTPase RasU	Q55CB0	-0.0254997	1.23531	-1.51153	-2.98935	-3.31467	1.09204e-34	8.00605	8.03264	7.61251	10.6538	8.06558	8.80968	6.60639	1.40239	14.1974	15.2444	30.4279	13.9639	2.76032	3.20374	3.67303	3.12902	0.94229	0.503563	1.26503	1.19333	0.856317	0.653913	0.767968	1.3844
DDB_G0270892	DDB_G0270892	NA	NA	Q55DM6	-0.458919	0.620615	1.99541	6.48354	6.68597	1.15919e-34	0.214969	0.20645	0.235116	0.393517	0.205207	0.192553	0.12699	0.107515	0.321575	0.211535	0.355704	0.198257	0.451889	0.23117	0.515373	0.621029	2.2288	1.17392	1.46301	1.85541	2.81656	0.964359	2.17223	1.76427
DDB_G0274681	DDB_G0274681	NA	NA	Q555I4	3.37197	3.30021	0.74934	0.838332	0.0786626	1.31738e-34	0.824284	0.703855	1.52874	1.0449	5.84947	5.96123	4.93515	3.44977	7.65993	7.62231	4.2627	4.894	1.46804	1.11653	1.64586	2.18269	0.80157	0.63046	1.66039	1.57766	0.690501	1.38896	0.767968	0.607918
DDB_G0280767	DDB_G0280767	NA	Peptidase M20 domain-containing protein 2	Q54UX0	-1.3397	-1.70528	-1.65536	-3.38664	-3.02712	1.57233e-34	82.5914	55.0313	53.5263	52.5066	28.6837	26.0846	11.3645	5.89218	15.7058	17.6465	14.6755	16.6998	13.8481	25.9349	20.5092	19.4714	5.34663	4.62835	2.95668	4.78418	3.69648	10.1739	5.6877	5.9605
DDB_G0291568	dnaja1	NA	DnaJ homolog subfamily A member 1	Q54ED3	-5.21527	-0.386222	-0.551853	-1.94134	-1.4019	1.59917e-34	532.625	779.574	919.442	1171	11.8847	23.3485	12.8535	13.316	278.909	507.514	1010.38	386.047	381.227	810.785	726.312	397.166	139.331	124.962	196.754	139.461	194.214	327.877	255.317	203.372
DDB_G0277495	DDB_G0277495	NA	unknown	Q76NU2	1.44847	3.3134	3.32145	0.201129	0.14065	1.79579e-34	3.94643	3.42886	3.25835	3.21195	9.21148	7.81427	6.27944	3.74894	42.7981	37.5241	12.9474	21.4204	38.8044	37.3188	17.928	40.2659	1.45084	3.11059	3.42689	3.89006	1.37151	4.76845	3.28696	3.43521
DDB_G0289365	gghB	NA	peptidase C26 family protein, gamma-glutamyl hydrolase	Q54HL4	2.56076	0.328038	1.22144	10.0249	13.6251	1.84189e-34	0.214969	0.20645	0.235116	0.231581	0.205207	0.505158	0.21544	0.107515	0.187551	0.211535	0.186632	0.331626	0.293258	0.23117	0.24354	0.553513	6.05124	0.875029	1.73921	2.92607	32.518	15.6573	25.0409	30.1101
DDB_G0273731	alyD-2	alyD	amoeba-type lysozyme D	Q556Y7	-0.992025	-3.64115	-3.5639	-2.9476	-3.60571	2.00753e-34	270.262	160.998	121.088	100.287	49.5531	37.526	77.9282	35.7839	6.68175	7.37366	17.368	13.8566	9.76487	15.2522	17.9758	14.4513	16.0244	8.7099	20.8686	13.199	11.2837	9.9283	10.9715	9.61097
DDB_G0276333	tipB	DG1036	tipB protein	Q551S0	0.613093	0.506522	0.792351	2.67998	2.79806	2.34633e-34	18.7066	15.2005	15.0051	12.4537	28.022	23.0168	10.856	10.0776	24.5321	21.8707	14.8765	17.7191	28.0276	28.7934	21.8476	35.357	113.325	43.2666	47.1795	87.591	75.3036	127.341	66.1797	84.2513
DDB_G0295725	DDB_G0295725	NA	unknown	C7G007	-0.0841706	1.35139	2.13544	3.40523	1.18886	2.41673e-34	70.6555	52.2192	96.0135	80.5284	56.0938	35.6744	63.0397	32.0974	189.537	230.738	178.136	105.257	439.054	303.449	212.877	450.885	832.603	443.468	504.737	577.218	127.242	222.536	119.255	113.495
DDB_G0289231	DDB_G0289231	NA	peptidase S28 family protein	Q54HT4	1.07566	-1.52311	-2.17578	-2.08396	-1.77075	2.72669e-34	53.202	41.0247	55.9551	43.6435	103.482	88.2374	85.8809	33.3428	13.3314	12.7593	15.6802	14.5004	6.71508	19.4652	10.1353	7.38744	5.55121	6.20307	10.5857	10.1774	4.46913	19.0124	14.7	8.1617
DDB_G0282353	cyp513E1	NA	cytochrome P450 family protein	Q54SN0	-0.274105	1.85989	2.62522	3.94968	4.07873	2.78403e-34	1.14009	0.906675	1.14012	1.32222	0.734857	0.720545	0.889492	0.329387	1.75146	2.97537	4.86644	1.98583	3.55285	5.76864	8.60491	4.23735	12.7989	3.92811	9.99919	8.66637	9.47399	14.3889	9.46217	9.98668
DDB_G0269184	rzpA	rZIP	RING/leucine zipper protein	Q94491	1.80998	2.0543	2.03612	3.01489	3.32608	2.83238e-34	28.0534	25.3954	19.7951	21.6183	56.8319	66.8199	56.5395	50.9283	107.23	112.226	54.4168	84.3381	111.355	88.319	95.7847	118.861	139.649	156.079	115.125	160.676	189.584	221.064	140.779	216.142
DDB_G0291089	DDB_G0291089	NA	NA	Q54F60	0.376975	2.75628	0.985241	1.96017	5.67233	3.04862e-34	0.864422	0.520249	0.580206	0.646799	0.707163	0.537167	0.551563	0.437705	1.26903	1.12878	4.58473	2.09413	0.848684	1.16882	1.25219	1.22243	1.79467	0.81456	1.22534	1.08767	21.8745	4.15329	12.1256	9.82566
DDB_G0279363	DDB_G0279363	NA	CBS (cystathionine-beta-synthase) domain-containing protein	Q54WW1	0.913259	1.8242	2.33985	4.31711	3.69776	3.44445e-34	5.93966	4.81143	11.72	10.5538	9.72071	8.56084	14.9598	8.63272	19.6442	25.3493	37.6206	21.2595	50.2341	33.8084	36.999	52.5655	176.011	58.7667	110.903	114.642	101.22	87.4959	74.7446	67.4027
DDB_G0286865	DDB_G0286865	NA	NA	Q54L68	0.238452	0.653656	2.30524	12.8169	15.5604	3.86065e-34	0.214969	0.20645	0.235116	0.231581	0.205207	0.280616	0.12699	0.107515	0.187551	0.499038	0.186632	0.198257	0.203924	0.23117	0.451217	0.685748	22.8386	9.64252	7.61372	25.1465	140.679	17.4577	95.2027	108.934
DDB_G0268148	DDB_G0268148	NA	NA	Q55FE8	-0.373337	3.29697	2.05392	-0.20057	-1.25083	4.16949e-34	20.2081	17.1747	26.2954	22.1515	11.8593	12.901	14.742	4.44686	118.625	182.29	393.71	74.2007	90.0471	155.817	108.737	39.2731	10.709	13.1977	17.0762	11.7569	3.88302	11.4835	9.1958	3.86536
DDB_G0293102	DDB_G0293102	NA	NA	Q54C89	-1.81523	0.0909351	-0.314149	1.18663	1.20925	4.2244e-34	95.6158	143.477	158.239	177.921	31.4324	33.27	21.0608	23.5288	125.189	114.628	188.503	102.468	104.443	118.558	154.044	98.2884	272.607	278.913	174.353	250.995	248.973	259.927	265.391	306.019
DDB_G0270786	DDB_G0270786	NA	NA	Q55BV4	0.319201	-2.42239	-2.93775	-2.35517	-2.03621	4.32487e-34	37.3997	24.9628	15.4499	18.2526	36.3698	25.1173	14.4514	15.0098	3.60509	3.22499	4.78595	4.62535	2.21232	4.81401	4.0569	3.2955	2.84435	4.04484	3.34855	4.02766	1.90818	8.6594	6.08749	3.54277
DDB_G0291676	DDB_G0291676	NA	short-chain dehydrogenase/reductase (SDR) family protein, glucose/ribitol dehydrogenase family protein	Q54EI4	-0.452622	2.36348	1.52195	-1.24217	-3.04103	4.53789e-34	48.1348	35.5086	51.9185	50.8406	19.5465	36.2824	22.4771	12.0206	146.806	172.931	460.853	117.218	110.756	251.497	191.035	53.7789	11.0952	9.52594	22.1587	8.87243	2.65645	7.26741	5.77655	3.05862
DDB_G0270134	DDB_G0270134	NA	NA	Q55CB2	3.50361	1.72069	2.23868	1.71973	0.874903	4.79671e-34	16.6043	11.0625	10.8645	9.22028	178.33	100.425	78.4729	46.9927	31.9056	35.9505	44.3311	28.9301	69.5011	70.7675	49.8078	44.6232	35.3307	22.8715	30.7206	27.2407	17.7235	25.2721	15.854	13.8508
DDB_G0289681	DDB_G0289681	NA	NA	Q54H65	4.98954	3.04423	1.65614	1.88769	1.93413	4.90691e-34	1.52567	1.21607	1.52874	1.45931	25.375	25.7805	39.1816	5.84235	7.60404	8.45106	11.179	5.96819	4.56233	4.16036	4.00893	3.57275	5.6194	2.35038	2.2505	2.85715	4.4425	4.39941	3.465	2.57402
DDB_G0271992	DDB_G0271992	NA	NA	Q86JN6	2.68238	0.631835	0.763283	1.19796	0.743079	6.43074e-34	45.9953	32.3989	37.2769	31.9148	195.534	151.965	158.036	145.929	55.3942	60.879	32.5978	58.4312	70.6985	60.1362	64.0024	71.1526	58.8383	58.7667	69.8933	65.346	42.6823	54.1548	41.3724	62.8955
DDB_G0292112	galK	NA	galactokinase	Q54DN6	-1.2511	-1.20584	-1.24887	0.606954	1.43652	7.7986e-34	50.3493	40.4569	31.3928	31.2483	12.3175	13.8685	8.64052	9.08114	15.7896	20.3799	8.16421	13.6956	17.5497	12.092	12.9563	23.443	48.7766	55.8532	25.7555	47.3577	88.102	91.1777	86.9041	77.0612
DDB_G0268748	DDB_G0268748	NA	putative actin fragmin kinase, putative AFK family protein kinase	Q55EU4	-0.025337	-0.0235678	0.355348	4.39199	9.50005	8.64598e-34	0.214969	0.20645	0.235116	0.231581	0.205207	0.192553	0.12699	0.107515	0.187551	0.211535	0.186632	0.198257	0.203924	0.366793	0.24354	0.250883	0.226146	0.368083	0.25245	0.503313	1.39843	2.17899	1.67949	2.30448
DDB_G0276847	DDB_G0276847	NA	NA	Q86L17	0.997756	-1.71361	-2.00992	-2.96672	-2.81731	9.9277e-34	75.1596	35.2922	29.6823	22.1182	98.0354	74.7513	59.7714	29.1084	10.6775	8.94826	8.80743	13.1592	8.02231	14.3493	8.60491	9.87149	2.36569	2.64295	3.81854	6.98336	1.45223	8.90501	5.77655	3.86536
DDB_G0269176	racF1	NA	Rho GTPase RacF1	O96390	-1.18195	1.0256	-1.30579	-3.2737	-3.29676	9.96921e-34	13.0003	20.6632	22.669	30.2487	8.04012	7.17824	8.20466	2.00266	35.9834	34.7082	64.4623	28.3937	7.83169	10.0852	8.41359	8.10519	1.70311	0.875029	2.21122	2.33967	1.88141	1.30487	1.2283	3.11244
DDB_G0283959	DDB_G0283959	NA	NA	Q54QB7	-1.1861	-1.14088	0.818037	4.33287	5.98261	1.04975e-33	0.436727	0.295897	0.235116	0.337647	0.205207	0.192553	0.12699	0.107515	0.187551	0.211535	0.186632	0.198257	0.293258	0.850855	0.24354	0.250883	1.45084	0.63046	0.905838	1.19333	2.04197	3.53761	3.06432	2.84331
DDB_G0267710	DDB_G0267710	NA	NA	Q55GD8	1.57298	-0.0679996	0.0135536	1.94845	2.57667	1.0844e-33	5.52621	5.05521	5.04318	5.35105	10.9428	11.0213	10.8923	8.83202	4.24893	2.22494	4.54448	6.34404	5.51636	4.00944	5.59027	7.05612	10.6408	18.9671	10.5466	18.349	19.5861	28.5041	27.6149	22.2221
DDB_G0275419	DDB_G0275419	NA	putative peptidase	Q553U0	1.0232	0.385802	2.08136	3.13308	3.17271	1.12753e-33	1.79292	1.60308	1.56375	1.73164	3.78411	2.69271	1.40453	1.35227	1.949	1.80619	1.84106	1.82316	7.72277	5.51749	4.48844	7.16656	12.867	5.44497	5.30583	11.3449	8.64893	12.0973	7.77505	10.9528
DDB_G0282639	DDB_G0282639	NA	NA	Q54S71	0.950679	-0.91978	-1.55491	-4.13706	-2.9121	1.13844e-33	27.6405	25.6118	23.2164	20.5187	79.1516	68.3122	10.3112	10.6755	9.89527	18.1435	5.67108	9.56435	8.3763	6.01976	6.49981	12.0788	1.51972	1.46971	0.784556	1.15817	1.82785	3.6608	3.68748	1.98059
DDB_G0268556	psiE	NA	PA14 domain-containing protein	Q55FQ6	5.15222	3.62324	2.86879	3.4611	3.38288	1.14557e-33	12.3245	9.60178	16.1	21.6517	532.973	463.47	386.774	153.949	156.637	153.718	191.838	145.806	128.336	117.755	80.1564	130.443	225.797	58.825	75.171	119.07	104.2	203.841	101.637	106.788
DDB_G0272466	DDB_G0272466	NA	short-chain dehydrogenase/reductase (SDR) family protein, glucose/ribitol dehydrogenase family protein	Q559N8	-1.49273	2.21209	2.23342	0.198486	-0.997445	1.15712e-33	344.429	253.283	294.935	292.339	38.2277	87.0215	94.6325	40.0682	1290.77	1407.08	1744.89	710.016	1373.55	1957.24	2143.17	715.402	218.597	243.193	374.397	159.2	92.9712	154.259	136.918	70.9442
DDB_G0286067	DDB_G0286067	NA	NA	Q54MB0	0.758519	-1.69099	-3.08656	-3.41627	-2.85461	1.15739e-33	5.15026	5.29895	3.67075	3.58018	10.3318	7.95253	2.42614	3.2503	1.69493	1.63801	0.770027	1.38729	0.642464	0.904742	1.00136	0.930505	0.409696	0.81456	0.493252	0.46335	0.370262	1.05033	1.13733	0.428001
DDB_G0284909	DDB_G0284909	NA	NA	Q54NZ2	-0.241073	-0.24939	0.555272	1.49719	7.52647	1.1885e-33	0.325502	0.20645	0.235116	0.231581	0.205207	0.192553	0.12699	0.107515	0.187551	0.211535	0.186632	0.198257	0.339946	0.366793	0.24354	0.250883	0.29665	0.160968	0.25245	0.332408	2.36273	1.09306	2.17223	2.46624
DDB_G0272384	DDB_G0272384	NA	ATP-dependent DNA helicase RecQ family protein, Bloom syndrome-like protein	Q55A06	-2.08277	-2.71691	-2.65011	-3.05741	-2.57723	1.21916e-33	22.7607	23.8541	23.1479	23.5177	6.20618	6.43148	1.5143	2.60179	2.84842	5.30085	1.80045	3.76521	3.06114	3.30454	5.44661	4.84591	2.2288	2.70143	1.97539	2.09775	3.29664	3.61974	3.64299	2.57402
DDB_G0280961	dhkA	NA	histidine kinase A	Q54U87	-0.49254	-0.206598	0.261948	1.56896	2.81659	1.3361e-33	8.34409	16.0389	17.0922	20.8186	9.36425	10.0538	4.17197	6.73931	14.0857	14.9131	8.56623	9.45703	18.72	10.0852	18.4538	32.3234	39.3054	40.2365	22.1196	38.1575	106.541	72.9731	76.6085	90.1537
DDB_G0277871	rsc12	NA	NA	Q54Y53	0.155118	-0.377833	-0.563134	4.8373	9.29553	1.3618e-33	0.325502	0.762598	0.538646	0.939164	0.505212	1.09748	0.12699	0.384211	0.361616	0.499038	0.29562	0.658661	0.518071	0.441628	0.575121	0.399281	1.63438	18.5009	1.89671	11.9286	200.147	9.64179	157.686	257.298
DDB_G0274525	rad9	NA	component of 9-1-1 complex	Q869Q1	-1.84102	-1.90467	-2.10877	-2.91782	-1.90434	1.6082e-33	62.5105	60.4121	44.2214	36.613	12.8266	12.1271	10.2023	5.39383	14.9237	15.3273	8.80743	9.29605	10.3094	12.5936	13.9125	13.2927	5.73304	5.67825	3.6619	5.47161	8.9417	14.5116	8.84063	12.0261
DDB_G0291766	DDB_G0291766	NA	NA	Q54E75	0.446666	1.65489	1.32697	2.51438	3.32458	1.67607e-33	11.949	10.2781	13.0204	11.7871	15.5503	11.1872	11.764	7.48673	30.7605	29.4076	40.9959	31.022	30.2047	29.5457	31.1202	34.7503	70.9213	25.1441	44.9902	55.6653	117.184	64.5049	79.0049	102.978
DDB_G0268038	mtpn	V-1	myotrophin family protein	Q55FM5	2.35856	0.877357	0.302563	0.634489	-0.676378	2.14816e-33	234.943	222.783	262.129	209.74	1331.54	821.514	895.126	484.035	450.923	404.406	383.383	319.591	397.963	303.75	215.027	279.137	322.188	211.96	288.273	256.556	109.149	178.355	111.756	68.7979
DDB_G0287491	DDB_G0287491	NA	paramecium surface antigen repeat-containing protein	Q54KB3	-0.373352	1.63504	2.0598	3.26691	2.64893	2.25633e-33	133.375	119.06	132.548	135.738	80.0678	68.8097	90.4927	32.0476	364.12	396.787	477.971	257.211	614.061	681.707	596.46	463.681	1350.78	378.264	1076.21	959.844	635.318	964.992	516.301	644.653
DDB_G0292054	DDB_G0292054	NA	carbohydrate-binding domain-containing protein	Q54DS7	-0.870775	-2.17036	-3.63453	-3.24759	-3.83182	2.34248e-33	5.30065	3.97134	4.35729	4.31576	1.78658	1.52142	2.09828	1.40239	1.24047	0.955985	0.812577	1.33248	0.612033	0.685234	0.687573	0.870706	0.382909	0.692408	0.661728	0.618463	0.431964	0.607256	0.624706	0.36285
DDB_G0272752	DDB_G0272752	NA	C2 domain-containing protein	Q86L49	2.66968	0.737826	-1.22456	-1.8556	-1.32647	2.34465e-33	70.2051	38.5641	16.2369	12.8537	161.1	164.815	253.976	81.7649	54.2771	63.0323	71.8959	33.5431	13.9297	23.3772	13.291	6.44859	6.34668	5.50329	8.12213	6.67419	10.1393	9.96922	9.46217	11.3821
DDB_G0288475	DDB_G0288475	NA	unknown	Q54IW5	0.958688	-2.04169	-3.06175	-3.13774	-2.73929	2.52138e-33	14.1266	14.4433	7.23584	5.48457	24.077	24.8962	6.24312	11.1239	1.83617	2.55883	1.84106	3.17326	1.57888	1.78639	2.132	0.748609	0.561735	1.76401	0.825119	1.26352	1.15566	2.01351	1.94855	0.778778
DDB_G0275561	fnkA	FNIPK-A	FNIP repeat-containing protein FnkA	Q869L4	-0.0218884	-1.53842	-2.17241	-2.95777	-2.21933	2.69543e-33	34.5095	28.424	26.227	25.1172	29.829	26.9137	16.1946	10.2769	8.33059	9.94257	7.52094	8.70575	3.90769	9.78419	6.64339	7.00089	2.20598	3.57784	2.60376	3.27054	2.38944	10.1329	5.37671	3.54277
DDB_G0268216	fncD2	FANCD2	Fanconi anemia group D2 protein	Q55F81	-3.0258	-2.52587	-3.01357	-4.26729	-3.70817	2.70534e-33	51.4378	101.296	57.6656	46.1759	9.74617	10.192	1.5143	3.00092	6.9333	18.9718	8.0034	5.32375	5.73435	8.68027	9.75274	9.31958	2.95823	3.46105	2.17193	1.89006	4.28266	4.44042	3.82093	3.65031
DDB_G0267828	DDB_G0267828	NA	NA	Q55G46	0.921308	1.41789	2.00002	3.58814	3.9485	2.95676e-33	1.71671	1.95942	4.15141	5.28429	6.53738	6.26552	2.53537	2.70159	6.9892	11.1853	5.75153	6.34404	11.7249	8.12823	11.7133	20.4643	36.8752	27.1836	13.2837	26.8287	35.6311	37.9136	31.7422	39.1248
DDB_G0288011	DDB_G0288011	NA	methyltransferase type 11 domain-containing protein	Q54JJ5	-1.2522	-0.607884	-1.36816	-2.39462	-2.57949	3.21633e-33	183.934	135.744	144.795	140.07	62.6854	50.9847	49.0589	17.0026	84.3287	95	86.0399	78.8671	54.3977	73.5757	51.0982	59.9011	19.3634	18.2095	20.0866	25.9361	12.4812	31.1634	21.313	18.5195
DDB_G0269572	DDB_G0269572	NA	NA	Q55DQ1	1.52778	-0.389894	-0.380082	-1.83636	-0.400236	3.25492e-33	73.3955	66.9827	44.4609	51.707	137.05	123.777	100.116	118.58	43.4685	52.5143	25.0031	39.3897	34.0147	48.9031	46.8923	62.1073	8.59619	16.7526	8.12213	15.4307	26.9302	40.6546	42.1268	34.9395
DDB_G0272492	DDB_G0272492	NA	NA	Q8T282	-0.203582	-3.0364	-2.96791	-4.09961	-3.5773	3.40173e-33	100.758	77.7174	62.1469	67.2672	46.6773	49.5753	28.941	49.9319	4.50075	5.46674	5.75153	16.6998	5.24384	6.92356	14.8208	14.0651	1.68021	4.33662	2.95668	4.95606	2.70982	3.70186	7.2866	7.03435
DDB_G0269976	DDB_G0269976	NA	NA	Q55CN9	-0.829903	-0.694406	-1.06792	-2.87283	-2.343	3.53219e-33	220.454	194.446	168.433	186.45	75.3086	99.0153	59.9893	59.7459	101.002	150.819	82.9057	81.8172	58.8879	106.222	116.909	99.0605	18.9545	24.9693	16.6461	15.3277	18.2557	43.0274	32.4966	30.2711
DDB_G0267840	DDB_G0267840	NA	NA	Q55G34	0.0947001	2.03784	4.78972	5.78271	5.63582	3.68367e-33	1.06204	2.17792	2.50062	3.64709	1.37227	1.71765	0.513055	2.90115	11.4039	13.0079	2.93301	6.71984	60.9289	24.2297	41.0137	114.945	136.401	72.3438	35.6857	86.8014	74.1063	107.705	62.2301	86.9342
DDB_G0274991	DDB_G0274991	NA	NAD-dependent epimerase/dehydratase family protein	Q554P4	1.8713	3.80451	4.06915	4.55104	3.86426	3.72943e-33	3.04213	2.2052	2.53513	2.40671	8.04012	6.84636	6.93333	3.0508	31.6543	35.0394	26.8918	17.2899	52.3567	23.0762	24.5721	54.882	50.6163	22.0556	35.8029	43.4785	31.4004	25.9267	20.9579	24.2076
DDB_G0275117	DDB_G0275117	NA	NA	Q8T2T4	0.326705	2.66979	4.10244	4.27309	4.45002	3.75551e-33	10.4471	7.95147	7.40705	7.28623	8.54943	6.09954	5.80716	8.23413	66.2866	72.5564	23.2752	32.2021	145.725	96.7437	100.182	262.04	185.46	91.981	48.7041	147.803	92.1464	256.573	92.6288	164.953
DDB_G0290835	DDB_G0290835	NA	NA	Q54FJ6	2.48143	-0.276693	-0.579494	-0.886374	-0.230119	4.95078e-33	16.9797	7.59971	7.03036	5.15075	75.8685	51.565	20.044	16.7535	6.09474	7.87095	5.91242	6.98825	4.78045	6.82316	6.40409	7.77394	3.3908	3.69461	2.21122	5.40288	3.48325	9.84644	6.62047	6.22899
DDB_G0282991	DDB_G0282991	NA	NA	Q54RQ2	2.85978	2.68408	0.718415	-2.33189	-2.62095	5.12288e-33	20.621	10.5486	7.78371	3.21195	92.8182	73.1761	67.2157	16.9528	101.84	90.1966	47.9475	24.3171	32.8445	23.8285	11.5698	9.31958	1.63438	1.76401	1.89671	1.12295	1.58655	1.97209	1.76927	0.778778
DDB_G0271642	cks1	NA	cyclin-dependent kinases regulatory subunit	B0G102	-0.978648	-0.507868	0.32283	2.22226	2.0277	5.15129e-33	11.8739	17.4722	27.7665	26.1835	10.1281	6.95699	7.36923	4.09792	11.0966	17.3152	10.9378	10.9594	27.3472	38.1212	20.0313	22.9465	117.663	30.7965	61.918	78.1849	62.3722	90.4413	64.0939	64.3979
DDB_G0279241	DDB_G0279241	ArfGEF	pleckstrin homology (PH) domain-containing protein, Arf guanyl-nucleotide exchange factor, SEC7-like domain-containing protein	Q54X30	1.47617	1.79348	2.79357	3.84318	3.64166	5.16637e-33	19.3823	17.0395	17.0238	12.5871	56.0429	44.2692	22.9492	19.0452	62.1251	58.3116	47.1438	40.8379	119.464	87.3161	86.943	199.109	283.146	120.534	99.5266	201.527	132.404	288.768	122.273	150.787
DDB_G0271770	DDB_G0271770	NA	unknown	Q75J98	4.57556	4.38966	7.03405	7.27988	3.82536	5.83933e-33	4.51091	2.2052	1.98171	2.47395	22.9571	16.5495	66.5258	43.4557	69.6939	58.3116	25.8872	40.6234	488.99	242.822	208.767	418.731	204.674	398.95	334.091	192.602	38.5048	58.9821	13.8567	12.6701
DDB_G0275195	DDB_G0275195	NA	NA	Q553Z2	0.247696	-0.728577	-2.01642	-2.88938	2.36708	6.42258e-33	2.28643	3.1574	4.90604	3.17846	2.86434	4.07915	2.02538	2.40216	1.8926	1.29963	1.92222	1.93164	0.761429	1.11653	1.49895	1.04842	0.512202	0.567642	0.449536	0.618463	14.344	2.38548	17.0967	17.6073
DDB_G0284049	DDB_G0284049	NA	unknown	Q54Q85	-0.187545	-0.628603	-0.187825	3.07966	4.45925	6.70694e-33	1.83099	5.08229	4.83747	5.55133	2.35215	3.80214	1.25794	2.75148	2.76425	1.29963	1.51555	3.65763	4.58959	1.27285	5.4945	4.01592	14.0028	52.8814	13.3228	30.4677	84.3769	17.2531	81.9782	99.2219
DDB_G0286671	sir2B	NA	ankyrin repeat-containing protein, NAD(+)-dependent deacetylase, silent information regulator protein (Sir2) family protein	Q54LF0	-0.660999	0.455692	-0.703871	-2.83528	-3.05981	7.15044e-33	517.687	528.137	467.927	553.594	194.516	285.886	276.055	110.161	531.665	616.087	1001.62	416.728	245.134	418.035	382.827	229.003	43.5527	43.9659	72.3171	39.9769	24.9345	59.3503	55.9728	55.3297
DDB_G0293476	fncI	FANCI	Fanconi anemia group I protein	Q54BR4	-3.66836	-2.76997	-3.09201	-3.28572	-2.49298	7.285e-33	103.385	156.158	118.352	104.019	9.08416	11.6295	2.24403	5.0948	14.5047	23.0303	10.8574	12.569	12.5415	9.88454	17.7846	17.8716	9.80028	13.8388	5.54058	6.09013	22.2204	11.4017	17.1855	12.5091
DDB_G0275519	DDB_G0275519	NA	NA	Q86IB4	-0.186627	-1.62027	-1.55394	-2.47465	-2.09698	7.35719e-33	336.51	252.688	273.726	254.588	314.283	208.037	121.722	88.6397	71.7607	77.1114	95.9647	65.5114	77.1752	104.617	104.196	102.59	39.896	31.962	27.7494	45.9158	31.8261	91.055	36.8014	53.6126
DDB_G0278455	DDB_G0278455	NA	Peptidyl-prolyl cis-trans isomerase FKBP6	Q54Y27	1.78386	2.1244	1.06995	-0.601747	-0.759996	7.56625e-33	16.1914	10.6027	10.1457	8.18665	41.1036	30.4235	31.4467	12.0705	59.8629	38.6007	35.4106	42.0716	26.9118	28.7433	18.6929	26.7525	3.61836	5.96983	5.9318	6.26192	3.13665	7.59498	5.73213	5.53088
DDB_G0277413	mkcD	NA	putative protein serine/threonine kinase, STE20 family protein kinase, protein kinase, STE group, MKC subfamily protein kinase	Q8SSV3	-2.11405	-2.94215	-3.15565	-2.86844	-1.24697	7.66953e-33	258.364	202.287	146.71	119.212	29.549	26.886	31.3378	21.7353	25.8727	29.7389	11.0584	16.2707	21.0878	16.6064	20.2225	26.5319	21.0669	17.1606	13.2055	20.2372	48.8554	48.5911	56.0615	79.3685
DDB_G0267570	DDB_G0267570	NA	NA	Q55GP7	-1.03278	-1.67977	-2.64978	-3.63437	-3.19848	7.86889e-33	932.851	705.622	665.274	634.826	296.392	274.141	264.906	124.707	147.476	149.991	295.748	162.702	74.3451	189.165	112.56	91.7802	25.7459	39.4207	46.0848	57.7936	27.8349	111.714	75.7653	46.5834
DDB_G0269774	DDB_G0269774	UBXD6	UBX domain-containing protein 6	Q55D65	0.291	1.86906	2.60947	4.1315	3.98161	7.99597e-33	1.71671	1.1603	1.98171	1.25335	1.76079	1.26783	1.44113	0.696604	3.82909	6.3789	4.38347	2.68829	11.5071	3.65713	5.25504	11.1959	21.3849	12.0904	11.2114	16.2547	19.0806	11.4835	14.123	13.8508
DDB_G0273409	hspF-1	hspF	heat shock protein Hsp20 domain-containing protein, putative alpha-crystallin-type heat shock protein	Q1ZXL6	4.83685	4.61468	3.81931	5.0347	4.11102	8.86245e-33	29.4047	20.555	34.9506	36.4464	714.023	582.247	825.586	297.173	520.493	493.766	1118.95	485.115	556.588	427.864	402.517	406.321	1018.75	469.865	681.09	758.953	511.246	493.394	340.921	341.218
DDB_G0280401	cypD	cyp3	cyclophilin D	Q9UA41	-2.78547	-2.64699	-2.32571	-2.09909	-2.19291	8.86561e-33	272.927	235.491	260.864	226.533	37.0061	30.3959	22.6223	12.7679	26.5431	31.8094	45.3758	32.4703	33.4432	80.2954	55.1606	33.1508	43.2802	32.4864	46.0066	42.1053	33.5823	72.1959	45.8102	24.7978
DDB_G0304961	tmem184E	NA	transmembrane protein 184E	C7G069	-1.34506	-1.14138	-1.68009	-1.79741	0.732507	9.33644e-33	6.87908	7.08556	8.26303	9.58701	3.37557	2.9981	2.06183	1.00055	2.62393	3.22499	4.10165	3.06555	2.04753	2.95158	2.42209	3.96055	1.88617	1.17392	1.66039	2.51228	9.26108	10.3376	12.8358	9.82566
DDB_G0271358	DDB_G0271358	NA	NA	Q55BH7	-0.0344091	0.551936	0.845033	2.53035	1.9405	9.52051e-33	34.5095	30.7765	40.0479	39.9783	21.8881	23.7354	26.1812	21.8848	46.401	52.1002	47.0635	46.1481	80.9851	50.3072	70.1199	74.7928	126.93	146.522	165.283	188.517	132.777	95.6777	83.842	130.719
DDB_G0273133	DDB_G0273133	NA	NA	Q557T1	-0.87709	0.00414574	1.39239	2.6527	2.07273	9.88145e-33	4.39804	4.70307	5.72866	5.21752	3.29893	2.30348	1.66049	0.849033	4.89238	4.22207	4.86644	3.55003	15.7806	6.57212	9.32233	23.0017	28.2897	16.4613	19.7739	24.4943	15.0891	26.2131	11.5486	14.7631
DDB_G0288501	ddx42	NA	putative RNA helicase, DEAD/DEAH box helicase	Q54IV3	-1.30593	0.776858	-0.196615	-2.28444	-2.40112	1.01813e-32	51.2126	78.15	126.288	137.638	31.3306	42.8045	20.4798	14.6611	164.373	156.948	197.222	82.4608	70.5624	103.363	110.983	64.2583	10.141	19.8412	13.3619	13.405	11.9224	17.9896	17.6293	10.7917
DDB_G0282131	DDB_G0282131	NA	transmembrane protein	Q54T00	-0.2261	-0.912706	-2.34119	-4.2329	-3.83311	1.07357e-32	93.2136	94.7251	50.2422	44.9097	66.2739	78.6203	27.089	14.3622	45.3956	39.7602	23.7574	16.5926	15.7261	16.1048	11.0439	13.1271	2.41131	4.8617	2.05403	2.61578	1.85463	6.24359	4.79905	4.45653
DDB_G0275295	galE	NA	UDP-glucose 4-epimerase	Q553X7	-0.192735	-1.40453	-1.41943	-1.03822	1.68392	1.09313e-32	44.4939	31.2362	36.8322	27.3164	18.8338	16.2731	28.9047	15.7073	12.9124	11.0196	7.68177	13.642	9.73765	13.5467	12.4782	18.0371	7.2102	11.2745	14.3002	15.8084	80.0931	66.6322	114.818	108.397
DDB_G0290907	DDB_G0290907	NA	NA	Q54FE9	0.637903	1.30618	4.08234	3.7765	2.369	1.09941e-32	1.83099	1.65804	2.70756	2.40671	3.19672	1.7736	3.19031	1.00055	5.47966	5.3838	3.77948	3.11941	47.7849	34.1093	17.6412	25.6493	17.1601	12.2653	28.1794	14.9157	8.27631	9.02781	5.86539	8.37642
DDB_G0293536	cupD	NA	calcium up-regulated protein, ricin B lectin domain-containing protein	Q54BF5	-0.212206	-1.84935	-2.06996	-3.58456	-2.63979	1.14315e-32	10.2594	6.70667	8.60538	7.38628	6.6138	5.35254	5.08049	2.90115	2.9606	1.72216	1.59708	2.25639	2.04753	3.35493	1.98658	1.67763	0.658846	0.875029	0.743826	0.729544	0.74609	1.8477	1.13733	1.60172
DDB_G0292028	DDB_G0292028	NA	von Willebrand factor A domain-containing protein 5B1	Q54DU5	1.19507	-1.2682	-3.53767	-3.99422	-2.72927	1.14726e-32	161.226	222.486	166.893	147.4	303.187	478.642	90.2748	393.867	63.1027	48.8703	31.5932	82.2999	13.9297	10.0852	23.5683	11.7477	2.29725	16.5778	3.58357	8.97546	12.9336	8.49565	22.8663	30.7541
DDB_G0269522	DDB_G0269522	NA	NA	Q55DU0	-0.394731	-0.367291	-0.215718	1.5787	1.64848	1.39145e-32	30.9436	36.7794	31.5296	35.0136	17.6885	17.4063	14.9235	17.5506	23.3869	18.2263	22.4716	26.4627	31.1844	24.2799	29.8297	34.8055	70.3308	85.8626	66.5703	78.3222	82.8603	66.2231	80.5581	108.129
DDB_G0287589	abcC14	NA	ABC transporter C family protein	Q54K24	-2.81348	-2.20505	-2.57874	-4.33513	-3.78976	1.49946e-32	223.87	287.244	268.561	242.793	49.1459	41.6161	11.8003	7.38708	49.2219	69.1608	39.6297	26.1408	33.3344	45.7939	43.4512	46.7191	8.14178	12.9646	7.37906	7.97948	5.40125	29.4042	20.736	6.76591
DDB_G0304886	DDB_G0304886	NA	LIM-type zinc finger-containing protein	C7G047	1.7847	0.397084	-0.0675673	-0.280821	-1.03688	1.67155e-32	39.2765	28.9918	33.4454	31.2817	116.334	74.7237	96.7023	43.7048	42.7423	42.9901	40.4334	30.3784	34.2869	43.6877	26.9141	26.2009	19.0908	20.0743	19.2265	21.2672	9.95304	19.0942	14.5225	9.28892
DDB_G0270258	DDB_G0270258	NA	NA	Q55C25	-0.25347	2.78647	5.28938	7.99103	7.13143	1.69489e-32	0.214969	0.295897	0.235116	0.231581	0.205207	0.192553	0.12699	0.107515	0.361616	0.499038	0.408553	0.40728	1.04851	0.23117	0.632229	1.79029	3.09486	1.64642	2.13264	3.20167	1.72067	1.8477	1.5446	1.71012
DDB_G0283317	tgrI2	NA	IPT/TIG domain-containing protein, immunoglobulin E-set domain-containing protein	Q54R85	2.30602	3.23537	6.35517	6.7668	5.20019	1.78079e-32	0.943996	0.878106	1.70349	1.9686	5.05941	3.55273	1.91598	5.14464	14.8399	8.28532	4.66522	8.92041	106.348	19.9668	32.4584	191.222	78.3483	94.6615	48.5869	104.652	28.2074	61.2322	17.0079	21.3099
DDB_G0267612	DDB_G0267612	NA	NA	Q55GM2	5.78944	3.22827	1.43942	2.56105	3.43642	1.9237e-32	4.2099	1.84998	1.59874	2.10362	72.84	63.4207	134.686	43.107	12.7448	12.6765	29.9457	18.6847	5.65261	11.1388	7.26545	3.35097	6.75573	3.69461	13.4401	16.4607	14.2376	26.3358	19.6709	19.3781
DDB_G0272947	DDB_G0272947	NA	unknown	Q86IJ4	2.25795	2.46714	1.14106	1.64547	0.465087	2.01659e-32	367.926	259.637	269.655	317.528	1114.35	1114.84	1021.57	796.536	1556.04	1559.79	1619.77	1321.91	731.377	610.198	717.231	794.933	419.397	860.976	799.036	781.164	248.707	335.281	415.342	378.779
DDB_G0269226	cas1	NA	cycloartenol synthase	Q55D85	-1.50601	-2.98813	-3.991	-3.53447	-3.55283	2.21601e-32	232.953	199.854	206.575	201.444	45.4047	52.3112	29.3042	52.8213	19.728	22.699	15.0372	31.3439	10.881	10.6873	22.5168	10.313	3.50459	22.5218	12.9709	12.581	8.08999	14.6753	24.6859	9.39627
DDB_G0273125	DDB_G0273125	NA	Tyrosyl-DNA phosphodiesterase 1	Q556S0	0.23175	0.984601	1.46848	2.69505	2.81341	2.42968e-32	10.8226	11.3871	15.6552	16.2198	15.7794	14.6148	9.76645	6.14134	25.4259	25.8463	25.5255	19.0602	39.2942	26.1355	30.5466	63.431	94.0425	52.8814	32.4017	77.7386	64.0485	95.6777	66.5791	80.388
DDB_G0290197	DDB_G0290197	NA	calcium-binding EF-hand domain-containing protein, putative NADH dehydrogenase	Q54GF3	-0.0506891	-2.24532	-2.91807	-2.90297	-2.28917	2.44103e-32	98.9564	94.4818	94.0294	97.7212	62.2273	69.6111	60.7156	56.7569	19.6163	15.5758	13.9521	19.7575	8.13123	14.6001	21.1306	9.04361	3.93687	13.664	9.64726	10.0744	6.73245	18.8897	23.1326	14.3338
DDB_G0282843	DDB_G0282843	NA	NA	Q54RY1	1.55449	-2.11518	-3.1529	-2.81529	-3.38938	2.44682e-32	7.14206	2.74981	2.60413	1.28782	10.8155	7.39947	8.34995	4.14777	1.01059	1.38456	0.551156	0.658661	0.518071	0.741277	0.847204	0.748609	0.382909	0.63046	0.449536	0.802288	0.148318	0.877521	0.575706	0.428001
DDB_G0293202	trafH	DdTRAFh	TNF receptor-associated factor H	Q54C11	5.2341	4.61993	3.42584	3.02218	2.65098	2.56789e-32	25.3507	17.2558	25.1322	45.4761	580.819	718.185	1105.24	450.459	734.037	738.408	626.964	396.238	377.036	388.649	291.161	230.161	266.293	163.013	104.296	157.724	157.149	273.345	100.217	81.5148
DDB_G0282641	DDB_G0282641	NA	unknown	Q54S68	0.217675	-1.25066	-1.61885	-2.44524	-2.43937	2.6954e-32	44.6065	38.7804	30.1954	24.0509	44.1322	41.3951	22.005	14.412	11.2083	17.5637	8.56623	13.7493	8.83918	10.0852	14.7252	13.5133	4.34626	4.62835	5.03193	5.0248	2.38944	6.20263	7.33101	5.69199
DDB_G0280951	DDB_G0280951	NA	coiled-coil family protein, hssA/2C/7E family protein	Q54UM7	1.14965	5.68224	6.41235	2.84825	9.13128	2.91715e-32	0.214969	0.20645	0.235116	0.393517	0.442499	0.192553	0.31108	0.107515	1.77971	2.39198	1.02228	0.538003	2.67822	1.3763	0.95039	4.7353	0.263983	0.368083	0.493252	0.542343	17.9364	5.30129	4.97681	7.46384
DDB_G0290719	omt10	NA	O-methyltransferase family 2 protein	Q54FP4	0.497801	-0.136278	0.195526	1.54766	2.51048	3.24931e-32	20.621	16.7961	18.3239	17.1196	27.742	21.8008	15.8677	10.8748	15.0633	14.7474	15.3587	13.0519	24.7346	25.8346	15.5379	20.8504	62.5631	20.4822	33.1445	42.4829	57.8755	120.632	89.5224	79.7441
DDB_G0273429	hpdl-1	hpdl	4-hydroxyphenylpyruvate dioxygenase-like protein	Q557J8	-4.13684	-2.80582	-2.436	-1.38404	-1.10976	3.42338e-32	103.273	107.38	161.659	130.641	5.28881	5.43555	5.91615	3.2503	11.7671	11.351	28.2178	8.92041	21.4144	30.0472	21.8476	19.1955	42.5534	16.8109	35.8811	36.75	38.9305	54.8503	36.1357	46.798
DDB_G0277909	cbpP	NA	calcium-binding protein	P35085	1.74299	-1.12575	-1.47296	-2.31805	-1.8692	3.45654e-32	41.2659	94.2384	55.9551	68.7333	198.206	257.09	39.7263	183.242	37.3798	17.3152	19.7792	21.2595	21.8226	15.6033	39.6276	13.3478	4.98291	8.18528	9.33442	14.8127	12.0821	19.6261	11.2378	11.3821
DDB_G0272072	DDB_G0272072	NA	NA	Q86LA5	1.85372	2.06023	2.41991	3.97158	4.00392	3.67533e-32	11.2732	8.57376	6.65363	8.98689	21.3791	25.8911	29.74	13.6149	44.4739	43.3214	24.6817	21.635	58.8607	40.6286	41.8262	59.6253	135.356	103.985	64.2246	100.91	154.728	111.223	79.8924	96.8609
DDB_G0286277	DDB_G0286277	NA	putative glycoside hydrolase	Q54M04	1.73939	-1.31551	-2.67192	-1.53311	-1.14878	3.97559e-32	56.6176	24.2327	15.7578	10.9205	67.4446	64.5262	67.5789	63.2331	9.97909	7.53943	8.16421	10.5302	3.77124	5.36677	5.82967	3.24002	2.79879	9.87566	5.42321	8.529	7.39794	9.96922	13.1909	6.92698
DDB_G0284671	DDB_G0284671	NA	unknown	Q54PA8	1.27332	-1.06307	-3.48486	-2.04433	-1.24039	4.33299e-32	180.481	259.854	210.098	193.847	533.558	527.446	170.491	368.809	77.8213	41.9135	75.7533	132.129	16.0527	22.2738	27.8223	9.87149	14.9795	53.9302	32.2844	37.9172	42.3364	38.4863	94.6258	85.9684
DDB_G0287219	DDB_G0287219	NA	unknown	Q54KP3	1.88153	3.40198	3.44545	4.78416	4.39604	4.38904e-32	82.5914	66.7664	114.554	102.286	250.964	204.748	365.676	138.058	728.451	971.374	1234.39	600.006	1439.76	902.002	773.961	1133.85	2660.65	1231.63	1677.09	2037.07	2353.62	1136.6	1329.96	1251.25
DDB_G0278229	DDB_G0278229	NA	NA	Q54YH9	-1.92157	-2.1123	-2.63476	-3.26196	-1.86462	4.7295e-32	54.4406	62.7646	44.8372	40.4448	12.1648	13.7856	5.40751	6.98846	8.80561	16.5698	6.55591	10.1009	4.80771	9.13189	11.7611	9.70592	4.68735	4.39497	3.19183	3.89006	9.04816	9.31434	11.8149	13.5288
DDB_G0271556	tgrJ1	NA	IPT/TIG domain-containing protein	V9H176	-4.0057	-2.86641	-1.44648	1.0867	2.05518	4.85419e-32	0.743091	0.791691	0.849897	1.07988	0.29131	0.280616	0.12699	0.107515	0.321575	0.391629	0.186632	0.331626	0.518071	0.441628	0.451217	0.621029	0.825132	1.64642	1.10599	0.981411	1.80106	1.6398	2.61866	2.19658
DDB_G0277831	carD	cAR4, G-protein-coupled receptor	cAMP receptor 4	Q9TX43	2.33961	0.886962	1.24898	3.77891	3.34428	5.06705e-32	9.09522	6.62548	5.04318	5.08397	27.3602	21.1375	28.5779	13.8142	10.2026	8.11957	13.6708	11.2277	17.2231	11.8913	10.1831	27.0835	81.3236	37.3812	55.7411	82.0984	38.292	89.0095	37.6446	50.9834
DDB_G0289577	DDB_G0289577	NA	leucine-rich repeat-containing protein (LRR), cyclin-like F-box containing protein	Q54HB7	4.16286	5.53506	6.17153	5.59739	5.19124	5.33888e-32	2.8912	2.04141	2.87983	3.91465	64.5178	57.866	15.4683	12.5687	144.627	159.515	58.435	68.4078	209.513	121.667	134.162	315.594	128.792	96.1765	44.521	98.4045	67.5341	121.328	54.3752	68.9588
DDB_G0284031	DDB_G0284031	NA	NA	Q54Q87	2.08294	2.5509	3.26227	3.73038	5.52096	5.33888e-32	0.384965	0.342556	0.450018	0.52823	1.08417	0.750216	0.31108	0.384211	0.894348	1.63801	0.812577	0.538003	1.5512	1.42785	1.49895	1.62117	1.68021	1.29249	0.905838	1.54286	4.46913	3.25002	4.44346	4.4028
DDB_G0282041	DDB_G0282041	NA	NA	Q54T20	-1.5404	-0.274249	1.06839	1.76599	1.37452	5.38501e-32	9.43321	8.7902	9.90614	10.4204	2.22386	2.08068	3.22668	1.75276	8.55413	7.29077	6.47548	5.43117	23.6732	19.6659	16.9242	24.6013	31.3333	17.6268	20.5558	26.5541	18.7346	29.0769	15.1882	18.9488
DDB_G0280953	DDB_G0280953	NA	coiled-coil family protein, hssA/2C/7E family protein	Q54UM6	2.2142	5.95793	7.94667	5.73864	8.61515	5.63187e-32	0.214969	0.20645	0.538646	0.231581	0.622741	0.438785	0.394688	0.384211	3.96906	3.8899	2.36763	2.09413	17.1414	5.81887	3.48097	23.6636	2.34288	2.99372	1.10599	2.61578	28.6864	6.5303	7.86385	12.0261
DDB_G0288193	DDB_G0288193	NA	NA	Q54JA7	2.04041	0.383236	-0.426349	-1.00596	-0.453377	5.79828e-32	65.0629	43.8639	50.0712	46.4091	162.882	150.445	220.313	71.6023	71.7607	63.6948	62.4933	43.8417	32.4635	55.0713	40.3924	28.7933	18.046	19.5498	18.9528	15.7054	21.5286	48.8775	29.6564	22.7051
DDB_G0275683	DDB_G0275683	NA	NA	Q86HC3	3.2549	3.64716	3.22507	4.36313	4.90749	5.87138e-32	2.51346	2.69542	3.7051	2.44033	32.145	23.0168	13.2893	6.49016	34.2517	33.3002	21.3464	24.0488	29.4699	17.6597	14.9164	37.7839	52.0472	28.0577	26.772	44.9203	73.6806	60.3731	43.8132	57.4223
DDB_G0291229	abpF	kenN	actin binding protein F	Q54ET6	-1.11832	-0.637471	-2.335	-3.80263	-4.45293	6.35609e-32	851.289	1012.27	823.556	839.272	168.888	379.183	137.228	308.531	343.145	900.73	317.405	367.006	118.403	133.702	282.463	157.137	21.8619	58.7667	59.846	35.5141	24.5354	27.9314	49.7598	23.2954
DDB_G0293820	DDB_G0293820	NA	NA	Q54BA3	-0.00431642	-0.148977	0.31943	3.6397	2.74421	6.57121e-32	2.51346	2.39601	3.05195	2.50756	2.37779	1.88539	1.62396	1.40239	1.7232	1.55371	1.6785	3.33477	4.45325	1.06402	4.15282	3.79439	11.7767	40.3531	13.6356	21.3358	15.8342	7.84063	14.3893	12.1335
DDB_G0278025	DDB_G0278025	NA	villin headpiece (VHP) domain-containing protein, putative actin binding protein	Q54YX6	2.01711	-0.56485	-2.11448	-1.55439	-2.02899	8.38224e-32	168.695	115.545	105.729	109.949	277.584	283.15	442.007	406.819	75.6149	96.4079	23.1949	87.2882	24.0815	20.6188	39.6276	28.0211	7.18748	28.116	41.3153	37.7455	12.9868	17.9486	30.4108	29.0906
DDB_G0284933	DDB_G0284933	NA	NA	Q54NX7	-0.108281	-0.988997	0.302432	2.90949	4.81247	8.79841e-32	0.574738	0.454272	0.400686	0.393517	0.505212	0.192553	0.12699	0.329387	0.187551	0.211535	0.29562	0.40728	0.380075	0.441628	0.515373	0.870706	1.70311	0.692408	0.784556	1.12295	3.05665	5.83395	2.44021	2.89715
DDB_G0276097	DDB_G0276097	NA	putative transmembrane protein	Q75JI6	3.50179	4.13116	2.58301	2.63708	2.85792	8.79841e-32	7.59286	5.62388	6.48237	9.85372	58.4607	93.35	29.1226	50.729	89.1883	95.8282	149.929	105.954	46.3697	40.3278	58.1238	36.4602	27.79	44.8982	30.9552	28.0646	34.4072	59.064	55.0852	24.9052
DDB_G0276089	DDB_G0276089	NA	NA	Q75JJ3	-0.338557	-1.44617	-1.63755	-3.40293	-3.05895	8.9185e-32	128.12	150.778	89.8217	75.0973	113.636	91.5813	23.0581	37.6769	28.7216	55.7443	28.5795	28.1255	23.6188	38.1714	41.396	43.6856	8.39171	7.01934	6.8706	8.87243	6.57272	18.1941	12.1256	8.00066
DDB_G0275171	DDB_G0275171	NA	NA	Q86I15	2.62678	3.67026	4.52651	3.20465	1.23896	9.26223e-32	5.63898	2.83137	3.6364	3.91465	23.8225	19.0094	18.083	7.83552	67.0127	49.6157	22.4314	30.8611	90.4009	57.679	57.2635	157.689	21.1805	22.6966	24.1135	35.8231	4.97518	14.8799	6.26516	5.9605
DDB_G0280931	DDB_G0280931	NA	coiled-coil family protein, hssA/2C/7E family protein	Q54UN1	-0.18915	-0.572747	0.730802	0.62845	9.0086	1.00994e-31	0.214969	0.20645	0.343519	0.393517	0.205207	0.192553	0.12699	0.209731	0.187551	0.211535	0.186632	0.198257	0.380075	0.23117	0.24354	0.685748	0.355366	0.160968	0.25245	0.279247	20.5973	6.98078	9.15141	11.9188
DDB_G0272704	cyp515A1	NA	cytochrome P450 family protein	Q86A22	0.492533	0.654108	2.49691	5.48889	5.58669	1.10323e-31	0.436727	0.342556	0.450018	0.646799	0.505212	0.403837	0.551563	0.107515	0.321575	0.868449	0.551156	0.538003	0.848684	0.685234	1.10237	2.96243	7.27837	1.94015	3.30937	8.08251	4.76212	6.40743	5.15456	7.46384
DDB_G0291169	DDB_G0291169	NA	NA	Q54F14	0.530415	0.191223	-0.222919	1.73661	3.10541	1.20507e-31	3.41915	1.82259	2.60413	2.27211	2.88992	2.85932	2.8993	1.45249	3.10078	1.72216	2.77159	2.25639	2.15742	2.80016	1.59696	2.51745	7.84641	3.98647	4.56232	6.50242	19.2934	10.6241	13.7679	15.9437
DDB_G0277029	tmem56B	NA	TRAM, LAG1 and CLN8 homology domain-containing protein, TMEM56 family protein 2	Q550S9	0.330664	0.614346	1.85249	5.03945	6.55555	1.26032e-31	0.214969	0.20645	0.450018	0.337647	0.29131	0.280616	0.31108	0.107515	0.187551	0.211535	0.50523	0.331626	0.549935	0.366793	0.451217	0.810149	1.40488	0.692408	1.26503	1.71666	4.09618	1.76463	3.5985	3.00481
DDB_G0292104	tkrA	NA	gluconate 2-dehydrogenase, 2-keto-D-gluconate reductase	Q54DP1	-2.18173	-2.11798	-1.92773	-2.79527	-2.66722	1.27237e-31	62.6982	58.6816	77.233	81.2947	18.4266	14.5871	6.82435	5.4935	13.7504	16.1556	12.4651	13.3201	13.9842	23.3772	15.6335	22.4501	4.75556	6.84444	8.12213	9.90267	3.77643	14.7162	11.9924	6.60484
DDB_G0283833	DDB_G0283833	NA	NA	Q54QH1	-0.843895	-2.73552	-2.74396	-2.8106	-2.87881	1.32622e-31	52.8641	44.5399	30.1612	26.5834	28.3019	21.2757	7.1876	7.33725	4.33288	5.88141	5.10786	5.69969	4.53506	5.66818	7.60036	7.277	4.52818	5.15335	3.46607	3.30498	3.16332	7.96345	4.97681	2.19658
DDB_G0284339	aplN	saposin-like protein N	amoebapore-like protein N	Q54PT7	0.327529	-0.559863	-2.18987	-2.19031	-1.6527	1.34069e-31	126.319	83.9364	91.8742	75.9636	109.412	99.7061	88.2776	46.644	68.1857	73.7158	38.3439	43.1444	21.0606	26.8376	18.2148	18.3129	11.5949	11.799	16.5288	19.9969	12.4812	31.8998	27.038	25.5491
DDB_G0277017	gxcN	RacGEF	pleckstrin homology (PH) domain-containing protein, RhoGEF domain-containing protein	Q550V3	0.468172	1.90491	4.28179	5.43403	7.05228	1.4483e-31	0.660216	1.76779	1.6686	2.20475	1.16315	1.63364	0.394688	2.65169	7.88349	4.22207	1.88165	6.29035	36.083	6.42149	34.0835	31.5512	42.894	58.6502	21.5723	41.7964	201.318	54.3185	63.9608	178.689
DDB_G0271536	rcnA	NA	modulatory calcineurin-interacting protein	Q86JH9	1.63224	0.969609	1.40238	2.31039	2.79729	1.46155e-31	9.24544	9.57473	10.488	9.1536	23.5934	18.4566	20.2982	18.1484	15.0633	16.4041	16.2428	19.1138	29.5244	18.5625	24.2375	33.4817	29.7888	30.2721	38.9696	39.05	48.5893	47.3229	51.89	60.1589
DDB_G0293578	DDB_G0293578	NA	NA	Q54BL0	3.24526	-0.00654864	-0.0488084	-1.14541	-1.07563	1.51701e-31	5.75174	1.57557	1.21139	1.45931	31.7633	23.0168	9.69381	5.44367	2.23056	2.05767	1.96278	2.63435	2.02004	3.50606	3.33686	1.33715	1.03542	0.875029	0.702897	1.01691	1.02009	1.30487	0.814889	1.00123
DDB_G0269700	DDB_G0269700	NA	RCC1 and BTB domain-containing protein 1	Q55DD2	-2.28625	-1.55984	-2.24624	-3.80198	-3.97555	1.53847e-31	176.427	233.166	267.226	325.358	43.8014	58.1147	24.8738	16.0062	56.26	61.4587	116.658	40.3016	35.702	64.8501	67.8736	38.6112	11.8902	11.799	17.7799	8.63203	5.77403	26.2131	14.0786	7.51752
DDB_G0282487	DDB_G0282487	NA	NA	Q54SG0	0.535968	1.23317	1.00609	5.87121	5.38625	1.55238e-31	0.484742	0.552	0.849897	0.568789	0.409341	0.366981	1.11099	0.209731	0.467421	1.04269	1.51555	1.00089	0.906221	0.507476	0.794795	2.07082	12.708	7.83551	10.5857	18.1087	10.2192	7.55403	11.0603	9.07422
DDB_G0278613	DDB_G0278613	NA	EGF-like domain-containing protein, matrilin-like protein	Q54YP0	-2.26474	-1.49707	-1.83479	-4.39336	-4.0488	1.62182e-31	147.3	146.776	82.0906	79.2956	18.1212	25.7529	8.89477	12.5188	32.157	70.0718	18.3325	17.0754	19.9175	35.4132	37.7159	35.4673	4.93744	4.45332	3.27019	3.82125	3.64318	11.6063	5.95423	2.73562
DDB_G0267834	DDB_G0267834	NA	NA	Q55G42	0.182638	-2.3643	-2.08645	-1.35207	-1.20733	1.66994e-31	35.5605	19.6626	18.2213	16.753	29.4218	18.9265	18.0467	9.08114	4.7805	4.056	3.98085	3.33477	5.18933	6.37128	5.35083	6.17238	7.00569	6.31969	5.69707	6.91466	5.88053	10.4604	8.13026	7.46384
DDB_G0282065	DDB_G0282065	NA	NA	Q54T07	0.294966	1.343	0.455382	1.81809	2.9362	1.70346e-31	7.81824	7.27499	11.4805	9.85372	8.52396	8.61613	8.96741	4.89544	15.3706	15.5758	31.4325	18.6847	11.616	15.7537	13.3866	11.4718	26.5635	17.1606	21.5723	28.5452	54.2302	42.8228	50.4255	66.5442
DDB_G0276205	DDB_G0276205	NA	putative glycoside hydrolase	Q552H9	2.71163	0.888271	0.17728	-0.455748	-0.355599	1.73689e-31	93.101	62.0886	63.9258	54.7724	520.248	343.782	358.014	148.42	105.834	91.7701	166.925	103.862	75.4336	127.183	64.0502	60.1769	29.9251	26.4844	43.2309	43.7531	18.708	68.8004	59.0349	31.6663
DDB_G0275695	ampA	D11, pegA, prestalk D11 protein precursor	adhesion modulation protein A	P05817	0.966861	0.0620598	-1.23513	2.20943	4.34378	1.8889e-31	160.85	153.427	132.924	147.134	95.8213	143.177	335.536	237.492	96.7291	114.793	137.191	194.134	53.8535	43.6375	93.9208	41.2036	301.679	417.014	980.316	564.379	3777.93	427.326	2293.62	3175.52
DDB_G0287281	DDB_G0287281	NA	citrate synthase	Q54KL0	2.39158	0.631447	1.71244	3.36572	3.66618	1.94206e-31	5.26305	3.07592	2.87983	2.64193	20.2592	12.5693	10.0207	7.58639	4.08102	4.47111	5.18833	5.37746	11.126	11.6907	7.26545	16.2166	39.578	12.5567	16.7634	28.3736	34.5402	41.1046	23.9758	31.1297
DDB_G0281087	gtaV	NA	putative GATA-binding transcription factor, GATA zinc finger domain-containing protein 22	Q54UG8	3.87103	4.44007	4.06006	5.60009	4.13989	2.00502e-31	20.0955	18.9325	14.9709	12.5871	183.776	171.752	244.389	88.3906	250.505	269.745	533.743	240.959	398.534	240.114	211.969	323.701	748.226	327.86	694.343	612.474	288.166	349.027	172.375	163.236
DDB_G0267728	uduA3	NA	unknown protein UduA3	Q55GC4	-1.22997	-0.736476	-1.75178	-4.59327	-5.06716	2.01414e-31	299.051	306.172	326.133	170.99	93.0218	101.06	85.8446	27.8131	121.083	224.361	136.508	63.9023	75.9507	128.336	68.3994	34.9709	10.1638	13.8971	4.36662	4.23403	4.94855	12.1383	6.93134	3.8116
DDB_G0293942	DDB_G0293942	NA	NA	Q54B22	0.219914	2.20175	3.78891	4.30211	4.35055	2.04914e-31	8.49432	9.81819	12.0623	12.5204	10.0772	10.0814	4.75345	9.92814	53.8023	85.5588	18.2119	28.9301	134.132	57.4282	120.016	332.471	192.001	194.887	74.0373	167.576	154.967	201.223	151.385	201.064
DDB_G0275535	DDB_G0275535	NA	transmembrane protein, phospholipid-translocating P-type ATPase family protein	Q86H52	-0.583908	-1.22149	-1.38927	-1.41524	2.17479	2.06362e-31	3.72051	4.81143	4.32298	3.88122	2.63401	2.88708	0.740593	1.75276	1.38303	3.0586	1.31105	1.1674	1.27322	1.83737	2.32548	1.90268	1.08183	1.52866	0.905838	1.54286	11.124	6.5303	17.1855	23.349
DDB_G0274507	DDB_G0274507	NA	NA	Q86HN0	1.02291	0.121779	1.33589	3.95817	3.28	2.25083e-31	0.701908	0.733328	0.699025	0.646799	1.00475	0.690685	1.00044	0.490357	0.595302	0.868449	0.50523	0.717166	1.21729	1.32464	1.20243	1.79029	6.39213	2.64295	3.42689	4.3372	3.93631	2.55044	2.21692	3.11244
DDB_G0285045	DDB_G0285045	NA	EGF-like domain-containing protein	Q54P15	1.39019	-1.28624	-0.957818	-1.28396	-0.841562	2.34187e-31	15.4406	11.3871	10.2484	7.45299	34.8937	26.8307	10.8197	15.8069	3.66109	6.13017	2.61008	4.41039	4.88949	5.96954	6.16477	7.277	3.09486	4.04484	2.2505	4.44036	3.21665	7.30836	5.99865	4.13411
DDB_G0280989	hop2	NA	homologous-pairing protein 2	Q54UM1	-2.03265	-1.5386	-1.95479	-2.33955	-2.35747	2.5594e-31	68.8539	72.2284	71.3491	59.6037	20.87	16.135	6.71537	6.14134	16.7952	19.6344	25.5657	19.0065	16.5699	20.0671	17.1632	18.9197	12.6626	7.36914	7.37906	11.8943	9.39415	16.2302	9.63975	8.32274
DDB_G0293362	srcp1	SRCP1, hssA/2C/7E family protein	serine-rich chaperone protein 1	Q54BX3	-0.110477	-0.511201	-0.40828	-0.25712	6.12703	2.6439e-31	0.384965	0.382625	0.235116	0.231581	0.205207	0.326989	0.21544	0.107515	0.187551	0.211535	0.29562	0.198257	0.339946	0.23117	0.24354	0.250883	0.154478	0.160968	0.308387	0.181338	4.25602	0.964359	3.28696	3.16624
DDB_G0283249	tgrI3	NA	immunoglobulin E-set domain-containing protein	Q54RE1	0.0260364	2.41546	9.36738	10.7416	8.28387	2.77613e-31	0.214969	0.20645	0.235116	0.337647	0.29131	0.192553	0.12699	0.107515	0.532472	0.499038	0.29562	0.198257	9.38371	1.83737	2.27715	22.9465	14.0255	11.7407	9.76457	27.0004	2.44286	7.51309	2.44021	2.78947
DDB_G0293674	hspH2	NA	heat shock 70 protein H2	Q54BE0	-4.88877	0.344246	1.11021	-1.14036	-1.85809	2.78501e-31	457.144	309.39	496.388	748.811	10.1281	18.2079	11.7277	6.14134	302.285	529.377	1077.8	398.813	737.364	1793.26	1556.13	872.038	132.449	146.988	216.457	91.2641	34.1411	204.332	151.474	44.6517
DDB_G0270730	fslB	NA	frizzled and smoothened-like protein B	Q55CD6	1.46969	-0.69956	-0.686045	-2.31881	-2.53696	3.03935e-31	67.5777	30.398	25.3375	27.6496	113.102	74.6131	77.9645	53.8675	20.0352	17.8122	16.7652	23.3515	20.0808	25.1325	17.7846	31.2203	3.73213	2.64295	5.11019	10.9328	1.96171	9.15061	4.88793	6.0142
DDB_G0274517	osbE	NA	oxysterol binding family protein, member 5	Q86HL8	1.18282	0.703056	2.24239	4.60784	3.44206	3.09325e-31	0.384965	0.487751	0.737343	0.722082	0.871067	0.867435	0.627738	0.437705	0.686973	0.596507	0.896973	0.538003	1.6342	1.32464	1.35124	2.40598	5.57394	2.11607	5.30583	5.33414	1.69386	4.97341	2.30627	1.49316
DDB_G0289683	DDB_G0289683	NA	NA	Q54H64	2.42947	-0.536014	-1.06934	-0.839891	-0.229192	3.84533e-31	2.28643	1.63056	1.21139	1.14953	7.47983	7.37182	4.24466	2.15251	0.981631	0.868449	1.22891	0.944925	0.877506	0.627976	1.1525	1.10674	0.918933	0.692408	0.702897	0.542343	0.856317	1.26271	1.04597	1.32993
DDB_G0271666	prtB	M3R	proteosomal alpha-subunit 7-1	P11872	2.21897	3.8195	3.90361	1.0852	1.24529	3.98319e-31	89.9481	68.4158	100.255	144.568	498.997	454.544	372.067	130.785	1894.9	1533.87	969.471	788.272	2031.78	1527.18	833.271	2030.81	121.82	301.055	119.23	116.324	221.567	278.213	182.05	136.46
DDB_G0269386	grlK	NA	G-protein-coupled receptor (GPCR) family 3 protein 10	Q1ZXQ7	3.18282	-0.59241	-1.77553	-3.00241	-1.3503	4.07534e-31	0.701908	1.02006	0.886813	0.939164	5.3143	2.27565	2.24403	5.04497	0.361616	0.596507	0.596103	0.774886	0.380075	0.685234	0.377937	0.399281	0.226146	0.160968	0.153106	0.378868	0.148318	0.789487	0.299463	0.36285
DDB_G0281017	DDB_G0281017	NA	hssA/2C/7E family protein	Q54UK7	-0.0305959	2.28246	2.08802	0.625976	12.4867	4.26224e-31	0.214969	0.20645	0.235116	0.231581	0.205207	0.192553	0.12699	0.107515	0.187551	0.499038	0.408553	0.198257	0.293258	0.441628	0.515373	0.250883	0.226146	0.160968	0.153106	0.279247	20.7836	5.4652	7.86385	9.07422
DDB_G0287833	DDB_G0287833	NA	NA	Q54JR7	3.54257	5.36971	5.25716	4.002	3.47787	4.28958e-31	7.81824	9.95345	10.5907	13.487	124.911	121.897	48.1874	64.4785	512.785	619.566	152.581	254.1	343.564	276.27	244.946	825.488	139.513	167.033	57.774	129.026	68.4122	156.959	90.6318	76.5246
DDB_G0283115	cnrB	NA	cleft lip and palate transmembrane 1 family protein, putative cell number regulator	Q54RJ1	-2.36918	-2.01423	-1.65759	-3.04031	-2.21537	4.35719e-31	40.8905	40.6191	49.558	54.5725	8.82953	9.72204	4.13562	3.69908	8.49825	12.5108	9.4506	9.77899	7.83169	18.2114	18.5973	16.4925	4.8465	5.61993	2.68221	3.85565	4.78875	14.5526	8.52985	5.63829
DDB_G0279815	DDB_G0279815	NA	putative transmembrane protein	Q54W94	2.66201	4.25361	7.08127	7.14446	6.7155	4.50299e-31	0.530499	0.552	0.538646	0.759015	1.6575	1.32435	2.13472	0.849033	4.24893	7.53943	2.69085	5.27003	38.3689	7.32516	24.3809	77.385	12.7534	21.706	31.5807	42.174	25.9457	5.54715	20.0703	30.1101
[truncated: 9,438 more rows]
