# Supplementary material for: Multi-omics analysis of aggregative multicellularity
Source: iScience. 2024 Aug 3;27(9):110659. doi: 10.1016/j.isci.2024.110659 (PMC11367525; doi:10.1016/j.isci.2024.110659)
Supplement: Table S2. Significant GO-terms for differentially expressed transcript clusters, related to Figure 2C — Full set of significantly enriched GO-terms (Fisher’s p-value <0.01) for each of the clusters in Figure 2C. For each GO-term, the total number of genes in the set with the annotated term is shown, as well as the number of genes with that annotation in the cluster. The number of expected genes, given the size of the cluster, and the relative enrichment are shown right. [file mmc3.xlsx]

## Sheet: Table S2
Table S2: Significant GO-terms for differentially expressed transcript clusters, related to Figure 2c. Full set of significantly enriched GO-terms (Fisher's p-value < 0.01) for each of the clusters in Fig. 2c. For each GO-term, the total number of genes in the set with the annotated term is shown, as well as the number of genes with that annotation in the cluster. The number of expected genes, gi…
GO.ID	Term	cluster	Fisher p-value	total annotated	genes in cluster	expected	enrichment
GO:0042244	spore wall assembly	1	8.4e-08	10	7	0.51	13.7255
GO:0009988	cell-cell recognition	1	3.1e-05	5	4	0.25	16
GO:0031154	culmination involved in sorocarp development	1	3.5e-05	124	17	6.3	2.69841
GO:0007275	multicellular organism development	1	5.1e-05	82	14	4.16	3.36538
GO:0019236	response to pheromone	1	9e-05	6	4	0.3	13.3333
GO:1902168	response to catechin	1	0.00039	8	4	0.41	9.7561
GO:0000079	regulation of cyclin-dependent protein serine/threonine kinase activity	1	0.00067	9	4	0.46	8.69565
GO:0031153	slug development involved in sorocarp development	1	0.00089	16	5	0.81	6.17284
GO:0007155	cell adhesion	1	0.00102	86	12	4.37	2.746
GO:0030435	sporulation resulting in formation of a cellular spore	1	0.0018	79	17	4.01	4.2394
GO:0007186	G protein-coupled receptor signaling pathway	1	0.00281	71	10	3.61	2.77008
GO:0043327	chemotaxis to cAMP	2	1.8e-05	76	45	27.26	1.65077
GO:0007049	cell cycle	2	7.2e-05	203	94	72.82	1.29085
GO:0007264	small GTPase-mediated signal transduction	2	0.00013	262	122	93.99	1.29801
GO:0051301	cell division	2	0.0004	132	70	47.35	1.47835
GO:0030163	protein catabolic process	2	0.00059	83	53	29.77	1.78032
GO:0032148	activation of protein kinase B activity	2	0.00076	7	7	2.51	2.78884
GO:0006270	DNA replication initiation	2	0.00166	9	8	3.23	2.47678
GO:0000160	phosphorelay signal transduction system	2	0.00203	22	15	7.89	1.90114
GO:0006470	protein dephosphorylation	2	0.00213	45	26	16.14	1.6109
GO:0006272	leading strand elongation	2	0.00417	8	7	2.87	2.43902
GO:0000281	mitotic cytokinesis	2	0.00471	79	40	28.34	1.41143
GO:0033299	secretion of lysosomal enzymes	2	0.00592	5	5	1.79	2.7933
GO:1903669	positive regulation of chemorepellent activity	2	0.00592	5	5	1.79	2.7933
GO:0031284	positive regulation of guanylate cyclase activity	2	0.00592	5	5	1.79	2.7933
GO:0007399	nervous system development	2	0.00592	5	5	1.79	2.7933
GO:0006972	hyperosmotic response	2	0.00626	41	23	14.71	1.56356
GO:0050765	negative regulation of phagocytosis	2	0.0067	12	9	4.3	2.09302
GO:0043326	chemotaxis to folate	2	0.00729	22	14	7.89	1.7744
GO:0031156	regulation of sorocarp development	2	0.00748	24	16	8.61	1.8583
GO:0006793	phosphorus metabolic process	2	0.00904	620	256	222.41	1.15103
GO:1903013	response to differentiation-inducing factor 1	2	0.00944	31	18	11.12	1.61871
GO:0006412	translation	3	1.2e-30	232	125	57.25	2.18341
GO:0006457	protein folding	3	4.7e-05	71	33	17.52	1.88356
GO:0009617	response to bacterium	3	0.0001	82	34	20.23	1.68067
GO:0006418	tRNA aminoacylation for protein translation	3	0.0014	40	19	9.87	1.92503
GO:0008152	metabolic process	4	2.1e-06	2843	375	360.3	1.0408
GO:0006364	rRNA processing	4	5.5e-06	71	23	9	2.55556
GO:0006303	double-strand break repair via nonhomologous end joining	4	9e-05	8	6	1.01	5.94059
GO:0010918	positive regulation of mitochondrial membrane potential	4	0.00024	9	6	1.14	5.26316
GO:0010421	hydrogen peroxide-mediated programmed cell death	4	0.00024	9	6	1.14	5.26316
GO:0006310	DNA recombination	4	0.0003	44	16	5.58	2.86738
GO:0006281	DNA repair	4	0.00055	134	40	16.98	2.35571
GO:0046113	nucleobase catabolic process	4	0.00115	5	4	0.63	6.34921
GO:0000723	telomere maintenance	4	0.0031	6	4	0.76	5.26316
GO:0006259	DNA metabolic process	4	0.00343	205	56	25.98	2.1555
