# Supplementary material for: Multi-omics analysis of aggregative multicellularity
Source: iScience. 2024 Aug 3;27(9):110659. doi: 10.1016/j.isci.2024.110659 (PMC11367525; doi:10.1016/j.isci.2024.110659)
Supplement: Table S3. Proteomics: differential expression and quantification, related to Figure 3 and Table 1 — Log2 fold changes (logFC) are relative to the 0h time point and shown with adjusted p-value. The logFC calculations are based on all replicates (a-c), with their individual quantification shown on the right. For each replicate, the label free protein quantifications were normalized to a million (LFQpm). All gene quantifications for each replicate (i.e., each column) therefore sum to 1e6. Synonyms are alternative gene names, if available. [file mmc4.xlsx]

## Sheet: Table S3
Table S3: Proteomics: differential expression and quantification, related to Figure 3 and Table 1. Log2 fold changes (logFC) are relative to the 0h time point and shown with adjusted p-value. The logFC calculations are based on all replicates (a-c), with their individual quantification shown on the right. For each replicate, the label free protein quantifications were normalized to a million (LFQ…
GENE ID	Gene Name	Synonyms	Gene Products	UniProt ID	logFC 2h	logFC 4h	logFC 8h	logFC 10h	adj. p-val	quant 0h a (LFQpm)	quant 0h b (LFQpm)	quant 0h c (LFQpm)	quant 2h a (LFQpm)	quant 2h b (LFQpm)	quant 2h c (LFQpm)	quant 4h a (LFQpm)	quant 4h b (LFQpm)	quant 4h c (LFQpm)	quant 8h a (LFQpm)	quant 8h b (LFQpm)	quant 8h c (LFQpm)	quant 10h a (LFQpm)	quant 10h b (LFQpm)	quant 10h c (LFQpm)
DDB_G0295799	DDB_G0295799	NA	unknown	C7G077	6.42362	6.47925	6.79707	6.47817	1.02284e-08	74.2623	54.8195	63.2863	44.585	41.9571	1.55115	3.86624	34.2087	27.7915	2.08496	41.296	2.10674	1.87919	2.7286	2.62451
DDB_G0295801	DDB_G0295801	NA	B_lectin domain-containing protein	C7G078	5.94013	6.02501	6.29192	6.12139	1.02284e-08	23.4068	20.8118	22.2678	20.9198	20.8051	14.9167	22.8992	18.3886	20.5623	10.718	12.6426	10.2743	1.96884	3.99405	7.41419
DDB_G0279799	cprB	CP2, pst-cath, 16G1	cysteine proteinase 2	P04989	0.28078	0.080097	5.98636	6.64253	1.02284e-08	42.597	48.7528	25.3257	47.3357	50.1556	48.9979	46.4418	50.615	47.7262	35.8901	42.9612	44.8212	36.6315	51.4603	42.8869
DDB_G0289073	csaA	csA, gp80	contact site A protein	P08796	3.90867	5.35967	7.26546	6.96192	1.27008e-08	17.0702	11.8844	13.9248	9.62729	6.3733	16.9751	9.16645	12.0526	23.1483	10.4903	17.3501	11.5178	10.5076	14.5959	11.3092
DDB_G0283611	cbpF	CBP6	calcium-binding protein	Q54QT9	-0.293858	-0.0212898	6.19033	6.84397	2.11436e-08	35.3572	24.645	29.9411	25.4777	27.5641	27.6832	25.5835	22.8422	24.6862	26.2253	32.1688	33.6472	24.6101	33.1805	32.4019
DDB_G0289997	DDB_G0289997	NA	NA	Q54GQ4	0.0961482	0.01135	4.44348	3.94674	3.78118e-08	2.33572	6.99563	8.53913	2.77665	3.18998	2.18654	7.80806	3.95284	3.69505	14.44	1.85027	9.04488	5.94331	9.87181	14.9701
DDB_G0290563	cupH	NA	ricin B lectin domain-containing protein, cup family protein	Q54FW5	4.37003	4.40882	4.11471	3.57468	4.49597e-08	62.3555	1.73146	329.34	349.741	131.012	82.2961	99.7663	2.768	303.146	1.94207	77.7863	69.1206	80.6298	72.1623	2.58684
DDB_G0283789	dimt1l	NA	dimethyladenosine transferase	Q54QK7	-0.0824341	-0.720043	-3.59636	-2.98879	4.49597e-08	10.0657	7.08295	8.97891	1.68766	2.28236	8.98078	8.24524	2.77752	6.86116	9.08717	10.5779	9.7456	2.11835	10.5347	7.56441
DDB_G0273989	DDB_G0273989	NA	unknown	Q556K5	0.143279	0.147673	4.64491	5.60527	4.49597e-08	33.4492	31.1983	32.1294	32.7991	30.3476	27.0016	28.2357	30.1021	34.06	33.3175	31.5533	29.0175	31.3015	30.4918	27.7726
DDB_G0292248	DDB_G0292248	NA	unknown	Q54DH5	-0.0206773	-0.0900751	5.03053	5.30164	5.17902e-08	50.8487	2.13812	25.9108	35.753	35.9357	32.6758	30.1936	42.3573	49.1032	47.7578	48.6072	82.1402	33.5277	79.9553	59.767
DDB_G0283153	cbpD1	CBP4a	calcium-binding protein	Q54RF4	0.0366695	1.315	5.18087	5.66664	5.42393e-08	18.3949	17.495	18.0717	22.5015	17.0008	19.6023	14.1637	15.3418	14.564	12.9494	17.4504	15.987	17.4446	20.4992	14.4483
DDB_G0292014	psiK	NA	PA14 domain-containing protein	Q54DV5	-0.310045	0.962628	6.65573	7.39768	5.42393e-08	106.798	108.971	107.193	106.264	107.702	101.519	99.3456	95.212	99.6846	101.841	96.83	99.6318	93.6772	105.526	93.322
DDB_G0293202	trafH	DdTRAFh	TNF receptor-associated factor H	Q54C11	3.45126	4.49508	3.63581	3.59225	5.42393e-08	1245.53	1295.13	1340.11	1374.24	1444.85	1438.03	1375.49	1465.16	1468.24	1118.7	1125.55	1113.5	1099.19	839.429	1148.86
DDB_G0291646	DDB_G0291646	NA	unknown	Q54EB9	4.27933	5.50594	4.84289	5.05257	5.42393e-08	226.095	261.764	225.146	224.848	253.822	295.63	267.505	256.267	276.807	237.466	269.053	235.609	250.543	166.14	243.004
DDB_G0270518	DDB_G0270518	NA	unknown	Q55E15	-0.200757	2.09406	5.16231	4.98312	5.90548e-08	73.5399	66.9613	65.208	69.7772	73.4225	71.0494	81.758	74.0949	72.1147	90.0529	85.4175	76.4247	90.2735	93.1056	83.8307
DDB_G0283645	DDB_G0283645	CBP12	calcium-binding protein, calcium-binding EF-hand domain-containing protein	Q54QU0	-0.134235	-0.599923	4.8616	5.34242	7.53282e-08	1962.34	2151.35	2457.79	1867.76	2039.89	2623.56	2068.44	2216.48	2120.35	2389.11	2217.22	2463.07	2590.18	2577.26	2703.25
DDB_G0283305	DDB_G0283305	NA	ERV/ALR sulphydryl oxidase domain-containing protein	Q54R93	-0.00522101	0.422699	5.04851	5.22913	8.03222e-08	25.3209	21.446	42.4091	26.9643	9.34503	30.0954	21.6017	27.6239	25.644	33.4064	23.6282	38.6091	30.9178	23.0398	42.1498
DDB_G0285939	ctnnA	vinA, Dd-alpha-catenin	alpha-catenin related protein	Q54MH2	2.03348	2.30199	5.62978	6.2288	1.52272e-07	150.095	149.077	162.119	153.866	166.306	245.1	181.59	144.946	179.92	177.252	165.839	199.388	160.619	149.682	176.782
DDB_G0285917	DDB_G0285917	NA	unknown	Q54MI7	-0.372255	-0.197539	4.20546	5.72734	2.38223e-07	564.756	494.72	631.005	726.011	720.493	736.847	810.95	885.963	974.167	514.737	565.577	729.866	410.465	599.625	609.267
DDB_G0288745	DDB_G0288745	NA	unknown	Q1ZXD1	-0.601317	0.40828	4.55289	5.88971	2.55631e-07	2.99898	2.17573	2.66319	2.36907	2.4856	14.8572	4.62642	3.16038	2.98934	6.43299	4.59851	4.19478	5.33166	4.4772	6.16794
DDB_G0288919	psiI	NA	PA14 domain-containing protein	Q54I92	-0.246126	-0.0014872	4.47136	5.27039	2.66415e-07	10.1037	30.5829	16.9688	14.0783	14.1368	14.2314	13.7924	10.977	12.0556	27.1652	22.8514	26.2977	23.1039	23.7644	21.6957
DDB_G0282381	gefC	RasGEF, racGEF	regulator of chromosome condensation (RCC1) domain-containing protein, RhoGEF domain-containing protein, Ras nucleotide exchange factor	Q8IS20	-0.0387277	0.0634539	2.70209	3.40079	2.66415e-07	14.6301	17.8503	17.9379	16.2609	22.2519	22.0082	15.5644	19.9249	16.6186	30.2794	30.7754	15.1351	28.1324	29.0093	27.6597
DDB_G0282247	rapgapB	NA	RapA GTPase regulatory protein B	Q54SS8	-0.308607	0.105461	4.15738	4.80968	2.66415e-07	235.398	214.355	189.546	183.338	197.334	202.873	210.144	178.412	189.881	223.724	200.615	210.972	160.089	259.468	194.04
DDB_G0267398	gppA	P29F8, dajumin, GP100	glycoprotein gp100	Q06885	0.0883725	-0.158966	4.01629	4.23084	3.4264e-07	207.499	187.179	179.64	172.598	178.689	171.945	165.02	150.697	142.94	134.719	137.147	133.607	112.114	116.878	131.942
DDB_G0289313	frmC	NA	FERM domain-containing protein FrmC	P0CD60	-0.0104471	-0.260828	-2.52415	-2.68351	4.17941e-07	417.203	383.214	440.942	1110.36	507.444	817.595	620.98	767.633	497.851	561.958	590.632	588.313	753.854	552.177	543.105
DDB_G0284759	psiM	NA	PA14 domain-containing protein	Q54P69	-0.177579	-0.661832	4.84435	5.56696	4.99412e-07	7.99562	68.239	45.9472	52.704	72.2009	74.0682	78.4414	62.138	62.9043	68.4559	2.00766	40.7427	2.2038	58.6072	46.9169
DDB_G0290371	DDB_G0290371	NA	transmembrane protein	Q54G71	2.52092	3.8886	4.51794	3.31982	6.64952e-07	42.147	48.4305	58.9997	54.506	49.8201	53.2429	57.979	52.7945	53.7571	43.5603	45.3346	45.8463	40.6149	55.9716	42.0645
DDB_G0274099	cbpE	CBP5	calcium-binding protein	Q869S9	-0.0298008	0.524657	3.46467	4.02874	9.52003e-07	69.6783	56.2658	84.4254	104.59	64.3553	59.6792	85.8849	70.8871	67.3858	70.2406	51.1902	70.9657	42.6706	50.4638	58.8279
DDB_G0272568	cofC-1	DCOF3, cofC	cofilin-2	Q966T6	0.0734854	-0.0728801	4.28202	4.4651	1.21453e-06	37.7988	41.4362	32.5269	40.915	38.7174	32.8698	46.2503	30.8688	33.8774	25.7851	25.8696	34.1202	26.4938	38.9845	24.7709
DDB_G0288013	smcl	NA	smc-like protein	Q54JJ4	-0.540889	0.984274	5.02569	4.92983	1.25551e-06	66.3185	65.5282	54.4004	63.9643	28.6441	60.3739	64.2292	54.6687	64.3568	49.6244	54.5667	59.6168	40.0304	61.3984	51.6521
DDB_G0277083	uduD1	NA	N-terminal delta endotoxin domain-containing protein	C7G000	0.2526	1.72563	3.41953	3.29998	1.38654e-06	76.576	82.0049	79.5607	83.4415	76.5832	100.972	71.6958	77.8659	82.8087	61.1277	82.2308	88.8869	60.1494	86.9636	157.217
DDB_G0292768	dcd1B	NA	acid ceramidase-like protein, acid N-acylsphingosine amidohydrolase-like protein	Q54CS6	-0.152728	-0.817893	-3.06	-2.71602	1.43234e-06	58.1883	48.2016	60.7126	116.996	56.9401	52.0175	67.0579	61.9954	48.0815	58.5195	3.42644	54.8061	61.39	67.7746	52.5588
DDB_G0278345	acly	NA	ATP citrate synthase, ATP citrate lyase	Q54YA0	-0.224483	-0.515176	-1.10639	-1.30241	1.7792e-06	612.645	569.177	586.926	619.724	661.412	688.801	653.935	719.905	702.615	663.642	729.417	825.962	607.457	843.166	801.82
DDB_G0275253	DDB_G0275253	NA	unknown	Q8T2U1	-0.0631771	0.0443133	2.83414	3.71247	1.8023e-06	109.314	106.51	98.0518	103.22	100.577	157.097	110.836	122.306	99.975	127.882	119.761	172.691	138.349	269.768	179.325
DDB_G0276973	nramp1	NRAMP, Slc11a1	solute carrier family 11 member 1	Q869V1	-0.193946	-0.834722	-3.65529	-3.63217	1.8023e-06	119.122	125.812	95.8924	145.913	111.408	121.867	130.389	135.471	107.638	90.8745	114.781	112.184	131.601	109.355	88.256
DDB_G0267456	cbp2	NA	calcium-binding protein 2	P54653	0.0801076	0.628106	2.1741	2.4514	1.8023e-06	588.008	523.629	475.498	576.566	517.652	703.969	618.342	482.412	583.257	605.851	718.918	699.478	635.911	313.465	771.868
DDB_G0283149	cotD	DP87, SP75, sorus matrix protein	spore coat protein SP75	Q04503	-0.281196	-0.0628226	3.54757	6.4803	1.8023e-06	31.368	28.7081	31.7332	34.7567	33.7634	54.4373	41.8335	31.3691	23.3095	46.4215	32.5454	40.7019	25.9268	32.0068	31.0126
DDB_G0280051	DDB_G0280051	NA	unknown	Q54VG7	-0.595871	-0.195507	3.20763	4.55958	1.8023e-06	2607.15	2205.67	3115.47	3015.71	3307.94	2923.17	3464.72	3270.95	3696.25	4029.41	4813.78	3757.18	4254.05	4210.41	3594.87
DDB_G0290961	trafD	DG17, zfaA, DdTRAFd	TNF receptor-associated factor D	P11467	-0.0495013	-0.11151	3.57771	3.40763	1.8023e-06	41.6555	37.0879	36.736	34.8488	42.2349	38.763	29.942	39.9804	39.2687	50.3523	46.7213	41.192	56.3196	43.3005	44.1807
DDB_G0276267	gpaB	Ga2, Galpha2, gpa2, guanine nucleotide-binding protein alpha-2 subunit	G-protein subunit alpha 2	P16051	0.549174	1.40063	2.17914	1.99437	1.8023e-06	161.137	158.599	172.527	165.407	180.627	198.588	185.674	173.453	172.107	213.407	196.457	200.217	197.906	223.91	208.223
DDB_G0279411	ctsD	catD, cln10, Ddp44	cathepsin D	O76856	-0.0987071	-0.0350254	-0.753136	-1.11486	1.8023e-06	66.9811	60.8435	65.7911	65.2621	72.5364	103.793	79.2844	75.076	63.8825	124.824	120.359	103.904	127.541	117.435	111.787
DDB_G0269040	DDB_G0269040	NA	IPT/TIG domain-containing protein, EGF-like domain-containing protein, C-type lectin domain-containing protein	Q55F41	-3.14848	-3.41394	-3.32755	-3.01121	2.04599e-06	80.4516	61.115	56.1749	73.7641	74.5047	76.6912	81.0522	82.7153	100.791	75.5254	82.1846	92.1955	75.1556	100.543	82.4014
DDB_G0280307	DDB_G0280307	NA	beta-lactamase family protein	Q54VJ1	0.30892	0.206119	4.28126	4.74453	2.21193e-06	77.9449	81.2033	76.4785	77.4126	78.0548	76.2168	80.7249	80.7096	85.4146	81.767	91.521	78.0699	85.613	62.2513	74.0398
DDB_G0295761	nle1	NA	WD40 repeat-containing protein, NLE domain-containing protein, putative notchless	C7FZX3	0.029795	-0.251345	-2.29928	-2.31513	2.43088e-06	35.8613	25.4416	49.6895	16.1285	17.9426	19.1218	11.0345	12.0853	11.9818	26.186	19.4341	19.8385	68.9957	29.7805	38.1388
DDB_G0291181	DDB_G0291181	NA	NA	Q54F06	-0.0534843	0.425298	2.68535	3.02411	2.43088e-06	74.9957	84.2252	78.5915	83.6377	85.8594	81.157	84.2892	91.9289	96.2156	99.4611	105.788	97.1328	111.371	124.856	107.629
DDB_G0271074	DDB_G0271074	NA	unknown	Q55BW8	-0.299113	-0.0211634	-0.530578	4.36937	2.61159e-06	1912.22	1836.76	1896.33	1652.55	1886.71	1779.52	1798.82	1864.13	1799.09	1071.74	1195.43	1055.06	864.087	891.348	903.557
DDB_G0277827	cafA	CAF-1, caf1, quit2	calfumirin-1	P54670	0.0255753	0.684018	1.55722	1.58849	2.61159e-06	44.5325	38.4303	51.6954	45.9382	47.2545	49.0661	39.2405	51.3988	51.2675	43.0498	54.6961	47.7223	55.0885	54.7993	46.2575
DDB_G0283609	cbpG	CBP7	calcium-binding protein	Q54QT8	0.326967	2.97133	6.45593	7.09204	2.80892e-06	4188.59	3957.12	4087.26	3744.99	3952	3506.86	3625.17	3747.5	3597.32	3627.7	3352.34	3334.77	3006.9	3257.93	3460.49
DDB_G0275689	abcG2	mdrA1, mdrA	ABC transporter G family protein	Q9NGP5	-0.209487	1.22596	1.83671	1.48022	3.0481e-06	2.5481	1.9522	2.37346	28.9294	23.1419	49.1994	20.9034	34.327	36.0478	14.8518	36.2486	1.77446	30.9159	27.8845	11.3105
DDB_G0276969	D2B	putative carboxylesterase	type-B carboxylesterase/lipase family protein D2B	Q86L18	0.146197	1.1975	3.07727	3.15134	3.27445e-06	1075.97	1071.5	1155	1199.44	1134.28	1438.67	1273	1296.83	1452.18	1182.9	1205.41	1366	706.913	1133.7	1111.17
DDB_G0270088	DDB_G0270088	NA	NA	Q55CE9	0.769915	1.13959	2.27339	2.33216	4.31624e-06	413.418	405.255	369.215	330.987	495.898	503.101	507.62	564.972	468.386	476.222	453.97	572.36	460.247	789.692	831.614
DDB_G0287663	DDB_G0287663	NA	NA	Q54K41	0.313061	0.310458	1.15128	1.29741	4.42208e-06	27.1812	39.9625	11.202	42.795	45.4356	32.3491	59.0463	54.1392	33.1119	481.166	428.624	303.186	621.997	434.31	398.39
DDB_G0273533	carA-2	carA, carA2, cAR1, G-protein-coupled receptor	cAMP receptor 1	P13773	3.25349	4.25161	5.2461	4.36158	4.42208e-06	78.8693	91.3463	83.8689	90.7612	83.9507	80.1853	104.991	99.3606	102.685	77.8688	105.643	98.27	71.095	79.309	76.6547
DDB_G0280047	yelA	DG1014	initiation factor eIF-4 gamma middle domain-containing protein	Q23925	0.120927	0.544102	4.47388	4.77251	4.49783e-06	794.598	822.503	861.477	873.362	873.167	892.95	883.557	826.279	817.026	994.009	924.091	915.219	924.681	1030.4	938.076
DDB_G0285845	phdA	DG1093	PH domain-containing protein	O76765	-0.323348	0.659547	4.74615	4.53004	4.49783e-06	866.988	738.32	624.265	684.625	660.845	834.411	750.451	677.005	660.106	799.415	892.814	843.458	815.802	876.195	787.392
DDB_G0279713	aplK	saposin-like protein K	amoebapore-like protein K	Q54WE0	0.248695	-0.37147	3.73441	5.46775	5.50736e-06	916.438	882.429	809.465	986.964	930.934	1085.49	1198.08	1006.2	982.309	1233.86	1108.22	1069	1068.41	1237.64	1157.36
DDB_G0275161	DDB_G0275161	NA	unknown	Q86I43	2.34121	3.11647	3.04425	2.77342	5.52519e-06	815.451	859.378	699.09	868.999	761.588	867.007	886.427	887.268	942.241	954.985	842.804	919.991	876.399	988.735	955.277
DDB_G0278341	DDB_G0278341	NA	putative ATP citrate synthase, putative ATP citrate lyase	Q54YA2	-0.192006	-0.53568	-0.978731	-1.2511	5.61829e-06	619.459	600.582	609.863	631.912	662.917	658.569	711.463	645.213	685.808	789.171	739.556	699.425	757.215	856.703	737.153
DDB_G0280565	DDB_G0280565	NA	calponin homology (CH) domain-containing protein	Q54V78	-0.125213	-0.0737538	3.84448	4.15799	5.71258e-06	832.723	773.139	910.825	815.887	936.625	940.189	850.92	837.765	916.6	923.988	883.466	891.394	791.318	840.155	871.842
DDB_G0288677	cdk5	crp, crpA	cyclin-dependent kinase 5	P34117	0.104594	0.418248	1.48142	1.7115	5.71258e-06	473.98	477.62	447.566	503.759	499.512	543.404	518.23	496.733	505.838	416.347	419.707	434.928	240.908	345.111	332.522
DDB_G0273105	scdB-1	scd2, des9-1, SCD, des9, stearoyl-CoA 9-desaturase	delta 9 fatty acid desaturase ScdB	Q556T4	0.0330554	-0.535639	-2.62387	-3.3864	6.04812e-06	28.6227	28.1223	32.6004	34.2188	39.5186	39.6493	47.7334	39.7217	34.2748	57.0554	56.1669	44.1579	51.819	51.339	47.6341
DDB_G0292188	DDB_G0292188	NA	unknown	Q54DL7	1.3797	2.12199	1.39898	1.2828	6.34902e-06	3.19158	2.79897	2.09593	1.97999	2.53942	2.43826	14.1427	2.64511	1.91069	174.474	158.732	108.547	299.747	166.871	189.674
DDB_G0283317	tgrI2	NA	IPT/TIG domain-containing protein, immunoglobulin E-set domain-containing protein	Q54R85	-0.286422	0.0805337	3.08294	2.90104	7.02652e-06	9192.2	9529.42	8735.74	9182.83	8706.49	7468	8609.42	8919.92	9203.02	7550.07	7395.86	8942.47	7356.31	8574.9	8317.32
DDB_G0269410	DDB_G0269410	NA	pyrroline-5-carboxylate reductase, PCA reductase	Q55E34	-3.65416	-4.09245	-4.18254	-4.02466	7.27365e-06	1106.61	1106.67	1152.74	1125.13	1283.25	1090.71	977.125	1040.16	1173.32	1142.02	1349.61	1196.08	1337.46	1281.47	1252.46
DDB_G0269048	DDB_G0269048	NA	NA	Q55F29	-0.240304	-0.436481	-1.0126	-1.27991	7.27365e-06	5198.07	6426.66	5727.39	5581.34	5826.82	5826.47	6500.08	5754.01	5823.6	5823.7	5333.63	6602.81	6466.8	7733.01	8065.21
DDB_G0283813	hmgL	HMGCL	hydroxymethylglutaryl-CoA lyase	Q54QI7	0.171916	0.805641	1.42441	1.39796	7.55562e-06	33492.6	32434.7	27814.1	27988.6	30013.4	26966.5	34036.6	27493.7	27035.9	32892.9	29388.2	29589.9	29120.1	34890.5	28951.5
DDB_G0275439	cad2	DdCAD2	putative adhesion molecule	O97113	-0.214493	0.656789	5.77804	6.28829	7.55562e-06	804.202	756.329	554.536	752.095	723.831	670.67	1159.46	680.432	709.946	1281.32	1071.8	1100.76	1056.76	1088.56	1176.63
DDB_G0279681	DDB_G0279681	NA	calcium-binding EF-hand domain-containing protein	Q1ZXH5	0.0866598	0.605074	2.40379	2.47025	7.55562e-06	254.112	217.858	246.916	220.575	229.844	265.415	283.26	239.746	246.507	390.014	327.105	325.375	345.882	408.453	348.469
DDB_G0283335	tgrI1	NA	IPT/TIG domain-containing protein, immunoglobulin E-set domain-containing protein	Q54R96	0.263839	0.00472957	3.31224	3.61293	7.55562e-06	1.91588	2.27463	1.98026	2.4066	1.75869	2.72713	2.3536	22.084	2.6113	42.1226	32.1216	44.1552	108.235	62.9923	78.1052
DDB_G0289541	vasP	VASP	vasodilator-stimulated phosphoprotein	Q5TJ65	0.233211	0.408145	1.06606	1.33631	7.55562e-06	2.3379	1.94785	2.10447	2.7658	2.07328	3.06491	1.6838	2.10029	3.11842	165.415	122.521	117.085	286.88	199.026	177.66
DDB_G0279705	aplE	saposin-like protein E	amoebapore-like protein E	Q54WE4	0.0771311	0.421595	2.96801	4.80674	8.12269e-06	2318.6	2323.76	2610.94	2476.98	2670.88	2678.64	2426.38	2576.45	2503.84	2571.76	2477.36	2459.91	2434.36	2415.68	2474.74
DDB_G0275185	gacI	RacGAP	RhoGAP domain-containing protein	Q553X3	1.54839	2.09769	2.70723	3.19291	9.00296e-06	1.95208	2.51322	2.98678	1.71551	1.99817	2.7465	2.63509	1.85091	2.73998	10.6772	2.70079	2.3728	68.9785	23.9087	38.308
DDB_G0272180	DDB_G0272180	NA	NA	Q75JW4	-0.191698	-0.111128	2.39312	3.24488	9.93717e-06	19.1252	20.2244	29.3885	21.1206	21.907	30.9229	38.0499	44.3516	32.2689	131.257	91.9097	92.0953	151.298	101.543	125.834
DDB_G0287985	DDB_G0287985	NA	NA	Q54JK8	2.11685	2.44067	2.4689	2.68736	1.01295e-05	188.617	197.258	188.781	189.18	191.826	191.632	201.95	158.952	181.187	166.533	145.765	167.914	141.881	161.953	159.299
DDB_G0270098	sqstm1	p62	sequestosome-1	Q55CE3	1.68206	2.95927	2.64162	2.51729	1.01295e-05	2.79708	10.5497	133.647	27.6245	33.0799	14.9804	27.4531	27.1183	14.5202	49.6512	1.49041	6.96492	5.88816	16.8001	54.3158
DDB_G0287581	DDB_G0287581	NA	unknown	Q54K61	-0.357166	0.285503	1.93977	4.0096	1.06825e-05	66532.6	72271.9	69010.9	74220.1	76088.5	64031	53515.1	78653.8	73690.1	57925.4	58623.9	57571.5	74591.1	47483.3	66585.1
DDB_G0268278	DDB_G0268278	NA	NA	Q55GR3	-0.239347	-0.211948	2.57102	3.11351	1.15247e-05	1.9799	3.48898	2.29871	44.9977	32.1001	38.0903	108.123	121.457	81.544	418.255	404.37	332.281	277.39	414.4	284.071
DDB_G0269482	DDB_G0269482	NA	unknown	Q55DY0	1.31764	2.40813	2.16556	2.41511	1.19945e-05	1981.12	2007.13	2152.62	2424	2310.59	2547.6	2461.44	2633.67	2436.5	3204.55	3098.44	2981.27	3552.4	3109.56	3388.08
DDB_G0291938	DDB_G0291938	NA	NA	Q54DX0	0.264064	0.170772	2.73335	3.57853	1.42257e-05	304.716	311.038	320.635	309.277	332.995	331.964	327.075	288.502	280.225	387.802	314.481	325.499	432.107	383.906	380.668
DDB_G0292754	DDB_G0292754	NA	NA	Q54CR6	0.6741	1.11253	1.33967	1.48963	1.48911e-05	948.094	1127.86	1252.96	1141.39	1147.47	1100.41	1059.63	1172.61	1244.79	1380.19	1460.09	1394.6	1595.78	1573.7	1546.19
DDB_G0281547	amyA	NA	putative alpha-amylase	Q54TS5	-0.115138	-0.210344	-0.826946	-1.26266	1.48911e-05	250.355	281.094	289.746	248.168	264.479	328.666	250.715	227.582	237.851	237.28	238.523	218.109	227.505	237.765	249.035
DDB_G0267928	tmem144B	NA	transmembrane protein 144 B	Q55FV8	0.118765	-0.381167	-2.59469	-2.68989	1.91263e-05	94.9388	81.4301	89.119	98.8071	93.3476	101.998	112.993	106.517	108.914	145.581	120.684	125.871	108.87	149.635	128.293
DDB_G0289319	mybQ	NA	myb domain-containing protein	Q54HP1	0.0542952	0.0721997	1.95348	2.22033	1.91263e-05	65.6704	55.7796	48.7419	60.7755	52.009	53.2154	59.3617	49.7011	66.1809	48.6973	63.4763	57.0504	50.7439	72.304	46.8599
DDB_G0277863	pdiA	PDI	cAMP phosphodiesterase inhibitor	P22549	2.89057	3.20636	0.0853696	0.0556122	1.9394e-05	92.903	85.9791	88.5334	65.082	76.694	84.1924	88.0976	65.4193	79.1032	70.8471	84.614	66.3568	67.0121	85.7211	78.7194
DDB_G0288933	cda	NA	cytidine deaminase	Q54I82	0.0541642	0.338816	0.766241	0.773423	2.02986e-05	30.376	24.08	24.5488	23.0527	24.6651	19.2792	25.5745	21.0151	22.101	23.5621	21.7224	20.8023	15.5364	28.2683	17.6289
DDB_G0292028	DDB_G0292028	NA	von Willebrand factor A domain-containing protein 5B1	Q54DU5	1.73532	2.17069	1.55439	1.25041	2.02986e-05	18.691	16.5589	16.3099	13.2083	17.455	13.5493	19.4521	15.6202	12.8815	16.0395	16.4995	19.5045	14.3817	19.1004	14.272
DDB_G0295725	DDB_G0295725	NA	unknown	C7G007	-0.126934	0.0624389	1.07092	1.09527	2.03489e-05	15.5402	13.2694	16.6125	17.4972	13.8429	14.1551	10.4254	11.5371	16.1303	2.63013	2.45712	2.7061	2.10221	3.12595	2.08693
DDB_G0286025	DDB_G0286025	NA	glycoside hydrolase family 5 protein	Q54MD5	-0.5029	-0.111031	1.36087	2.64661	2.11189e-05	11.7166	6.11986	13.357	2.61077	11.0193	2.05232	8.10996	9.75907	8.67505	7.69905	8.26869	11.9494	1.66126	9.28656	11.4161
DDB_G0282815	DDB_G0282815	orfSGP	unknown	Q54RZ4	0.129765	0.64598	1.58782	1.4354	2.11189e-05	7.369	1.96935	2.58962	1.99196	2.32155	9.08647	2.60724	8.8212	9.18464	3.12993	2.4166	4.84624	8.95246	3.04163	2.91014
DDB_G0291253	dia2	NA	unknown	O96042	0.779139	1.05286	4.12287	4.34155	2.12998e-05	2.15678	2.67349	2.77576	8.52969	9.94836	14.0382	7.5003	20.4889	26.483	2.50122	18.8348	28.2981	2.68298	26.3433	10.7965
DDB_G0292424	DDB_G0292424	NA	NA	Q54D94	-2.49776	-2.89871	-2.69946	-2.32654	2.12998e-05	15627.2	15313.3	16365.4	15110.3	14430.8	11974.2	14360	14548.1	14302.9	14046.9	12644.7	13335.8	13570.7	12870.3	14085.1
DDB_G0287913	oatA	OAT	ornithine-oxo-acid transaminase, ornithine 5-aminotransferase	Q54JP5	-0.235952	-0.51488	-0.969484	-1.22829	2.21962e-05	1743.89	1548.73	1399.98	1558.85	1537.67	1411.47	1659.89	1462.9	1499.16	1585.24	1745.93	1493.96	1710.81	1848.91	1581.13
DDB_G0271340	DDB_G0271340	NA	acyl-CoA oxidase	Q55BH8	1.22385	2.03123	2.82423	2.72494	2.3214e-05	1541.07	1303.51	1333.84	1795.71	1803.7	1882.61	1907.72	1810.65	1803	1898.98	1924.59	1871.33	1762.22	2012.12	1962.62
DDB_G0288007	DDB_G0288007	NA	Proteasome-associated protein ECM29 homolog	Q54JJ7	0.139733	0.543804	1.14693	1.21917	2.3433e-05	4839.84	4952.34	4869.06	4530.97	4804.62	4513.87	4337.1	4582.66	4528.34	4141.81	4474.23	4165.57	3931.1	3913.28	3774.59
DDB_G0277627	tgrR2	NA	immunoglobulin E-set domain-containing protein	Q54ZD2	0.11683	0.111397	2.26439	3.19955	2.9302e-05	1.88073	3.19906	4.30504	1.97935	2.51712	2.17983	3.18832	2.42924	2.90625	2.70131	13.8254	14.2273	22.123	18.716	31.4208
DDB_G0293182	expl8	NA	expansin-like protein	Q54C80	-0.316281	-0.314657	1.63897	3.45325	2.94377e-05	1.75637	2.61207	3.64273	2.19744	2.67725	2.6213	2.04289	2.3668	2.67031	38.536	30.6247	23.4217	39.6443	25.1704	21.2433
DDB_G0279413	pkaR	PKA, rdeC, cAK	cAMP-dependent protein kinase A, regulatory subunit	P05987	0.099778	0.765974	2.21742	2.44134	2.99191e-05	127.52	121.181	154.529	118.995	115.326	213.499	195.282	179.855	196.531	385.286	363.578	336.838	373.078	346.047	346.648
DDB_G0274661	DDB_G0274661	NA	unknown	Q555E4	0.209434	0.67893	1.65612	2.12472	3.08635e-05	5156.44	4730.99	4623.35	4504.97	4592.08	4707.96	4554.1	4586	4384.69	3957.88	3963.53	4189.62	3952.92	3494.24	3834.84
DDB_G0290531	DDB_G0290531	NA	NA	Q54FY5	-0.154118	-0.0266013	2.29697	3.76854	3.28112e-05	3.06176	2.42258	2.65681	2.37701	3.13854	2.79935	10.6752	8.767	5.88322	9.26326	11.7072	9.92722	1.82591	10.7267	5.11859
DDB_G0278393	DDB_G0278393	NA	immunoglobulin E-set domain-containing protein	Q54Y64	-0.437674	-0.418151	1.79763	0.0103601	3.36714e-05	652.248	608.196	580.441	697.008	661.026	676.908	657.894	662.247	715.498	694.5	796.14	650.156	737.237	796.735	636.801
DDB_G0280763	hemA	ALAS	5-aminolevulinate synthase, ALA synthase	Q54UX3	-0.0973069	-0.564195	-1.33919	-1.77192	3.37107e-05	763.658	689.049	657.39	746.578	803.244	775.379	735.32	724.591	721.723	717.573	774.852	705.462	750.345	702.049	749.64
DDB_G0278115	netD	Net4	nuclear envelope transmembrane protein 4	Q54YR8	-0.134633	-0.552978	-1.03793	-1.56254	3.49224e-05	3934.29	4012.26	3346.72	3673.61	3876.52	4181.17	4593.48	3698.51	3712.15	3627.7	3898.33	3739.33	3952.2	3002.67	3778.43
DDB_G0275069	pks16	dipks16, FAS, beta-ketoacyl synthase family protein	putative fatty acid synthase	Q869W9	-0.199861	-0.581014	-2.92565	-3.70056	3.49224e-05	1366.02	1790.22	2331.67	1395.94	1292.68	4747.02	3487.62	2062.35	2439.91	3519.11	2729.34	1430.28	4241.49	2066.59	2649.48
DDB_G0268850	DDB_G0268850	NA	putative ATP binding protein	Q55EK5	0.272854	0.968922	1.79085	1.97685	3.60646e-05	1142.07	1067.73	951.352	1300.09	1294.41	1653.01	1508.16	1454.93	1263.96	2184.34	2113.26	1934.76	2603.67	2134.07	2172.02
DDB_G0274291	lyT2-4	NA	putative T4-like lysozyme 2	Q86AA1	2.11504	3.77528	5.2167	5.56765	3.75436e-05	3207.59	3481.8	3301.19	3090.19	3240.98	4238.16	3682.39	3158.02	3326.92	3801.73	3624.72	3848.1	3082.91	3827.71	3790.05
DDB_G0277379	pspD	NA	spore coat protein SP87	P54643	0.0256628	-0.0203772	2.34187	6.50175	3.76269e-05	331.792	321.038	342.608	310.9	291.691	220.375	241.806	273.383	244.151	163.504	141.039	132.457	132.346	74.2588	93.9757
DDB_G0275447	myoD	myoID, DMID, myosin-1D	myosin ID heavy chain	P34109	-0.0208914	-0.194898	-0.536456	-0.815127	3.79e-05	4.85454	2.81388	6.20934	51.5873	38.0268	38.3587	105.374	91.8933	58.9818	180.35	230.718	108.278	98.7857	111.962	70.7143
DDB_G0278793	rmd1	rmdn1	regulator of microtubule dynamics protein 1	Q54XR4	-0.260476	-0.277438	-0.753653	-0.854246	4.14544e-05	881.96	878.39	888.598	1007.69	1029.74	1405.49	1179.1	1074.67	1163.12	1603.61	1721.33	1501.59	1753.64	1432.01	1712.35
DDB_G0289333	DDB_G0289333	NA	NA	Q54HN9	-0.224337	-0.373727	-0.817411	-1.04555	4.16784e-05	3126.14	2956.54	2838.68	2998	3024.7	2853.08	3298.3	3094.95	2899.29	2864.84	2685.06	2659.45	2733.96	2253.48	2692.15
DDB_G0287833	DDB_G0287833	NA	NA	Q54JR7	0.135296	2.01268	3.84275	3.31542	4.16784e-05	55.2436	31.9292	47.0488	43.6382	57.8162	97.446	16.7172	66.5111	69.4163	52.5413	50.9995	51.8447	68.0683	43.0726	66.9225
DDB_G0276789	DDB_G0276789	NA	NA	Q7KWW3	-0.0157292	0.199112	0.778973	0.928521	4.21202e-05	2.15261	6.53216	2.31047	6.79819	2.33082	5.64281	4.67747	1.91838	7.28361	3.61543	6.11425	7.42772	2.99051	7.43555	5.17425
DDB_G0293708	DDB_G0293708	NA	LIM-type zinc finger-containing protein	Q54BL7	0.640113	0.934532	1.95041	2.03616	4.23162e-05	735.704	779.203	670.224	643.234	694.685	582.474	605.193	629.797	681.28	529.365	565.567	575.245	550.769	584.852	569.676
DDB_G0292112	galK	NA	galactokinase	Q54DN6	-0.30579	-0.765787	-3.11988	-3.26869	4.32481e-05	1.68383	30.4896	35.5932	2.8279	9.83028	74.0792	19.4533	21.5094	2.48841	39.6551	4.06188	22.4098	34.3098	27.2074	39.0389
DDB_G0269462	DDB_G0269462	NA	ubiquitin domain-containing protein	Q55DZ2	2.06783	2.81957	2.63477	2.51569	4.36238e-05	657.19	666.811	830.296	834.173	873.739	903.885	776.473	897.909	952.077	1061.66	1077.93	1002.15	1134.64	1142.48	1049.56
DDB_G0283599	limA	NA	LIM-type zinc finger-containing protein	Q54QR1	-0.342477	-0.166934	2.13851	3.53144	4.39576e-05	2.14041	2.16113	2.72646	2.50554	1.93703	1.58894	1.87097	4.06079	3.15126	1.70376	2.6501	1.74526	159.945	18.3318	75.4424
DDB_G0268650	DDB_G0268650	NA	NA	Q55F35	0.87776	0.0681237	2.7773	3.11011	4.63549e-05	3449.97	3512.2	3217.45	3178.4	3647.08	3008.82	3381.15	3265.07	3345.57	3259.83	3325.18	3080.21	3078.6	3423.68	3511.22
DDB_G0285053	alrB	NA	aldo-keto reductase	Q54NZ7	0.0167666	-0.0699264	-0.289218	-0.993814	5.01931e-05	3412.79	3233.1	2896.95	3141.74	3359.81	3476.89	2936.35	3674.96	3362.74	3393.85	3903.78	3204.26	3218.85	4278.55	2679.86
DDB_G0287269	ccbl	NA	kynurenine-oxoglutarate transaminase, kynurenine aminotransferase, cysteine-S-conjugate beta-lyase	Q54KM6	-0.1653	-0.228599	-0.723552	-1.07764	5.56705e-05	7561.4	6518.34	7066.4	7754.98	7407.43	8224.44	9823.35	9286.61	10231.8	10809.2	11547	12594.4	10048.4	9440.31	10616.5
DDB_G0290959	chtC	rsc6	cheater C	Q54FB1	0.667565	0.974079	1.25632	1.35267	5.66694e-05	768.6	818.182	712.995	709.935	692.846	700.107	824.252	760.614	801.383	528.668	582.483	587.386	378.828	581.782	504.367
DDB_G0293802	DDB_G0293802	NA	transmembrane protein	Q54BA1	-0.24785	0.467406	2.31313	4.42557	6.30997e-05	3229.34	3242.86	3470.16	3266.76	3346.16	3418.32	3153.98	3218.64	3176.88	3022.32	2909.16	2951.67	2864.86	2690.96	2860.34
DDB_G0293034	DDB_G0293034	NA	NA	Q54CD7	-0.0933074	-0.355597	-0.85397	-1.15585	6.30997e-05	2.44525	2.37719	2.9039	2.80742	2.59037	2.98274	1.7298	2.80135	2.93073	7.54092	1.76576	2.45419	164.557	23.7169	67.3862
DDB_G0285399	cyb5r1	NA	NADH-cytochrome b5 reductase	Q54NC1	-0.115407	-0.391103	-0.874194	-1.10794	6.56963e-05	1.93457	3.43505	2.47117	2.12783	2.2726	2.16926	2.18025	2.27241	4.14869	9.34204	2.14089	2.94907	450.273	59.1915	192.286
DDB_G0273817	ptpA1-2	ptpA1, PTP1	protein-tyrosine phosphatase 1	P34137	-0.143961	0.174342	1.20189	1.20629	6.69907e-05	365.182	341.102	319.58	331.997	319.554	327.651	291.935	302.974	296.945	252.739	244.777	241.835	259.28	223.626	233.083
DDB_G0283401	ctsZ	NA	cathepsin Z precursor, peptidase C1A family protein, papain family cysteine protease	Q54R55	-0.126384	-0.328631	-1.15197	-1.33317	7.34552e-05	163.994	163.685	146.349	225.18	236.265	236.62	463.675	442.456	343.304	816.895	730.902	593.88	615.514	769.557	556.824
DDB_G0293274	DDB_G0293274	NA	B-box zinc finger-containing protein/FNIP repeat-containing protein	Q54C10	0.535928	0.884801	0.961101	0.810391	7.61734e-05	4653.55	4656.34	3435.07	3969.15	4119.95	3848.5	3486.97	3823.32	3831.06	3101.07	3891.31	3475	3268.81	2661.11	3322.67
DDB_G0269242	fcsA	LC-FACS 1	fatty acyl-CoA synthetase, long-chain-fatty-acid-CoA ligase	Q55DR6	-0.220839	-0.330065	-0.797297	-1.04931	7.63302e-05	1.56067	1.55105	2.94419	2.36672	4.27903	17.2593	3.85085	2.3345	2.78884	10.3337	26.4389	12.8293	22.6355	27.9284	14.5354
DDB_G0293724	DDB_G0293724	NA	unknown	Q54BI8	-0.152187	-0.284028	-1.30866	-2.18565	7.65122e-05	233.041	200.632	300.584	230.392	237.851	822.713	336.359	251.481	396.111	544.514	633.172	560.433	752.848	649.959	731.694
DDB_G0281499	vinB	NA	vinculin-related protein	Q54TU2	0.224388	0.287065	0.899572	1.2494	7.71204e-05	209.931	224.074	192.556	185.568	225.052	215.164	194.029	213.996	225.209	161.478	172.924	192.463	115.734	195.814	159.797
DDB_G0274093	adrm1-2	adrm1	adhesion regulating molecule family protein	Q556N5	0.0666098	0.255345	0.807338	0.789738	7.83099e-05	1106.64	1130.74	1114.08	1165.32	1170.03	1165.52	1169.73	1241.25	1297.64	1406.74	1482.06	1280.48	1518	1511.09	1362.8
DDB_G0280439	cpiB	NA	cystatin A2, cysteine protease inhibitor	Q65YR7	0.546936	0.4912	2.63186	2.617	7.89134e-05	1047.32	1078.74	1327.72	1177.93	1198.09	1703.35	1298.95	1103.8	1307.62	1469.77	1353.66	1479.77	1539.38	1421.29	1432.17
DDB_G0277915	gefI	RasGEFI, RasGEF	Ras guanine nucleotide exchange factor	Q8IS15	-0.106338	-0.285597	-0.849641	-1.37775	8.0605e-05	578.894	544.735	612.274	554.182	572.112	599.875	557.623	520.087	563.221	537.477	523.239	544.825	517.92	553.513	517.635
DDB_G0292312	fbxD	NA	F-box-containing protein FbxD	Q54DE4	1.82173	2.08194	1.68759	1.44797	8.0605e-05	164	229.894	206.39	172.442	197.194	174.114	163.802	184.364	183.495	173.55	139.365	152.617	138.794	130.939	161.418
DDB_G0291434	pdi2	PDI	protein disulfide isomerase	Q54EN4	0.109899	0.243528	0.771127	1.05452	8.25393e-05	207.273	212.994	171.166	229.623	194.57	177.94	280.133	258.667	243.072	243.673	288.673	314.19	271.795	339.764	258.038
DDB_G0292810	gluA	NA	beta glucosidase	Q23892	-0.408463	-0.506605	-1.14591	-1.42505	8.55666e-05	653.202	683.512	659.297	650.818	594.675	708.309	657.194	710.776	777.505	615.572	623.514	689.705	601.64	669.963	772.618
DDB_G0285505	ino1	ISYNA1, MIPS	inositol-3-phosphate synthase, myo-inositol-1-phosphate synthase	Q54N49	-1.13007	-1.71598	-2.51643	-3.17777	8.55666e-05	823.369	764.41	825.469	790.116	793.745	873.061	831.838	976.902	975.306	1097.15	1201.61	1100.95	1268.81	1176.69	1156.47
DDB_G0277993	DDB_G0277993	NA	putative importin subunit alpha C	Q54YZ3	0.0237422	-0.302508	-0.870501	-1.26204	8.61639e-05	508.494	493.57	462.422	469.258	519.354	547.861	537.185	464.173	426.54	516.276	490.325	460.894	464.85	499.407	478.967
DDB_G0283083	cbpD2	CBP4b	calcium-binding protein	Q9GYD9	-0.475899	0.264721	2.78946	3.38422	8.77677e-05	114.364	117.607	88.7574	117.725	104.634	108.026	96.8344	101.857	101.042	94.077	89.5052	111.092	68.7092	96.4625	99.9751
DDB_G0286141	DDB_G0286141	NA	NA	Q54M75	0.240047	0.462419	1.8589	2.48437	8.88129e-05	2.3564	1.98984	2.13282	2.42701	5.79408	1.15908	6.18878	6.33629	7.35418	10.9825	12.1919	6.68318	11.3823	12.4147	6.38264
DDB_G0289127	DDB_G0289127	NA	short-chain dehydrogenase/reductase (SDR) family protein, glucose/ribitol dehydrogenase family protein	Q54HZ2	-0.147523	-0.177964	-0.516895	-1.09834	9.09164e-05	2.3399	2.02565	2.99644	27.4478	13.7646	15.6799	16.5351	19.3908	33.9346	3.25251	1.97348	2.56773	2.33653	3.54672	2.04203
DDB_G0290233	mgp1	RacGAP, megap1, gacBB	RhoGAP domain-containing protein, Cdc15/Fes/CIP4 domain-containing protein, PCH family protein	Q54GD0	0.159189	0.573382	1.034	1.11337	9.09164e-05	5521.53	3968.21	5275.16	3822.91	4357.71	1983.5	3288.04	3805.75	4187.17	2991.79	3337.02	3168.49	2995.45	3290.69	2694.58
DDB_G0270218	glkA	glycogen synthase kinase-like kinase A	putative serine/threonine-protein kinase GlkA	Q55C57	0.164378	0.136398	2.40709	3.03362	9.38825e-05	1242.45	1201.81	1494.8	1150.91	1281.62	1737.63	1022.79	1365.06	1280.57	1138.87	1014.25	1312.28	893.768	966.33	1194.94
DDB_G0285345	DDB_G0285345	NA	unknown	Q54ND0	0.948226	1.13999	1.59525	1.5149	0.00010169	4232.3	4118.74	4122.64	3903.19	4334.25	3677.68	3905.36	4019.54	3644.71	3552.99	3608.64	3779.68	3287.2	4104.12	3779.17
DDB_G0275007	cmfA	CMF-H, CMF	conditioned medium factor, density sensing factor	P34090	0.877702	0.437362	-2.49676	-2.53982	0.00010293	16140.6	15690.9	15352.2	14468.8	13818.2	15531.4	16064.5	14291.4	13131.9	14356.1	13493.4	13020.6	14814	14835.6	14232
DDB_G0279557	DDB_G0279557	NA	PUF domain-containing protein, pumilio RNA-binding region-containing protein	Q54WL9	-0.156359	0.011349	-1.15464	-2.84773	0.000106713	1681.12	1668.73	1828.75	1910.26	2003.75	2118.78	2259	2018.92	1909.62	2593.54	2211.18	2237.79	2398.83	2422.08	2292.94
DDB_G0286525	acmsd	NA	aminocarboxymuconate-semialdehyde decarboxylase	Q54LN9	-0.313701	-0.593833	-0.653253	-1.92223	0.000108059	2677.27	2532.51	2693.33	3050.91	2839.88	2855.5	3111.71	3325.87	3468.05	2920.78	3269.88	3129.12	2940.26	3190.96	2911.07
DDB_G0276445	DDB_G0276445	Grp78, heat shock protein Hsp70 family protein	endoplasmic reticulum chaperone Bip ortholog	Q8T869	0.109087	0.199587	0.505525	0.68966	0.000108059	238.016	229.474	241.176	248.219	249.853	276.754	258.551	265.263	276.631	317.503	309.957	292.948	344.486	299.185	319.314
DDB_G0291834	cpiA	NA	cystatin A1, cysteine protease inhibitor	Q65YR8	0.596743	1.16426	1.61777	1.48894	0.000108059	433.351	429.822	453.721	430.531	454.571	466.834	495.695	441.687	445.661	560.675	493.693	500.206	512.761	560.664	532.855
DDB_G0271264	usp14	NA	ubiquitin domain-containing protein, peptidase C19 family protein, putative ubiquitin carboxyl-terminal hydrolase (UCH)	Q55BC4	0.272379	0.431073	0.954325	1.0657	0.000108059	5654.99	5887.94	6591.63	6235.89	5897.94	5440.11	7058.73	6201.01	7019.17	9529.31	10044.7	9450.54	11603.4	7673.81	9519.88
DDB_G0284979	DDB_G0284979	NA	unknown	Q54NU7	-0.344677	-0.238415	1.04018	1.30165	0.000108746	3309.36	3338.67	3484.75	3356.93	3301.3	2550.48	4061.56	3328.61	3158.41	4082.72	3652.92	3856.91	3803.32	3448.26	4224.38
DDB_G0289693	DDB_G0289693	NA	unknown	Q54H57	-0.0671884	2.63537	3.6464	5.62767	0.000110569	589.861	579.652	543.988	626.537	627.578	673.972	504.59	563.239	644.887	471.791	617.557	589.212	547.067	697.457	590.714
DDB_G0293492	lyEh2	NA	Entamoeba-type lysozyme protein 2	Q54BQ8	0.124234	0.163067	-1.10435	-1.70979	0.000110569	2144.77	2181.05	2232.88	2460.49	2356.51	2688.37	2377.25	2517.51	2536.79	2694.99	2785.84	2546.64	2901.66	2675.59	2596.19
DDB_G0276767	plbA	PLB	phospholipase B	Q550U9	-0.181483	-0.321438	-0.898041	-1.24944	0.000111126	2457.39	2375.88	2056.22	2253.03	2474.92	2226.63	2320.52	2195.39	2195.58	2025.54	2014.15	2116.73	2074.79	1886.49	1924.14
DDB_G0269702	DDB_G0269702	NA	unknown	Q55DC6	0.0325632	-0.332218	0.138573	4.4191	0.000111126	77.5025	83.9574	87.3986	77.2314	90.2653	80.6228	71.1952	92.6657	81.3195	77.2419	81.0194	71.8171	78.5891	74.3963	78.4538
DDB_G0288711	tgrM1	NA	IPT/TIG domain-containing protein, immunoglobulin E-set domain-containing protein	Q54IJ6	0.346045	0.817037	3.15865	5.39278	0.000111538	3673.72	2847.1	3812.47	3200.53	3069.41	5442.76	4432.89	3366.88	3276.39	6883.89	7095.63	6583.61	7596.93	6874.54	5988.12
DDB_G0290765	jcdA	NA	transcription factor jumonji, jmjC domain-containing protein, Kame	Q54FM1	2.39605	3.0004	3.15642	3.00383	0.000111538	949.002	959.639	956.222	887.286	968.465	1428.07	1014.51	949.126	850.813	906.063	926.313	1127.29	790.915	1076.25	1094.58
DDB_G0282209	DDB_G0282209	NA	type A von Willebrand factor (VWFA) domain-containing protein	Q54SU8	1.01839	1.77084	1.67515	1.55967	0.000111538	653.149	782.114	538.604	627.396	627.467	1520.39	918.819	761.752	682.618	746.254	816.156	970.558	604.768	637.943	926.743
DDB_G0277125	hspG11	NA	heat shock protein Hsp20 domain-containing protein, putative alpha-crystallin-type heat shock protein	Q550E3	-2.37094	3.45642	3.99075	3.63632	0.000113663	440.258	427.721	445.936	420.72	444.453	380.818	381.568	370.636	361.961	360.832	334.336	336.393	333.037	342.25	337.477
DDB_G0268306	rpb9	NA	RNA polymerase II core subunit	Q55GG8	0.0295803	0.4432	0.682755	0.726937	0.000117496	109.705	114.996	110.974	128.907	128.748	111.517	134.424	145.683	140.264	97.8505	93.2117	106.86	77.5685	102.186	88.3838
DDB_G0290163	tom1	NA	tom1 protein	Q54GH3	0.511799	0.730036	1.35184	1.37777	0.000117799	30.1778	29.2862	28.0455	33.9781	33.0635	34.7474	43.6842	34.4058	33.3077	48.1299	41.8557	39.1757	38.2061	56.3125	36.0865
DDB_G0272396	DDB_G0272396	NA	putative transmembrane protein	Q559Z3	-9.80584e-05	0.820162	2.9325	2.7707	0.000119148	58.4455	64.9867	69.4151	58.7544	59.5084	49.4262	51.1987	56.842	52.2778	68.6051	59.9907	65.7107	77.6702	84.4264	59.7075
DDB_G0276759	cbpA	CBP1	calcium-binding protein	P42529	1.20811	3.23103	7.66026	8.31799	0.000120889	631.709	678.82	757.405	697.666	786.329	980.425	874.894	767.232	762.195	1047.14	912.632	905.328	1007.83	984.768	1047.78
DDB_G0279921	gp130	NA	glycoprotein 130	Q95US4	-0.536517	-0.906027	-1.30557	-1.6766	0.00012373	1114.88	1007.45	1065.93	1136.14	1183.54	1110.83	1228.11	1173.97	1181.66	1426.86	1274.17	1282.54	1404.86	1240.42	1412.82
DDB_G0269724	DDB_G0269724	NA	Ubiquitin-conjugating enzyme E2 variant 1	Q55DA4	-0.254854	-0.384154	-2.04901	-1.30676	0.000125776	1774.87	1672.87	1539.9	1518.36	1533.32	1559.18	1463.23	1468.51	1395.63	1436.79	1566.65	1381.21	1384.17	1576.64	1396.47
DDB_G0285515	ppan	NA	brix domain-containing protein	Q54N44	0.134589	-0.126776	-1.26413	-1.92028	0.000131244	174.213	159.012	171.591	162.793	165.665	165.209	153.931	152.126	168.198	158.828	158.37	152.883	161.244	174.306	157.554
DDB_G0272694	gacH	RacGAP	RhoGAP domain-containing protein	Q86IG9	0.392527	-0.512045	-2.92171	-3.31423	0.000131244	121.584	143.816	123.126	109.832	132.101	115.991	119.425	120.068	132.383	149.795	162.442	164.162	195.816	176.266	192.254
DDB_G0290333	tpp1B	NA	tripeptidyl-peptidase 1B	Q54G77	0.0472647	0.181337	-0.413805	-0.603443	0.000132282	13.2197	13.1094	13.666	9.39296	12.6351	11.3601	11.0188	10.869	11.0324	5.92962	10.153	8.64764	7.47174	12.5503	9.70839
DDB_G0269200	cplA	NA	calpain-like cysteine protease	Q8MUF9	0.266124	0.403878	0.895611	0.931597	0.000136577	179.192	172.446	192.379	144.959	175.405	208.531	157.906	171.529	164.525	88.3169	113.878	113.732	131.211	95.149	140.488
DDB_G0291079	gbpC	gefT	cyclic GMP-binding protein C	Q8MVR1	0.0566386	0.244112	0.850899	0.714782	0.000136577	36.259	34.3043	38.9475	38.9948	39.8998	41.7157	41.8798	44.9117	43.2623	68.8367	63.7683	53.4784	65.7662	60.9755	55.5345
DDB_G0274265	DDB_G0274265	NA	NA	Q86AU2	0.0438206	0.0345627	0.080854	4.15715	0.000136577	14.2888	16.4146	21.5255	33.7347	40.6637	23.3527	21.3469	26.1693	21.8611	1.80279	2.23698	6.76556	2.49753	3.19811	3.41161
DDB_G0284183	mrfA	veg132, rcdK	transcription factor MrfA	Q54PT9	-0.203804	0.216971	1.47618	2.09735	0.000136577	28.7328	33.6804	25.1887	42.6009	45.6492	40.6769	46.6462	50.6487	46.8427	65.3165	58.1877	51.5425	59.566	50.5883	59.1756
DDB_G0268760	rabQ	NA	Rab GTPase	Q55ET3	-0.443231	-0.741794	-4.43461	-4.15777	0.000136577	1930.34	1855.73	1945.02	1724.18	1667.18	2266.78	2011.77	1709.23	1782.74	2020	1804.68	2076.92	1683.93	1997.93	2012.08
DDB_G0285023	alrF	NA	aldo-keto reductase	Q54NR2	-0.247788	-0.773647	1.15712	2.19606	0.00013835	682.19	740.642	656.18	582.831	690.912	579.657	622.306	658.194	611.476	590.038	657.743	515.623	528.811	630.966	495.538
DDB_G0283907	pkaC	PKA, pkacat, DdPK3, DdPK2, PKA-C, PK2, PK3, cAK	cAMP-dependent protein kinase A, catalytic subunit	P34099	0.146616	0.519107	1.21941	1.68912	0.000142953	11.2691	8.54361	9.19275	9.00651	10.1616	13.4173	15.6006	12.9874	12.5244	28.9562	20.394	18.3869	32.4548	34.5126	28.1202
DDB_G0277141	cotC	SP60	spore coat protein SP60	P15270	-0.226389	0.120518	0.62869	6.0552	0.000143684	20.734	14.7136	18.6156	23.4762	23.7218	15.3917	22.4567	22.6544	17.1065	25.4809	21.3946	22.9623	23.9188	23.2311	22.2136
DDB_G0288563	DDB_G0288563	NA	NA	Q54IS1	-0.774163	-1.35326	-1.72922	-1.66587	0.000143684	307.061	281.253	266.955	282.963	289.575	275.55	255.952	246.661	237.21	184.367	203.987	195.228	148.734	184.494	163.72
DDB_G0281055	DDB_G0281055	NA	putative SAM dependent methyltransferase	Q54UI8	0.311859	0.60067	1.0492	1.21002	0.000150948	69.3754	78.1038	68.7356	57.5469	66.2206	51.522	53.0794	53.8702	53.2485	64.0369	53.2543	43.2563	56.3176	66.8425	43.4214
DDB_G0269790	gaa	NA	alpha-glucosidase, alpha-glucoside hydrolase	Q55D50	-0.00335699	-0.0172397	-0.49154	-0.999587	0.000151971	3779.99	3575	3166.47	3000.89	3004.26	3683.86	3139.18	2979.64	3110.05	2977.9	3130.01	3080.51	3022.5	3085.79	2941.47
DDB_G0288065	cdcD	cdc48, p97	cell division cycle protein 48	P90532	0.154097	0.370363	0.861065	0.841697	0.000153721	2.37921	2.02524	2.27601	2.1612	2.26156	32.7297	1.68376	2.60925	2.83129	119.806	63.8422	55.228	357.704	165.13	165.789
DDB_G0281105	DDB_G0281105	NA	NA	Q54UF5	-0.168312	-0.0409448	1.97886	2.33616	0.000155898	61.2379	50.2773	47.2775	40.3674	47.55	30.2398	44.2907	45.8033	46.9892	46.0199	52.0191	48.8435	38.5003	47.7241	38.9911
DDB_G0288201	DDB_G0288201	NA	NA	Q54JA0	0.136026	0.441994	0.763696	0.811879	0.000160987	18.3241	15.1407	3.37102	62.4468	58.6307	67.1523	92.4075	88.7303	85.6236	88.7545	132.042	120.557	56.3129	117.42	75.8285
DDB_G0279133	syn7B	DdSyn7B	putative syntaxin 7, putative t-SNARE family protein	Q54X86	0.0085292	-0.295316	-1.35927	-2.21021	0.000170366	46.1171	41.4302	39.7569	40.3489	44.9861	53.2034	60.9676	52.0173	55.6806	136.305	118.468	99.5101	156.266	136.602	132.673
DDB_G0272566	psmD14	SKS1	26S proteasome non-ATPase regulatory subunit 14, putative multidrug resistance protein	Q86IJ1	0.151888	0.270868	0.792926	0.943371	0.000172906	2138.21	2187.74	2247.57	2290.26	2418.6	2712.56	2521.82	2623.02	2524.3	2618.67	2641.88	2784.22	2393.29	2830.31	2668.1
DDB_G0293374	dut	deoxyuridine 5'-triphosphate nucleotidohydrolase, dUTPase	dUTP diphosphatase	Q54BW5	-1.12532	-3.61412	-3.82604	-3.55384	0.00017501	329.306	302.316	342.29	345.067	323.412	284.168	354.128	378.497	336.75	448.852	409.392	434.208	507.949	481.555	411.331
DDB_G0276411	mrt4	NA	ribosomal protein L10 family protein, mRNA turnover protein 4	Q86HD3	-0.115299	-0.358686	-0.897047	-1.42041	0.000189178	244.721	238.285	255.621	238.421	272.676	269.506	333.18	297.545	289.899	442.068	389.095	362.193	463.095	425.55	392.744
DDB_G0277835	cspA	37D	culmination specific protein 37D	Q54YE6	-0.326331	-0.556321	-2.04851	-2.31542	0.000189862	2009.99	3478.87	3595.66	3081.3	3693.36	4302.11	3426.78	3375.54	3241.64	4716.62	3587.83	4194.34	4832.37	4866.93	5297.33
DDB_G0278333	DDB_G0278333	NA	Protease 4	Q54YA6	0.51693	1.10248	1.37054	1.41224	0.000196836	115.183	124.12	146.49	114.559	128.411	178.269	151.469	119.251	121.598	68.8144	94.8051	73.0423	99.6924	31.2827	93.6692
DDB_G0272342	DDB_G0272342	NA	heat shock protein DnaJ family protein	Q86KX9	-0.302907	-0.351311	-1.57727	-2.67439	0.000198775	325.943	338.872	379.102	351.235	360.335	422.72	406.641	407.548	398.839	546.375	462.982	491.287	541.69	448.707	528.977
DDB_G0286131	sec63	NA	protein transport protein SEC63	Q54M91	0.136827	0.14555	0.557465	0.850627	0.000200762	351.217	350.255	396.265	384.085	409.802	434.704	442.116	438.381	419.799	667.034	597.305	566.849	644.218	605.561	643.666
DDB_G0274441	psiL	NA	PA14 domain-containing protein	Q86HT1	-0.0387262	-0.477381	-2.04529	-3.05001	0.000203227	446.885	430.172	539.424	449.661	399.084	468.189	420.984	402.183	466.13	322.183	327.726	462.635	333.776	378.211	387.369
DDB_G0289451	tmem167	NA	TMEM167 family protein	Q54HH9	-0.0250408	-0.283839	-0.110305	2.4931	0.000203227	83.4837	63.4176	76.8482	66.6222	60.5844	76.4286	83.4932	80.2859	84.9662	189.493	159.394	159.343	210.202	154.743	163.101
DDB_G0287407	DDB_G0287407	NA	TPR repeat-containing protein	Q54KD0	0.467927	1.19523	1.18667	1.10213	0.000206454	812.393	836.668	835.602	832.86	844.28	864.583	971.963	927.057	967.933	1039.59	911.751	1085.81	809.777	1063.72	996.378
DDB_G0292996	rasD	ras, Dd-ras, Ddras, rasA, 12E2	Ras GTPase RasD	P03967	0.128997	1.33765	4.26619	5.27573	0.000214812	253.776	259.272	240.019	233.453	244.187	243.001	225.927	282.56	260.54	238.589	270.941	240.644	222.537	242.149	247.516
DDB_G0291123	glpD	GP2, gp-2, glycogen phosphorylase a	glycogen phosphorylase 2	P34114	1.27801	0.0731422	5.09155	6.56075	0.000222015	94.6159	98.3491	97.6586	93.2455	101.402	90.3498	115.147	106.489	92.8351	91.2652	81.8687	88.1724	79.0897	94.9696	99.5772
DDB_G0279633	psmD7	NA	26S proteasome non-ATPase regulatory subunit 7, 26S proteasome regulatory subunit S12, Mov34 domain-containing protein	Q54WI8	0.0776696	0.203288	0.668925	0.658103	0.000222015	48.1222	41.6542	47.5366	39.3442	42.2523	35.0665	33.6577	41.081	37.6455	30.0799	32.7441	26.5285	22.9405	29.5203	24.6629
DDB_G0293850	alrA	NA	aldehyde reductase, aldo-keto reductase	Q6IMN8	-0.105514	-0.149805	-0.447068	-1.16667	0.000222015	1463.73	1523.61	1449.48	1604.05	1567.21	1780.92	1684.49	1714.91	1723.34	1901.11	1948.56	1693.26	1890.33	1825.51	1678.39
DDB_G0290227	npl4	NPLOC4	nuclear protein localization 4	Q54GD3	0.0565142	0.321708	0.707967	0.742282	0.000223115	38.6716	37.5047	36.9151	51.7285	49.3719	46.6583	44.3054	62.7307	50.7167	43.5225	64.4195	60.118	49.627	69.6075	56.4285
DDB_G0273107	fip-1	ddFIP, fip	filament-interacting protein	Q556T3	0.06935	0.162148	0.690573	1.21071	0.000223722	147.489	142.215	152.443	134.481	134.634	138.902	134.212	143.021	128.472	157.085	154.844	131.268	155.564	165.955	125.147
DDB_G0288621	psmD3	NA	26S proteasome regulatory subunit S3, 26S proteasome non-ATPase regulatory subunit 3	Q1ZXD3	0.0223485	0.200622	0.594192	0.629748	0.000226475	470.905	612.959	530.882	447.466	473.253	577.481	289.147	429.102	358.419	385.901	375.339	368.949	367.709	390.546	368.278
DDB_G0293076	xpo6	NA	exportin 6	Q54CB2	0.0623641	0.199562	0.714169	0.835123	0.00023706	158.609	157.979	150.736	151.495	153.764	163.484	165.93	146.536	131.298	169.007	155.834	168.72	145.662	122.435	143.032
DDB_G0285111	snpA	alpha-SNAP	soluble NSF attachment protein alpha isoform	Q54NP6	-0.297306	-0.332098	-0.707265	-0.860757	0.000237428	41.5321	39.7098	46.8181	45.3725	45.8323	42.8447	49.6393	48.5718	47.6759	51.8767	52.3894	51.0198	58.4131	52.1585	55.2748
DDB_G0289941	DDB_G0289941	NA	Nucleolar protein 12	Q54GS2	-0.0656922	0.150585	-0.848774	-1.10121	0.000238058	163.552	173.997	158.923	248.049	250.269	266.874	270.341	266.292	280.629	279.878	250.613	259.227	203.865	204.562	274.873
DDB_G0292382	psmC5	TBP10, tbpC	26S proteasome subunit ATPase 5, 26S protease regulatory subunit 8, HIV TAT binding-protein-related	P34124	0.152198	0.258932	0.75112	0.759652	0.000242174	381.476	470.398	381.419	411.709	460.297	433.984	512.074	440.529	459.046	587.161	555.462	608.737	549.225	671.588	585.225
DDB_G0287505	talB	NA	talinB	Q54K81	0.286081	0.37253	0.889936	1.12419	0.000242174	503.485	475.917	430.718	524.037	496.823	525.438	627.308	557.228	459.168	559.855	538.153	575.615	465.065	616.955	517.275
DDB_G0291191	DDB_G0291191	NA	cysteine protease	Q54F16	-0.541371	-0.676328	-1.197	-2.03984	0.000251136	431.293	400.12	422.564	481.075	468.44	519.633	529.965	461.22	492.678	542.494	496.402	537.491	503.145	556.666	549.984
DDB_G0271666	prtB	M3R	proteosomal alpha-subunit 7-1	P11872	0.0875082	0.523034	1.44863	1.38074	0.000258783	728.393	715.671	631.853	686.265	730.53	671.448	781.235	721.17	801.514	633.5	641.321	689.647	503.15	673.125	615.049
DDB_G0286947	DDB_G0286947	NA	NA	Q54L23	-0.261389	-0.502972	-1.05582	-1.20842	0.000258783	556.385	522.587	568.947	498.831	506.408	525.123	436.684	519.25	513.083	365.55	469.136	487.966	412.629	470.822	393.721
DDB_G0286923	DDB_G0286923	NA	NADH:flavin oxidoreductase/NADH oxidase domain-containing protein	Q54L37	0.0403119	-0.369059	-2.26772	-1.8263	0.000258783	726.634	647.769	659.351	672.774	660.104	700.241	689.173	638.925	702.856	579.28	548.898	716.43	530.606	620.212	641.761
DDB_G0278865	DDB_G0278865	NA	NA	Q54XL5	0.298852	3.14019	3.64342	3.30577	0.000263822	7784.78	7936.44	7507.79	7539.67	7788.48	7240.31	7459.88	7489.53	7566.46	6930.77	6894.45	7535.37	6612.21	7440.27	7299.31
DDB_G0275295	galE	NA	UDP-glucose 4-epimerase	Q553X7	0.502207	0.317706	-1.63181	-2.88462	0.000265686	1.85363	24.6841	3.55708	32.8016	14.2065	28.054	27.5203	26.4282	29.0627	28.4845	27.9403	35.2173	33.9908	25.9699	25.757
DDB_G0285319	H1	DDIHIH1, hstA	histone H1, calmodulin-binding protein, transcriptional repressor	P54671	0.350136	0.560773	0.651125	0.79702	0.000265686	268.24	254.382	291.666	277.072	276.453	313.08	278.436	266.034	267.028	168.629	201.985	210.455	71.2548	155.863	127.916
DDB_G0283035	osbG	NA	oxysterol binding family protein, member 7	Q54RM1	-0.103954	-0.256268	-0.975023	-1.50226	0.000267657	1177.46	1067.55	1011.35	1140.56	1174.21	1041.52	1181.81	1185.21	1229.69	1122.83	1005.05	1186.29	974.354	1167.02	1068.63
DDB_G0281315	psmD11	NA	26S proteasome non-ATPase regulatory subunit 11, 26S proteasome regulatory subunit S9	Q54UB5	0.0170018	0.186677	0.608481	0.60582	0.00027059	2786.35	2683.63	2842.62	2884.67	2969.34	3019.9	2556.97	2628.72	2691.46	2418.16	2993.01	2609.96	2760.51	2398.15	2451.44
DDB_G0277595	DDB_G0277595	NA	unknown	Q54ZF4	-0.138921	0.25757	2.39429	2.09351	0.000282178	85.4505	82.1028	87.9169	74.6924	87.8137	91.4764	75.6316	72.0345	72.6661	93.6687	83.0938	69.5555	101.498	86.527	88.7316
DDB_G0278337	DDB_G0278337	NA	unknown	Q54YA4	0.0871055	-0.243892	-0.874876	-1.91658	0.000288741	41.7767	36.2299	32.4088	46.9345	46.4472	40.3514	48.2269	41.5905	42.6635	47.0223	45.6651	39.3252	42.064	46.5743	38.3888
DDB_G0278117	sec61b	NA	protein transport protein SEC61 beta subunit	Q54YR4	0.228596	0.178527	0.870368	1.06269	0.000300385	2.31753	2.11772	129.305	2.03101	3.0193	2.60725	2.80953	2.84005	2.53308	95.0648	79.9813	64.6329	136.823	102.092	99.2677
DDB_G0286725	vps13A	vps13	vacuolar protein sorting-associated protein 13 family protein	Q54LB8	-0.111027	-0.156995	-0.586401	-0.596093	0.000305871	41.0272	45.3979	48.9962	53.4456	53.8491	47.532	67.3002	63.301	59.9695	65.8897	74.2878	56.7945	44.061	54.0909	52.05
DDB_G0291486	DDB_G0291486	NA	RNA-binding region RNP-1 domain-containing protein, RNA recognition motif-containing protein RRM, putative splicing regulator	Q54EJ3	0.39596	0.560997	0.767932	0.86773	0.000318061	363.779	674.604	1197.37	721.202	964.557	1205.76	844.503	602.668	1130.37	1034.5	993.673	883.349	1122.36	276.052	825.989
DDB_G0293030	mileS	IleRS	isoleucyl-tRNA synthetase, isoleucine-tRNA ligase, isoleucyl-tRNA synthetase, mitochondrial, isoleucine-tRNA ligase, mitochondrial	Q54CE4	-0.179054	-0.357556	-0.757395	-0.704539	0.000321442	62.9902	58.9555	62.4255	64.0701	62.7242	65.6954	55.1956	64.6706	69.1545	89.7228	93.3196	81.7605	117.358	107.982	91.6758
DDB_G0275519	DDB_G0275519	NA	NA	Q86IB4	0.0578307	0.101144	-0.208364	-0.583371	0.000321442	915.381	938.257	930.114	981.667	1019.45	1034.13	969.916	960.056	1038.18	1033.84	1050.27	1021.99	1020.24	1021.06	1003.57
DDB_G0284047	abcF2	NA	ABC transporter-related protein	Q8T6B7	-0.282883	-0.690803	-0.996682	-0.988588	0.000327996	5.9299	5.02799	49.5232	120.995	10.2087	15.0781	129.99	113.828	80.4721	2843.92	2488.83	1677.96	5930.51	2911.76	2949.65
DDB_G0268220	DDB_G0268220	NA	leucine-rich repeat-containing protein	Q55F79	-0.252902	-0.545666	-1.23806	-1.73744	0.000331084	1977.67	1872.56	1904.02	1789.41	1808.97	2152.9	1868.27	1799.38	1732.75	2135.08	1903.48	1996.06	1852.1	2029.3	2098.07
DDB_G0290439	gacW	RacGAP	leucine-rich repeat-containing protein (LRR), RhoGAP domain-containing protein	Q54G18	1.33624	1.61359	1.6324	1.62972	0.0003331	1965.67	1817.6	1823.15	1735.32	1858.52	1783.5	1882.39	1689.31	1699.81	2025.04	1875.75	1676.88	1670.83	2369.24	1800.98
DDB_G0268916	DDB_G0268916	NA	NA	Q55EG0	0.0372285	-1.0908	-2.31055	-0.716449	0.000333625	2066.11	2112.56	2324.78	1975.06	1963.34	1965.06	2072.82	1985.05	1942.23	1857.5	1662.24	2029.83	1649.9	1741.24	1873.69
DDB_G0287033	nagA	beta-hexosaminidase, N-acetylglucosaminidase, beta-N-acetylglucosaminidase	beta-N-acetylhexosaminidase	P13723	-0.300431	-0.379771	-1.17908	-1.79674	0.000333625	2358.77	2322.63	2025.06	2030.45	2319.39	2650.25	2260.77	2159.52	2024.35	2197.86	2284.78	2421.5	1887.09	2411.75	2087.76
DDB_G0274579	pitB	DdPITP2	phosphatidylinositol transfer protein 2	Q9NCL7	0.0997767	0.476118	1.42927	1.72272	0.000336324	3911.47	3700.51	3133.56	3696.23	3614.95	3534.16	3952.27	3663.42	3434.89	2783.44	3205.1	3395.17	2832.2	3392.18	2736.34
DDB_G0289555	arkA	ARCK-1	ankyrin repeat-containing protein, PKC domain-containing protein, PE/DAG binding, GRAM domain-containing protein, protein kinase, TKL group, tyrosine kinase-like protein, ARK family protein kinase	Q54HC6	-0.129948	0.0588438	1.81795	2.47312	0.000336324	70.289	67.0737	65.2697	63.8926	67.2117	79.7798	72.8194	67.4384	65.3216	89.0892	89.9879	87.1055	114.369	94.5205	91.254
DDB_G0288907	smtA	erg6, Smt1	putative delta-24-sterol methyltransferase Smt1	Q54I98	-0.149566	-0.33198	-1.12396	-1.52314	0.000343726	136.046	125.914	121.94	137.391	135.591	146.368	125.293	124.416	123.878	104.372	118.725	92.5959	119.002	94.6377	97.1504
DDB_G0286651	aplB	saposin-like protein B	amoebapore-like protein B	Q54LG3	-0.665198	-1.05278	-1.83877	-2.09447	0.000349091	4166.16	3982.92	3969.03	3767.02	3521.54	4054.71	3722.63	3538.33	3609.3	3522.16	3725.65	3314.76	3489.33	3031.5	3335.86
DDB_G0269376	DDB_G0269376	NA	NA	Q55E63	-2.60443	-4.41696	-4.26338	-4.73751	0.000349091	121.479	292.571	494.294	258.301	272.417	340.393	286.29	315.601	349.002	332.965	139.028	332.89	175.493	286.808	368.765
DDB_G0267786	DDB_G0267786	NA	pleckstrin homology (PH) domain-containing protein	Q55G75	-0.636175	-0.924085	-2.16005	-3.60887	0.00035769	433.392	599.866	629.663	431.144	500.641	596.534	509.082	445.187	445.957	542.594	401.583	540.995	455.034	527.101	567.953
DDB_G0274757	DDB_G0274757	NA	NA	Q556D4	0.0975622	0.208886	0.647393	1.02378	0.000370718	82.1863	125.658	122.287	104.903	115.955	86.9222	112.952	94.0701	106.041	105.4	86.6903	87.474	91.471	107.773	107.835
DDB_G0268762	DDB_G0268762	NA	Coiled-coil domain-containing protein 86	Q55ET2	-0.305295	-0.350703	-1.8564	-2.68387	0.00037608	56.854	48.4079	53.6638	49.1975	44.2613	72.1597	61.1723	52.2945	56.1697	97.7474	90.1514	78.7615	101.637	90.646	94.8529
DDB_G0268026	DDB_G0268026	NA	transmembrane protein	Q55FN4	1.21016	1.36961	1.64416	2.11803	0.000381451	3417.5	3621.18	3008.85	3141.97	3211.52	2724.59	3152.08	3380.91	3378.13	2899.29	3339.95	3154.95	3430.75	2945.21	3262.73
DDB_G0272831	psmA7	DD5, prdE	proteasome subunit alpha type 7, 20S proteasome subunit alpha-7	P34120	0.0668787	0.328284	0.701575	0.763484	0.000387949	4001.3	4082.89	3915.09	3827.1	4055.71	4836.39	4126.36	3900.2	3806.07	3997.63	3849.49	4354.39	3540.14	4129.3	4311.73
DDB_G0290523	DDB_G0290523	NA	putative transmembrane protein	Q54FZ2	-0.0189183	0.0073605	0.416093	0.569172	0.000387949	367.387	392.482	290.535	323.412	429.004	452.226	615.485	497.921	540.017	159.246	268.306	337.275	102.209	265.471	242.244
DDB_G0269100	abpC	gelA, ddFLN, FLN, ABP120, ABP-120, gelation factor, filamin	actin binding protein C	P13466	0.409732	0.431722	0.995326	1.09766	0.000387949	124.512	148.685	129.05	199.938	160.08	162.808	225.927	289.893	294.032	106.374	168.723	241.336	115.247	143.904	234.58
DDB_G0277079	cyb5B	NA	cytochrome b5 B	Q86L22	-0.0599422	-0.277832	-0.885814	-0.945171	0.000394831	553.159	594.277	618.957	504.825	548.993	562.607	535.732	515.55	539.38	405.104	388.531	452.855	308.222	439.736	415.764
DDB_G0275487	DDB_G0275487	NA	NA	Q86ID4	-0.15668	-0.0491014	-0.0520543	3.15472	0.000400703	819.663	784.837	576.327	797.993	734.648	557.196	1272.8	822.692	820.999	1129.47	939.164	1500.46	981.005	1793.27	1551.39
DDB_G0276941	cotA	SP96	spore coat protein sp96	P14328	-0.247406	0.320831	-0.212361	4.67079	0.000407289	2.04573	2.46754	2.71028	2.44282	2.64734	2.28245	2.09582	1.84072	3.31152	29.9412	8.74898	6.6123	502.543	94.5181	227.498
DDB_G0270164	DDB_G0270164	NA	NA	Q55C89	4.3275	4.7468	4.69868	4.39968	0.00041025	48.5667	48.0156	47.8683	54.4798	45.748	48.4611	51.8276	46.5365	47.1926	11.9434	17.5001	18.4977	1.66269	19.7962	17.2719
DDB_G0271306	nmd3	NA	60S ribosomal export protein	Q55BF2	-0.180194	-0.210539	-0.568051	-0.765526	0.000423595	1858.6	1922.86	2021.47	1865.06	1989.71	2080.88	1832.51	1839.52	1868.03	1635.36	1515.92	1597.18	1334.78	1551.19	1465.75
DDB_G0270074	DDB_G0270074	NA	putative endoglycoceramidase	Q55CF6	-0.0890975	0.00758985	-0.705427	-1.21684	0.000448349	480.754	533.78	517.678	504.825	492.467	540.953	460.008	504.576	512.108	450.154	479.103	431.179	432.708	471.393	433.504
DDB_G0284469	gpaH	Ga8, Galpha8, gpa8	G-protein subunit alpha 8	P34046	0.129813	0.261972	0.772705	0.704918	0.000451433	2701.91	2872.15	2791.98	2494.19	2528.9	2237.74	2067.58	2428.23	2547.45	2072.26	2387.18	2481.68	2352.27	2306.47	2444.49
DDB_G0287657	tpsA	NA	glycosyltransferase, alpha,alpha-trehalose-phosphate synthase, trehalose 6-phosphate synthase, trehalose-phosphatase	Q54K57	0.28804	0.559239	1.08287	1.25064	0.000451433	487.402	425.006	540.567	527.816	505.536	507.041	740.767	751.399	723.538	2370.59	2264.86	1862.86	3536.83	2247.72	2446.13
DDB_G0282183	cyp513A1	NA	cytochrome P450 family protein	Q1ZXG6	-0.29733	-0.107	2.02379	1.83214	0.00045417	1430.15	1460.65	1592.78	1567.23	1595.37	1452.16	1480.45	1696.36	1652.01	1962.6	1690.42	1700.78	1994.63	1896.29	1817.75
DDB_G0283473	treh	trehalase	alpha,alpha-trehalase	Q54QZ5	-0.155103	-0.394996	-2.03866	-3.71183	0.00045522	16170.7	15981.2	14677.8	13309.2	15548.1	13380.6	14424.5	13272.1	13599.6	13656.2	14982	14703.6	14119.3	15243.7	13974.4
DDB_G0272440	DDB_G0272440	NA	putative quinone oxidoreductase, alcohol dehydrogenase	Q75JT6	0.182469	0.255952	0.673203	0.779212	0.000465782	431.909	385.832	508.168	512.054	496.577	1376.46	519.434	510.158	511.265	633.956	555.584	585.812	615.028	642.877	627.745
DDB_G0289849	DDB_G0289849	NA	NA	Q54GZ7	0.0713752	0.377014	0.594547	0.704449	0.000465782	1418.01	1419.4	1476.93	1500.25	1626.43	1581.52	1620.59	1636.78	1683.8	1698.03	1752.66	1804.24	1527.39	1927.71	1769.77
DDB_G0287859	DDB_G0287859	NA	Zinc finger, N-recognin domain-containing protein	Q54JV0	-0.129143	-0.202475	-0.544976	-0.806233	0.000470397	245.366	241.815	214.199	301.63	329.143	162.059	314.027	313.312	290.73	241.486	189.028	233.162	118.725	297.614	210.582
DDB_G0284945	fsjC	ftsj3	rRNA methyltransferase, putative rRNA (uridine-2'-O-)-methyltransferase	Q54NX0	0.0551593	-0.0693842	-1.02961	-1.38758	0.000470397	1904.57	2031.53	1695.16	1822.13	1993.21	1686.75	1726.01	1832.9	1812.59	1651.17	1850.83	1686.68	1445.42	1472.36	1566.04
DDB_G0275695	ampA	D11, pegA, prestalk D11 protein precursor	adhesion modulation protein A	P05817	-0.223594	-0.0317197	0.7549	3.99601	0.000471162	262.659	241.241	291.248	254.283	261.113	299.817	423.908	426.415	412.455	851.826	828.116	647.907	890.461	856.145	698.817
DDB_G0284529	DDB_G0284529	NA	NA	Q54PI2	0.315339	0.386686	2.65794	1.52744	0.000471162	297.301	342.723	274.633	405.985	366.53	398.361	442.246	451.962	437.721	465.841	471.977	478.955	507.955	578.09	530.547
DDB_G0291804	ddx6	NA	putative RNA helicase, DEAD/DEAH box helicase	Q54E49	0.133888	0.193111	0.508062	0.537756	0.000471162	82.2431	78.0172	80.618	87.9463	98.9788	78.5785	91.993	107.402	82.0443	110.904	84.4261	88.7679	106.183	96.1754	94.5494
DDB_G0293248	grpA	gorasp2, GRASP55, GRASP	golgi reassembly stacking protein	Q54C46	0.238909	0.0405156	1.9604	1.75082	0.000475133	1.91958	10.085	12.0125	1.93073	10.47	1.30473	8.51458	10.2185	12.152	8.63514	1.15967	10.6989	3.09792	3.22468	8.33353
DDB_G0280471	DDB_G0280471	NA	NA	Q54VB5	0.159849	0.583625	0.900865	0.991691	0.000475133	103.163	102.87	122.829	182.116	176.031	183.256	182.495	188.292	182.845	130.803	133.997	146.088	91.0535	133.823	118.917
DDB_G0285215	DDB_G0285215	NA	unknown	Q54NJ3	0.990114	1.80039	3.2337	3.7276	0.000483835	232.427	232.316	249.017	201.737	215.84	197.066	219.623	253.075	263.415	166.224	197.305	197.627	103.235	162.197	153.515
DDB_G0268754	DDB_G0268754	NA	glycoside hydrolase family 47 protein, mannosyl-oligosaccharide 1,2-alpha-mannosidase	Q55EU0	-0.296401	-0.0141979	-0.338948	1.72229	0.000484868	560.473	566.682	616.429	665.324	675.184	686.832	677.578	702.484	694.642	863.947	828.926	739.497	879.86	795.97	769.096
DDB_G0292696	colA	NA	colossin A	Q54CU4	0.689978	-0.400795	2.12472	5.10297	0.000493258	2.19904	2.13169	2.94035	2.32737	2.44722	2.25934	25.5113	2.69005	2.57409	42.74	23.4153	19.4481	230.66	67.0913	123.782
DDB_G0284613	D7	NA	NA	P54682	-0.043893	1.23921	3.50166	5.66617	0.000503117	108.433	93.4151	81.7122	104.448	89.4265	156.504	137.98	104.421	83.5108	60.7175	73.8568	114.953	61.1267	68.2999	53.2633
DDB_G0284449	plbD	PLB	phospholipase B-like protein	Q54PS7	-0.530279	-0.143146	2.6548	2.85418	0.000503142	3.35574	2.79527	2.63246	2.50739	2.55054	3.79453	2.38641	2.40297	2.90488	2.79543	2.54702	1.8899	2.2804	2.36991	2.48846
DDB_G0289115	mhkB	MHCK-B	myosin heavy chain kinase B	P90648	0.196443	0.259803	0.738006	0.520786	0.000506041	592.908	592.687	581.766	630.361	646.057	592.946	589.941	659.694	592.574	626.25	641.847	616.985	711.473	679.664	621.805
DDB_G0278257	DDB_G0278257	NA	BRO1 domain-containing protein	Q54YF8	-0.316227	-0.290072	-2.88868	-2.47693	0.000513128	20.9563	25.694	35.0636	20.7311	34.8636	22.6335	19.3021	19.0669	18.2498	17.0109	19.4927	19.9317	17.1959	18.6273	13.193
DDB_G0288187	ddi1	NA	ubiquitin-associated (UBA) domain-containing protein	Q54JB0	0.106623	0.627943	1.00894	0.934555	0.000514428	82.114	74.5078	73.9229	83.6711	85.2886	90.414	94.3868	95.3348	100.231	92.0436	82.0065	97.9374	107.914	117.54	98.5326
DDB_G0269182	pitC	rsc5, cellular retinaldehyde-binding/triple function domain-containing protein	phosphatidylinositol transfer protein 3	Q55CU8	-0.107641	-0.122173	-1.21824	-1.82797	0.000514428	39.575	40.6047	54.2295	36.5558	37.2914	36.2677	24.9993	34.2558	33.7223	28.8083	24.4658	28.2677	34.3249	30.6502	28.1205
DDB_G0270006	jcdI	NA	transcription factor jumonji, jmjC domain-containing protein	Q55CL5	1.55921	1.10771	1.54602	1.43805	0.000518479	2.82351	2.38222	5.65197	2.17021	6.32073	21.1795	1.72144	6.88635	18.1472	29.6224	28.4173	25.1053	66.7376	27.2488	27.1913
DDB_G0276427	osbF	NA	oxysterol binding family protein, member 6	Q86HV4	0.071624	-0.225051	-0.829048	-1.11477	0.000519644	474.807	496.09	591.604	483.66	503.011	619.05	494.621	440.195	569.358	394.226	331.983	453.527	313.406	356.762	423.192
DDB_G0292698	DDB_G0292698	NA	RNA-binding region RNP-1 domain-containing protein, RNA recognition motif-containing protein RRM	Q54CU2	0.146093	0.323116	0.807085	0.915913	0.000519644	4363.64	4544.88	4832.67	3946.03	4434.05	3739.67	4027.63	3952.34	3799.82	3882.89	3283.65	3787.35	3375.62	3898.28	4051.28
DDB_G0271734	rapgap1	rapGAP	RapGAP/RanGAP domain-containing protein	Q75J96	0.628931	0.86247	2.97678	3.41708	0.000519644	33.8146	27.764	27.409	33.9381	29.8891	30.4291	30.1705	32.3386	33.0746	25.4477	26.3016	34.1805	38.2013	27.1193	28.5702
DDB_G0291231	mhkA	MHCK-A	myosin heavy chain kinase A	P42527	0.0516732	0.0427729	0.534523	0.746423	0.000519644	96.0235	103.922	113.256	105.61	96.7303	90.1799	97.5449	89.3225	99.8759	105.022	92.3052	101.679	98.9457	114.207	106.871
DDB_G0277861	patA	PAT1	P-type ATPase, Ca2+-ATPase	P54678	0.713196	0.768922	0.338478	0.022238	0.000527365	3305.88	3201.55	3140.81	3396.34	3362.53	3300.4	3675	3327.16	3415.39	3362.01	3435.4	3110.22	3381.81	3634.09	3136.77
DDB_G0277097	uduF	NA	unknown	Q550I1	-0.00482817	0.16296	0.618602	0.583179	0.000527382	25.1467	23.9627	22.6777	26.4538	27.5722	28.8312	28.4674	29.8133	26.9234	37.7607	43.8454	37.2113	30.5346	39.1166	35.8634
DDB_G0289653	noxA	gp91phox, flavocytochrome b large subunit	superoxide-generating NADPH oxidase flavocytochrome A	Q9XYS3	-0.0426881	-0.185892	-2.15158	-2.43	0.000527382	310.78	326.905	301.007	284.289	290.838	333.819	310.987	292.581	291.829	300.654	319.068	322.493	289.751	317.153	292.788
DDB_G0288557	vilA	villin-related protein	villidin	Q8WQ85	-0.152379	-0.178016	0.484524	1.17479	0.000528632	2799.66	2550.78	2260.18	2699.6	2596.57	2822.75	3214.01	2651.42	2595.2	2555.82	2648.65	3150.47	2300.28	3573.38	3188.13
DDB_G0276475	cfaC	NA	counting factor associated protein	Q86HB8	-0.69421	-1.28251	-2.89197	-2.86444	0.000534517	37.5235	36.4316	39.5065	51.2676	58.0685	74.1635	66.7439	53.3503	59.2535	41.2511	41.3068	49.4709	12.5227	34.942	31.7129
DDB_G0267438	abcA2	NA	ABC transporter A family protein	Q8T6J5	0.00340595	1.8557	2.71069	1.98267	0.000538625	72.4233	68.809	68.3226	56.557	63.9798	91.5404	80.4511	62.4145	71.8988	76.7966	70.4572	78.4605	59.9737	89.9653	66.9673
DDB_G0284699	mtr	NA	cobalamin-dependent methionine synthase, methionine synthase, 5-methyltetrahydrofolate:L-homocysteine S-methyltransferase, dihydropteroate synthase	Q54P92	-3.37635	-3.53154	-3.60925	-3.70608	0.000552707	1022.97	866.752	593.184	881.573	741.28	723.241	855.814	854.712	855.004	611.318	807.274	767.042	653.604	627.685	548.48
DDB_G0277001	cpiC	NA	cystatin A3, putative cysteine protease inhibitor	Q5R1U3	0.851273	0.999303	3.5869	4.35843	0.000556422	3677.86	3992.5	3922.49	3488.4	3336.69	2287.89	3233.27	3361.35	3357.29	3287.09	3268.75	2887.33	3307.55	3390.19	2594.32
DDB_G0278629	DDB_G0278629	NA	NA	Q54YK2	1.69892	1.58206	1.98893	1.8462	0.000558581	131.601	119.297	128.342	130.807	140.007	119.767	129.447	116.847	131.978	122.754	112.02	110.891	90.8498	119.359	96.0502
DDB_G0272969	psmB1	NA	proteasome subunit beta type 1, 20S proteasome subunit beta-1	Q86A21	-0.0326677	0.224628	0.445643	0.513394	0.000563878	2.82994	2.70193	2.4676	1.99504	2.00947	2.68253	3.49863	2.03095	2.27007	57.0121	26.1374	19.6701	444.261	139.002	230.797
DDB_G0284975	tpsB	NA	glycosyltransferase, alpha,alpha-trehalose-phosphate synthase, trehalose 6-phosphate synthase, trehalose-phosphatase	Q54NU9	0.0295349	0.204794	1.19069	1.30552	0.000575006	1.68329	2.83893	2.88913	2.66545	3.23174	1.97008	1.77502	2.47922	2.19607	53.1166	35.016	30.5628	54.3936	46.7915	38.1122
DDB_G0278847	psmA6	NA	proteasome subunit alpha type 6, 20S proteasome subunit alpha-6	Q54XM7	0.130488	0.465017	0.836538	0.818787	0.000575006	62.7151	65.5619	67.7036	71.621	70.6517	67.6641	66.7664	69.9012	75.1924	61.2412	54.521	65.0253	56.6706	66.3844	62.7863
DDB_G0288591	DDB_G0288591	NA	short-chain dehydrogenase/reductase (SDR) family protein	Q54IQ3	-0.0600031	-0.0257555	-0.644015	-1.65861	0.000584971	31.2737	29.3501	37.4812	25.9959	34.2007	22.0531	21.0457	26.0487	29.3443	10.6953	13.9266	12.7007	5.18788	17.9998	8.32344
DDB_G0287713	DDB_G0287713	NA	NA	Q54JZ8	-2.7221	-2.26053	-2.65908	-2.49695	0.000584971	21.4927	17.1178	15.5557	9.5941	11.4344	13.1991	10.7581	14.8152	14.949	13.9835	10.9261	13.4865	4.67862	14.1366	2.46063
DDB_G0282583	DDB_G0282583	NA	G protein signalling regulator	Q54S99	1.35969	2.89066	5.43848	5.42215	0.000584971	234.631	222.888	230.569	239.257	245.93	219.573	276.303	244.144	264.28	366.245	340.765	322.992	371.737	367.246	347.272
DDB_G0275541	DDB_G0275541	NA	coiled-coil domain-containing protein	Q8MMQ1	0.0356331	0.0579004	-0.683175	-0.558195	0.000584971	35.938	23.9331	37.652	19.9824	26.7129	35.5692	29.8836	27.2429	29.1476	37.9976	23.6192	31.0998	27.679	26.2656	33.6159
DDB_G0281051	psmD12	NA	26S proteasome non-ATPase regulatory subunit 12, 26S proteasome regulatory subunit p55	Q54UJ0	0.0160587	0.168692	0.547414	0.610092	0.000584971	19.7847	19.1879	18.4537	22.1296	23.3035	18.3975	15.0613	20.1583	20.973	16.5387	25.4044	15.4197	14.5535	20.1193	21.2416
DDB_G0290575	DDB_G0290575	NA	LIM-type zinc finger-containing protein	Q54FV6	0.508631	0.530263	1.14897	1.29655	0.000588075	5.34728	4.5433	4.96274	2.24512	2.45793	2.29686	1.80645	2.6997	2.80843	2.51701	2.26668	3.60166	1.66528	2.00626	2.37756
DDB_G0271992	DDB_G0271992	NA	NA	Q86JN6	1.46056	1.95613	2.34767	2.22773	0.000594156	7.95569	8.31264	4.71116	3.10403	11.4104	5.56489	2.55953	9.01132	10.1992	2.52716	6.13738	6.98023	5.22976	10.503	1.93582
DDB_G0283555	DDB_G0283555	NA	putative spore coat protein	Q54QX2	-0.179313	-0.036774	0.111497	3.95148	0.000606633	123.831	132.948	118.069	119.7	116.846	115.007	95.4652	97.2812	100.392	7.27433	17.488	27.346	2.72029	33.7552	13.517
DDB_G0280451	DDB_G0280451	NA	galactose-binding domain-containing protein	Q54VC6	-0.0880001	-0.219871	-0.076788	-1.70099	0.000622387	77.3433	72.7623	74.6998	68.9697	71.4402	69.2357	67.3114	74.4175	68.523	70.9673	83.1423	77.5799	81.6923	81.1534	79.6636
DDB_G0271122	ufd1	NA	ubiquitin fusion degradation protein UFD1 family protein	Q55BK0	0.21433	0.433815	0.941211	0.896608	0.000644852	341.213	338.348	400.024	341.095	363.597	355.069	368.431	348.67	348.011	319.719	301.027	405.931	278.589	371.5	394.194
DDB_G0283979	DDB_G0283979	NA	NA	Q54QA1	-0.138845	0.038006	1.84215	3.97669	0.000644852	112.873	119.792	111.269	110.093	111.061	121.659	111.952	120.113	118.838	99.0677	109.071	113.867	57.2883	104.268	82.5158
DDB_G0286363	DDB_G0286363	NA	NA	Q54LX4	0.590611	1.29207	1.06976	0.943155	0.000644852	178.212	188.151	171.871	145.689	171.207	181.861	176.613	153.274	162.234	195.062	181.874	188.015	195.162	228.142	203.014
DDB_G0285703	hipA	Hip1r	clathrin-associated protein Hip1r	Q1ZXE9	0.200811	0.352423	0.697763	0.735357	0.000678608	1113.08	1130.42	1172.91	1129.38	1020.66	1108.6	1065.45	1054.71	1083.77	1124.85	998.655	1166.3	1110.34	956.398	1122.67
DDB_G0283533	cbpB	NA	calcium-binding protein	Q54QX0	0.471702	0.459454	-0.280362	-1.47594	0.000678899	2.30104	2.91484	3.75306	2.50718	3.16905	1.7462	4.962	2.08719	1.89549	10.1189	11.7664	13.815	10.7034	9.94917	11.326
DDB_G0276761	cotB	SP70, 2H3, 2B1	spore coat protein SP70	P15269	0.109751	-0.0705071	0.331481	4.61383	0.000692031	11.3646	11.3175	23.3961	19.178	8.15241	17.745	7.1806	9.31658	12.0768	12.6684	10.0447	10.153	2.1209	12.8417	12.9605
DDB_G0286183	agps	eapA, alkyl-DHAP, ADPS	alkyl-dihydroxyacetonephosphate synthase, alkyldihydroxyacetonephosphate synthase	O96759	0.133311	0.133224	-0.124481	-0.653248	0.00069254	194.765	192.341	202.283	187.776	192.746	185.913	172.002	177.607	184.669	126.26	130.4	150.396	62.7278	118.751	102.662
DDB_G0286143	DDB_G0286143	NA	dullard-like phosphatase domain containing protein	Q54M73	-0.0184174	0.60668	3.37187	2.47124	0.000713497	133.259	108.287	122.722	105.629	143.621	157.68	151.172	115.618	124.881	133.023	145.506	128.233	121.31	116.881	109.747
DDB_G0287953	psmD1	NA	26S proteasome regulatory subunit S1, 26S proteasome non-ATPase regulatory subunit 1	Q54JM5	-0.00642231	0.111603	0.556528	0.58924	0.000713497	140.486	105.53	136.459	139.881	164.57	160.024	98.9705	164.39	134.334	130.186	146.878	138.707	184.91	128.719	121.562
DDB_G0293222	DDB_G0293222	NA	DTW domain-containing protein 1	Q54C26	0.313905	-0.350514	-1.78734	-1.52374	0.000717274	18.5466	18.4282	19.5668	16.5974	15.6912	15.0144	14.2727	13.9074	20.9672	15.715	19.2692	15.1788	15.9153	13.9195	12.5593
DDB_G0269872	tspB	NA	tetraspanin family protein	Q55CW7	0.23288	0.291658	2.51715	4.17331	0.000718712	464.755	452.576	320.611	320.447	411.257	316.328	423.397	346.822	410.609	329.838	397.977	452.87	358.359	376.316	376.896
DDB_G0283549	DDB_G0283549	NA	C2 domain-containing protein	Q54QX8	0.875083	1.1948	1.27643	1.15124	0.000720344	8.0005	13.4309	9.58126	6.88752	9.58907	2.5108	15.145	2.90868	6.84231	12.451	12.2566	10.095	3.17204	9.06728	1.77668
DDB_G0267830	gemA	Miro, Ras-related GTPase	mitochondrial GTPase	Q55G45	-0.160116	-0.337525	-0.493613	-0.651266	0.000720896	225.391	207.426	193.962	182.848	210.091	233.264	221.812	168.878	172.379	233.368	212.632	210.076	216.381	237.257	214.964
DDB_G0277851	dymB	NA	dynamin B	Q9U1M9	0.818647	1.55099	1.60015	1.65456	0.000730935	117.531	113.53	92.3341	123.809	113.644	97.5935	116.966	116.19	95.8678	131.135	129.756	126.267	142.187	149.943	126.383
DDB_G0284331	regA	pde2, DG1030, DdPDE2	cAMP phosphodiesterase RegA	Q23917	0.275475	0.800453	1.02812	0.446572	0.000730935	7.08593	2.93453	12.3766	9.65762	8.48655	4.81424	3.46395	9.93364	6.14668	7.26584	7.3503	5.84584	3.65004	9.29248	9.69515
DDB_G0286307	DDB_G0286307	NA	unknown	Q54LY3	-0.115154	-0.22923	-1.0599	-1.62266	0.000731955	1606.55	1659.44	1771.36	1508.79	1606.24	1828.96	1507.62	1558.23	1753.17	1777.95	1940.57	2055.92	2008.79	1854.68	2011.91
DDB_G0289283	cupC	NA	calcium up-regulated protein, ricin B lectin domain-containing protein	Q7Z202	5.07677	4.73176	4.59697	2.98394	0.000753708	824.485	736.839	761.915	564.128	649.718	847.002	641.972	752.314	699.492	760.548	756.316	647.628	885.647	697.299	769.104
DDB_G0268920	mef2A	srfC	MADS-box transcription factor Mef2A	Q55F37	0.061444	0.550435	2.6861	1.77543	0.000761319	334.814	339.665	360.917	422.732	355.312	454.633	371.447	350.092	353.782	317.997	364.731	380.776	299.447	407.403	373.234
DDB_G0288921	hspI	NA	heat shock protein Hsp20 domain-containing protein, putative alpha-crystallin-type heat shock protein	Q54I91	0.531674	1.19609	1.48565	1.46753	0.0007702	72.4178	60.8657	47.1931	59.3911	53.4199	61.3301	78.3079	52.4741	55.7577	76.0769	64.8799	72.0008	53.7561	89.803	69.4184
DDB_G0281045	DDB_G0281045	NA	paired amphipathic helix (PAH) containing protein	Q54UJ3	-0.007133	0.314876	0.592956	0.672949	0.00078765	34.5104	27.7234	37.6633	32.9892	38.7511	34.7539	31.3907	30.3457	31.1188	28.5371	26.3753	34.8912	26.2041	37.7648	29.4276
DDB_G0292832	DDB_G0292832	NA	NA	Q54CP2	0.330617	0.128285	-0.578064	-1.13461	0.000800975	70.8189	62.7636	74.55	89.049	76.7971	91.2774	93.1856	80.2645	77.5132	69.5786	80.5518	74.4754	68.1809	82.7621	64.6543
DDB_G0273093	DDB_G0273093	NA	heat shock protein 70 (Hsp70) family member	Q556U6	0.00558568	-0.0247932	0.400764	0.639487	0.000808044	93.8934	93.7777	84.1278	102.317	72.0135	80.1567	62.8247	79.5609	84.2163	50.2245	65.6418	66.4669	28.6355	62.6022	53.9391
DDB_G0277227	DDB_G0277227	NA	unknown	Q86K59	-0.624482	-2.70387	-3.64372	-3.46674	0.000845123	65.2842	69.9627	55.7122	70.3847	68.9429	66.8251	72.1502	61.7565	64.2917	51.4009	44.7244	57.9019	43.3269	62.8439	55.649
DDB_G0281839	DDB_G0281839	NA	WD40 repeat-containing protein, BOP1, N-terminal domain-containing protein	Q54TD8	0.0601946	-0.0682844	-0.463654	-0.772875	0.000873294	54.1694	53.209	47.0827	54.2829	58.9365	42.174	41.9712	46.1517	60.1004	33.1123	32.5081	40.8444	37.5166	52.1164	38.9115
DDB_G0270188	psmD6	NA	26S proteasome non-ATPase regulatory subunit 6, 26S proteasome regulatory subunit S10	Q55C75	-0.0404633	0.0653875	0.532024	0.48676	0.00089259	217.09	257.716	308.163	170.338	203.062	218.043	177.913	179.286	183.629	103.714	117.361	127.022	94.0139	94.6027	106.264
DDB_G0284605	DDB_G0284605	NA	P-type ATPase, Ca2+-ATPase	Q54PE8	0.165295	0.294906	0.670303	0.784733	0.000907648	39.0617	42.5573	44.6307	83.2795	93.3663	98.9429	104.931	152.21	168.682	46.9683	98.7972	151.171	29.2928	120.938	157.635
DDB_G0291155	DDB_G0291155	NA	RNA-binding region RNP-1 domain-containing protein, RNA recognition motif-containing protein RRM	Q54F26	0.0650421	0.306531	0.695054	0.81099	0.000913873	47.2534	35.7265	39.1998	30.4114	34.1946	59.7118	48.4604	38.702	48.3899	52.6579	33.8818	36.7203	42.0934	44.2853	34.2002
DDB_G0271736	rabC	NA	Rab GTPase	P34143	-0.247161	-0.278199	-0.608407	-0.866065	0.000937334	66.6192	65.2324	81.4448	75.8042	82.2205	102.999	131.71	121.444	113.883	144.412	160.184	126.102	91.8332	99.6852	103.863
DDB_G0295477	nip7	NA	60S ribosome subunit biogenesis protein	B0G104	-0.257705	-0.0958175	-0.973505	-2.54184	0.000941578	279.538	247.691	246.273	252.124	254.651	266.539	300.129	256.413	279.891	330.765	305.311	300.762	304.33	322.295	318.948
DDB_G0270444	DDB_G0270444	NA	putative protein serine/threonine kinase, WD40 repeat-containing protein, protein kinase, CMGC group	Q55BM1	-0.168282	0.253484	-1.01611	-1.17067	0.000975915	2697.59	2902.14	3041.77	2725.68	2808.72	3365.09	3114.24	2884.56	3138.11	3809.26	3963.13	3670.03	4295.09	3261.81	3800.55
DDB_G0281663	aprA	Ncf60, 60T	autocrine proliferation repressor AprA	Q5XM24	-1.47013	-2.49928	-4.71441	-5.02789	0.000979715	188.477	170.342	177.896	170.858	179.515	177.359	167.694	183.504	178.945	196.796	184.868	181.379	210.986	208.261	203.899
DDB_G0267528	DDB_G0267528	NA	NA	Q55GT3	-0.0212031	-0.156942	-0.307464	-0.579474	0.000980322	2.38225	1.83134	2.29735	2.13349	2.53662	2.43582	1.57925	6.33745	3.02438	62.3267	38.2424	44.8349	77.5214	47.6939	58.7458
DDB_G0293752	psmD2	NA	26S proteasome regulatory subunit S2, 26S proteasome non-ATPase regulatory subunit 2	Q54BC6	-0.0242129	0.0322841	0.514045	0.567168	0.000981927	336.967	332.977	310.305	350.926	333.795	295.228	365.095	342.307	376.102	475.06	486.75	437.277	491.28	455.005	437.3
DDB_G0294603	DDB_G0294603	NA	C2 domain-containing protein	B0G179	0.587881	3.37301	3.14632	3.10111	0.000981927	257.487	249.848	212.562	286.234	253.153	314.785	283.95	278.82	275.691	352.858	358.994	334.541	376.214	334.999	308.811
DDB_G0270336	ipo4	NA	importin 4	Q55BW3	-0.196554	-0.406178	-0.556331	-0.577798	0.000996407	0.826974	2.31419	4.41519	2.14544	2.65389	2.77291	1.18096	3.72093	1.75099	1.80426	2.68178	1.36896	2.52565	3.88677	2.74637
DDB_G0275057	DDB_G0275057	NA	putative myosin light chain kinase DDB_G0275057	Q869W6	0.00226639	-0.138251	0.872689	1.0799	0.00102197	194.651	182.743	178.665	206.498	202.975	239.349	195.787	185.986	206.271	169.057	193.672	197.202	163.774	226.457	195.148
DDB_G0276765	ubqC	rps27a	ubiquitin/ribosomal protein S27a fusion protein	P14797	0.135774	0.486649	0.738539	0.481962	0.0010227	10.7404	10.5917	6.28388	7.85209	7.61488	13.1295	16.0673	8.71502	7.69359	18.6757	12.9204	15.7918	11.1829	26.6685	20.4002
DDB_G0289137	DDB_G0289137	NA	NA	Q54HY7	-0.417115	-0.562217	-4.82623	-3.309	0.001038	47.7868	46.385	32.5003	79.372	57.0051	53.7539	70.3262	46.9324	43.2401	58.2206	63.3262	75.6141	52.7598	56.0605	63.3865
DDB_G0281819	DDB_G0281819	NA	unknown	Q54TF0	-0.0432923	-0.0546318	-0.449691	-0.866561	0.0010447	38.3178	40.3191	28.906	40.8929	45.6846	27.398	49.2316	33.5129	32.0574	43.8368	29.0129	31.9308	27.5899	56.0046	37.3706
DDB_G0288091	DDB_G0288091	NA	unknown	Q54JF0	-0.113477	-0.155516	-0.407828	-0.880162	0.00105926	65.6826	61.0166	37.4522	65.4792	63.4548	69.9696	77.7669	69.8981	51.9352	91.0247	82.2318	88.7026	90.6273	120.904	76.7149
DDB_G0280131	DDB_G0280131	NA	armadillo repeat-containing protein, protein kinase, TKL group, tyrosine kinase-like protein, ARMK family protein kinase	Q54VU5	0.192674	0.205429	0.830889	1.34528	0.00105947	1.57684	1.91525	3.055	1.51855	1.824	34.0089	2.19505	2.32354	1.93302	2.83147	2.53747	4.10628	1.4947	4.50329	1.98313
DDB_G0291444	DDB_G0291444	NA	NA	Q54EM7	-0.12792	0.768183	0.744239	0.518047	0.00107179	1444.13	1463.17	1553.56	1402.97	1475.1	1517.57	1337.6	1437.78	1493.99	1191.05	1217.62	1435.7	1089.94	1468.42	1302.26
DDB_G0276627	DDB_G0276627	NA	NA	Q551D7	-0.178508	-0.159983	-3.72828	-1.70464	0.00111006	107.656	100.506	121.714	100.105	121.571	126.925	126.094	112.433	113.471	175.458	129.468	131.477	141.014	154.3	169.4
DDB_G0277427	DDB_G0277427	NA	NA	Q8MP77	-0.566367	-0.0818695	1.57815	2.49252	0.00113419	115.706	118.511	114.847	115.66	110.061	102.207	94.597	102.44	96.6539	23.3047	42.8148	50.6078	7.36907	46.9364	30.8366
DDB_G0276141	pdi1	PDI, Dd-PDI	protein disulfide isomerase	Q86IA3	0.271288	0.227177	0.670015	0.918709	0.00113636	14.147	12.1539	14.5896	12.4524	13.6331	8.43243	10.0933	10.8111	13.2792	10.2554	8.72017	9.87473	10.85	9.26559	10.9966
DDB_G0274643	DDB_G0274643	NA	NA	Q555A3	1.13055	1.1863	1.81082	1.61982	0.00113683	70.7126	48.918	77.2858	54.179	59.5078	61.4753	46.4441	61.3432	63.6296	37.6049	45.5893	43.3841	43.5197	44.3292	1.58772
DDB_G0275921	DDB_G0275921	NA	NA	Q552R6	0.233128	-0.494266	-2.15651	-2.7582	0.00114917	696.86	723.949	596.514	638.919	615.25	611.059	657.371	587.283	654.8	534.526	527.297	582.826	468.457	666.635	556.016
DDB_G0284485	DDB_G0284485	NA	short-chain dehydrogenase/reductase (SDR) family protein	Q54PL1	-0.0169059	0.283373	0.485926	0.483266	0.00115786	864.943	823.02	870.904	832.915	818.971	738.086	721.477	712.954	734.287	596.438	589.663	724.05	551.885	768.594	713.656
DDB_G0286355	mhcA	MHC	myosin II heavy chain	P08799	0.234894	0.307187	0.610481	0.680827	0.0011814	173.455	177.806	153.995	171.325	172.354	153.304	176.328	176.507	176.015	186.829	180.697	181.138	174.147	189.764	172.222
DDB_G0279659	snd1	NA	Staphylococcus nuclease (SNase-like) domain-containing protein, tudor domain-containing protein	Q54WH0	0.0967105	0.148506	0.433704	0.469588	0.00119686	64.1243	59.0376	66.6712	58.4171	63.2119	49.5204	63.1112	72.8413	71.4684	69.7608	48.5452	64.5409	56.4913	55.3728	72.2622
DDB_G0276453	vilB	Cap100, F-actin capping protein	protovillin	P36418	0.0788092	0.0096094	-0.477276	-1.29809	0.00119686	137.412	115.774	113.372	110.273	127.915	112.976	126.986	136.859	118.04	109.356	105.206	115.182	110.879	81.8228	104.571
DDB_G0289201	mfsd1	NA	major facilitator superfamily domain-containing protein 1	Q54HV5	-0.26935	-0.612481	-1.2413	-0.938042	0.00119686	445.423	390.716	414.932	388.438	392.179	461.04	462.488	413.753	393.159	630.778	569.632	568.729	612.524	627.637	648.416
DDB_G0289823	omt9	NA	O-methyltransferase family 2 protein	Q54GZ0	0.00526019	-0.0606711	-0.47944	-1.44826	0.00121133	190.958	207.633	172.124	212.141	212.876	196.799	212.276	207.923	216.777	261.126	269.625	263.902	300.551	239.626	264.374
DDB_G0290259	cfrB	fusB, GP138B, DDFRP3	cell surface glycoprotein GP138 B	P34116	2.66858	3.19658	3.53412	2.99348	0.00121666	25.979	27.6656	22.7636	29.0507	30.8016	24.6713	23.9625	25.1703	28.7737	30.8981	32.5908	26.8662	41.573	11.9185	35.2353
DDB_G0283095	DD3-3	NA	unknown	Q58A42	0.566537	1.20961	0.731074	0.223291	0.00123955	6.77457	1.87199	1.93728	1.86599	2.96975	1.99539	3.20305	1.90165	3.43335	5.15539	2.10692	8.77767	1.37576	6.6301	5.91682
DDB_G0289117	myoB	DMIB, abmB, myoIB, myosin-1B, myosin IB	myosin IB heavy chain	P34092	0.555247	0.740149	1.01598	0.928321	0.00124015	7.42253	17.4669	2.85782	5.3519	13.5288	8.84476	12.0765	12.1167	12.9242	1.94236	2.76047	1.61884	2.69079	2.92346	1.7661
DDB_G0279403	cyp51	NA	cytochrome P450 family protein, sterol 14-demethylase	Q1ZXH9	-0.0679958	-0.129332	-0.524088	-1.13157	0.00125151	2791.15	2922.68	2544.4	2606.01	2634.17	2559.79	2758.9	2663.83	2856.03	2392.62	2315.04	2857.74	2091.55	2444	2781.34
DDB_G0274457	coq9	NA	ubiquinone biosynthesis protein	Q86HS0	-0.151706	-0.330113	-0.660126	-0.861386	0.00125232	9.06331	8.48439	2.6512	41.6378	53.4603	26.9337	26.3421	39.7258	39.1833	19.1585	30.2338	20.2699	15.8471	20.9903	20.0201
DDB_G0285465	nog1	gtpbp4	nucleolar GTP-binding protein 1	Q54N72	-0.332364	-0.647493	-1.5699	-1.97296	0.00125232	2.77149	2.19541	13.6348	2.23892	7.06861	15.0462	12.1295	17.0658	17.0108	15.3728	1.68319	10.9421	16.9311	17.2886	13.4301
DDB_G0276279	DDB_G0276279	NA	NA	Q7KWR1	-0.152305	-0.249183	-0.469616	-0.593612	0.00126679	67.2296	65.6386	41.1753	30.8853	45.8598	50.8141	70.4219	57.3755	56.5684	65.9458	45.6897	43.2684	70.2112	35.7533	70.4165
DDB_G0270884	abnA	NA	actobindin A	Q55DU3	0.650768	0.95342	1.62364	1.40714	0.00127997	43.7734	52.9519	38.9073	37.3073	44.2067	38.1778	40.0582	38.5636	32.2602	31.8937	38.7353	27.2941	24.544	36.8127	24.538
DDB_G0284671	DDB_G0284671	NA	unknown	Q54PA8	-0.756299	-0.286911	-2.81923	-3.11477	0.00127997	40.614	40.4815	37.223	39.4886	44.7055	34.334	39.2943	39.8881	37.9009	34.4065	30.9176	30.4714	28.0795	25.0336	33.5099
DDB_G0291532	DDB_G0291532	NA	NA	Q54EG0	0.0456539	0.103574	0.86282	1.09956	0.00127997	933.142	968.518	1045.58	1138.72	1063.72	1258.57	1172.96	1077.48	1121.51	1090.78	1170.36	1130.92	1118.85	1175.29	1097.99
DDB_G0285419	cryS	CP, gp70	crystal protein	P21837	0.0143882	0.215664	0.507857	0.54889	0.00128617	101.348	103.658	91.0495	108.135	99.3251	98.2259	91.8421	104.234	94.0466	76.6462	79.8777	85.4557	74.9683	101.03	78.116
DDB_G0286509	H2Bv3	NA	histone H2B domain-containing protein	Q54LP8	0.259306	0.585507	0.532172	0.728987	0.00128617	135.384	123.561	139.583	128.58	141.888	172.064	136.728	128.185	138.018	156.959	152.124	166.513	161.701	164.906	169.531
DDB_G0281445	fam63B	NA	DUF544 family protein	Q54TY0	0.291431	0.231655	1.5462	2.4499	0.00129214	28.1341	28.7845	32.6902	30.4938	32.6203	22.1255	25.5182	25.7073	25.3037	26.7872	22.0281	28.7827	28.2441	39.6412	31.8478
DDB_G0274597	ctnA	countin, Countin counting factor complex component	CF complex subunit Countin	Q86IV5	-0.116704	-0.258747	-1.23232	-2.12586	0.00131767	246.726	236.088	239.704	255.598	243.272	221.255	289.009	262.274	263.82	326.963	305.279	335.951	325.498	352.567	317.869
DDB_G0273247	DDB_G0273247	NA	NA	Q557C7	-0.00132377	-0.00103874	-0.277007	-0.726219	0.00131889	14.1623	12.9995	16.0642	13.5525	2.56543	11.6913	2.13676	2.63786	13.2041	10.4435	12.3053	2.19139	12.3515	3.37769	1.80522
DDB_G0292806	cluA	NA	CluA protein	O15818	-0.14279	-0.311735	-0.485854	-0.699567	0.00131889	2233.89	2077.06	1983.29	1973.73	426.578	2156.79	2196.19	2888.88	2563.29	2353.39	2723.98	2172.92	2286.97	2333.97	2379.4
DDB_G0284845	gxcC	RacGEF, RacGEF3, grfA	Rac guanine nucleotide exchange factor GxcC	Q54P24	0.141563	0.282063	0.550496	0.548004	0.0013355	0.55651	2.64289	2.44013	1.7703	2.89367	10.7667	1.2203	1.4105	1.93429	1.65059	2.77102	1.73558	1.84496	1.70164	1.90207
DDB_G0280351	gpaL	Galpha12, Ga12, gpa12	G-protein subunit alpha 12	Q54VG1	-0.614366	-1.125	-4.04427	-3.6304	0.00134502	3788.93	4078.38	3935.98	3806.16	3845.71	3540.66	3582.7	3890.46	3776.95	3385.68	3144.33	3229.17	3281	3226.39	3393.1
DDB_G0277285	DDB_G0277285_RTE	NA	TRE5-A ORF1	Q54BI2	-0.290434	-0.113325	-1.89841	-1.39866	0.00134894	116.061	110.075	125.118	124.791	121.338	118.477	120.434	130.077	141.461	183.498	166.086	169.284	215.927	176.077	168.41
DDB_G0275749	DDB_G0275749	NA	NA	Q553N3	0.0196233	-0.0337252	-0.6401	-0.832732	0.0013537	353.484	527.96	512.501	511.586	556.61	444.827	462.279	528.013	535.83	205.563	242.252	187.785	97.4633	182.612	162.956
DDB_G0283613	cbpC	CBP3	calcium-binding protein	Q54QT7	0.166713	0.385975	5.48645	6.13896	0.00135481	71.8501	67.607	64.1549	65.0499	71.0286	59.2358	58.4175	66.6285	57.8199	56.045	52.9344	49.0392	38.713	50.2692	39.4803
DDB_G0273979	psmD8-2	psmD8	26S proteasome regulatory subunit S14, 26S proteasome non-ATPase regulatory subunit 8	P02889	-0.0184195	0.110037	0.54797	0.587553	0.00138219	27.015	17.0375	29.8185	17.1032	23.9299	22.3887	28.0296	25.1468	25.517	11.1102	10.8749	15.3951	2.39296	15.7314	10.9716
DDB_G0287403	DDB_G0287403	NA	unknown	Q54KD3	-0.00218708	-0.0447303	-0.835167	-1.4182	0.00139017	44.1653	41.3363	42.2855	48.4517	46.6227	43.6845	57.7478	53.3114	58.9866	37.6767	46.119	44.3158	21.3086	42.4185	30.3306
DDB_G0271162	DDB_G0271162	NA	NA	Q55B43	0.0913662	0.0542227	1.60915	4.06165	0.00139017	36.5738	36.0854	44.7572	14.61	18.0096	22.1177	1.88957	5.04404	3.28848	2.66502	2.35044	3.21213	7.74162	2.55691	1.95547
DDB_G0293434	rasG	ddRASG	Ras GTPase RasG	P15064	-0.137769	0.067306	-0.422753	-0.699332	0.00139399	22.155	20.6408	25.38	18.9672	18.2887	23.9715	14.3627	17.9641	18.2854	12.1666	13.1487	13.3919	12.235	22.9174	15.7167
DDB_G0283679	psmB7	NA	proteasome subunit beta type 7, 20S proteasome subunit beta-7	Q54QR2	0.087306	0.247554	0.622093	0.505958	0.00139399	3.34777	22.9073	1.98323	9.27773	19.4612	18.306	1.87461	9.81976	16.8988	13.4587	2.17078	19.5205	23.6185	9.29532	18.0075
DDB_G0280289	DDB_G0280289	NA	Nucleolar GTP-binding protein 2	Q54VK1	0.21865	-0.0238651	-0.83622	-1.02105	0.00141211	2.42684	2.03666	2.39277	24.8908	30.7854	20.6575	45.1171	51.2409	57.1487	29.2393	24.9006	30.3172	33.1355	28.9271	22.9752
DDB_G0267572	DDB_G0267572	NA	Glioma tumor suppressor candidate region gene 2 protein	Q55GP6	0.192336	-0.141521	-1.47197	-2.31047	0.00141642	344.989	303.197	296.266	308.441	310.166	380.165	334.936	306.64	292.736	290.038	291.504	285.888	255.237	292.589	263.214
DDB_G0290225	DDB_G0290225	NA	patatin family protein	Q54GD5	1.784	2.06455	-0.860765	-1.00411	0.00141659	12.8562	14.4595	3.281	2.11267	13.6466	20.3909	14.7005	2.31101	12.7673	2.24497	8.68164	6.45108	10.2734	4.30744	12.2014
DDB_G0281049	DDB_G0281049	NA	NA	Q54UJ1	1.60183	1.66629	1.89344	1.56271	0.00141659	324.361	305.412	316.032	320.844	334.1	306.877	335.521	350.798	342.022	346.618	358.463	371.976	338.092	418.285	362.321
DDB_G0286977	DDB_G0286977	NA	NA	Q54L14	-0.176651	-0.303057	-0.750694	-1.11543	0.00142503	16.918	16.8184	17.8241	10.8386	15.5032	14.3001	28.5164	11.9222	13.5378	29.5121	23.5762	24.028	17.3744	33.1949	21.5131
DDB_G0293010	aplD	sapA, sapA1, saposin-like protein D	amoebapore-like protein D	Q54C60	0.328712	0.215988	1.69798	6.0062	0.00145144	85.3232	264.025	333.839	127.446	121.404	334.678	141.353	170.511	168.6	171.846	94.0571	191.638	160.447	111.215	282
DDB_G0288989	nipsnap	NA	Protein NipSnap homolog 1	Q54I58	-0.255584	-0.551688	-1.11522	-0.831538	0.00145476	56.799	46.9757	45.0842	57.6732	59.8267	66.0914	49.9578	49.4062	56.9859	35.6353	42.1547	38.9595	17.4246	22.8864	34.9148
DDB_G0287127	vatA	V-ATPase subunit A	vacuolar ATPase subunit A	P54647	0.0211791	-0.0534955	-0.275383	-0.445736	0.00146105	658.711	701.308	671.326	680.274	660.093	789.116	715.785	647.655	699.808	648.991	613.195	747.753	565.475	730.751	729.84
DDB_G0284415	psmC3	NA	26S proteasome ATPase 3 subunit, 26S protease regulatory subunit 6A, TAT-binding protein 1	Q54PN7	0.240617	0.406053	0.767236	0.810539	0.00147035	3.45932	2.22475	3.60491	2.69473	2.57682	2.11708	1.92501	2.56249	2.84809	16.3498	6.70746	7.42625	47.8461	29.2699	27.6291
DDB_G0280187	DDB_G0280187	NA	peptidase C1A family protein, papain family cysteine protease, cathepsin Z-like protein	Q54VR1	-0.356317	-0.403832	-0.933475	-1.05789	0.00148833	82.361	80.3641	80.2863	75.0394	79.245	81.4789	79.9051	80.287	73.9327	85.2465	85.095	79.7252	83.8564	91.4454	87.6278
DDB_G0293606	DDB_G0293606	NA	cellular retinaldehyde-binding/triple function domain-containing protein, cellular retinaldehyde binding/alpha-tocopherol transport family protein	Q54BI6	-0.568521	-1.02098	-2.01435	-2.99518	0.00152021	73.8524	75.0879	60.8042	75.1898	78.6026	63.436	65.3978	68.8175	60.0153	45.9932	53.2191	51.8257	34.7048	51.7968	33.9786
DDB_G0268618	pinA	NA	peptidyl-prolyl cis-trans isomerase PinA	Q55EZ0	-0.0470911	0.0644349	0.443956	0.706205	0.00160105	26.5285	16.8714	30.6092	25.255	26.9726	26.2093	24.8084	29.8765	30.3859	42.6462	32.2328	34.3401	42.9057	42.1852	39.1461
DDB_G0280335	DDB_G0280335	NA	NA	Q54VH1	1.49571	3.38806	2.00052	1.20261	0.00162417	32.0222	31.1796	28.1993	30.5763	31.5806	33.9528	40.3117	30.5786	33.6959	54.7455	48.8163	45.2004	54.5852	60.1311	51.695
DDB_G0290409	DDB_G0290409	NA	peptidase S28 family protein	Q54G47	-0.301066	-0.264194	-1.07177	-1.32056	0.00162667	175.644	173.566	154.565	134.152	160.607	165.154	165.119	152.382	147.773	171.656	161.103	156.041	172.344	164.876	174.061
DDB_G0293438	abcB2	NA	ABC transporter B family protein	Q54BT3	-0.0732874	-0.143964	-0.352531	-0.702013	0.0016313	4.48825	10.0255	3.70993	19.4478	11.0295	2.01958	15.5654	7.71853	12.195	1.23373	11.2677	10.4858	2.62838	4.15311	1.86704
DDB_G0289991	DDB_G0289991	NA	NA	Q54GQ7	-0.0300245	-0.213336	-0.870849	-1.12507	0.0016313	15.5909	13.2737	15.8251	17.1947	19.2038	21.3331	14.012	19.4055	23.2818	19.5444	21.5846	20.6784	14.3169	18.6538	21.0009
DDB_G0275459	DDB_G0275459	NA	RNA-binding region RNP-1 domain-containing protein, RNA recognition motif-containing protein RRM	Q75K16	-0.14222	-0.16732	-0.484541	-0.669133	0.0016313	86.98	83.5078	83.3655	77.9835	80.1267	68.3048	59.95	69.3742	67.4349	54.1344	49.3073	45.6341	50.2974	58.9252	50.1067
DDB_G0282189	tupA	TUP1	transcriptional repressor TUP1	O76734	0.066285	0.208142	0.361054	0.502038	0.00163886	9.2345	2.60367	14.2638	5.99757	6.37533	7.94543	4.18371	6.46388	9.3976	2.1208	2.30457	4.0288	1.62538	2.86175	2.38832
DDB_G0281185	DDB_G0281185	NA	NA	Q54UA6	0.391921	0.637282	0.669567	0.582787	0.00164398	26.1839	23.9288	27.5854	20.3706	21.9648	20.8332	19.4803	16.1519	16.5789	2.63733	4.48673	13.3283	2.04596	6.84198	5.87537
DDB_G0276563	DDB_G0276563	NA	Four and a half LIM domains protein 1	Q551J8	0.173368	-1.22613	2.36527	2.74999	0.00164854	77.2913	69.6332	74.6444	70.1148	77.5097	80.2553	69.6026	73.3628	76.3544	73.0462	82.6098	75.22	76.8151	79.4586	69.6455
DDB_G0282741	ddx18	NA	putative RNA helicase, DEAD/DEAH box helicase	Q54S03	0.0886958	0.126222	-0.32956	-0.62691	0.00166091	125.913	112.878	116.328	108.608	110.15	98.5759	136.673	112.589	99.2864	137.294	151.383	119.653	165.898	164.367	134.933
DDB_G0292998	rasB	NA	Ras GTPase RasB	P32252	0.123383	0.336684	-0.160359	-0.361594	0.00168079	11.7019	18.2819	18.8898	16.7837	18.0265	19.8716	12.9977	20.8582	20.4926	25.7488	26.4875	31.737	29.3883	29.5361	29.3747
DDB_G0287491	DDB_G0287491	NA	paramecium surface antigen repeat-containing protein	Q54KB3	0.24226	0.834385	3.06331	3.66565	0.00169035	2.12398	10.2872	5.62273	1.82782	13.8505	1.86676	18.9995	3.08248	3.24831	12.3974	11.1686	16.8759	2.07869	15.8678	1.77904
DDB_G0291668	tgrA3	NA	immunoglobulin E-set domain-containing protein	Q54EL4	0.168976	0.0179736	0.561286	2.24426	0.00169193	21.5508	23.7546	37.6646	31.7272	33.3539	16.3481	29.0556	27.2443	32.68	40.9612	32.1584	32.771	40.3405	37.3711	38.0111
DDB_G0288903	cox19	NA	cytochrome oxidase subunit 19	Q54IA0	-0.32497	-0.526206	-4.24582	-3.08082	0.00169705	307.42	325.63	355.393	302.646	323.991	364.09	271.07	318.542	286.674	268.103	292.891	267.608	261.135	277.199	278.685
DDB_G0280255	mdhC	NA	malate dehydrogenase	Q54VM2	0.0910054	0.052008	0.422022	0.404776	0.00169705	8.32702	5.76478	7.29381	9.76873	6.48788	2.34691	3.3735	2.69697	2.94249	2.52528	2.68646	1.52178	1.96704	3.24384	3.15346
DDB_G0270746	DDB_G0270746	NA	WD40 repeat-containing protein	Q55C95	-0.120317	0.0994854	0.405635	0.693998	0.00169705	88.0004	101.772	109.815	124.165	110.646	117.181	144.788	126.04	111.058	174.391	154.738	161.138	195.466	161.317	182.178
DDB_G0276917	psmC2	NA	26S proteasome ATPase 2 subunit, 26S protease regulatory subunit 7	Q86JA1	0.0040871	0.109555	0.468211	0.512424	0.00169705	121.984	129.875	65.1097	87.3109	81.5462	135.809	158.243	137.446	87.1438	133.791	173.628	161.033	153.858	173.696	149.731
DDB_G0274663	DDB_G0274663	NA	serine protease, peptidase S28 family protein	Q555E5	-0.163153	-0.647125	-2.66666	-2.94503	0.00169705	17.7279	15.6756	20.5949	14.335	18.8305	15.7854	7.87892	13.8947	9.29696	1.89209	2.42848	2.08662	2.52873	3.64963	2.32036
DDB_G0281739	gacY	RacGAP	RhoGAP domain-containing protein	Q54TH9	0.202223	-0.209068	-0.634834	-1.44136	0.00170495	79.4541	83.9579	84.2974	76.4116	89.3394	94.5852	62.5729	77.6346	80.2356	59.3897	62.4484	68.9524	53.6654	79.0862	73.4075
DDB_G0270358	DDB_G0270358	ubiquitin interacting motif (UIM) domain-containing protein Description, UAS domain-containing protein, UBXD7	UBX domain-containing protein 7	Q55BU7	0.0100103	0.0349018	0.748598	0.890457	0.00171322	3.40791	2.00135	3.06669	2.23459	2.99254	13.4325	1.40962	2.10899	2.97847	23.8077	7.85264	9.01771	181.139	54.0732	92.0035
DDB_G0280463	DDB_G0280463	NA	Ribosomal large subunit pseudouridine synthase D	Q54VB9	0.929255	0.684614	-1.57441	-1.62847	0.00175291	14.7143	8.22487	8.93146	7.43297	10.0574	3.37857	14.9125	7.43853	7.9323	8.56666	12.5433	9.67732	10.296	12.5071	7.76658
DDB_G0278179	DDB_G0278179	NA	myb domain-containing protein, DNAJ heat shock N-terminal domain-containing protein	Q54YL9	-0.260586	-0.445168	-0.527502	-0.803697	0.00175291	3.09633	2.47571	10.0233	15.5654	13.7717	12.4811	10.8439	13.1155	12.7304	9.33316	16.3487	11.831	12.6671	13.7951	11.2979
DDB_G0277041	rheb	GTP-binding protein Rheb	Ras GTPase RheB	Q550Q4	-0.291125	-0.623702	-0.967498	-1.19663	0.00175844	23.6895	24.3612	27.8604	25.4285	27.8678	25.5281	25.7229	25.8105	26.5075	26.7625	27.1801	23.7224	25.8052	27.6913	22.8036
DDB_G0291818	DDB_G0291818	NA	NA	Q54E39	-0.0530587	-0.092879	1.24466	3.49498	0.00177441	22.7781	19.1133	17.3325	25.3147	20.5994	33.4118	31.6402	22.4945	22.5831	19.5376	17.9389	20.3233	20.7414	20.3208	20.7951
DDB_G0275359	DDB_G0275359	NA	NA	Q553T0	-0.0170344	-0.00843742	-0.463568	-0.967095	0.0017794	332.755	371.131	330.575	316.447	333.123	410.397	308.742	314.949	301.367	271.547	270.887	314.3	226.386	355.892	293.425
DDB_G0290479	hydA	ALDH	aldehyde dehydrogenase, putative NAD-dependent aldehyde dehydrogenase	Q54FY3	-0.0823467	-0.285387	-0.839864	-1.79141	0.00178191	7.30385	5.40356	7.92828	7.85734	7.36269	2.27047	7.08869	9.18984	5.75795	4.47304	1.71601	4.50772	2.08401	5.13395	1.94523
DDB_G0270994	psaA	psA	puromycin-sensitive aminopeptidase PsaA	Q55CT4	-0.0265576	0.0395859	0.377274	0.326954	0.00178191	251.436	246.025	241.874	444.461	377.644	486.845	543.327	567.501	500.646	334.155	409.227	368.67	501.756	313.69	427.154
DDB_G0276361	DDB_G0276361	NA	unknown	Q86AC9	0.369756	0.814984	0.598226	0.296461	0.00179024	84.0528	43.6606	52.6232	47.3324	57.2101	56.3473	41.8207	46.326	50.5077	38.5344	23.3253	44.5801	1.97951	54.9108	46.5801
DDB_G0280049	rdiB	RhoGDI2	rho GDP-dissociation inhibitor-like protein	Q95UP9	0.0336351	-0.0873506	-0.0493323	2.85969	0.00179126	51.083	52.721	59.9118	60.2829	66.9518	57.3799	62.365	53.03	56.1536	53.4802	42.4408	45.6391	27.8388	20.0593	47.3035
DDB_G0278667	DDB_G0278667	NA	NA	Q54Y89	1.19831	1.10956	2.53698	2.30992	0.00180694	3126.8	2956.04	3132.65	2836.95	2967.51	2863.61	2648.4	2933.17	2857.43	2195.74	2196.82	2654.36	2145.71	2467.64	2654.42
DDB_G0284897	abkD	AdckB2	ABC1 family protein kinase AbkD	Q54P00	-0.125189	-0.299495	-0.71067	-0.793346	0.00180895	100.849	99.7212	90.5372	96.862	104.481	104.245	102.711	106.614	98.1309	122.99	129.013	115.381	126.901	135.067	115.565
DDB_G0293006	gefF	RasGEFF, RasGEF	Ras guanine nucleotide exchange factor	Q54C94	0.0401542	-0.0941084	-0.45632	-0.850238	0.00182414	279.321	314.387	290.963	277.245	293.261	316.547	275.662	284.443	284.468	235.558	232.255	278.493	226.906	291.108	279.759
DDB_G0293540	empB	NA	emp24/gp25L/p24 family protein B	Q54BN0	-0.0179638	0.185326	0.43514	0.433183	0.00183668	95.0898	94.1227	95.749	98.2283	106.078	106.932	86.8095	101.796	93.8705	84.5382	88.9124	92.9797	101.93	76.5124	81.8498
DDB_G0277917	mlcD	NA	myosin ID light chain	Q7Z2B8	0.114671	0.0729906	-0.135592	-0.679906	0.00183761	17.023	47.2407	83.8909	19.2985	22.3046	28.7884	26.2775	26.7377	23.6542	39.1429	4.78234	38.8512	29.9336	43.7287	44.7002
DDB_G0294585	DDB_G0294585	NA	unknown	Q1ZXH1	-0.256538	-0.271222	0.89394	2.05797	0.00183761	3397.95	3490.54	2966.68	3278.3	3262.47	2836.03	3470.79	2801.5	2922.5	3106.55	3058.85	3048.45	2927.58	3611.81	3168.23
DDB_G0267498	pgpep	pyrrolidone-carboxylate peptidase	pyroglutamyl-peptidase I	Q55GV5	-0.336777	-0.023715	-4.96426	-3.06868	0.00183761	29.6848	24.7598	22.6788	30.5585	34.0615	54.195	39.4476	21.8329	37.5327	22.5768	1.93101	41.9077	17.7396	2.52555	28.7542
DDB_G0273791	DDB_G0273791	NA	NA	Q556V7	-0.196042	-0.434752	-1.43164	-1.9427	0.00183761	22.3335	25.0923	22.14	22.5218	26.757	19.2766	22.3525	22.7632	23.1894	19.6533	12.4025	22.6762	11.9369	11.9026	19.2705
DDB_G0289027	DDB_G0289027	NA	unknown	Q54I40	0.508889	0.574549	1.25697	1.53203	0.00183761	166.261	213.031	207.796	144.6	153.877	232.867	164.743	151.9	172.423	202.845	168.538	177.02	149.878	143.163	174.464
DDB_G0276077	mlcR	RMLC, putative calmodulin-binding protein	Regulatory myosin light chain (RLC)	P13833	0.350173	0.378659	0.877137	0.852367	0.00187164	558.56	535.964	580.07	554.354	578.894	545.339	537.493	558.729	591.612	632.689	618.915	661.274	609.882	594.884	631.59
DDB_G0285657	DDB_G0285657	NA	NA	Q54MU3	-0.0334061	-0.203893	-0.618687	-2.57143	0.00188848	321.964	325.156	345.797	314.909	324.091	353.187	338.472	299.444	335.06	336.367	285.155	314.24	299.723	311.387	321.957
DDB_G0273909	psmB4-2	NA	proteasome subunit beta type 4, 20S proteasome subunit alpha-4	Q556Q0	-0.0189818	0.117749	0.64703	0.637804	0.00189778	26.2482	21.5001	27.0368	33.8138	29.2031	31.0771	30.4505	40.6625	46.2528	26.163	45.427	28.2953	31.1286	21.7182	24.4053
DDB_G0269934	rgbA	RasGAP, RhoGEF, regulator of chromosome condensation (RCC1) domain-containing protein, RhoGEF domain-containing protein, Ras GTPase activation domain-containing protein	RGBARG	Q55CR5	-0.000382619	0.0158087	-0.839501	-1.87836	0.001915	191.189	171.909	160.203	160.432	175.261	166.19	183.196	156.944	184.43	201.96	171.155	169.578	172.089	168.904	162.834
DDB_G0285361	rnp1B	NA	RRM domain-containing protein RNP1B	Q54NB4	0.313164	0.490197	0.77988	0.823608	0.00191695	369.026	334.094	366.892	349.414	348.206	370.401	354.237	348.767	373.982	399.461	373.751	420.14	425.277	384.605	416.912
DDB_G0282363	psmA1	DG1026, prtC	20S proteasome subunit C2, proteasome subunit alpha type 1, 20S proteasome subunit alpha-1	Q27562	-0.0141055	0.156897	0.526507	0.467796	0.00195264	126.228	114.063	114.516	111.617	124.454	110.107	115.389	104.312	121.033	93.4359	93.0497	102.36	87.3368	102.249	90.3875
DDB_G0293530	pefB	DdPEF-2, alg2B, pef2, alg2, alg-2B, ALG-2	penta EF hand calcium binding protein	Q95YL4	0.451718	0.716923	0.779314	0.809751	0.00196632	5.64135	2.0074	2.20236	3.30737	2.32623	8.23151	2.26212	2.00746	2.37103	8.97477	9.73121	10.6106	6.73371	15.7121	9.52778
DDB_G0290181	DDB_G0290181	NA	HAT repeat-containing protein, RNA binding S1 domain-containing protein	Q54GG4	-0.00920517	-0.379524	-0.750726	-0.711165	0.00199461	713.648	723.518	690.99	746.854	799.633	741.69	691.998	733.888	796.043	594.33	625.975	717.594	573.467	774.719	738.048
DDB_G0275887	masA	NA	malate synthase	Q8T2K9	0.0112144	-0.0162459	-0.279539	-0.727727	0.00199858	13.8395	9.04929	15.3943	14.8773	14.3801	15.2839	15.0171	14.8355	17.4721	17.6069	18.0362	17.565	17.0572	23.1911	18.549
DDB_G0283457	DDB_G0283457	NA	NA	Q54R06	0.00804115	-1.04889	-1.37246	-1.31859	0.00202291	227.952	238.403	250.411	229.463	241.087	264.757	229.884	201.473	221.967	270.083	243.238	230.78	212.934	220.392	235.383
DDB_G0275073	pwp1	NA	WD40 repeat-containing protein, periodic tryptophan protein	Q869X0	0.075098	-0.021411	-0.615202	-0.64446	0.00203558	154.825	142.14	126.006	133.311	129.372	126.975	152.994	157.745	141.78	149.073	128.529	143.77	109.433	164.478	137.762
DDB_G0293982	DDB_G0293982	NA	NA	Q54B24	0.0519085	0.66502	1.5103	1.43957	0.0020482	2.13294	1.68323	2.53494	1.90181	2.56464	1.8282	1.93686	1.76079	2.15566	98.0281	64.8832	48.5475	113.793	72.3648	71.9744
DDB_G0284165	DDB_G0284165	NA	ras association (RA) domain-containing protein	Q54Q33	1.38078	2.12632	2.85797	2.93214	0.00212438	31.9928	35.7843	34.9366	38.5593	38.7279	28.9605	30.0957	42.4225	38.8157	34.1774	41.2358	35.0295	43.0439	42.7167	34.5131
DDB_G0281409	drpp25	RPP25	RNase P protein subunit, RNase MRP protein subunit	Q54U04	0.215907	0.416302	0.78835	0.794237	0.00213045	1.72483	0.982427	1.99185	1.12009	0.854197	0.967834	2.28369	1.4456	1.37829	1.38811	3.47339	1.09155	1.91843	5.01479	1.18682
DDB_G0287537	nop14	UTP2	U3 snoRNP protein, U3 small nucleolar ribonucleoprotein	Q54K79	0.0223821	-0.225813	-0.351889	-1.02165	0.00213045	12.573	17.2142	2.74408	16.3452	12.843	12.7362	12.0971	12.5422	13.1996	9.38175	9.71679	8.6981	9.03271	1.8871	10.0043
DDB_G0290795	hddc2	NA	HD domain-containing protein 2	Q54FK1	-0.229259	1.36823	3.58077	3.46931	0.00213604	57.742	66.4337	68.9724	70.9521	77.6989	54.7897	60.9549	66.5187	64.1569	37.0519	45.941	46.3521	4.64594	39.9528	34.9702
DDB_G0272182	DDB_G0272182	NA	putative arginine deiminase	Q75JW5	0.0137602	0.164843	0.3439	0.471017	0.00214729	275.032	250.039	241.219	265.35	263.069	272.723	255.201	240.638	262.844	213.842	205.905	261.994	192.348	266.051	241.011
DDB_G0279309	DDB_G0279309	NA	glycine-tyrosine-phenylalanine (GYF) domain-containing protein	Q54WZ1	0.0576668	0.12416	0.51976	0.536311	0.0022271	6.06398	1.81405	5.48517	7.71214	14.1212	2.59689	11.5531	7.15729	9.95025	13.4952	7.33301	8.33452	12.7343	2.71934	7.54715
DDB_G0277011	DDB_G0277011	NA	voltage-gated potassium channel, shaker family	Q550W4	-0.302095	-0.49424	-0.712296	-0.666125	0.0022271	86.9095	76.9441	113.561	217.332	263.723	238.778	381.328	380.693	420.336	223.211	230.488	263.055	236.826	242.047	202.534
DDB_G0272048	DDB_G0272048	NA	NA	Q55A74	0.12801	0.411491	0.600615	0.758343	0.00228441	12.898	7.88218	2.09959	7.82689	12.133	6.27648	3.35526	8.40311	8.54556	2.82217	2.36623	1.72753	2.23	6.72236	1.93074
DDB_G0281283	DDB_G0281283	NA	NA	Q54U46	0.0775003	-0.136175	-1.153	-1.67622	0.00229089	155.357	176.38	180.134	135.928	159.849	176.093	190.548	176.278	170.551	259.64	185.861	231.178	209.774	211.071	228.635
DDB_G0276221	fam21	NA	WASH complex subunit FAM21	Q552E2	-0.156571	-0.164352	-0.621616	-0.915903	0.00230049	43.3279	2.70999	19.7195	3.25366	4.21397	27.4141	10.9448	18.6034	14.4743	3.67646	13.7933	12.396	15.484	4.46211	10.8574
DDB_G0274391	alfA	A11H2, ALF	alpha-L-fucosidase	P10901	-0.428837	-0.0549286	1.46664	2.96214	0.00230049	24.3647	22.5836	29.1544	23.4473	20.0292	18.499	9.3183	20.6236	16.5435	2.20894	2.04786	5.24544	2.56517	2.59956	2.85229
DDB_G0293572	DDB_G0293572	NA	NA	Q54BL4	0.293364	0.205577	0.665002	0.956743	0.00230049	12.9643	5.22401	2.28932	1.81507	7.62151	10.6337	1.82186	8.4582	7.27003	2.28001	11.4186	2.54227	8.38167	8.51375	9.25924
DDB_G0277115	dcx	DdDCX	doublecortin	Q550F6	1.71571	0.905754	2.84361	2.92809	0.00233361	36.8771	43.9096	59.2871	38.3032	39.5723	35.8477	43.5971	34.9901	43.5385	40.7542	24.9749	33.0087	30.0514	23.2252	45.3156
DDB_G0270356	erg2	NA	C-8 sterol isomerase	Q55BU8	0.00229301	-0.0979618	-1.19266	-1.82202	0.00233617	24.8224	21.6758	25.1309	25.1886	25.5333	17.6416	23.61	23.1066	23.4628	22.4248	23.6916	24.276	23.3532	24.6323	23.0144
DDB_G0277657	DDB_G0277657	NA	unknown	Q54ZE2	0.19372	0.398168	0.608728	0.399189	0.00238608	50.5106	40.0527	38.5885	38.0468	44.0811	52.7209	53.5433	34.0372	35.0955	8.53411	9.40898	19.8174	2.67854	17.2551	17.4375
DDB_G0275063	DDB_G0275063	NA	unknown	Q86I18	-0.401301	0.00377656	1.80533	5.32408	0.00242355	18.2011	16.1662	25.6729	1.64669	43.022	2.03376	23.3913	23.1465	12.681	23.016	3.19689	1.83488	14.9276	43.5963	34.873
DDB_G0293264	pex14	NA	transmembrane protein, peroxisomal biogenesis factor 14, peroxin 14	Q54C55	0.29673	0.0877748	-0.332676	-1.06563	0.00243319	249.928	272.625	220.181	243.071	269.213	245.472	240.355	262.855	259.107	279.666	284.034	263.085	279.886	286.359	272.935
DDB_G0293498	DDB_G0293498	UBXD10	UBX domain-containing protein 10	Q54BQ5	0.0446467	0.169694	0.577295	0.638707	0.00243319	2.67028	2.5828	21.5267	14.0086	14.541	38.7616	8.07553	9.50271	27.8305	2.07596	2.38495	10.2815	6.03281	3.66797	2.72618
DDB_G0289265	DDB_G0289265	NA	putative amino oxidase	Q54HR9	0.130728	0.127115	-0.240216	-0.799968	0.00252241	69.5434	72.8062	41.4512	71.2149	81.0926	45.8031	85.3415	71.0877	75.5402	3.04994	1.79745	56.2121	59.7389	46.0192	64.4696
DDB_G0287569	agl	NA	glycogen debranching enzyme, amylo-alpha-1,6-glucosidase	Q54K94	0.525547	0.367638	2.25059	2.27316	0.00253731	9.71842	9.91007	11.6059	29.8224	34.6181	40.8748	45.5715	43.7798	49.8148	28.6034	31.9868	30.0784	18.3977	34.335	25.2902
DDB_G0272756	csbC	NA	contact site B protein C	Q558X5	-0.0353056	0.400847	1.40854	1.35871	0.00254663	183.545	184.63	201.538	225.399	201.642	174.756	256.189	200.456	231.947	220.959	267.671	236.689	217.191	198.039	214.331
DDB_G0268264	DDB_G0268264	NA	unknown	Q55GV2	0.601536	0.939504	1.23224	1.19401	0.00255447	11.3971	39.1837	78.9014	23.1716	2.78189	34.0962	24.8045	39.8653	33.2807	43.6258	2.33702	45.1229	18.6973	15.2737	59.7911
DDB_G0268236	DDB_G0268236	NA	NA	Q55F70	0.0731901	0.173999	0.392624	0.48636	0.00255519	31.3766	31.5951	29.1693	45.8784	45.9353	47.2863	57.4958	60.0652	74.3308	51.365	44.3634	69.3355	30.8155	70.8509	52.0995
DDB_G0293730	DDB_G0293730	NA	TIM beta/alpha-barrel domain-containing protein	Q54BH5	2.7225	2.56323	1.96306	1.64791	0.0025848	2.05239	1.88137	2.12789	1.53651	1.68961	1.69888	2.78987	7.8952	2.6898	260.874	215.176	145.788	465.86	300.44	298.755
DDB_G0289415	DDB_G0289415	NA	Pescadillo homolog	Q54HJ2	0.17447	0.175695	-0.277346	-0.646626	0.00266814	50.7016	53.2632	47.6574	56.248	52.5034	49.1646	50.1261	54.3637	57.0384	65.0118	66.0967	60.9734	67.3567	80.4574	57.9219
DDB_G0287585	rgaA	DG1029, iqgA, rasGAP, rasGAP1, DGAP1, RIP2, IQGAP1	Ras GTPase-activating-like protein rgaA	Q54K32	0.252247	0.304914	0.500632	0.509856	0.00268317	57.1814	51.1173	46.9772	54.8402	58.9223	50.1742	62.648	56.335	60.4209	62.6143	70.1278	64.5477	74.407	97.2243	72.3249
DDB_G0283727	DDB_G0283727	NA	short-chain dehydrogenase/reductase (SDR) family protein	Q54QN6	-0.0292836	-0.0728117	-0.906017	-1.30956	0.0026849	65.4183	61.1142	22.8569	35.3481	58.897	31.9286	58.6577	66.1201	70.8841	42.0507	65.3535	50.6644	73.7835	57.3952	101.432
DDB_G0284181	krsA	Krs1	STE20 family protein kinase KrsA	O61125	0.280428	0.180593	0.860975	0.852222	0.00269425	2.01777	6.07306	6.22488	2.03389	4.60345	2.13224	3.91379	5.85028	3.48357	5.77628	2.21397	1.64664	2.70131	2.30769	2.48725
DDB_G0273017	DDB_G0273017	NA	isocitrate lyase	Q558S7	0.398401	-0.0621551	0.894781	3.54579	0.00269845	617.196	608.355	608.718	627.246	649.167	708.716	684.333	670.066	639.868	531.534	542.989	563.72	453.882	611.437	534.501
DDB_G0287671	DDB_G0287671	NA	NA	Q54K28	2.39003	5.00039	4.81106	4.27797	0.00270058	4521.24	4052.91	3680.5	4027.77	3592.45	3308.21	4062.08	3791.89	3560.05	3456.39	3643.43	3748.09	3400.86	3312.43	3211.82
DDB_G0271720	DDB_G0271720	NA	short-chain dehydrogenase/reductase (SDR) family protein	Q75JE7	0.0805731	0.046881	-0.386895	-1.06865	0.00270976	22.9261	22.5274	20.1119	23.2838	23.9411	19.8666	24.9493	24.0706	25.0618	24.4861	19.7452	22.0285	18.3952	29.5698	25.2748
DDB_G0282525	DDB_G0282525	NA	NA	Q54SD6	-0.0828745	0.195903	-5.77255	-4.04786	0.00274468	1682.87	1518.22	1624.87	1703.97	1540.81	2447.3	1926.07	1529.51	1860.5	1805.58	1882.06	2081.79	1581.26	2034.99	1764.72
DDB_G0274109	paxB	NA	paxillin	Q8MML5	0.340226	0.541419	1.08915	1.40345	0.00274468	2718.45	2426.77	2362.87	2413.26	2539.55	2442.11	2386.82	2318.61	2306.69	2274.27	2586.05	2343.88	2273.61	2712.17	2303.47
DDB_G0278101	cnrO	NA	C2 domain-containing protein, putative cell number regulator	Q54YT1	0.556485	0.681589	0.855568	0.695844	0.00276552	99.0726	101.582	98.8231	88.5478	94.6454	99.7967	92.9229	87.7432	73.3228	94.6268	89.205	83.9326	94.5863	98.7046	89.0913
DDB_G0280045	thyA	THY1, thyX	thymidylate synthase (FAD)	P15808	-0.0760549	-0.187411	-0.456818	-0.548166	0.00280028	51.5271	49.548	53.8893	49.4236	52.4627	71.8154	44.3062	45.2257	46.0125	42.0861	38.952	38.316	29.0717	46.6008	36.5017
DDB_G0268810	DDB_G0268810	NA	transmembrane protein, magnesium-translocating P-type ATPase	Q55EN7	-0.293863	-0.581615	-2.79956	-3.01843	0.00280536	246.41	243.577	230.538	251.786	270.017	274.999	294.23	256.966	266.389	352.707	335.691	326.624	342.568	375.691	349.12
DDB_G0268144	vwkA	NA	alpha protein kinase VwkA	Q6B9X6	0.794239	1.09182	0.497673	-0.0271975	0.00282821	141.044	140.385	142.43	137.396	142.437	143.176	158.068	152.857	159.94	154.373	157.415	159.482	150.594	135.435	153.708
DDB_G0289061	DDB_G0289061	NA	short-chain dehydrogenase/reductase (SDR) family protein	Q54I21	-0.15151	0.372733	0.65155	0.349794	0.00283662	169.636	122.283	118.014	151.842	155.216	210.369	203.227	144.456	151.826	233.657	233.1	225.085	223.084	290.549	237.1
DDB_G0289483	ctxA	ctxI, cortexillin I	actin bundling protein cortexillin I	Q54HG2	0.247484	0.290471	0.478226	0.469594	0.00288293	2.37787	3.04434	2.55766	12.2214	12.0216	1.66602	1.7897	2.24466	3.0961	1.84992	2.13867	1.43955	2.21813	3.88086	2.44824
DDB_G0272550	DDB_G0272550	NA	putative peptide/oligopeptide transporter	Q559I6	0.318045	0.269267	0.708162	0.778672	0.00289237	54.1029	49.0866	51.7467	59.4104	55.274	41.9404	57.2346	47.7737	50.7344	55.6073	50.0574	51.1193	50.4002	60.6209	52.0251
DDB_G0278213	DDB_G0278213	NA	NA	Q54YJ2	-0.106058	0.134375	1.84567	2.8303	0.00290002	33.0361	28.9003	39.3627	35.913	31.9941	9.14146	25.7836	36.8397	31.6536	30.6212	37.168	34.448	37.7873	28.041	34.0308
DDB_G0276951	hspG7	NA	heat shock protein Hsp20 domain-containing protein	Q8MPA5	-0.875439	3.36174	3.1421	2.51922	0.00290002	45.7435	58.2265	37.7646	56.2483	47.4133	14.227	34.3169	49.8098	48.9411	29.4958	36.5409	30.1888	36.9127	12.6623	36.4959
DDB_G0281889	tubA2	tubulin alpha chain, tubulin	alpha-tubulin A2	Q54TA6	0.0158672	0.146045	0.616152	0.723449	0.00290339	44.6229	43.6895	40.5915	20.2084	33.8105	36.8708	2.37379	31.54	28.7594	1.75594	25.7855	2.43066	1.96795	3.50825	2.98615
DDB_G0276103	enlA	fimB, fimbrin 2, fimbrin-2	enlazin	Q75JH9	0.0755661	0.101701	-0.205692	-0.398878	0.00290339	165.443	155.837	150.049	144.385	156.553	125.396	161.744	127.811	131.926	153.464	138.746	145.62	130.343	169.982	138.957
DDB_G0288565	bysl	NA	bystin	Q54IS0	-0.596272	-0.832099	-2.44198	-2.54632	0.00290339	2.15004	3.28782	1.84068	1.79869	6.17766	4.36256	8.79887	10.5263	11.3543	2.3265	2.3823	3.49586	1.68305	3.68894	2.44724
DDB_G0271552	DDB_G0271552	PHAPS, P78, PPH/AKT-preferential substrate	SAM/PH domain-containing protein	Q86JG3	-0.0630936	-0.0914857	-0.755717	-1.50994	0.00290339	2.2453	1.73072	2.67079	3.2626	4.2246	2.75837	1.86955	2.71659	3.79351	5.04748	1.62444	4.25881	2.17735	3.51397	1.78574
DDB_G0291239	ubpA	USP5	deubiquitinating enzyme, UBP-type zinc finger-containing protein, peptidase C19 family protein, putative ubiquitin carboxyl-terminal hydrolase (UCH)	P54201	0.0189379	0.106866	0.757949	0.826297	0.00290339	3846.37	3639.76	3669.17	3749.23	3711.38	2936.94	3192.78	3937.09	3868.8	2996.96	3533.89	3399.75	3357.15	2864.29	2892.17
DDB_G0287875	dydA	Daydreamer	putative Ras effector	Q1ZXE2	-0.101891	-0.340742	-3.02823	-3.5663	0.00291316	75.3765	63.6826	51.0001	49.7141	41.1011	105.692	66.4068	38.8827	40.28	105.422	61.0213	64.1222	65.8382	106.045	72.6381
DDB_G0280019	DDB_G0280019	NA	DJ-1/ThiJ/PfpI family protein	Q54W12	0.0263298	-0.016222	-0.105372	3.30086	0.00296737	80.8078	62.9684	86.2768	77.7133	77.3266	83.6446	81.581	92.0007	85.6297	97.7145	79.5768	87.1171	88.0521	100.845	85.1336
DDB_G0288009	DDB_G0288009	NA	UPF0663 family protein	Q54JJ6	-0.377265	-0.286271	0.25302	1.0309	0.00299627	85.2932	79.2023	84.4108	75.291	76.236	238.457	88.6355	78.8602	79.2849	91.6039	102.736	106.874	75.9433	83.3175	109.677
DDB_G0270708	DDB_G0270708	NA	EGF-like domain-containing protein	Q55CJ5	-0.634022	-1.86874	-2.77472	-2.65115	0.00299822	6.06227	2.34146	0.543493	3.46013	5.00583	4.30412	2.12315	2.67395	3.56559	2.70904	1.33646	4.20071	1.89804	2.34096	1.21429
DDB_G0291251	limD	NA	LIM-type zinc finger-containing protein	Q54EY5	-0.285925	0.641695	2.54995	3.16513	0.00300439	361.668	363.123	310.422	357.921	375.48	389.935	429.452	383.843	399.78	627.034	567.008	553.822	828.846	713.747	655.388
DDB_G0269860	DDB_G0269860	NA	importin beta family protein, putative importin 7	Q55CX9	-0.185493	-0.342016	-0.458342	-0.734672	0.00300439	93.1924	95.6087	97.029	93.243	94.3267	95.3347	82.5104	94.2293	90.5122	97.7502	100.325	97.5124	105.931	102.862	97.0147
DDB_G0267568	gacO	RacGAP	RhoGAP domain-containing protein	Q55GP8	0.0841694	-0.112654	-0.572473	-1.18101	0.00300439	196.494	183.703	207.82	162.776	180.428	157.077	179.762	166.802	167.007	175.878	162.557	165.389	161.896	198.88	164.218
DDB_G0276567	DDB_G0276567	NA	CDC50/LEM3 family protein	Q551J1	0.265773	0.288014	0.526048	0.72767	0.00300439	24.3857	23.0366	27.6615	27.3647	30.5053	29.784	25.5966	32.2994	30.623	29.2529	33.3621	33.865	32.5194	37.4053	29.7109
DDB_G0272612	DDB_G0272612	NA	NA	Q556I6	0.097361	0.0593365	-0.601583	-1.08499	0.0030108	37.7131	29.5215	31.5763	27.6332	33.9073	35.6485	32.2405	20.2061	31.2143	31.7666	28.1909	28.2398	27.498	37.8142	24.8431
DDB_G0283389	rhgA	Rh50	Rh-like protein/ammonium transporter, Rhesus-like glycoprotein	Q9NIV0	-0.0938179	-0.491361	-2.79436	-3.41435	0.00302075	194.438	199.798	213.346	185.714	196.783	180.399	195.106	186.372	179.413	187.162	163.334	173.061	167.782	189.968	196.825
DDB_G0282817	patB	PAT2	P-type ATPase	P54679	-0.226848	0.0535153	-0.337122	-0.824329	0.00304455	2.67941	2.02818	4.27986	3.56604	2.32686	2.28178	9.67251	4.26735	2.99398	7.83263	2.24003	8.1129	4.15031	8.69199	6.85515
DDB_G0268630	spsA	NA	spermidine synthase	Q9XY92	-0.0517255	-0.1253	-0.284764	-0.42038	0.00321371	35.2403	38.0327	23.0333	25.2215	35.6135	35.2572	28.6266	27.7514	33.2247	35.499	36.2973	40.3619	36.9578	31.0329	36.7137
DDB_G0268884	DDB_G0268884	osmC	osmotically inducible family protein	Q55EI4	-0.526789	-0.284852	1.1024	4.16036	0.00322634	341.796	354.923	401.829	346.24	357.462	326.142	310.834	333.432	307.862	315.01	280.144	303.54	271.225	327.381	296.339
DDB_G0272524	malA	sigA	NADP-dependent malate dehydrogenase (oxaloacetate-decarboxylating), NADP malic enzyme	Q6TU48	-0.0754473	-0.33052	-0.348467	-1.00297	0.00322634	24.5482	25.2795	55.0238	1.70529	26.7724	1.86614	22.6241	3.06405	29.8967	3.31584	3.23532	13.628	2.10516	1.79169	9.02575
DDB_G0285425	gpaD	Ga4, Galpha4, gpa4, guanine nucleotide-binding protein alpha-4 subunit	G-protein subunit alpha 4	P34042	-0.129307	-0.0479696	0.311042	0.512669	0.00326719	9.12473	4.45686	8.61161	9.88973	11.7556	3.87361	2.71165	2.73086	5.84776	2.61253	1.80511	9.98255	2.12794	2.86198	6.92729
DDB_G0279183	kil2	NA	P-type ATPase Kil2	Q54X63	-0.222825	-0.467131	-1.64929	-1.53077	0.00328385	321.809	310.833	320.828	348.373	360.86	383.439	375.202	365.845	391.87	377.068	370.977	394.906	321.695	435.283	389.999
DDB_G0279449	DDB_G0279449	NA	villin headpiece (VHP) domain-containing protein, putative actin binding protein	Q54WT5	0.245162	0.299495	0.747111	0.828145	0.0032964	34.1652	47.1252	44.5496	41.8012	47.5078	40.2131	36.7553	40.2675	46.4416	25.8677	30.6528	40.1242	25.6196	28.3048	30.9389
DDB_G0273623	hspE-2	hsc70, hsc70-2, hspE, hsp70	heat shock 70 protein E	Q557E0	-0.145353	-0.204844	-0.404225	-0.648736	0.0032964	107.368	105.93	98.4495	102.24	104.735	96.6707	95.7885	99.7496	91.0881	106.662	97.3459	91.2253	93.6277	97.8533	92.1236
DDB_G0289327	sevA	NA	severin	P10733	0.384594	0.418187	0.464445	0.430345	0.0032964	147.873	153.774	134.392	135.229	152.075	154.247	144.583	143.652	153.185	123.841	128.188	138.347	132.019	161.482	136.039
DDB_G0288977	iqgC	DdIQGAP3, IQGAP-related protein IqgC	Ras GTPase-activating protein IqgC	Q54I64	0.574498	-0.320158	-0.677436	-1.65722	0.00330636	966.002	1016.81	1095.79	1088.07	1138.72	1279.5	1278.04	1196.29	1124.12	1486.82	1360.86	1456.76	1425.4	1468.66	1578.8
DDB_G0279539	DDB_G0279539	NA	RNA-binding region RNP-1 domain-containing protein	B0G128	0.167773	0.349677	0.528556	0.565962	0.0033256	246.574	246.508	245.552	220.295	235.504	218.526	218.787	209.682	195.976	212.08	199.644	203.024	183.567	214.45	204.707
DDB_G0274003	ap3b-2	NA	beta adaptin	Q556J8	-0.01883	-0.172357	-0.301539	-0.461579	0.00338091	862.468	802.86	751.621	804.858	800.326	759.129	869.567	743.562	824.286	658.598	657.917	736.279	622.814	745.845	724.207
DDB_G0285391	xacC	RacGEF, RacGAP	RhoGEF domain-containing protein, RhoGAP domain-containing protein, PH domain-containing protein	Q54ND2	-0.03239	-0.1201	-0.635667	-1.05494	0.00338885	26.046	20.7886	27.2228	30.0361	2.42206	1.95539	24.4948	30.4257	37.6318	1.96659	2.0215	2.09471	2.41361	3.45274	17.0578
DDB_G0281429	DDB_G0281429	NA	Syntaxin-18	Q54TZ2	0.283342	2.03183	1.78201	1.48072	0.00338885	96.7499	85.9265	84.2935	99.0175	93.6141	81.173	89.0818	87.3523	84.0628	91.6858	86.1285	88.357	73.493	92.7745	85.7655
DDB_G0269476	act31	NA	actin related protein	Q55DY5	2.73339	0.933213	4.97584	4.84875	0.0034088	304.671	255.93	260.478	341.505	311.838	345.82	419.438	410.67	442.655	380.976	452.04	566.144	306.092	549.652	453.441
DDB_G0283801	fam96B	NA	DUF59 family protein, FAM96 family protein	Q54QK1	-0.285506	-0.176467	-1.49857	-0.701477	0.0034088	52.5962	42.3505	59.4206	53.1224	50.7733	57.9429	37.8968	80.387	54.6919	39.0773	52.899	42.6846	45.8526	51.9309	39.4118
DDB_G0289827	rab18	NA	Rab GTPase	Q54GY8	-0.327894	-0.381568	-0.738005	-1.01188	0.0034562	11.4924	11.4671	12.8017	16.1468	12.043	13.0879	8.17686	13.009	12.4933	10.5895	12.0293	8.8619	4.68377	13.7077	8.56661
DDB_G0279209	DDB_G0279209	NA	NA	Q54X50	0.0610951	0.37338	0.846043	0.840805	0.00346771	2064.44	2173.98	2302.36	2056.39	2529.38	2690.85	2272.11	2093.65	2093.21	2220.32	2397.36	2214.69	2014.56	2234.63	2301.04
DDB_G0278885	sec61a	NA	protein transport protein SEC61 alpha subunit, SecY family protein	Q54XK2	-0.0143643	0.135024	0.484925	0.506207	0.00348693	138.309	137.122	136.672	142.273	142.005	147.921	136.742	133.214	116.427	156.392	114.368	134.504	112.246	154.063	153.595
DDB_G0288017	DDB_G0288017	NA	putative sphingomyelinase	Q1ZXD9	-1.09411	-1.03341	-0.837108	-1.33662	0.00348693	16.4808	19.379	21.7149	25.7778	18.9975	10.0986	11.4605	18.4177	2.34102	3.22818	12.6093	14.6541	8.32763	4.67004	9.93853
DDB_G0275775	psmD4	NA	type A von Willebrand factor (VWFA) domain-containing protein, 26S proteasome regulatory subunit S5A, 26S proteasome non-ATPase regulatory subunit 4, ubiquitin interacting motif (UIM) domain-containing protein	Q553E0	0.18249	0.388003	1.27153	1.07438	0.003491	49.1794	44.5729	54.7075	50.1996	46.4668	46.6598	49.3548	49.4681	46.197	45.182	46.6078	47.0219	40.8619	50.2067	42.5926
DDB_G0291538	DDB_G0291538	NA	transferase hexapeptide repeat family protein, putative acetyltransferase	Q54ED9	0.399784	0.307399	-0.39035	-1.60792	0.00349184	120.652	118.328	108.886	115.099	118.989	126.426	107.618	121.884	128.189	97.4014	101.778	98.4304	76.1576	112.805	95.8549
DDB_G0288481	gchA	folE, gtoC, GCH, GTPCH	GTP cyclohydrolase I	Q94465	-0.136365	-0.200139	-0.304283	-0.535961	0.00354377	2.18546	1.23669	2.19061	1.84836	2.681	2.29798	9.90962	11.2027	2.64994	12.2034	13.292	8.85364	3.53367	13.2799	2.02655
DDB_G0277143	gpbA	Gbeta, Gb, G protein beta subunit	G-protein subunit beta	P36408	0.0774757	0.211699	0.525938	0.523722	0.00357804	6.09329	3.19089	7.33203	3.30375	4.92689	8.49452	5.5684	8.23587	6.34076	8.37684	1.56339	9.22246	7.15509	8.71212	10.4294
DDB_G0288811	DDB_G0288811	rabGAP	RabGAP/TBC domain-containing protein, putative GTPase activating protein (GAP)	Q54IE1	1.49798	0.940931	1.74184	1.82654	0.00357804	17.4734	14.6602	19.1826	9.56476	12.7679	18.9683	15.1178	10.0024	14.7591	23.6451	16.9449	25.6671	16.6548	30.9486	32.949
DDB_G0293444	DDB_G0293444	NA	NA	Q54BT0	0.167256	-0.543296	-1.88812	-2.31704	0.00357804	86.2959	76.1141	76.5243	84.0082	75.9955	79.3198	100.809	78.8117	78.0275	91.8126	77.7516	73.3259	75.2466	81.8572	78.1794
DDB_G0289993	DDB_G0289993	NA	acyl-CoA oxidase	Q54GQ6	0.129134	0.156368	-0.204379	-0.635125	0.00359361	1095	1083.21	1162.52	1047.16	1105.87	1139.63	1115.76	1044.96	1125.91	931.438	951.853	1130.71	885.907	1067.18	1077.27
DDB_G0292758	mobB	NA	Mps1 binder-like protein MobB	Q54CR8	0.22613	0.360287	0.728618	0.820073	0.00359446	99.5838	90.4933	81.7963	99.7249	88.8794	101.111	87.6708	92.156	109.384	84.7717	115.788	96.9226	109.005	131.955	88.6659
DDB_G0273233	DDB_G0273233	NA	NA	Q557B4	0.554467	0.72317	1.05926	0.959909	0.00361776	18.7022	17.3936	17.7898	15.6305	20.7719	14.0529	26.1882	18.6771	16.8007	16.3677	16.961	17.583	17.5618	19.7978	13.1771
DDB_G0290745	pabpc1B	NA	RNA-binding region RNP-1 domain-containing protein, RNA recognition motif-containing protein RRM, putative polyadenylate binding protein (PABP)	Q1ZXC2	-0.281247	-0.35298	-1.38112	-1.85133	0.00363729	29.7212	27.5039	27.8197	31.6984	34.2412	30.2133	37.7608	36.1318	30.4732	35.5417	39.6151	33.4807	26.4287	46.8275	29.8386
DDB_G0291916	argJ	ARG7	amino-acid N-acetyltransferase, N-acetylglutamate synthetase, ornithine transacetylase	Q54DY1	0.0690404	0.224251	0.36231	0.614662	0.0036823	10.0052	12.2183	3.30754	11.2975	12.7962	10.605	9.24893	7.61729	7.90127	2.22531	4.70591	5.46285	4.06935	3.89294	6.01447
DDB_G0268374	dcd2B	NA	neutral/alkaline nonlysosomal ceramidase family protein	Q55G11	0.294696	0.280753	0.704572	1.86348	0.00371086	154.112	159.272	130.886	121.808	145.249	149.581	136.158	148.218	130.97	114.265	118.29	140.827	109.288	128.819	134.934
DDB_G0283905	phr2aB	pppD, PP2A, protein phosphatase 2A B55 regulatory subunit, serine/threonine-protein phosphatase 2A regulatory subunit	protein phosphatase 2A regulatory subunit phr2AB	Q54Q99	0.0746624	0.170199	0.56601	0.609733	0.00375448	38.239	44.6366	41.4355	40.6493	43.4686	42.9575	48.7926	41.7985	46.2346	38.7974	37.1708	44.8871	34.7584	44.5607	41.7428
DDB_G0291125	gnrA	GRP125	gelsolin-related protein	O96923	0.332765	0.448676	0.82413	0.728607	0.00375568	49.1863	54.819	53.9854	61.2994	62.0954	95.1023	49.4958	55.6129	48.439	48.1403	50.4963	53.6433	39.0287	45.5313	49.3467
DDB_G0272833	csbA	NA	contact site B protein A	P16642	1.52788	0.617467	2.99446	3.41549	0.00375568	5.98248	12.6064	9.35619	10.9134	12.9859	12.583	11.933	17.1427	11.7263	17.248	19.5953	17.1032	16.8889	17.0184	15.6057
DDB_G0287291	abpD	actnB, interaptin, alpha actinin 2	actin binding protein D	O76329	-1.0223	-1.59624	-0.708489	0.234542	0.00378011	35.9771	32.6345	35.5183	37.6237	39.4503	41.852	41.0477	34.3925	40.6429	46.0605	47.3541	38.5576	46.7456	48.7888	43.0876
DDB_G0271086	gip1	G-protein interacting protein	G-protein regulatory protein 1	Q55BQ2	0.285223	0.650181	1.32002	1.03902	0.00378078	7.96057	8.14888	12.7116	6.49183	6.8577	9.50186	8.88528	11.5468	10.2848	12.4487	5.00746	13.852	10.6341	8.38138	12.4426
DDB_G0294489	trxC	TRX3	thioredoxin	P29447	0.1302	0.110678	1.01766	0.961793	0.00378078	64.0497	51.5787	52.7226	44.8088	51.8321	44.1692	48.2367	40.6341	47.1819	50.1535	44.7834	42.3028	47.3132	61.0482	47.0815
DDB_G0282847	rab5B	NA	Rab GTPase	Q54RX9	-0.333023	-0.168902	-0.690126	-0.929183	0.00378078	2.1	2.80133	2.35432	1.65715	2.13388	2.487	30.0325	2.33913	3.30429	29.1655	28.0295	28.2003	27.1443	28.6038	25.723
DDB_G0273071	vatD-1	vatD, DVA41, V-ATPase subunit D	vacuolar ATPase subunit D	P54641	-0.138842	-0.137339	-0.490631	-0.646082	0.0038221	108.592	116.06	86.7243	63.6154	88.5978	96.181	89.9906	93.4671	98.6325	84.112	104.221	92.0305	73.2526	34.7965	89.195
DDB_G0286671	sir2B	NA	ankyrin repeat-containing protein, NAD(+)-dependent deacetylase, silent information regulator protein (Sir2) family protein	Q54LF0	0.427875	1.45849	-0.195666	1.18816	0.00383864	2.48942	1.73458	2.41926	6.88707	12.6295	17.9145	22.8032	16.0084	14.286	21.3741	17.0084	19.7923	12.5482	27.5534	16.5509
DDB_G0287295	forC	NA	formin C	Q54KF1	-0.604938	-0.303654	-0.00800935	1.88841	0.00385854	43.8732	60.8172	82.0681	45.4778	43.6531	48.119	43.3994	36.0948	43.6671	51.0794	44.5502	42.7568	40.3715	64.9227	49.748
DDB_G0283709	osbH	OSBPL6	oxysterol binding family protein, member 8	Q54QP6	-0.120322	-0.219024	-0.366633	-0.58566	0.00391648	193.323	157.364	189.397	210.542	168.588	204.616	167.063	170.827	181.598	108.916	162.28	22.5024	140.864	171.349	125.271
DDB_G0291003	DDB_G0291003	NA	Protein DOA1	Q54F90	-0.027392	0.0078101	0.363765	0.332952	0.00392337	39.6499	39.3346	38.9974	40.8589	42.5661	35.1121	39.5967	38.2172	37.8693	36.8112	39.4239	37.3661	34.6532	44.5863	37.5157
DDB_G0268222	DDB_G0268222	NA	acid phosphatase	Q55F77	0.0782665	-0.165342	-1.61929	-3.02278	0.00395401	3.08613	12.2441	11.6166	9.01133	10.6123	8.56638	8.05006	10.721	6.49954	9.27482	9.25118	10.375	10.478	7.66482	8.02996
DDB_G0291394	DDB_G0291394	NA	Putative lipase YJR107W	Q54EQ6	-2.33251	-1.82902	-2.84842	-3.08537	0.00395762	9.50176	12.3444	13.6634	18.2381	7.34571	30.9173	20.0432	27.6192	22.2421	12.0704	6.80587	15.444	21.5131	5.11585	27.5516
DDB_G0280803	DDB_G0280803	NA	unknown	Q54UU7	-0.554923	-2.59807	-2.67796	-2.42668	0.00396386	11.1495	12.2631	12.0419	256.799	281.456	206.003	222.359	247.537	279.296	200.072	221.078	188.064	120.996	132.588	184.25
DDB_G0271908	mrrA	NA	transmembrane protein	Q86KL3	-0.0314361	0.140176	3.916	1.85895	0.00402106	16.9455	17.5137	16.0063	14.5837	18.0522	13.7864	16.531	10.6776	14.5847	14.4106	10.9676	9.70545	2.04817	9.70358	3.01989
DDB_G0280759	DDB_G0280759	NA	NA	Q54UX5	0.308887	0.525406	0.723726	0.257327	0.00408467	12.5433	10.5149	8.23656	13.9329	8.49553	2.82257	2.17427	4.06976	2.21532	1.58253	2.75934	2.46786	2.42102	2.65384	1.27709
DDB_G0274587	nup62	NA	nuclear pore protein, nucleoporin 62	Q86IX4	0.241897	0.448936	0.459722	0.526874	0.00408467	98.7867	99.0529	104.382	93.4953	98.4094	116.265	98.736	96.606	89.9279	106.062	103.906	102.795	115.645	111.711	110.479
DDB_G0276883	canA	CNA, PP2B, calcineurin	calcineurin A	Q7YSW8	0.113649	0.132579	0.85172	1.04166	0.00409317	3.55693	6.33471	6.3005	13.2739	15.3861	11.4445	16.0855	15.348	16.053	18.596	15.9833	13.8303	16.3727	17.6828	15.4229
DDB_G0293118	DDB_G0293118	NA	SET and MYND domain-containing protein 5	Q54C79	-0.321258	-0.408103	-1.41519	-2.41084	0.00415156	113.869	110.958	115.455	107.153	117.85	107.97	100.644	111.416	109.894	84.8146	95.9273	100.513	66.6684	102.752	91.7997
DDB_G0277589	gtaC	NA	GATA-binding transcription factor GtaC	Q75JZ1	1.34464	1.26313	3.03793	2.00764	0.00423366	16.3899	19.0353	23.7288	15.0609	14.6497	10.9016	9.10177	19.8006	22.6823	1.62316	6.70958	9.29094	5.69062	2.88253	8.41959
DDB_G0273149	DDB_G0273149	NA	putative importin subunit alpha A	Q557F4	-1.57111	-1.57939	-3.17185	-3.44186	0.00426165	20.1359	19.6232	17.9349	19.4576	18.0044	20.8446	24.5606	18.6813	17.4052	25.7054	25.7628	20.4391	20.1812	32.3019	22.4027
DDB_G0283625	DDB_G0283625	NA	Mob1-like protein	Q54QV0	0.558709	0.676523	1.21787	1.30219	0.00430378	9.1198	2.15333	11.1696	7.43252	2.3158	3.02918	8.23498	11.8051	11.8811	10.4491	11.2998	9.96134	6.45217	13.4938	8.61332
DDB_G0273537	DDB_G0273537	NA	NA	Q557I5	-1.06986	-0.405897	-0.179987	0.0317111	0.00430378	37.2106	1.51031	22.4896	2.35568	1.97383	30.1547	40.9722	27.2533	47.894	43.2194	32.2264	28.7121	2.20043	27.6464	19.5443
DDB_G0280237	coq5	NA	ubiE/COQ5 methyltransferase family protein	Q54VN2	-0.0013722	-0.17805	-0.524168	-0.653863	0.00430378	72.8354	76.6378	47.8275	86.6093	79.3561	108.736	108.06	89.9816	100.075	81.7796	98.6851	98.1183	57.5277	53.4465	81.2101
DDB_G0269472	psmB2	20S proteasome subunit beta-2	proteasome subunit beta type 2	Q55DY7	-0.0120844	0.0987805	0.418208	0.414845	0.00443966	54.6708	54.3128	57.9058	47.2345	51.3437	57.3602	57.5618	53.6576	54.1277	58.3511	48.5992	55.3831	44.5466	69.0162	58.372
DDB_G0283497	ssr1	TRAP-alpha	translocon-associated protein TRAP alpha subunit	Q54R45	-0.0675172	-0.185552	0.213544	0.374958	0.00443966	30.8983	24.0353	25.7036	9.78124	20.7273	28.9604	31.9254	15.9062	11.4959	25.0064	36.5813	35.8694	12.8454	31.7203	31.1337
DDB_G0278327	DDB_G0278327	NA	NA	Q54YA9	-0.186875	-0.341732	-0.938587	-0.795174	0.00444592	2171.29	1973.37	1778.86	2324.61	2188.73	2061.13	2330.8	2270.51	2118.71	2226.58	2326.68	2202.03	2121.53	2533.41	2037.42
DDB_G0289605	fmoC	NA	flavin-containing monooxygenase, dimethylaniline monooxygenase [N-oxide-forming]	Q54H99	-0.0264387	-0.0260358	-0.245804	-0.730418	0.00450923	49.8185	51.7863	67.8201	83.5646	58.9203	48.1265	41.8753	86.2639	98.0075	62.9515	89.9363	77.859	85.524	83.2609	76.698
DDB_G0290359	DDB_G0290359	NA	armadillo-type fold-containing protein	Q54GC3	-0.446847	-1.09885	-2.72659	-0.902425	0.00453906	11.7663	7.71132	2.79924	19.2288	7.71923	11.2708	12.2349	10.2424	16.5193	14.6227	12.3113	20.5532	14.2824	30.8636	19.4938
DDB_G0271356	DDB_G0271356	NA	LIM-type zinc finger-containing protein	Q55BI0	0.23888	0.219049	0.815811	0.998775	0.00454462	43.9212	40.6647	51.0104	40.888	44.8697	22.5873	30.0237	40.0896	41.0455	30.0586	34.9296	30.3278	42.3941	33.4329	25.8569
DDB_G0273003	snrpD3	NA	LSM (like-Sm) domain-containing protein, putative small nuclear ribonucleoprotein D3	Q86L45	0.128301	0.150945	0.633163	0.556015	0.00458524	33.0178	34.0336	43.8648	36.8211	41.8753	45.5282	53.8497	53.4596	54.9571	81.0191	72.3289	70.179	80.3559	78.537	83.9503
DDB_G0284353	osbI	NA	oxysterol binding family protein, member 9	Q54PS9	-0.247156	-0.233018	0.973092	2.21789	0.00464116	76.8803	70.3654	71.3689	79.4221	71.2562	78.4798	103.378	82.5493	86.0437	116.279	116.7	120.505	126.745	123.711	122.338
DDB_G0273775	cinD-2	cinD	putative helix-turn-helix transcription factor	P14327	0.274639	0.301697	0.565884	0.605607	0.00464988	39.9539	37.4745	45.3892	42.602	40.1396	36.6989	56.043	37.7846	37.002	47.289	30.4021	53.9355	14.4068	38.9595	47.5208
DDB_G0281255	sec24	NA	putative transport protein	Q54U61	-0.0506354	0.0653532	0.362644	0.36931	0.00464988	82.1929	78.8324	89.7185	80.3411	90.1055	98.6689	84.2074	86.2033	91.7161	70.9561	71.7702	77.0146	65.774	77.8185	71.5562
DDB_G0280195	hdaC	NA	FYVE-type zinc finger-containing protein, HMG-I and HMG-Y, DNA-binding domain-containing protein, histone deacetylase family protein, type-2 histone deacetylase	Q54VQ7	0.555808	0.720454	0.958306	0.989646	0.00467879	247.405	249.881	251.935	278.935	260.217	278.287	280.343	282.544	306.652	279.112	258.565	323.533	195.348	276.632	255.889
DDB_G0287221	DDB_G0287221	NA	ubiquitin-protein ligase (HECT) domain-containing protein, armadillo repeat-containing protein	Q54KP2	0.149447	0.335736	0.780043	0.641608	0.00469292	34.1505	41.8578	39.3318	48.6878	54.4479	62.8807	72.0583	59.2878	58.5062	114.706	92.2616	85.8385	111.82	98.3865	95.1879
DDB_G0293584	sqle	erg1	squalene monooxygenase, squalene epoxidase	Q54BK7	0.115369	0.0386145	-0.511725	-0.918631	0.00469642	261.067	209.733	211.384	234.419	232.36	225.735	284.659	220.062	243.109	211.313	207.517	259.181	205.281	289.366	232.096
DDB_G0285105	psmD13	NA	26S proteasome non-ATPase regulatory subunit 13, 26S proteasome regulatory subunit S11	Q54NQ0	-0.0670148	0.152641	0.556189	0.612356	0.00472959	223.202	216.495	207.102	204.101	215.436	176.823	206.141	186.19	178.912	203.034	195.021	176.859	179.555	211.972	174.083
DDB_G0269292	sugt1	NA	TPR repeat-containing protein, SGS domain-contantaing protein	Q55ED0	0.16142	-0.0248977	0.369744	0.434442	0.00473299	74.161	67.0791	63.3408	66.6825	69.9903	66.8568	53.3007	65.9933	63.2067	37.1512	39.3379	53.8974	50.3276	45.6291	43.7528
DDB_G0277909	cbpP	NA	calcium-binding protein	P35085	0.61352	0.732344	0.682912	0.418608	0.00490426	792.408	688.736	689.244	744.119	688.093	554.03	966.277	798.403	677.512	742.55	696.152	581.509	634.362	911.472	552.373
DDB_G0283903	erkB	dagC, ERK2	extracellular signal-regulated kinase 2	Q54QB1	0.281753	0.615328	0.793984	0.616974	0.00490426	47.4161	65.595	40.6827	36.8163	43.8368	63.1263	29.488	31.9175	41.3553	33.0662	41.0557	44.3482	32.2359	30.0934	35.3461
DDB_G0291340	DDB_G0291340	NA	NA	Q54EU0	0.18666	0.184766	-1.09431	-1.86422	0.00497523	36.655	37.8223	54.5122	42.1968	40.8397	38.9876	36.4137	38.6062	36.9874	19.6486	23.2728	25.1277	2.08482	43.245	20.4541
DDB_G0274273	DDB_G0274273	NA	Double C2-like domain-containing protein beta	Q86J14	0.0729794	0.0299425	-0.230665	-0.617127	0.00497523	35.9238	33.2437	32.8995	29.7274	42.298	34.7969	43.3622	34.6662	30.7306	38.5646	37.1022	38.1513	38.2064	34.5693	34.1009
DDB_G0285489	DDB_G0285489	NA	TRM112 family protein	Q54N57	-0.102929	-0.174005	-0.480113	-0.44262	0.00498541	117.718	105.311	130.705	110.412	110.628	100.172	99.987	107.31	101.506	97.9712	91.2154	93.5703	99.8199	112.153	95.6035
DDB_G0280253	DDB_G0280253	rabGAP	RabGAP/TBC domain-containing protein, putative GTPase activating protein (GAP)	Q54VM3	-0.0654796	-0.484555	-0.942129	-1.011	0.0049984	151.001	190.568	174.414	197.713	180.799	198.851	203.733	188.966	214.33	235.574	254.662	229.497	282.607	208.965	238.495
DDB_G0295755	glnA2	putative glutamate-ammonia ligase	putative glutamine synthetase type I GlnA2	P0C7B6	0.138949	0.32191	0.574632	0.505013	0.00507764	40.7103	42.6611	39.7103	46.9256	42.1207	46.6826	44.5654	44.339	47.0668	32.9061	35.0211	38.0187	20.157	32.5218	29.8082
DDB_G0291788	adprt3	TNKS, pARTb	poly(ADP-ribosyl)transferase, NAD+ ADP-ribosyltransferase	Q54E42	0.210607	0.433738	0.454547	0.488873	0.00516942	12.7372	33.1571	60.8024	24.7441	25.8425	50.3957	20.545	28.6405	31.4193	46.4594	1.68167	1.67784	7.99314	3.03335	47.6723
DDB_G0293014	DDB_G0293014	NA	serine protease, peptidase S28 family protein	Q54CF7	-0.293953	0.00659425	-0.46765	-0.937813	0.00516942	125.355	118.962	143.557	124.19	142.666	141.118	132.353	131.016	133.355	145.488	154.964	139.635	169.354	137.478	148.22
DDB_G0292924	adcA	NA	FYVE-type zinc finger-containing protein, arrestin domain-containing protein	Q54CH1	-0.307776	-0.563513	-2.24485	-2.6004	0.00529716	2.07058	1.88224	2.30157	1.33405	3.49586	2.64343	9.79139	2.12514	11.7056	7.84472	12.4862	5.93813	6.88015	3.26818	1.67905
DDB_G0269214	abcG1	NA	ABC transporter G family protein	Q55DW4	-0.142443	-0.286351	-0.200504	0.302142	0.00529716	565.623	583.597	552.725	516.471	555.669	480.918	561.414	484.656	482.45	535.447	458.405	484.396	467.201	557.581	491.1
DDB_G0287891	bms1l	NA	BMS1-like ribosome biogenesis protein	Q54JS8	0.230076	-0.0503875	-2.66005	-1.36139	0.00529716	17.3544	20.0242	26.1456	19.5325	21.9359	26.5263	18.8584	16.676	17.6489	26.3924	28.4952	21.0247	17.9845	20.6465	18.7474
DDB_G0279433	metap1	NA	methionine aminopeptidase 1	Q54WU3	-0.0173934	-0.240824	-0.380305	-0.513165	0.00529716	138.701	195.563	102.062	234.933	279.918	229.442	163.086	259.119	235.274	293.251	241.218	198.255	230.122	184.37	183.985
DDB_G0273865	pakH-2	pakH	STE20 family protein kinase PakH	Q556S2	0.663109	0.656987	0.89068	1.04791	0.00531164	91.7174	80.965	69.1264	70.5309	67.3019	55.9332	61.5459	54.597	67.31	44.3881	43.5083	55.6681	32.7557	49.3122	41.1349
DDB_G0292636	DDB_G0292636	NA	NA	Q54CY3	0.805579	1.1349	0.597964	0.693961	0.00531164	65.4454	65.425	60.1347	59.7163	67.7954	65.7667	63.3708	57.6881	60.4819	41.5937	47.7856	46.4497	14.3902	35.128	26.6065
DDB_G0275675	rab32C	NA	Rab GTPase	Q8MXQ2	-0.1902	-0.211408	-0.490766	-0.93868	0.00531164	16.9287	22.925	25.2882	17.346	16.091	9.31186	2.64255	12.9577	12.6919	2.57922	7.133	10.7534	2.03641	9.27574	1.9957
DDB_G0288141	DDB_G0288141	NA	unknown	Q54JD0	0.225509	0.346142	0.704953	0.670547	0.00535882	33.1624	36.7527	35.3517	36.7508	43.3241	30.8539	39.9881	41.8263	39.1049	41.4167	42.518	31.1955	39.9938	43.6315	41.567
DDB_G0290001	DDB_G0290001	NA	NA	Q54GQ2	-0.2511	-0.425729	-1.09232	-1.81017	0.0054054	66.0662	58.1881	78.9698	85.9974	76.8588	76.2099	105.93	102.834	101.022	105.086	104.795	107.92	119.176	104.326	87.8185
DDB_G0267776	DDB_G0267776	Sca2	NA	Q55G82	-0.0186702	-0.138153	-0.478919	-0.770197	0.0054054	178.797	151.5	140.767	192.641	182.338	159.57	167.357	193.222	190.178	128.748	162.069	174.869	98.8712	159.302	125.136
DDB_G0286427	uox	NA	urate oxidase, uricase	Q54LT2	0.0965292	0.2159	-0.0134123	-0.540802	0.00542088	212.238	219.369	237.662	196.853	202.16	224.536	167.683	193.687	198.5	226.063	218.879	211.688	258.555	201.499	247.672
DDB_G0277013	ptcG	NA	pentatricopeptide repeat-containing protein G	Q550W3	-0.841863	0.528925	-1.05575	-0.935587	0.00550779	794.255	784.347	857.839	735.904	830.606	854.567	812.122	746.211	791.844	687.117	583.393	789.643	523.095	757.963	813.98
DDB_G0281067	DDB_G0281067	NA	putative transmembrane protein	Q54UI0	0.632575	1.14819	0.76733	0.230477	0.00551038	3.92732	2.61875	2.25196	5.36072	1.86904	7.06598	8.81141	3.11609	1.92398	7.13406	3.68313	5.96514	2.4172	3.39356	7.12563
DDB_G0289467	DD8-14	NA	AAA ATPase domain-containing protein	Q58A41	0.0896024	0.254623	-0.0975741	-0.252701	0.00553542	1.82959	2.17957	3.80846	2.07859	3.12475	1.82531	1.83909	2.72424	3.33743	12.3488	8.4268	6.21576	17.5806	15.0456	10.4316
DDB_G0274437	twfA	TWF	twinfilin	Q869T1	-0.130738	-0.226221	-0.440443	-0.537251	0.00557754	67.2533	72.8641	71.0298	77.3361	80.4225	74.1956	71.4364	73.2953	78.2416	32.8008	72.5389	70.8214	80.4531	61.0604	74.659
DDB_G0273297	DDB_G0273297	NA	NA	Q556W8	0.218892	0.129259	0.423779	0.520525	0.00558701	1.75621	2.09017	3.00006	2.04524	2.52035	2.76876	0.714338	1.46309	2.33779	2.80955	2.89575	1.56776	1.79555	4.3071	2.52884
DDB_G0274521	rrs1	NA	ribosome biogenesis regulatory protein	Q869Q2	0.134152	0.135862	-0.646944	-1.01415	0.00558701	249.21	179.855	227.017	153.433	117.449	125.434	103.263	136.221	280.448	185.958	235.36	199.787	202.795	149.214	123.955
DDB_G0267850	DDB_G0267850	NA	ribosomal protein L1 family protein	Q55G29	0.162156	0.182024	-0.124598	-0.471216	0.0056315	29.954	33.1298	39.5025	34.6468	28.2646	67.4935	34.3567	45.3361	48.4885	66.5023	43.3091	31.5713	27.9304	54.3225	59.0264
DDB_G0280145	DDB_G0280145	NA	glycoside hydrolase family 63 protein	Q54VT5	-0.0921382	0.0708605	0.4109	0.358767	0.00574131	709.599	683.024	688.942	858.799	816.63	814.734	819.262	878.651	826.722	988.631	983.244	902.309	1025.94	996.04	920.853
DDB_G0275755	DDB_G0275755	NA	AhpC/TSA family protein	Q552Z0	-0.157512	0.118497	0.21423	0.305953	0.00574746	24.5817	25.5499	27.1332	22.5064	27.904	25.9135	21.9106	19.0343	23.0653	24.0547	18.1371	24.6411	16.6324	32.2683	20.1476
DDB_G0272242	cupI	NA	ricin B lectin domain-containing protein, cup family protein	Q75JP7	4.6529	3.77003	1.87289	2.502	0.00584629	261.367	279.722	252.007	282.69	303.059	275.616	290.87	287.539	299.512	304.306	312.144	315.135	298.626	406.626	317.854
DDB_G0289675	adprh	NA	ADP-ribosylarginine hydrolase	Q54H71	0.232662	0.631886	0.670111	0.586897	0.00593926	53.2993	56.0041	63.7389	63.0414	43.7593	56.7513	56.2978	29.2439	60.8071	45.6179	58.2288	53.8003	30.1052	61	50.9107
DDB_G0280039	myoA	DMIA, abmA, myoIA, class I myosin	myosin I A heavy chain	P22467	0.224059	1.62919	2.17497	2.1363	0.00593926	2.69967	1.57243	2.95458	1.49212	2.74313	2.97521	1.7221	1.76036	2.23374	1.69491	3.30652	1.72896	12.3178	16.33	11.8094
DDB_G0286269	DDB_G0286269	NA	putative transmembrane protein	Q54M12	-0.0746758	-0.00541881	-0.227087	-0.576991	0.00598156	12.374	13.0295	12.6926	12.3376	12.6005	16.4661	2.82811	9.62035	9.61653	14.4412	9.63434	1.65384	6.29055	2.46419	2.04702
DDB_G0277721	fszA	FtsZ	mitochondrial cell division protein	Q54Z54	-0.149566	-0.111393	-0.728292	-0.753809	0.00607477	117.574	106.87	125.903	138.219	132.658	142.079	142.846	152.87	148.114	146.009	134.493	143.385	149.802	155.844	141.094
DDB_G0294292	DDB_G0294292	NA	unclassified GTPase	Q54AQ0	-0.0261073	-0.259951	-0.746574	-1.10613	0.00608972	66.8782	61.1356	66.4112	75.12	68.7266	77.3218	68.6201	81.2914	68.3341	50.8322	47.7251	61.0945	34.241	53.3989	41.082
DDB_G0279527	DDB_G0279527	NA	unknown	Q54WN8	0.0504355	-0.0962246	-0.343001	-0.356098	0.00611607	104.767	105.598	112.927	103.483	109.306	100.448	107.269	104.372	107.186	115.096	109.6	110.463	119.753	128.658	123.759
DDB_G0280077	bloc1s1	GCN5-like 1 domain-containing protein	biogenesis of lysosome-related organelles complex-1, subunit 1	Q54VX7	0.664142	2.88843	-0.350303	-0.435573	0.006206	107.321	104.957	92.5942	100.145	102.425	111.716	109.734	101.333	108.261	121.659	104.98	102.317	101.285	118.335	112.75
DDB_G0273291	ddo-1	DDO	D-aspartate oxidase, D-amino-acid:oxygen oxidoreductase (deaminating)	Q556W1	0.716717	-0.0334234	-1.46292	-3.76805	0.00625702	31.6394	36.2389	39.9397	30.5501	32.9472	34.3953	23.8999	35.9336	34.0944	21.7736	28.0224	23.8188	26.7732	21.6673	24.4094
DDB_G0278025	DDB_G0278025	NA	villin headpiece (VHP) domain-containing protein, putative actin binding protein	Q54YX6	0.182558	0.113619	-0.130382	-0.448776	0.00643955	2.95249	1.97816	2.60367	2.17304	2.93041	2.73448	2.6134	2.54265	2.59055	9.26513	12.4465	7.44462	15.4342	9.98344	10.6
DDB_G0283915	DDB_G0283915	NA	esterase/lipase/thioesterase domain-containing protein	Q54QE7	-0.10669	-0.229052	-0.830388	-1.98005	0.00644068	235.491	208.639	242.711	214.695	222.784	231.961	216.751	208.522	201.167	227.998	203.098	214.868	187.116	167.731	223.942
DDB_G0288387	accA	NA	acetyl-CoA carboxylase A	Q54J08	-0.111107	-0.226132	-0.357728	-0.474737	0.00644068	83.3499	76.2217	73.1971	76.1892	83.7974	50.7503	73.1296	82.3839	82.3313	86.4411	93.2372	83.9745	94.712	91.8166	89.9534
DDB_G0279717	DDB_G0279717	NA	carboxylesterase, type B family protein	Q54WD8	1.62571	1.76066	1.5913	0.829855	0.00653011	80.0524	65.9826	57.4266	47.7287	83.3809	99.5963	86.6052	81.6379	74.3265	139.696	136.397	128.151	156.874	115.91	136.941
DDB_G0284777	DDB_G0284777	NA	DUF1183 family protein	Q54P59	0.579314	1.2279	1.26217	0.952808	0.00653342	58.1169	133.161	182.102	84.7937	63.7334	130.704	96.4907	97.5736	109.184	126.437	35.9145	112.412	52.5654	86.1122	129.661
DDB_G0267934	fnkB	FNIPK-B	FNIP repeat-containing protein, protein kinase, STE group, FNIPK subfamily protein kinase	Q55FV4	0.197226	0.233315	0.830682	3.61815	0.00656581	5.03943	1.99648	1.77137	2.74628	3.88109	3.72488	4.68628	3.07022	2.58539	6.05806	5.86675	5.88713	3.23318	3.46321	5.04788
DDB_G0267848	DDB_G0267848	NA	beta-lactamase-type transpeptidase fold containing protein	Q55G30	1.07842	1.41003	0.565863	-2.22117	0.00665661	71.3222	106.021	63.7957	94.8121	129.001	2.89418	95.6697	96.3042	95.3504	72.6881	2.85958	80.5636	72.0837	66.257	74.4108
DDB_G0280531	tgrC1	lagC1, GP150, lagC	Tiger protein C1	P42523	-1.78112	-1.64496	3.21277	3.66916	0.00666404	56.8796	47.1028	56.7816	47.3065	37.2977	37.0438	31.2041	42.9325	34.3657	1.68026	2.40567	1.60183	1.88712	3.25757	26.9813
DDB_G0291301	DDB_G0291301	NA	amine oxidase (flavin-containing), putative sarcosine oxidase, putative L-amino acid oxidase	Q54EW2	0.175365	0.237633	0.498267	0.510879	0.00672964	1874.51	1817.91	1898.77	1728.84	1749.78	1741.28	1688.08	1591.38	1815.46	1441.91	1444.35	1690.04	1235.02	1741.41	1524.87
DDB_G0287125	proA	NA	profilin I	P26199	-0.0553462	0.174338	0.694871	0.621165	0.00672964	2486.99	2747.95	3237.23	2676.96	2536.76	2067.17	2565.06	2693.03	2460.7	2245.55	2027.75	2473.86	2183.17	2186.81	2302.1
DDB_G0287377	mccA	MCCC1	methylcrotonyl-CoA carboxylase, 3-methylcrotonyl-CoA:carbon dioxide ligase alpha subunit	Q54KE6	-0.0858322	-0.215859	-0.397378	-0.433019	0.00680427	1.59606	8.67444	3.86241	1.94456	2.39815	16.0276	2.8251	2.45893	2.85444	13.3047	4.58718	2.9212	13.1098	13.8305	8.23503
DDB_G0280969	psmA4	DD4, prdD	proteasome subunit alpha type 4, 20S proteasome subunit alpha-4	P34119	-0.0454234	0.147749	0.422935	0.492011	0.00681527	100.536	130.474	157.499	123.555	133.11	137.865	137.609	128.763	116.485	111.912	99.5994	131.449	104.263	123.161	94.2049
DDB_G0282107	DDB_G0282107	NA	putative phospholipid transfer protein	Q54SZ9	-0.217271	-0.1293	1.919	4.17748	0.00687263	157.695	202.907	158.328	143.062	140.143	151.902	116.602	129.788	103.551	78.7911	96.2642	63.845	109.745	100.343	86.6408
DDB_G0292596	ube2v	NA	putative ubiquitin-conjugating enzyme E2	Q54D06	0.0599703	0.0922426	0.349703	0.345127	0.00707929	76.805	68.7652	75.1073	70.1957	70.9261	68.8504	59.2665	63.9023	62.8461	61.5237	62.6871	57.1701	66.9834	61.82	60.2643
DDB_G0292882	DDB_G0292882	NA	28S ribosomal protein S9, mitochondrial	Q54CK4	-0.0603232	-0.164725	-0.464586	-0.557938	0.00715363	122.688	122.575	145.249	126.478	119.178	113.343	92.0139	123.426	117.686	118.332	119.496	112.207	124.225	92.1875	122.962
DDB_G0277855	fimA	fim, p67, plastin, fimbrin 1	fimbrin-1	P54680	0.207874	0.264575	0.492338	0.458029	0.00715363	128.057	146.264	170.928	149.102	148.524	140.187	154.679	127.591	134.031	152.158	113.835	137.516	89.7727	141.839	139.184
DDB_G0280475	coq7	NA	ubiquinone biosynthesis protein	Q54VB3	-1.94322	-1.62946	-4.52052	-4.44181	0.00715363	39.2411	42.3967	52.8325	49.3321	41.9418	43.333	43.3084	52.3918	44.7648	48.909	50.3385	46.6486	45.1531	52.5803	47.7577
DDB_G0272110	gskA	GSK-3, GSK3	glycogen synthase kinase 3	P51136	0.0407892	0.0325718	0.407896	0.531578	0.00719024	128.195	125.467	115.736	131.511	123.69	131.005	159.274	159.945	144.005	213.977	209	199.01	208.348	227.73	207.97
DDB_G0293088	rtnlc	RTN	reticulon family protein	Q54CA6	-0.141665	0.0490181	0.301496	0.335189	0.00723822	308.683	382.54	366.786	332.402	303.914	332.81	319.341	346.811	332.974	307.427	278.126	330.576	253.398	365.193	354.838
DDB_G0284985	rab1D	NA	Rab GTPase	Q54NU2	-0.259168	-0.214136	-0.555514	-0.710794	0.00724112	60.8929	38.9654	38.608	72.0262	62.5325	62.8459	104.193	96.8675	106.347	118.334	108.011	152.952	92.4209	167.838	132.572
DDB_G0274955	etnkA	NA	ethanolamine kinase A	Q869T9	-1.08666	-2.52439	-3.60251	-3.01146	0.00726593	2.48745	2.02816	4.11107	2.00199	1.82973	3.47127	3.13026	2.24421	2.86728	79.1277	53.5934	51.8738	149.193	92.2694	91.9414
DDB_G0288203	DDB_G0288203	NA	armadillo repeat-containing protein	Q54J99	-0.0143264	0.145949	-0.52616	-0.981872	0.00726593	845.829	883.447	833.097	749.461	816.114	762.759	701.727	644.772	672.08	352.333	384.453	431.382	193.509	397.729	361.587
DDB_G0293920	DDB_G0293920	NA	NA	Q54B43	-0.0129255	-0.0687733	-0.538698	-0.76858	0.00726593	38.09	39.7666	48.417	36.8731	38.6085	26.8076	24.0858	28.7636	34.5267	1.99471	2.44612	2.13868	1.93185	2.82479	23.5497
DDB_G0273861	ublcp1-2	ublcp1	ubiquitin-like domain-containing CTD phosphatase 1	Q556S4	0.249778	1.18697	2.01773	2.48197	0.00743359	158.092	131.495	134.128	129.14	128.248	205.774	141.156	135.973	130.785	135.391	143.743	129.327	121.146	80.4942	127.985
DDB_G0291562	osbL	NA	oxysterol binding family protein, member 12	Q54EF5	0.621632	2.1248	0.205279	0.04592	0.0075438	12.6263	6.52269	13.2434	3.39278	7.12806	7.80661	3.80273	9.03172	6.65068	8.1815	11.4918	10.5645	1.75225	8.47716	9.35883
DDB_G0293654	gacE	RacGAP	RhoGAP domain-containing protein	Q54BF1	0.2523	0.796469	-1.79143	-1.60768	0.00759663	56.3578	50.4368	44.7	53.9253	40.2878	59.2812	52.1719	61.2434	36.0278	70.3973	70.1698	66.9123	68.6621	38.3872	69.868
DDB_G0271358	DDB_G0271358	NA	NA	Q55BH7	0.335158	0.310457	0.822792	0.811893	0.00760862	161.037	122.681	137.389	156.74	140.748	154.34	204.697	145.654	146.702	172.355	161.803	206.328	167.079	218.617	165.285
DDB_G0272398	DDB_G0272398	NA	NA	Q559Z1	0.169288	0.0963055	-0.102024	-0.546336	0.00761699	84.9074	93.2629	118.791	77.1955	97.1921	159.513	102.41	98.6538	88.0775	142.004	116.209	126.016	117.228	101.902	123.027
DDB_G0291344	DDB_G0291344	NA	putative cholinesterase, carboxylesterase, type B family protein	Q54ET7	-0.443868	-0.0019808	-1.62141	-1.83511	0.0076638	155.04	150.638	162.737	152.407	152.299	120.976	133.423	157.847	151.58	110.278	140.88	153.587	95.6831	146.428	105.549
DDB_G0290415	DDB_G0290415	NA	Uncharacterized protein YOL098C	Q54G44	-0.140767	0.00257445	0.359502	0.533601	0.00767026	210.391	218.734	211.322	235.405	191.947	202.079	221.117	224.626	194.262	180.027	199.843	198.427	175.027	100.418	169.9
DDB_G0281141	DDB_G0281141	NA	NA	Q54UD6	0.64785	0.552785	-0.76358	-2.01069	0.00768856	35.5547	36.1957	40.5502	40.8892	42.8797	33.7868	36.1647	43.671	44.308	40.5621	51.6507	40.2273	50.1929	35.4228	41.1311
DDB_G0276215	DDB_G0276215	NA	glycoside hydrolase family 15 protein	Q552D2	-0.221036	-0.00304437	-0.499785	1.42101	0.00770011	82.4785	79.3644	92.749	72.9106	76.571	72.9028	65.801	73.8633	71.8346	83.7238	84.9998	83.6008	88.2441	87.0534	81.6249
DDB_G0288195	sibC	NA	type A von Willebrand factor (VWFA) domain-containing protein	Q54JA5	0.070463	0.00464753	-0.425026	-1.44878	0.00776746	43.2278	39.6933	42.6435	33.7661	36.5893	43.7919	34.8897	48.9246	34.2073	51.9634	45.159	44.9256	61.6711	53.2789	45.2998
DDB_G0278457	ndrA	NA	NDR family protein kinase A	Q54Y26	0.0568444	0.279751	0.717841	0.568972	0.00782407	36.6186	34.4942	26.8416	32.1405	38.2027	34.3581	30.3368	29.2175	27.1074	22.1547	19.4127	25.1389	2.19962	23.268	15.0429
DDB_G0290111	adhfe1	NA	iron-containing alcohol dehydrogenase, alcohol dehydrogenase iron-containing 1	Q54GJ7	-0.0155587	-0.155129	-0.652904	-0.578309	0.00800943	86.5756	89.5539	88.9402	92.7147	78.8299	57.5021	88.5699	99.8217	81.2967	83.8935	79.2538	94.6466	78.4755	105.294	74.3303
DDB_G0275165	DDB_G0275165	NA	LISK family protein kinase, protein kinase, TKL group, tyrosine kinase-like protein	Q869X3	0.000936718	-0.178244	1.9446	2.30112	0.00800943	24.1106	33.61	34.6057	32.2685	33.1649	27.1732	35.6391	31.5714	30.579	38.5363	33.4724	37.3359	39.3985	25.5978	43.4452
DDB_G0293904	redA	DG1047	NADPH-cytochrome-P450 oxidoreductase	Q54B10	-0.102686	-0.237306	-1.6405	-2.43067	0.00800943	44.0931	43.3225	49.0421	42.4579	39.732	49.6003	42.1524	42.1642	37.9228	36.6068	38.9429	39.5635	44.2341	47.5624	41.4034
DDB_G0273139	rad51-1	rad51	putative DNA repair protein 51	Q557E6	0.384489	0.579098	0.663882	0.649259	0.00804885	96.6046	65.4906	56.9986	63.3212	70.0707	72.7547	72.2579	54.1059	72.5549	49.3817	79.4092	65.4402	84.5791	74.2638	74.0594
DDB_G0267390	psmB6	DAPS-1, dapA, 20S proteasome subunit beta-6	proteasome subunit beta type 6	Q55GJ6	0.0588684	0.0363587	0.395122	0.41304	0.00810767	53.5684	66.3144	53.754	59.8776	57.5175	52.5404	57.5418	61.2893	58.6668	45.9605	47.6804	53.2744	43.4922	45.7537	46.9699
DDB_G0276793	DDB_G0276793	NA	NA	Q7KWW7	-0.416998	-0.427109	-0.0337383	1.57547	0.00816153	208.409	203.366	221.594	226.355	244.815	223.435	204.946	249.047	252.002	264.681	269.345	256.92	280.731	317.509	286.353
DDB_G0289199	DDB_G0289199	NA	mRNA-capping enzyme subunit alpha	Q54HV6	1.07024	0.994735	2.17561	2.48859	0.00822815	38.7391	34.8816	35.4897	31.5937	35.2708	28.8942	28.1851	32.1112	32.0352	26.8559	30.9543	31.7226	28.4055	39.2598	28.5925
DDB_G0290623	DDB_G0290623	NA	Zinc phosphodiesterase ELAC protein 2	Q54FR8	0.0585203	0.364424	0.459797	0.470397	0.00822815	32.2462	30.2901	33.2326	34.1629	35.1502	33.4245	32.7868	33.2269	31.554	28.49	26.4005	31.0122	9.67899	32.2723	23.8063
DDB_G0277733	valS1	valS, ValRS	valyl tRNA synthetase, valine-tRNA ligase	Q86KU2	-0.204457	-0.251803	-0.327017	-0.38701	0.00824023	18.3568	20.127	20.5081	21.1802	19.8647	18.2895	19.4847	20.742	19.3112	15.0046	14.5491	16.7907	11.4156	20.1044	14.2969
DDB_G0274899	DDB_G0274899	NA	NA	Q555F9	-0.119197	-0.210409	1.83983	1.52546	0.00827962	21.7717	15.8135	23.0257	14.6796	15.2394	10.4897	10.0058	13.1425	10.4084	2.4847	8.68537	2.22473	2.05795	4.66119	4.4006
DDB_G0288377	gxcH	RacGEF	pleckstrin homology (PH) domain-containing protein, RhoGEF domain-containing protein	Q54J14	0.216195	-0.081836	0.0583158	1.48453	0.00827962	169.913	154.166	141.277	178.87	166.174	166.303	187.586	167.522	186.973	144.057	137.38	165.81	75.7165	141.818	127.444
DDB_G0279415	limE	crp, DdLim	LIM-type zinc finger-containing protein	O60952	0.223424	0.421031	0.688551	0.586552	0.00828733	6.45876	6.51145	6.05851	7.79089	6.61092	7.00341	6.10714	6.69351	7.8425	6.39843	6.98861	6.25181	6.29054	8.92661	5.8036
DDB_G0289515	pigS	NA	phosphatidylinositol glycan, class S	Q54HE1	0.471288	0.265067	2.44849	2.72747	0.00841628	27.3481	22.168	24.8391	17.2309	29.0447	10.1722	26.1572	25.8292	18.1313	30.625	26.1717	21.6401	25.5496	34.6883	28.3215
DDB_G0292542	DDB_G0292542	NA	NA	Q54D52	-0.139574	-0.21529	-0.562548	-0.516691	0.00853576	357.807	363.252	327.238	326.032	339.525	311.923	316.269	295.425	277.104	288.778	273.367	248.821	251.155	272.034	246.204
DDB_G0269756	DDB_G0269756	NA	enoyl-CoA hydratase/isomerase family protein	Q55D79	0.123172	-0.12467	-0.421295	-0.454329	0.00864066	2.83417	2.39158	1.93266	2.6686	3.59069	2.19205	2.19239	1.88764	2.60118	2.18386	2.83292	2.32278	9.70605	4.2881	7.31973
DDB_G0290529	cpnE	NA	phospholipid-binding protein, copine E	Q54FY7	-0.140268	-0.282026	-0.529791	-2.1308	0.00883507	3508.36	3914.93	3574.6	4040.23	3873.13	3247.49	3795.72	4034.36	3682.27	3317.76	3755.63	3448.99	3609.13	2643.65	3140.69
DDB_G0292320	DDB_G0292320	NA	UNC-50 family protein	Q54DD7	0.437288	-0.39138	1.7523	1.75033	0.00885223	48.9303	57.3662	54.5181	58.847	46.8909	61.6203	44.2373	55.7376	54.9023	58.7741	35.0111	46.2404	51.8357	57.4863	58
DDB_G0270264	metap2	NA	methionine aminopeptidase 2	Q55C21	-0.095906	-0.268597	-0.400154	-0.473357	0.00892587	239.91	226.037	231.575	230.617	205.315	243.136	232.694	229.626	202.899	220.646	205.622	213.136	210.541	221.394	191.238
DDB_G0272827	cbpI	CBP9	EF-hand domain-containing protein	Q966R0	-0.608817	1.14194	4.61887	4.96507	0.00892587	21.6547	17.7571	20.2858	18.96	26.1645	17.8093	13.7572	19.0832	18.986	18.0507	20.7873	17.2985	20.9373	12.045	20.0972
DDB_G0273205	DDB_G0273205	NA	calcium-binding EF-hand domain-containing protein	Q556Z1	0.282261	0.669933	1.75309	2.51514	0.00893973	1492.89	1690.55	1582.69	1394.56	1632.78	1572.89	1542.77	1615.57	1594.98	1366.96	1426.45	1548.92	1215.53	1373.2	1377.48
DDB_G0284791	cpnC	NA	phospholipid-binding protein, copine C	Q54P51	0.667726	0.705732	0.509245	0.407041	0.00899592	160.901	138.457	178.405	163.68	159.995	216.779	167.186	165.901	166.624	151.009	181.042	154.007	173.61	181.776	146.123
DDB_G0276125	DDB_G0276125	NA	NA	Q75JG1	0.167541	0.176596	-0.209583	2.30773	0.00899592	1381.98	1165.36	1392.43	1345.83	1355.82	1100.58	1420.36	1327.5	1368.53	1344.83	1323.82	1310.34	1243.12	1430.97	1222.45
DDB_G0292264	nosA	NA	U box domain-containing protein, E3 ubiquitin-protein ligase	O44007	0.18306	0.251676	0.568655	0.605982	0.00902758	793.923	747.487	696.712	712.871	737.76	743.458	698.262	668.925	669.883	689.065	720.177	675.345	636.986	713.318	629.969
DDB_G0283865	timm22	NA	mitochondrial import inner membrane translocase subunit 22	Q54QM0	-0.214981	-0.418697	-0.659575	-1.93647	0.00903615	163.929	171.796	179.409	172.452	158.442	204.198	185.298	178.669	212.376	191.6	188.458	209.121	151.311	195.277	178.535
DDB_G0291780	wbp1	ost48, oligosaccharyltransferase beta subunit	dolichyl-diphosphooligosaccharide-protein glycotransferase subunit Wbp1	Q54E62	0.32853	0.30075	0.788533	0.854768	0.00919977	4383.36	4331.66	3757.41	3909.69	3993.64	3879.07	4617.33	3923.68	3555.44	3789.51	3189.52	3773.57	3387.71	3529.04	3993.71
DDB_G0291237	rapA	Rap1, Ras GTPase RapA, Ras superfamily GTPase	Rap GTPase RapA	P18613	0.052131	0.157425	0.326247	0.359693	0.00928494	51.0382	50.3336	50.4997	47.9301	52.063	48.5431	43.1437	56.1226	59.187	47.8204	52.4321	50.3318	49.5357	58.1684	45.4501
DDB_G0286353	erkA	erk1, MAPK family protein kinase, ERK subfamily protein kinase	extracellular signal-regulated kinase 1	P42525	0.18382	0.507638	0.549485	0.118989	0.0094016	21.5203	22.7133	15.9787	17.0361	16.9398	14.8498	14.7306	16.2694	16.8379	10.5692	6.81769	13.1692	11.181	13.6695	13.0059
DDB_G0279973	DDB_G0279973	NA	AhpC/TSA family protein	Q54W09	0.298308	0.55356	0.712273	0.599743	0.00942554	681.99	718.42	719.735	708.429	701.462	701.277	727.822	698.795	701.975	604.029	577.882	674.615	560.382	591.163	648.115
DDB_G0290535	DDB_G0290535	ALDH	aldehyde dehydrogenase, putative NAD-dependent aldehyde dehydrogenase	Q54FY2	-0.134642	-0.149242	-0.241321	-0.491885	0.00944087	29.729	25.7926	31.3258	26.9301	31.3989	35.0979	29.9444	30.8043	30.1379	30.9268	29.1504	26.4126	29.3438	31.7562	22.6277
DDB_G0271146	udkD	UDK	adenylate cyclase domain-containing protein, phosphoribulokinase/uridine kinase family protein	Q9GNF0	0.122734	0.0421045	-0.330997	-0.701199	0.00955943	23.8832	28.2835	17.1071	18.586	13.2267	16.2988	22.9426	24.039	24.53	3.77121	15.8391	7.17524	2.30476	11.0217	12.1068
DDB_G0288593	DDB_G0288593	NA	ATP-dependent hsl protease ATP-binding subunit hslU	Q54IQ2	-0.0215718	-0.085758	-0.35336	-0.470205	0.00972912	39.221	60.803	34.1421	41.1231	53.9336	43.4734	35.5039	45.4883	49.5906	25.8455	34.5201	36.6417	15.0996	11.8193	23.8051
DDB_G0287141	phesA	pheS, PheRS	phenylalanyl-tRNA synthetase, alpha subunit, phenylalanine-tRNA ligase, alpha subunit	Q54KS8	-0.104903	-0.213103	-0.303901	-0.458925	0.00972912	67.4625	60.7584	75.4074	70.6806	74.5759	74.8642	97.9941	98.4498	115.187	131.622	127.724	145.606	136.485	111.46	150.57
DDB_G0281523	DDB_G0281523	NA	NA	Q54TY9	-0.00508494	0.00559634	0.418563	0.401603	0.00979975	604.176	579.434	589.42	579.601	584.228	571.578	647.45	604.931	583.349	493.485	467.782	648.702	436.927	619.63	580.478
DDB_G0275025	DDB_G0275025	NA	thioredoxin domain-containing protein, putative protein disulfide-isomerase	Q869Z0	0.225831	0.277134	0.506848	0.58248	0.00980261	316.203	303.525	311.12	283.091	307.545	306.762	280.889	289.763	269.161	280.052	287.233	267.232	272.01	253.492	261.662
DDB_G0275573	vps32	Ddvps32	SNF7 family protein	Q86H98	0.228488	0.345958	0.611837	0.455582	0.00981378	81.7713	96.4827	104.981	108.801	125.265	99.3469	131.927	115.541	108.726	146.935	153.519	154.542	140.529	188.894	133.54
DDB_G0281943	DDB_G0281943_RTE	NA	TRE5-A ORF1	Q54TB0	0.272349	-0.201568	-0.66564	-1.68399	0.00981378	758.359	892.245	766.108	813.395	918.498	1046.38	1073.96	775.528	753.697	1070.02	895.545	1079.31	851.699	941.642	1054.33
DDB_G0281993	DDB_G0281993	NA	NA	Q54T55	0.0712209	0.358136	0.890912	2.12789	0.00981378	2712.12	2239.9	2569.1	2283.11	2552.67	2749.7	2363.39	2334.54	2434.81	2343.33	2672.68	2378.93	2367.43	1901.93	2250.46
DDB_G0271728	DDB_G0271728	NA	NA	Q75JA2	0.809162	0.193844	3.02877	3.06435	0.00991439	387.17	387.518	500.369	397.987	416.415	400.014	403.457	414.223	396.354	349.757	309.272	409.457	316.241	380.469	392.848
DDB_G0287543	DDB_G0287543	NA	BCAP29/BCAP31 family protein	Q54K74	0.275942	0.212382	0.4047	0.554329	0.00994161	3972.7	3724.62	4155.92	3717.27	3796.63	2997.8	3316.08	3619.96	3529.19	3214.39	3212.46	2915.77	3218.63	2289.48	2824.25
DDB_G0289925	fmoG	FMO	flavin-containing monooxygenase, N,N-dimethylaniline,NADPH:oxygen oxidoreductase, N-oxide-forming	Q54GT4	-0.206662	-0.605947	0.820996	1.60379	0.00994997	430.446	416.499	389.389	409.309	417.704	455.338	435.607	402.574	449.442	389.279	360.031	454.847	339.635	447.699	425.919
DDB_G0268138	DDB_G0268138	gsta1, putative glutathione transferase	putative glutathione S-transferase alpha-1	Q55FF3	0.00133717	-0.17657	-0.373391	-0.466602	0.00996518	30.5766	21.4962	13.859	19.487	25.752	25.7229	21.0023	22.6487	17.7166	19.0814	20.175	14.9072	17.7326	14.4166	21.4764
DDB_G0288073	DDB_G0288073	NA	Nucleoprotein TPR	Q54JG6	0.250521	0.339946	0.541208	0.549908	0.0100613	13.2517	17.9312	15.4312	12.4099	13.0007	10.6082	12.0583	11.7407	13.9128	19.3303	14.7694	21.1211	44.7487	26.2459	28.2685
DDB_G0278765	DDB_G0278765	NA	NA	Q54XT1	-0.277222	0.0344119	0.183715	1.24262	0.0101433	37.5684	35.8634	22.8178	28.8741	39.0007	37.7359	44.3412	45.4593	32.1063	37.0685	46.5923	48.1267	45.3028	43.9401	42.1735
DDB_G0267492	DDB_G0267492	NA	peptidase M41, FtsH domain-containing protein	Q55GV8	0.00203258	-0.0867132	-0.277922	-0.400467	0.0101568	21.4828	17.181	20.1346	18.8702	22.4125	17.709	15.4656	17.6697	16.9089	13.9084	15.7639	13.2437	13.1515	18.0244	14.7608
DDB_G0293354	DDB_G0293354	NA	enoyl-CoA hydratase, enoyl Coenzyme A hydratase, cytosolic	Q54BX7	0.0210232	0.109631	-0.150412	-0.636577	0.0101981	213.532	230.13	225.357	201.877	215.795	218.411	197.871	204.596	206.649	229.925	215.383	220.661	216.571	247.987	238.539
DDB_G0278581	psiF	dicA, dicA1	PA14 domain-containing protein, discoidin-inducing complex (DIC) protein	Q7YSJ4	2.42919	2.58348	2.91266	1.82008	0.0101981	219.89	239.124	224.979	227.508	266.897	261.078	227.03	222.908	226.397	251.641	239.03	224.604	217.352	217.225	245.608
DDB_G0283253	DDB_G0283253	NA	unknown	Q54RD5	0.322947	0.252634	0.10168	-0.456633	0.0102338	248.823	254.146	270.699	255.067	247.938	273.189	264.997	277.597	285.915	398.015	368.232	361.053	426.472	370.133	391.942
DDB_G0276679	DDB_G0276679	NA	NA	Q551B0	0.242057	0.695158	1.1536	0.845528	0.010238	15.6101	16.935	17.284	11.9105	19.3227	2.21677	13.0929	14.2584	15.2557	21.471	18.6271	24.3964	26.0771	28.582	22.4111
DDB_G0267450	pakC	NA	p21-activated protein kinase, putative protein serine/threonine kinase, pleckstrin homology (PH) domain-containing protein, STE20 family protein kinase, PH domain-containing protein, protein kinase, STE group, PAKA subfamily protein kinase	Q55GV3	-0.0476275	-0.199507	-0.362021	-0.428466	0.0103441	75.5147	73.8215	69.7417	78.4748	86.1598	83.9218	67.299	89.1111	82.8863	66.0261	65.6721	58.0626	43.7388	67.7131	53.9707
DDB_G0269116	cmbC	DdCaMPB15	putative calmodulin-binding protein CaM-BP15	Q9U7C7	-0.0333859	-0.230609	2.40662	3.60322	0.0103579	499.925	515.416	561.318	408.379	448.671	494.306	374.859	351.373	366.689	263.144	247.926	286.921	193.814	253.798	242.669
DDB_G0277859	mlcE	EMLC	essential myosin light chain (ELC)	P09402	0.0242353	0.0816273	0.37005	0.483055	0.010424	12.926	12.1091	13.6908	13.0762	15.4033	2.28055	3.23599	9.95383	8.10548	2.56369	10.0134	13.0644	2.5236	8.25426	1.57153
DDB_G0275525	hspK	NA	heat shock protein Hsp20 domain-containing protein, putative alpha-crystallin-type heat shock protein	Q86H60	0.310095	0.354706	0.206414	-0.134339	0.010424	41.0646	39.4258	42.3204	42.6009	43.8055	44.1564	37.9027	41.5413	42.0632	47.2044	45.9944	43.6002	53.8854	50.4073	48.0896
DDB_G0272112	myoJ	myo5B, myosin-5b	myosin-J heavy chain	P54697	0.16001	0.344507	0.250092	0.460166	0.0104296	38.027	36.4131	32.2955	25.1035	37.6859	32.3234	31.0223	38.7972	43.7633	43.5109	38.7174	40.6801	43.9418	28.7242	44.5363
DDB_G0281263	DDB_G0281263	NA	unknown	Q54U57	0.00880966	0.502215	0.527856	0.481051	0.0104296	70.996	69.2415	75.4338	75.0871	68.6737	62.6161	64.4187	74.8606	69.5266	68.1275	77.3293	68.7665	76.8378	68.0031	71.8951
DDB_G0287811	DDB_G0287811	cpn10A	chaperonin Cpn10 family protein, chaperonin 10	Q54JT0	-0.469584	-0.448158	-0.655765	-0.779846	0.0105058	2.36688	2.66642	2.65957	7.4737	2.0508	1.71776	2.09392	9.17122	2.58442	11.0088	4.78792	15.7412	31.265	34.7393	2.36005
DDB_G0275177	sigI	NA	CBS (cystathionine-beta-synthase) domain-containing protein	Q8T849	2.52114	2.31818	2.0883	1.27701	0.0105938	137.518	159.974	189.592	132.776	166.9	162.472	236.51	174.348	157.904	278.356	213.591	255.954	270.405	204.645	326.945
DDB_G0276881	DDB_G0276881	NA	AN1-type zinc finger-containing protein, A20-type zinc finger-containing protein	Q86HX6	1.27584	3.83755	3.96456	3.49129	0.0105987	861.768	671.793	598.607	650.748	614.401	656.63	697.07	604.087	748.358	669.973	794.462	818.793	637.546	725.101	632.68
DDB_G0277997	DDB_G0277997	NA	Neuroblastoma-amplified sequence	Q54YZ1	0.775107	0.1051	-0.329486	-0.0187562	0.0106267	1.98326	36.2667	3.10065	2.27252	3.39002	45.2689	30.4489	25.736	31.5225	25.4225	33.4569	1.60158	3.04459	10.4524	2.36825
DDB_G0281841	ddx24	NA	putative RNA helicase, DEAD/DEAH box helicase	Q54TD7	0.164911	-0.398986	-1.13739	-1.40703	0.0106633	24.5312	25.5086	33.9067	35.1511	33.3593	32.797	37.9775	38.0963	37.164	28.8839	29.788	31.9841	17.865	35.8824	26.2742
DDB_G0289189	psmD10	NA	ankyrin repeat-containing protein, 26S proteasome non-ATPase regulatory subunit 10, 26S proteasome regulatory subunit p28	Q54HW1	0.117786	0.276847	1.0168	0.983753	0.0108722	56.6234	52.026	55.951	50.9304	57.868	56.0928	47.7621	53.6479	58.5985	51.0922	53.0912	50.4453	48.153	62.5587	48.0775
DDB_G0267698	DDB_G0267698	NA	rhodanese-like domain-containing protein	Q55GF0	-0.273257	0.182171	1.0797	3.18326	0.0108815	51.3348	60.2507	73.6923	56.0456	53.8899	102.922	64.2191	55.9012	58.9231	116.384	105.02	95.7654	99.5637	61.5447	119.013
DDB_G0270776	DDB_G0270776	NA	DUF255 family protein	Q55BX2	-0.222008	0.192198	0.550086	0.603858	0.010938	469.592	457.077	496.076	564.952	560.718	580.902	585.963	593.201	562.594	725.463	665.67	606.786	696.654	698.088	670.886
DDB_G0293376	cpras2	NA	Ras GTPase domain-containing protein	Q54BW4	0.10722	0.423944	0.0125902	-0.526509	0.0109593	103.907	116.795	100.336	128.167	120.213	90.8152	135.322	132.104	130.286	120.618	122.753	117.253	143.869	148.409	139.552
DDB_G0290503	DDB_G0290503	NA	NA	Q54G05	-0.57789	-1.91818	-2.20468	-2.37821	0.0109915	93.7213	84.2952	105.627	97.4839	96.8133	68.4955	79.2105	78.8369	78.0986	58.6791	57.5935	82.6402	56.1474	62.0653	66.7497
DDB_G0282033	DDB_G0282033	NA	major vault protein	Q54T29	0.497856	0.819562	1.04307	1.06456	0.0109978	13.5626	9.73098	8.16531	8.48412	7.35932	18.1137	12.4456	11.2728	16.0512	10.4057	2.27028	16.1955	14.3341	12.6313	10.168
DDB_G0288629	DDB_G0288629	tom22	putative translocase of outer mitochondrial membrane 22	Q54IN6	0.122055	0.163803	0.335006	0.452143	0.0110209	141.498	126.806	111.337	117.457	128.013	112.847	134.072	117.218	123.755	128.857	112.396	126.893	120.876	154.579	125.64
DDB_G0283911	hsp69	alpha-crystallin domain-containing protein, HSP20-like chaperone domain-containing protein	heat shock protein 69	Q54QE9	2.28013	3.00518	2.93301	2.68131	0.0110432	351.06	372.617	412.487	327.17	338.68	374.764	362.261	332.58	321.395	341.839	330.449	334.232	343.209	332.753	361.341
DDB_G0269102	arcD	arpG, Arc19, ARPC4, p20-Arc	actin-related protein 2/3 complex, subunit 4	O96625	0.0831586	0.170079	0.296238	0.329888	0.0112955	50.3648	32.7217	32.3636	45.8556	43.1085	50.2332	50.4515	57.3374	57.4639	81.9463	81.3799	73.8647	102.553	88.4716	84.0572
DDB_G0286929	DDB_G0286929	NA	tRNA 2'-phosphotransferase 1	Q54L34	-0.206788	0.141531	2.49083	2.5246	0.0113074	21.3092	20.1548	26.091	19.5929	19.6896	1.5676	14.4305	15.5007	15.7026	4.71989	10.4839	10.0489	2.44181	5.66251	2.03021
DDB_G0283311	DDB_G0283311	NA	unknown	Q54R89	-0.0266874	-0.1681	-0.623536	-0.843594	0.0113142	69.0068	63.4984	48.3991	63.3997	61.6037	62.8334	57.0768	65.4024	62.3263	70.3334	79.2042	68.9114	95.9276	74.817	75.432
DDB_G0281465	DDB_G0281465	NA	NA	Q54TW5	-0.743129	0.673508	-0.26919	-1.7952	0.0113142	243.889	270.768	253.907	299.942	319.421	317.734	282.911	310.497	289.202	303.341	340.58	365.873	407.738	425.074	325.162
DDB_G0270992	sec31	NA	WD40 repeat-containing protein, putative transport protein	Q55CT5	0.0751012	0.122044	0.358696	0.417135	0.0114856	133.544	126.594	143.602	161.323	171.335	162.859	175.353	173.077	169.09	281.567	235.176	226.7	345.193	266.239	290.391
DDB_G0283451	DDB_G0283451	NA	Phosphatase DCR2	Q54R10	0.594811	2.70192	3.88394	3.26205	0.0114856	86.2956	82.7731	71.575	89.9107	74.2454	81.6564	85.2194	81.6654	86.5233	72.5233	71.2505	76.2289	74.7343	97.471	69.6919
DDB_G0281551	guaA	NA	GMP synthetase	P32073	-0.09014	-0.225452	-0.335894	-0.404094	0.0114967	50.6366	50.3144	57.0859	58.8315	60.5234	42.1126	43.3164	55.3067	51.8538	38.493	49.2442	43.5005	40.3307	48.0799	47.7788
DDB_G0281617	DDB_G0281617	NA	unknown	Q54TQ4	-0.0629717	-0.197715	-0.743186	-1.16236	0.0115089	51.5775	46.1875	44.6964	45.6269	44.8132	43.4403	43.5841	40.2617	42.9061	52.4103	45.504	46.7521	55.2049	49.7547	54.1318
DDB_G0281925	DDB_G0281925	NA	putative RNA helicase, DEAD/DEAH box helicase	Q54T87	-0.579834	-1.19212	-2.52896	-3.48064	0.0116402	28.12	29.2569	25.5569	34.6879	33.6261	28.2506	30.1899	29.2285	26.8029	25.9061	20.2667	23.3857	13.3901	26.1052	21.3472
DDB_G0286941	DDB_G0286941	NA	NA	Q54L26	0.35026	0.199628	-0.289937	-0.946549	0.0117114	132.896	134.144	2.572	153.524	101.448	123.81	133.484	162.104	127.4	110.853	133.206	130.466	150.379	73.9134	114.983
DDB_G0286231	DDB_G0286231	NA	FYVE-type zinc finger-containing protein	Q54M34	0.0282207	-0.29834	-0.599136	-1.01114	0.0117536	17.6558	8.84167	21.0499	24.059	27.8645	12.0462	19.8231	14.9488	17.24	16.2834	37.1079	15.3498	26.9374	23.0714	20.1117
DDB_G0281913	DDB_G0281913	NA	unknown	Q54T94	0.376647	0.508204	0.795001	0.638065	0.0118754	1434.22	1465.14	1383.93	1325.7	1381.9	1413.16	1336.71	1282.33	1311.87	1136.86	1216.3	1385.19	1096.72	1358.44	1363.4
DDB_G0279137	DDB_G0279137	NA	methylenetetrahydrofolate reductase, MTHFR	Q54X84	-0.0848568	-0.138913	-0.305996	-0.558939	0.0118945	209.055	211.736	215.924	199.632	211.179	199.717	195.67	195.776	202.277	185.363	201.849	202.02	213.588	207.669	212.072
DDB_G0276777	DDB_G0276777	NA	NA	Q7KWY4	-0.284434	0.680744	-0.0636751	2.41969	0.0118945	12.8514	13.8076	13.4443	19.2883	18.986	17.6302	29.8639	25.9984	35.9384	27.9801	33.519	29.1525	22.8833	38.3944	28.511
DDB_G0292116	DDB_G0292116	NA	glucose/ribitol dehydrogenase family protein	Q54DN0	0.191391	0.44086	0.481077	0.20917	0.0119578	844.084	775.989	913.676	792.546	812.805	1062.73	753.221	802.65	788.429	822.048	897.151	875.766	857.854	801.723	856.774
DDB_G0285899	DDB_G0285899	NA	alanine transaminase, alanine aminotransferase, glutamate pyruvate transaminase	Q54MJ7	-0.0756503	-0.155377	-0.385682	-0.535806	0.0120667	289.953	287.085	290.518	266.897	284.508	272.495	239.894	238.495	262.855	209.757	206.257	237.714	192.181	241.911	224.368
DDB_G0285545	DDB_G0285545	NA	Ctr copper transporter family protein	Q54N27	-1.00985	-1.73999	-2.47499	-1.87465	0.0120667	3.17374	3.09787	3.27508	2.02609	2.34032	1.97428	2.59624	2.5052	2.565	6.85735	2.70501	1.65896	17.3216	11.7442	8.52547
DDB_G0268118	DDB_G0268118	NA	carbohydrate/purine kinase domain-containing protein, indigoidine synthase A like protein	Q55FH2	0.288636	0.477457	0.283881	0.958367	0.0122673	61.3449	57.1251	67.002	62.2846	64.2998	70.7817	67.227	63.209	69.2285	64.6922	62.7472	63.1585	56.191	73.4953	59.1554
DDB_G0277327	DDB_G0277327	NA	NA	Q86K67	-0.0896102	-0.122822	-0.439952	-0.407573	0.0124678	2.09462	3.16051	17.9154	1.54199	2.00634	1.83984	1.8218	2.06318	3.0612	2.36164	3.15595	14.4376	25.874	18.8682	11.9869
DDB_G0276057	DDB_G0276057	ZZ-type zinc finger-containing protein, thioredoxin domain-containing protein, UBA domain-containing protein, UBXD18	UBX domain-containing protein 18	Q75JM6	0.0120378	0.16011	0.576704	0.481508	0.0125115	24.0953	25.4906	28.8635	33.6839	37.3101	39.624	26.5808	33.4324	35.1531	35.3395	33.5525	27.1477	36.5512	40.1144	34.3855
DDB_G0284725	docD	dckD, DockD, GEF	putative guanine nucleotide exchange factor DocD	Q54PB7	0.0106242	0.163271	-0.622278	-0.716939	0.0129008	199.209	201.831	209.035	177.883	186.786	220.385	212.01	181.254	190.231	222.27	217.206	197.079	199.287	181.707	204.133
DDB_G0292326	gcvT	NA	aminomethyltransferase, glycine cleavage system T-protein	Q54DD3	-0.0469641	-0.0469597	-0.282747	-0.37214	0.0131979	59.2029	54.7909	43.8062	57.1658	54.3466	52.7104	72.2025	53.0916	54.098	73.568	61.2176	66.9738	64.0292	66.2222	60.8581
DDB_G0279231	nse1	NA	non-structural maintenance of chromosomes element 1 homolog	Q54X37	0.188937	2.81038	0.417095	-0.0391767	0.0132639	13.3153	11.2688	9.65798	12.3194	13.4991	13.7105	15.5097	11.4325	11.6313	13.8287	11.4707	14.5358	13.5588	11.6631	12.6407
DDB_G0282267	DDB_G0282267	NA	FKBP-type peptidylprolyl cis-trans isomerase (PPIase)	Q54SR7	0.209767	0.54002	0.544102	0.432259	0.0132655	119.625	115.193	102.71	101.505	102.243	98.9142	99.4343	92.1436	93.5531	60.7922	68.8914	72.9377	45.828	65.1188	53.5415
DDB_G0275367	DDB_G0275367	NA	DUF1909 family protein, 4F5 family protein	Q553T6	-0.395784	-0.0373942	0.707777	0.739577	0.0132655	264.729	258.572	249.946	231.873	271.045	237.827	255.659	233.272	233.946	207.504	195.945	229.002	188.403	220.536	253.368
DDB_G0293090	DDB_G0293090	NA	NA	Q54CA5	-0.0186329	-0.146849	-0.358099	-0.347754	0.0132655	1482.25	1236.98	1185.33	1314.03	1382.76	1424.15	1483.86	1262.72	1243.25	1573.52	1476.12	1564.75	1292.35	1320.33	1406.5
DDB_G0270972	DDB_G0270972	NA	DUF341 family protein	Q55D01	-2.27179	-2.72396	-2.79334	-2.82083	0.0132655	160.222	151.655	145.233	131.886	144.998	141.401	137.243	133.658	127.47	139.285	138.848	137.331	144.778	132.662	148.988
DDB_G0286985	zipA	DG1050	zipper-like domain-containing protein	Q54L07	0.12837	0.179292	0.383045	0.450901	0.0132655	31.4925	29.1271	31.4566	30.7721	27.137	28.2122	26.5958	29.1953	29.5453	27.4772	32.0139	30.6588	34.923	34.373	30.173
DDB_G0274305	DDB_G0274305	NA	unknown	Q86J04	-0.280695	-0.258939	-0.502483	-0.590093	0.0132655	52.5824	52.4648	53.8905	56.1574	65.1005	57.471	64.2298	51.4505	57.9323	48.0224	47.6454	48.9587	33.433	51.8427	40.1167
DDB_G0292860	DDB_G0292860	NA	unknown	Q54CM1	0.576829	-0.470465	-0.252983	-0.0353647	0.0132655	163.155	160.281	150.492	145.903	157.423	140.905	125.992	131.285	148.809	131.163	123.263	125.73	111.872	120.671	119.15
DDB_G0279649	acapA	arfGAP, ACAP-A	Arf GTPase activating protein A	Q54WI0	0.0881099	-0.10435	-0.188505	-0.651873	0.0132655	12.8321	10.9704	17.0907	2.95489	7.77237	2.30914	9.52167	13.876	2.01232	7.34224	1.96244	1.82672	1.75549	5.89965	6.63737
DDB_G0293298	mhsp70	NA	Stress-70 protein, mitochondrial	Q8I0H7	-0.143612	-0.142213	-0.418663	-0.428389	0.0132655	2.3804	10.8389	1.20798	1.80641	2.84723	11.8889	2.0656	2.06495	3.99876	2.09839	20.9107	1.73952	3.61348	25.7429	5.33766
DDB_G0268008	DDB_G0268008	NA	NA	Q55FP7	-0.52997	-0.832855	-2.37464	-2.61742	0.0132959	328.751	322.793	280.56	283.689	308.23	286.927	321.41	286.386	290.373	325.722	287.225	278.076	289.102	315.85	286.116
DDB_G0276473	DDB_G0276473	NA	NAD-dependent epimerase/dehydratase family protein	Q86HU8	0.194982	0.252036	0.368739	0.297884	0.0132959	1.76468	13.2456	3.05275	15.8004	16.5436	6.68243	11.9328	15.4849	20.3864	2.0692	12.9117	16.7768	3.24532	12.7952	1.56037
DDB_G0283783	DDB_G0283783	NA	unknown	Q54QL3	1.31043	0.860017	0.807159	0.586229	0.0132959	37.4502	39.6491	46.0286	40.1742	41.0141	42.328	37.0842	43.9951	45.8147	41.763	36.7994	41.4573	48.7264	21.3825	37.432
DDB_G0277763	DDB_G0277763	NA	NA	Q86AW2	-0.109251	-0.323797	-0.410973	-0.653561	0.0133084	17.2484	18.3279	21.136	19.6629	18.5769	22.9072	16.3604	16.8031	17.1396	19.1975	17.5899	16.9549	19.217	19.706	19.9955
DDB_G0275399	DDB_G0275399	NA	Uncharacterized protein YMR259C	Q553Q9	-0.0186409	-0.12411	-0.576921	-0.650048	0.0133886	1.08512	2.78649	2.00896	4.39898	4.14565	2.85421	1.30195	1.92983	1.71997	5.08396	6.31062	2.38636	3.94294	5.45206	6.40847
DDB_G0280881	DDB_G0280881	NA	putative glutathione S-transferase	Q54UR0	1.41811	-2.49724	1.9231	1.76006	0.013417	725.85	814.023	904.367	759.818	810.904	876.163	804.297	751.301	696.981	715.616	666.633	640.957	540.83	624.189	633.198
DDB_G0268064	DDB_G0268064	NA	esterase/lipase/thioesterase domain-containing protein	Q55FK4	-0.157688	-0.292379	-0.517516	-0.721692	0.0134842	36.6252	35.0691	35.6357	30.1603	34.5626	35.6517	33.2256	31.1024	31.1305	23.9024	23.0622	23.8347	21.3102	27.7506	23.7835
DDB_G0292288	DDB_G0292288	NA	NA	Q54DG5	2.02662	2.05122	1.32508	0.569486	0.0135385	2.3891	1.76971	3.04413	2.24418	3.50613	2.0283	2.16212	1.53972	2.59063	4.82686	6.15227	7.40286	3.109	13.5478	9.77415
DDB_G0289393	psiH	veg106, rcdGG	PA14 domain-containing protein	Q94494	0.803173	0.61978	0.18128	-0.476409	0.0135577	1.96722	3.27535	1.9788	2.67125	3.40363	3.49194	7.63855	4.84695	6.96351	2.54761	2.13345	1.5175	3.50713	7.90669	5.77367
DDB_G0287937	bxdc2	NA	brix domain-containing protein	Q54JN0	0.170972	0.130742	-0.195165	-0.45608	0.0135577	108.683	80.1285	78.9476	88.4065	92.358	110.269	80.8112	114.774	107.068	83.3814	36.2992	52.5186	76.5855	4.14488	59.5993
DDB_G0267408	psmA3	veg108, rcdX, prtD, 20S proteasome subunit alpha-3, 20S proteasome subunit C8	proteasome subunit alpha type 3	Q27563	0.235195	0.237436	0.557732	0.474352	0.0135582	13.565	18.5702	16.4046	11.5638	12.8976	14.7602	10.9093	11.3577	9.45092	9.94749	9.69132	10.7077	5.66968	3.88906	3.65362
DDB_G0288635	DDB_G0288635	NA	transmembrane protein	Q54IN0	0.0557891	0.164482	-0.505399	-0.849748	0.0135687	105.197	130.857	109.606	113.433	105.255	100.058	115.687	102.014	105.484	125.544	95.8427	116.05	88.5114	117.264	120.06
DDB_G0274887	DDB_G0274887	NA	NA	Q869Q9	0.902615	1.94111	2.04429	2.3559	0.0138264	1537.5	1517.58	1341.33	1868.71	1633.18	1798.48	2286.85	2102.13	2142.98	2050.06	1955.68	2293.9	2204.73	2954.31	2322.23
DDB_G0270134	DDB_G0270134	NA	NA	Q55CB2	0.568055	0.619542	0.91194	0.737394	0.0139559	41.214	67.3183	82.4601	42.8847	50.1297	66.5268	39.8738	60.155	47.1174	52.7316	33.4447	42.2204	36.397	49.0398	50.5207
DDB_G0292664	DDB_G0292664	NA	calponin homology (CH) domain-containing protein DDB_G0292664	Q54CW1	-0.0104082	0.435525	0.690411	0.538742	0.0139703	2.1314	2.23358	2.26404	2.09834	6.8831	2.04571	7.64746	2.47342	8.80261	9.70631	3.11119	6.98037	2.72153	7.29458	7.08686
DDB_G0295697	rabif	NA	Mss4-like family protein, Rab guanyl-nucleotide exchange factor	B0G120	0.389346	0.650967	0.783249	0.644427	0.0140031	82.3012	88.3361	94.1913	74.3139	77.4193	78.2125	80.3246	84.3387	79.2291	67.9216	83.1019	73.3977	74.9916	67.8147	63.4862
DDB_G0277837	cxgE	cox7E, coxVIIe	cytochrome c oxidase subunit VIIe	P20609	0.0135521	0.419527	0.529895	0.523652	0.0140327	157.301	198.444	174.934	208.938	204.155	218.147	204.709	212.277	212.756	158.286	159.602	181.392	156.582	168.347	173.235
DDB_G0276383	DDB_G0276383	NA	putative guanylate cyclase	Q551R4	1.12491	1.34734	1.43664	1.69123	0.0142474	837.845	817.991	810.14	929.924	896.91	832.245	1069.08	859.795	921.909	784.125	769.483	869.585	457.901	654.454	638.705
DDB_G0280823	rps6	NA	40S ribosomal protein S6	Q54UU3	-0.0542149	-0.126567	-0.306528	-0.373602	0.014376	146.797	147.072	131.326	133.749	136.504	154.481	131.965	125.801	136.361	100.747	116.189	144.978	92.0472	136.264	132.784
DDB_G0267418	sahA	SAHH, S-adenosyl-L-homocysteine hydrolase, AdoHyc hydrolase	adenosylhomocysteinase	P10819	-0.0935534	-0.112364	-0.184965	-0.364342	0.014428	258.942	291.429	392.767	292.785	306.985	339.255	316.414	322.367	346.821	491.07	378.537	430.153	486.374	470.741	475.619
DDB_G0269770	fam63A	NA	DUF544 family protein	Q55D67	-0.33475	-0.196816	0.177785	0.196419	0.0144857	242.916	219.677	263.05	236.583	222.393	265.805	224.193	217.224	218.988	183.693	183.967	215.276	182.722	191.033	187.426
DDB_G0287973	DDB_G0287973	NA	NA	Q54JL5	0.0572154	-0.110491	-0.338108	-0.772672	0.0145214	4915.66	4213.36	3671	4165.24	3749.49	4368.74	3962.6	3034.99	3777.86	3325.99	4283.2	3845.97	3647.33	4568.74	3484.52
DDB_G0280181	DDB_G0280181	NA	ankyrin repeat-containing protein, RA domain-containing protein	Q54VR6	1.32196	-0.507071	4.01553	4.47154	0.0146073	389.785	446.053	346.675	566.283	462.657	558.206	385.862	471.383	519.2	362.655	566.17	459.962	675.145	79.977	561.281
DDB_G0290263	pho2a	PP2A, PP2Ac, protein phosphatase 2A subunit C	protein phosphatase 2A catalytic subunit A	Q9XZE5	0.0740245	-0.0190733	0.369875	0.455508	0.0147561	121.827	138.913	115.643	155.807	150.283	207.612	229.323	200.586	163.351	142.59	192.456	162.497	57.1302	152.778	125.537
DDB_G0285995	pdsA	PDE, pde1, pdeA, DdPDE1, extracellular cAMP phosphodiesterase	cAMP/cGMP phosphodiesterase A	P12019	0.01706	1.614	1.93768	0.75365	0.0147561	4.60126	3.09081	7.08248	7.3856	7.3402	9.58154	7.88445	4.17642	6.68511	3.61146	4.66724	5.53791	4.3839	6.18052	3.7896
DDB_G0274311	DDB_G0274311	NA	GRIM-19 domain-containing protein, NADH-ubiquinone oxidoreductase	Q86IZ2	-1.11358	0.593557	3.09358	2.88244	0.0147561	32.9026	24.2216	3.22051	32.2444	22.2904	24.8235	25.1494	34.5744	37.6556	48.9951	44.1017	34.0978	67.3212	12.7312	35.8958
DDB_G0277477	DDB_G0277477	NA	acyl-CoA oxidase	Q8MMS1	0.0559532	0.207132	-0.0939857	-0.494658	0.0147768	123.969	113.549	109.692	117.501	114.58	135.479	105.684	118.459	119.316	122.362	135.928	129.122	181.562	123.465	168.107
DDB_G0295807	DDB_G0295807	NA	short-chain dehydrogenase/reductase (SDR) family protein, glucose/ribitol dehydrogenase family protein	C7FZY1	1.02327	1.24261	1.17357	0.943908	0.0148501	41.302	50.9641	61.4623	59.4455	53.7669	64.901	43.0478	53.7226	56.462	47.7885	55.7427	50.8103	63.8692	44.7573	47.9412
DDB_G0289081	fatA	FARAT	fatty acid reductase / acyl transferase	Q54I12	0.102825	0.112285	-0.16469	-0.571747	0.0149089	262.766	269.846	240.989	264.473	262.514	269.669	269.828	250.968	275.046	286.404	260.5	312.417	266.539	268.671	315.626
DDB_G0280469	psrA	protein phosphatase 2A regulatory subunit, DB56, B56, serine/threonine-protein phosphatase 2A 56 kDa regulatory subunit	protein phosphatase 2A regulatory subunit psrA	Q54VB6	0.709841	1.21134	2.64116	2.30635	0.014966	6.58716	11.4552	9.05992	14.4286	8.28914	24.684	3.91528	3.97148	9.55015	9.10314	15.103	12.2039	21.7946	23.3344	13.0167
DDB_G0284203	kynu	NA	kynureninase, L-kynurenine hydrolase	Q54Q04	-0.13141	-0.209286	-0.275829	-0.414863	0.0149852	146.706	154.111	150.402	132.521	163.78	145.624	126.208	126.718	131.482	104.456	91.8972	129.551	87.3686	81.2405	127.782
DDB_G0267444	phg1A	phg1	TM9 protein A	Q55FP0	-0.0470247	-0.0269778	0.281893	0.464242	0.0152346	9.24524	8.34026	13.3129	2.17816	8.27892	6.04258	9.58234	11.8821	12.8098	8.4784	12.4343	16.7097	2.14588	19.3931	12.4302
DDB_G0269364	stlA	pks1, PKS, steely1, dipks1	polyketide synthase StlA	Q55E72	2.71698	2.48374	0.293426	1.03768	0.0154603	12.4459	12.3508	23.6682	8.79112	8.58227	16.7334	5.31059	3.60691	10.6121	10.0331	8.07992	6.95336	8.51564	4.32053	11.0215
DDB_G0292148	DDB_G0292148	arfGAP	Arf GTPase activating protein	Q54DK9	-0.156815	1.00022	1.33178	1.92621	0.0154645	403.866	386.801	366.65	343.277	373.295	356.561	338.924	329.523	382.442	360.025	335.555	339.032	367.508	382.509	341.614
DDB_G0290483	abcE1	NA	RNaseL inhibitor-like protein, ABC transporter-related protein, 4Fe-4S ferredoxin, iron-sulfur binding domain-containing protein	Q8T8P2	-0.125271	-0.203401	-0.366742	-0.375238	0.0155277	105.729	103.194	114.251	89.0807	98.861	130.791	105.898	103.583	111.117	102.619	120.603	111.882	101.051	96.0812	96.483
DDB_G0273563	dpp3-2	dpp3	dipeptidyl-peptidase III	Q557H1	-0.0613337	0.0428749	0.272655	0.23621	0.0155277	54.3183	43.2538	44.4945	57.2553	60.9142	50.5041	95.2677	68.795	40.6466	219.982	150.809	146.133	289.435	290.071	231.582
DDB_G0276953	hspG9	NA	heat shock protein Hsp20 domain-containing protein	Q86KF5	0.221573	3.65508	2.92357	2.56733	0.0155277	378.856	442.938	389.935	382.321	410.497	533.008	492.389	406.059	412.534	383.258	346.748	402.802	334.294	433.116	413.794
DDB_G0270018	DDB_G0270018	NA	NA	Q55CK8	-0.0805041	-0.14525	-0.433653	-0.566967	0.0155277	41.4275	38.8076	45.1371	38.6958	42.9814	30.0683	45.8794	34.902	44.0944	39.319	34.4683	45.8226	30.8773	39.6086	40.084
DDB_G0349377	DDB_G0349377	NA	NA	Q869L9	-0.123698	-0.112692	-0.590668	-0.451968	0.0158291	10.5754	10.1041	13.3258	11.3002	12.7176	10.2141	2.03922	11.7551	2.27703	2.46251	9.75258	8.89801	9.32976	3.07711	2.56375
DDB_G0289397	DDB_G0289397	NA	NA	Q54HK5	0.411619	0.388488	0.690991	0.725561	0.0158678	2540.74	2532.41	2366.92	2484.67	2573.29	2196.81	2103.77	2506.82	2417.57	2023.2	2061.68	1955.46	2074.27	1712.2	2039.9
DDB_G0281171	oxaB	NA	putative oxidase assembly protein	Q54UB7	-0.310548	-0.38114	-0.575919	-0.64873	0.0158678	336.041	308.201	235.483	284.745	293.579	322.679	324.793	273.654	262.737	276.643	284.737	274.077	257.661	266.736	253.728
DDB_G0272056	DDB_G0272056	NA	NOT2/NOT3/NOT5 family protein, putative CCR4-NOT complex subunit 3	Q55AA8	0.0199923	0.284602	0.858102	0.69621	0.0158679	885.289	929.46	901.027	813.275	830.647	763.169	685.747	769.75	762.967	632.429	673.031	700.478	691.608	550.874	710.109
DDB_G0279081	abpB	ABP34, p34, p30	actin binding protein B	P24005	0.209373	0.267082	0.454728	0.430268	0.0158679	2.88004	2.5107	4.43892	2.59494	6.9544	2.94662	3.90224	5.95679	5.42786	3.14105	6.6338	3.53012	5.30967	5.98942	4.60966
DDB_G0279061	rpl31	NA	S60 ribosomal protein L31	Q54XB5	0.34142	0.602383	0.956112	0.799973	0.015874	32.4024	29.0598	26.8801	2.95248	2.1062	24.4075	42.5528	32.1643	3.26749	41.3385	57.1102	2.11132	50.6168	23.783	35.8604
DDB_G0279373	snf5	NA	SNF5 related protein	Q54WV6	0.370901	0.721307	0.569831	0.660548	0.015874	28.9411	12.663	19.6026	15.0758	16.3995	17.3648	11.5153	12.4898	11.8022	11.3605	3.72381	11.2354	6.72009	4.3249	8.86768
DDB_G0281437	lysS	LysRS	lysine-tRNA ligase, lysyl-tRNA synthetase	Q54TY4	-0.0517469	-0.156701	-0.305571	-0.307537	0.0159209	16.1061	19.9628	20.7273	17.8296	16.871	23.2566	22.7783	21.6412	21.1092	22.7328	25.2877	20.2407	25.3552	21.9501	18.5067
DDB_G0291063	thoc2	NA	putative THO2 protein	Q54F78	0.124	1.01004	1.39387	0.613642	0.0159587	18.4411	10.123	10.5857	27.6252	21.1459	6.67888	18.2248	24.9	20.6806	7.04141	11.3568	6.41384	3.58584	8.04835	9.92636
DDB_G0269972	sas10	UTP3	U3 snoRNP protein, U3 small nucleolar ribonucleoprotein	Q55CP1	0.0521449	-0.19363	-0.330071	-0.62965	0.0160343	16.1559	18.5496	19.7855	14.0488	20.1454	15.5267	16.498	22.3537	17.662	19.0068	15.9764	21.9817	21.2244	27.8164	23.3638
DDB_G0285595	DDB_G0285595	NA	dihydroxybiphenyl dioxygenase domain-containing protein, glyoxalase/bleomycin resistance protein	Q54MZ6	-0.0321682	-0.129166	-0.282062	-0.367631	0.0161743	22.9909	19.8571	19.8455	16.12	17.1411	22.756	22.7058	20.6711	21.7537	6.53509	2.41085	10.0883	5.00591	2.84648	19.7389
DDB_G0270670	psaB	psA	puromycin-sensitive aminopeptidase-like protein, metallopeptidase	Q55CY7	-0.0238509	-0.0315715	0.233401	0.22465	0.0161743	15.2799	8.09922	3.83418	13.4704	13.16	16.0424	27.5246	28.0531	36.1153	7.97324	19.4077	35.3241	4.65021	31.3045	17.5942
DDB_G0295845	DDB_G0295845	NA	ribonuclease T2	C7FZY2	-0.663399	-1.43601	-2.17328	-1.70991	0.0162409	681.399	601.357	392.685	447.029	445.935	721.597	464.951	563.734	597.877	360.193	658.623	549.369	556.347	396.664	426.067
DDB_G0283847	DDB_G0283847	NA	cyclopropane fatty acid synthase, cyclopropane-fatty-acyl-phospholipid synthase	Q54QG2	0.239617	0.206998	-0.403557	-1.20536	0.01643	21.8738	19.8692	17.8718	20.617	15.5773	2.58738	20.095	20.1956	16.6993	22.2771	33.0724	21.2874	33.2292	33.4635	20.4748
DDB_G0284041	rcdII	veg158	PH domain-containing protein	Q54Q72	0.195213	0.336497	0.38979	0.524089	0.0165062	2.79573	2.17415	2.75613	11.959	7.97207	12.3321	11.3376	11.7047	14.7486	182.737	112.178	96.4013	265.402	145.264	194.566
DDB_G0284903	culC	NA	cullin C	Q54NZ5	0.138152	0.506545	0.627557	0.790685	0.0165133	2.10694	2.81731	3.3987	2.10473	0.714199	1.4926	3.11373	2.61079	3.05745	3.12904	2.75658	1.79639	2.60304	3.75014	2.33141
DDB_G0270024	mgp2	RacGAP, megap2, gacCC	RhoGAP domain-containing protein, Cdc15/Fes/CIP4 domain-containing protein, PCH family protein	Q55CK2	-0.316432	-0.438002	-0.556728	-1.16451	0.0165519	60.8356	44.6927	54.6495	56.0896	54.924	62.3778	62.7209	49.7428	69.0554	61.6137	67.0625	72.2639	79.0468	69.5742	73.8139
DDB_G0273737	cak1-2	cak1, DdCK1, CK1	casein kinase I	Q556Y4	0.106246	0.211653	0.41746	0.303957	0.0167131	2.43929	10.3633	11.3182	12.105	11.9058	8.0445	14.6461	14.7952	11.0562	2.64601	14.4928	17.8054	13.9032	9.06311	14.3083
DDB_G0289485	vacA	NA	vacuolin A, prohibitin domain-containing protein	O15706	0.365298	0.675619	0.103567	-0.106481	0.0167591	32.1929	43.1266	30.6454	16722.1	33.2918	31.2449	1.68887	38.459	21.3146	28.1424	32.2434	2.33822	2.05222	37.355	24.5259
DDB_G0276455	gpaG	Ga7, Galpha7, gpa7, guanine nucleotide-binding protein alpha-7 subunit	G-protein subunit alpha 7	P34045	-0.065853	-0.126018	-0.77877	-0.615652	0.0168453	3.51839	2.6597	2.52014	2.1569	2.54478	2.02647	1.92605	2.97991	2.65447	66.764	46.1898	46.6611	257.872	94.6555	152.483
DDB_G0278225	hbx7	NA	homeobox transcription factor Hbx7	Q54YI1	0.297424	-0.00378391	-0.379091	-0.8282	0.0168453	489.555	495.535	535.953	461.191	490.258	502.549	453.195	436.233	463.792	353.994	357.229	448.014	312.676	371.627	389.755
DDB_G0293064	DDB_G0293064	NA	NA	Q54CB8	0.0272248	-0.0895926	-0.443323	-0.696894	0.0168453	2669.44	2814.3	2541.82	2511.39	2578.17	2444.1	2857.07	2521.49	2308.65	2366.48	2581.16	2462.16	2321.37	2455.18	2379.44
DDB_G0277911	mfeB	NA	NA	Q54XZ0	0.1682	0.228151	0.0934344	-0.405129	0.0168467	74.1105	62.1277	65.822	67.6475	67.9104	61.8008	64.0068	58.7969	65.5972	64.2631	65.4263	64.882	60.9273	69.6801	58.3355
DDB_G0268192	DDB_G0268192	NA	AhpC/TSA family protein	Q55FA7	1.39691	4.04901	2.66641	1.69113	0.0168497	29.8187	25.7995	27.452	31.5079	28.2742	29.3929	28.125	29.2342	29.2927	26.389	15.7334	26.332	20.6074	25.1294	25.0988
DDB_G0269890	DDB_G0269890	NA	YjeF N-terminal domain-containing protein	Q55CV0	0.594054	0.624666	1.15622	1.0182	0.0168497	29.8112	26.5065	29.0832	25.3769	26.2418	29.0629	27.5532	20.6759	29.3463	27.0163	29.4607	30.114	28.7491	41.8461	26.3925
DDB_G0291858	vatM	V-ATPase subunit M	vacuolar proton ATPase 100-kDa subunit	Q54E04	0.101285	0.132694	-0.14965	-0.236549	0.0169212	37.1332	28.9839	33.4026	36.2839	34.0152	32.7899	29.0453	33.7149	32.3642	27.2331	30.1621	27.6277	27.5851	28.0405	28.9962
DDB_G0267470	dicB	NA	discoidin-inducing complex (DIC) protein	Q55GS3	1.982	2.60951	4.26443	2.99	0.0169212	1.4756	8.37909	2.76732	3.24025	9.23277	9.67136	9.99372	9.17043	2.35092	10.3901	8.56557	10.9636	1.71744	11.7071	8.7836
DDB_G0282835	srfB	NA	putative MADS-box transcription factor	Q54RY6	0.675265	0.726624	1.50291	0.51242	0.0169212	131.462	133.04	131.371	135.383	144.014	117.915	134.573	118.96	136.208	121.988	125.849	127.978	122.355	128	122.553
DDB_G0286723	ponC5	NA	putative actin binding protein, ponticulin-related protein	Q54LB9	0.0925912	-0.179956	1.37856	1.63782	0.0170627	70.9505	72.1003	63.3213	64.02	63.4721	69.5207	86.5447	65.1823	61.1622	86.3909	78.2798	83.2277	78.3261	101.477	82.4694
DDB_G0293066	DDB_G0293066	NA	transmembrane protein	Q54CB7	-0.926864	1.09589	-0.0728703	-0.470968	0.0171077	80.5002	76.0804	93.5705	79.3534	86.9735	78.47	91.2283	87.9002	85.5126	90.3122	80.6669	73.0671	69.6761	95.8794	75.8539
DDB_G0274871	hgsB	NA	hydroxymethylglutaryl-CoA synthase	Q86HL5	0.060959	0.291299	0.434656	-0.129406	0.017184	163.255	164.659	181.817	152.631	155.711	148.531	159.355	151.82	153.287	160.027	169.036	161.109	174.425	173.773	157.328
DDB_G0287147	gnl3	NA	guanine nucleotide binding protein 3	Q54KS4	0.155486	0.134185	-0.122317	-0.394096	0.0171894	224.83	225.949	206.986	261.689	238.975	214.179	248.574	241.657	229.607	234.81	234.009	226.873	228.592	261.801	224.732
DDB_G0268652	ippB	putative inositol-1,4-bisphosphate 1-phosphatase, inositol monophosphatase, 3'(2'),5'-bisphosphonucleoside 3'(2')-phosphohydrolase	inositol polyphosphate phosphatase B	Q55F34	-0.18801	-0.266723	-0.375727	-0.486082	0.0172293	50.9725	49.1559	39.2838	47.7362	50.1317	48.7271	61.6539	52.4557	46.6731	51.4673	59.5638	62.8918	50.9972	71.8611	57.1315
DDB_G0279925	mlkA	MLCK, MLCK-A, MLCKA	myosin light chain kinase A	P25323	0.116421	0.188026	0.390469	0.411681	0.0172489	2557.17	2546.59	2840.2	2535.81	2616.28	2882.45	2829.99	2575.24	2604.25	2955.3	2857.83	2594.78	2611.28	3099.68	2805.19
DDB_G0278003	DDB_G0278003	NA	unknown	Q54YY7	-0.440307	-0.196689	-1.63855	-1.22013	0.01732	0.759779	7.55624	12.5792	1.89835	9.49417	2.1148	9.34477	9.47945	28.0126	10.958	1.79772	9.84267	1.7838	9.91098	10.9007
DDB_G0292736	plc	pipA, DdPLC	phosphoinositide-specific phospholipase C	Q02158	0.666293	0.667893	0.227905	-0.682148	0.01732	300.543	272.962	335.674	272.869	252.17	404.929	307.886	261.707	291.185	286.416	289.323	278.542	264.834	276.47	251.503
DDB_G0292894	DDB_G0292894	NA	putative ornithine cyclodeaminase	Q54CJ8	0.18019	0.165647	0.820874	0.857197	0.0173586	13.5515	15.7828	21.2172	22.3204	18.8718	27.6483	26.8694	21.0228	22.0171	29.428	19.3884	25.1943	21.7398	23.4372	22.9163
DDB_G0273387	DDB_G0273387	NA	unknown	Q557E5	0.711492	-0.223932	1.80409	2.2479	0.0173586	25.5902	19.1385	24.1162	19.0584	10.9865	16.5695	12.7692	16.2509	12.1804	12.3982	14.3309	15.6406	2.55893	12.1622	10.3853
DDB_G0269588	DDB_G0269588	NA	Beta-ketoadipyl-CoA thiolase	Q55DN6	0.0763924	0.275837	-0.0803686	-0.565382	0.0177527	2719.68	3364.32	4037.2	3347.2	2960.01	4676.13	4583.11	3346.82	3020.05	4576.65	3318.8	3276.51	3563.75	4726.49	3436.96
DDB_G0287315	DDB_G0287315	NA	NA	Q54KJ2	-0.129779	-0.163153	-1.62338	-2.8411	0.0178706	58.6969	73.5276	62.471	55.2392	61.033	54.6918	56.9022	70.0817	71.9068	81.8925	60.4754	64.4575	48.8884	58.3995	90.9929
DDB_G0293784	psmB5	NA	proteasome subunit beta type 5, 20S proteasome subunit beta-5	Q54BC8	0.116153	0.175058	0.495454	0.46476	0.0178843	39.1509	36.1002	41.0531	45.1932	42.1196	41.2464	32.1753	37.3919	36.0954	12.8503	16.542	19.1432	6.67837	11.5466	14.7285
DDB_G0290153	DDB_G0290153	NA	major facilitator superfamily protein	Q54GH6	-0.545955	-0.267257	-0.842903	1.99436	0.0178893	14.4418	15.7958	18.8777	15.0297	15.6534	27.2248	14.5621	18.5277	15.3259	15.8157	20.869	16.2335	37.1012	14.0694	18.6878
DDB_G0281843	DDB_G0281843	NA	PAN-1 domain-containing protein	Q54TD6	0.851276	1.02508	0.619013	0.228214	0.0178893	415.995	414.318	388.458	410.941	408.879	425.293	439.595	376.306	423.118	405.112	357.007	433.084	325.674	458.218	418.436
DDB_G0291424	DDB_G0291424	NA	Transcription factor SKN7	Q54EN9	-0.0614509	0.45865	0.481161	1.64811	0.0178963	13.672	17.0517	2.82655	21.5566	20.6983	2.11116	22.7012	20.4047	22.1378	2.17763	29.6537	23.6343	25.3034	29.7792	20.8472
DDB_G0288055	DDB_G0288055	NA	K+ potassium transporter	Q54JK9	2.14808	2.98093	0.626633	0.307151	0.0179148	247.155	238.034	242.766	112.885	123.083	100.279	68.0996	73.1529	78.7735	29.3077	46.8203	53.9956	15.5184	45.6434	28.8821
DDB_G0289003	psmC4	TBP2, tbpB	26S protease regulatory subunit 6B, 26S proteasome subunit ATPase 4, HIV TAT binding-protein-related	P34123	0.106993	0.232103	0.536956	0.510852	0.0179837	56.9474	45.5726	54.9844	49.9873	57.8314	50.0597	61.4305	55.2854	64.6375	66.3248	63.3315	63.8743	66.176	70.0719	63.5074
DDB_G0292072	fdfT	NA	farnesyl-diphosphate farnesyltransferase, squalene synthase	Q54DR1	0.0490332	-0.0832767	-1.85836	-2.22796	0.0179837	80.1628	73.5179	83.055	78.1665	69.6592	74.23	71.4001	68.5506	67.846	55.1434	51.2457	62.0201	58.1878	62.1298	57.2461
DDB_G0286357	rcbA	NA	repC-binding protein A	Q54LV1	0.00279037	0.0976611	0.491054	0.597136	0.0180484	130.539	78.7092	54.1841	73.3491	79.0653	25.3436	29.3527	91.15	62.5326	29.0086	35.534	36.3411	18.932	19.295	33.9449
DDB_G0280529	cstf2	NA	RNA-binding region RNP-1 domain-containing protein, RNA recognition motif-containing protein RRM, cleavage stimulation factor 64 kDa subunit	Q54V94	0.351192	0.466216	0.141594	-0.600815	0.0181142	85.8201	81.4484	85.4144	75.3383	65.7389	61.7746	52.5452	53.3785	53.9514	22.4549	29.3918	33.5923	11.5947	36.178	24.9695
DDB_G0291175	DDB_G0291175	NA	NA	Q54F09	-0.0737003	-0.0907696	-0.331654	-0.34551	0.0183022	4.65971	3.1041	1.82232	4.8681	6.62165	20.5047	8.50746	20.1668	1.95298	17.0358	5.35414	8.41635	9.29758	10.2222	14.1639
DDB_G0276933	mcfX	NA	mitochondrial substrate carrier family protein X	Q86AV5	0.293637	0.426679	0.504991	0.60164	0.0183668	247.097	255.154	267.396	231.171	244.691	270.652	235.011	229.132	250.176	238.289	239.101	246.608	220.426	222.132	249.389
DDB_G0284091	tf2	TF2	DNA-binding protein TF2	Q54Q52	2.98913	1.58409	5.30277	5.38454	0.0184379	14.5016	15.9586	16.9766	2.19356	17.4031	16.0347	15.2881	17.0109	15.3314	13.0539	16.6773	16.2887	16.9238	19.7013	13.4498
DDB_G0280211	DDB_G0280211	NA	NA	Q54VP7	-0.274992	1.64469	2.18471	0.688946	0.0187168	13.2278	10.673	9.73104	11.7574	14.5579	10.756	10.8767	16.7872	12.8426	14.5881	9.35225	12.5022	7.89249	17.4674	14.7423
DDB_G0278747	DDB_G0278747	NA	NA	Q54XU0	-0.17507	-0.278702	-0.784781	-0.91746	0.0187404	1028.92	1039.51	1072.1	1139.34	1201.81	1710.75	1281.23	1354.3	1221.27	1425.86	1354.7	1457.47	1190.62	1556.37	1271.7
DDB_G0283411	gcdh	NA	glutaryl-CoA dehydrogenase	Q54R47	-0.263778	-0.471248	-0.534329	-0.466666	0.0187484	186.908	196.673	194.745	167.867	162.567	211.065	141.472	142.428	153.467	96.3859	101.701	115.228	79.1195	99.5844	96.3077
DDB_G0287889	DDB_G0287889	NA	NA	Q54JS9	-0.0382663	-0.217192	-0.227784	-0.364338	0.0187805	33.5334	26.0611	3.64205	34.5414	29.9419	38.9574	18.8779	31.4932	27.9115	2.09403	47.5311	30.7356	42.7076	31.9112	28.1378
DDB_G0268538	psmA5	20S proteasome subunit alpha-5	proteasome subunit alpha type 5	Q55G04	-0.132876	0.0974829	0.345537	0.32606	0.0188208	153.219	191.283	206.309	370.292	392.532	305.649	394.347	431.963	370.116	565.088	613.218	467.696	605.887	524.994	470.896
DDB_G0277399	piaA	DG1117, amiA, pia, rictor, Pianissimo, cytosolic regulator of adenylate cyclase	cytosolic regulator of adenylyl cyclase PiaA	O77203	3.80447	3.71166	2.12656	3.20127	0.0188661	1.54183	143.374	152.738	256.033	97.0153	828.812	296.326	265.571	17.7971	446.722	320.009	369.808	358.851	256.913	216.87
DDB_G0292002	ergic3	NA	endoplasmic reticulum-golgi intermediate compartment protein 3	Q54DW2	0.0471354	0.10333	0.355664	0.400113	0.019144	436.611	398.747	325.042	350.502	384.25	468.09	429.372	361.31	356.907	468.257	421.957	469.675	391.438	435.999	462.668
DDB_G0267490	ChLim	NA	LIM-type zinc finger-containing protein, calponin homology (CH) domain-containing protein	Q55GV9	0.641496	0.595034	1.30793	1.19731	0.0192992	13.4481	2.40736	7.09363	9.35076	14.5845	2.06207	14.5595	15.7309	15.4132	2.73584	3.00971	10.83	13.4385	4.92423	5.18747
DDB_G0272184	DDB_G0272184	NA	zinc-containing alcohol dehydrogenase (ADH)	Q75JW6	-0.0358398	0.203554	0.336619	0.392896	0.0195881	39.3869	42.1339	55.4428	48.8702	49.3057	43.5736	43.9754	53.6902	50.6023	53.2152	50.5291	51.7389	56.0771	56.6274	55.122
DDB_G0270990	DDB_G0270990	NA	putative acyl-CoA oxidase	Q55CT6	0.136291	0.49567	0.622961	0.470523	0.0195881	78.8117	93.7993	76.2654	49.9214	76.0572	73.1399	80.7011	74.4713	68.8062	69.5804	61.4169	71.3364	59.173	77.9493	83.7407
DDB_G0291402	DDB_G0291402	NA	Osteoclast-stimulating factor 1	Q54EQ2	0.282597	0.0864781	1.06928	1.06659	0.0198155	2806.69	3933.89	4274.27	3245.51	2945.45	2339.6	2409.53	3340.53	3289.89	2274.71	1850.7	2420.9	2265.82	1423.1	2765.86
DDB_G0286753	eIF5	NA	eukaryotic translation initiation factor 5	Q54LA1	-0.00594029	-0.101896	-0.254647	-0.46926	0.0198155	323.551	287.96	289.723	274.748	311.179	280.326	302.068	259.25	264.814	288.2	258.059	252.349	238.786	267.51	265.446
DDB_G0295765	mdn1	NA	type A von Willebrand factor (VWFA) domain-containing protein, putative AAA+ ATPase	Q869L3	0.0920585	0.0593414	-0.545621	-1.33047	0.0198155	103.769	102.883	85.2262	108.835	92.6928	108.171	116.745	97.0039	108.95	100.689	104.925	110.433	88.3828	131.494	100.029
DDB_G0283767	dct	NA	dynacortin	Q9NHF6	0.383571	0.185296	0.518904	0.507456	0.0198465	213.588	257.879	231.092	171.632	197.33	289.232	235.698	184.032	188.807	210.327	172.297	175.492	201.105	120.322	214.904
DDB_G0287775	ptcC	NA	pentatricopeptide repeat-containing protein C	Q54JV7	-0.983195	-1.00633	-2.04529	-2.68069	0.0198659	22.9259	35.1459	45.4693	21.183	27.3772	31.3042	23.1215	26.8811	30.571	25.5254	20.2803	19.4696	22.0149	15.7545	18.9419
DDB_G0284403	phf5a	sf3b14b	PHD finger-like domain-containing protein 5A, splicing factor 3B-associated 14 kDa protein	Q54PP4	1.31354	0.988341	0.96627	1.71405	0.0199178	11.4267	13.9516	18.3168	12.3469	6.33985	17.1014	10.5245	17.3841	16.4827	13.6398	2.5317	9.62991	14.2636	14.4324	7.33525
DDB_G0282233	ehd	EH domain-containing protein 1	putative regulator of phagosome maturation	Q54ST5	1.60673	1.96024	2.26614	2.2472	0.0199178	14.5462	1.79623	2.84189	2.24786	1.57972	28.896	14.8261	23.8503	23.2398	2.85432	11.9607	16.9823	23.1506	3.42016	17.6113
DDB_G0276803	prp19	NA	WD40 repeat-containing protein, putative RNA splicing factor, putative ubiquitin-protein ligase (E4), pre-mRNA processing factor 19	Q7KWK5	0.27072	0.292179	0.50856	0.522611	0.0199701	230.481	259.706	195.216	244.768	230.335	260.991	255.487	248.153	226.98	268.644	268.793	270.255	252.451	304.426	261.298
DDB_G0283419	gpaI	Galpha9, Ga9, gpa9	G-protein subunit alpha 9	Q54R41	0.025267	0.15257	-1.07824	-1.66569	0.019995	163.394	157.421	149.79	143.149	126.565	117.216	121.417	127.285	121.747	89.4168	97.0881	99.0856	79.537	103.933	82.6019
DDB_G0289585	DDB_G0289585	NA	filamin/ABP280 repeat-containing protein, leucine-rich repeat-containing protein (LRR)	Q54HA8	1.03958	1.11493	1.94443	2.54174	0.0200659	154.964	165.534	149.071	146.205	155.206	149.941	195.611	166.298	157.298	255.111	193.886	238.815	225.805	235.082	273.177
DDB_G0268020	bkdB	BCKDHB, 2-oxoisovalerate dehydrogenase subunit beta, mitochondrial	branched-chain alpha-keto acid dehydrogenase E1 beta chain	Q55FN7	-0.0159841	-0.129035	-0.370455	-0.442974	0.0200659	38.831	80.5545	80.4719	51.1395	54.4551	66.8824	57.2562	48.7884	59.5559	57.3271	37.1549	59.3525	29.0638	55.8639	65.3174
DDB_G0280465	DDB_G0280465	NA	3-hydroxyacyl-CoA dehydrogenase family protein	Q54VB8	-0.0550565	-0.163203	-0.435111	-0.408437	0.0200726	124.49	112.17	110.673	111.165	116.966	120.052	114.359	110.796	114.259	119.397	114.357	132.955	122.603	147.377	131.255
DDB_G0284809	isca2	NA	iron-sulfur cluster assembly 2 homolog	Q54P40	-0.124476	0.0128562	0.357508	0.274906	0.0202046	28.6434	13.7411	15.095	11.9738	10.8342	3.83605	2.3532	3.17459	12.6659	40.7517	8.62474	2.81772	3.06231	8.34521	2.10432
DDB_G0280243	DDB_G0280243	NA	ATP synthase mitochondrial F1 complex assembly factor 1	Q54VM9	-0.117807	-0.257764	-0.405625	-0.527814	0.0202046	140.122	126.453	91.8504	135.266	113.796	138.273	156.133	121.227	137.403	1.51412	111.987	124.134	121.914	172.297	110.844
DDB_G0278477	sarB	NA	ARF/SAR superfamily protein, GTP-binding protein Sar1B	Q54Y14	0.723597	1.03107	1.41708	1.44526	0.0202274	61.9751	52.3621	47.1488	50.5167	42.7194	46.3327	36.3912	32.3523	41.0609	36.0723	20.3781	33.1584	2.00291	39.4419	20.2511
DDB_G0287189	DDB_G0287189	NA	NA	Q54KT3	0.127197	0.576008	0.15769	0.434685	0.0203368	21.7423	21.6038	4.77333	22.8628	23.7099	28.4012	27.0554	23.6181	20.4027	20.5008	20.3516	12.7413	21.359	15.582	17.9032
DDB_G0276769	DDB_G0276769	NA	NA	Q7KWY5	0.16297	0.0265324	-0.820518	-1.76897	0.0203545	365.876	329.499	327.483	291.628	320.717	251.868	314.505	262.752	298.17	253.267	216.982	219.904	174.964	255.265	213.992
DDB_G0272781	pmmB	PMM	phosphomannomutase B	Q86B09	-0.759375	-0.5049	-1.04967	-1.17881	0.0204154	24.8126	22.7182	21.0227	20.23	32.7389	19.4603	30.636	21.4009	26.9565	62.2685	45.8032	48.0187	60.3138	63.1479	49.8695
DDB_G0275455	srp54	NA	signal recognition particle 54 kDa subunit	Q75K18	-0.0457425	0.0648808	0.330821	0.43386	0.020479	44.0264	46.7129	51.4348	33.4609	49.2591	32.2765	43.2462	39.6936	40.9671	54.9832	60.676	52.1034	74.423	55.5881	56.4651
DDB_G0290885	DDB_G0290885	NA	unknown	Q54FF8	0.113609	0.426523	0.579062	0.517985	0.0205504	49.988	44.7685	47.9029	49.049	49.0219	44.5847	44.4134	50.2308	50.4365	49.8839	53.2061	43.4412	54.4408	49.8269	46.1947
DDB_G0276137	xrn1	NA	5'-3' exoribonuclease	Q75JF5	0.114993	0.12717	0.394685	0.313252	0.0206345	72.048	84.9337	71.0077	83.4255	84.0412	71.0936	70.9929	71.3238	72.3672	28.1847	41.962	41.9611	20.256	40.0027	31.7782
DDB_G0280689	tgrB1	lagB1	Tiger protein B1	Q54V07	-0.135482	-0.110613	0.644779	0.590206	0.020664	110.159	133.992	114.831	138.294	129.858	123.927	106.234	110.839	108.3	108.724	105.607	96.5614	106.285	75.509	109.703
DDB_G0287243	DDB_G0287243	NA	mRNA-decapping enzyme 1B	Q54KM1	0.286307	0.369066	0.694039	0.662	0.0206967	272.796	288.778	290.094	331.745	284.869	303.677	278.311	294.659	319.839	247.829	232.826	281.502	221.01	228.815	259.192
DDB_G0280205	DDB_G0280205	NA	NA	Q54VQ0	0.199516	1.53346	1.0492	1.09223	0.0207732	2.22694	7.12938	9.6616	24.6518	18.3035	8.41562	24.568	16.8414	2.19822	17.3361	29.2459	21.9012	29.1765	3.859	22.8417
DDB_G0276241	atp5e	ATP15	ATP synthase epsilon chain, mitochondrial	Q75JK6	0.305292	0.370769	0.523462	0.674671	0.0208722	37.457	29.4715	28.5646	27.6992	39.4784	39.31	42.5316	43.5871	47.5111	52.5622	43.3994	49.5319	64.8629	48.95	54.5693
DDB_G0285467	DDB_G0285467	NA	putative amidohydrolase, metal-dependent hydrolase family protein	Q54N71	-0.138877	-0.242634	-0.258068	-0.386967	0.0209035	127.809	133.656	112.802	125.597	122.519	132.626	116.459	124.836	111.648	90.2652	109.87	103.47	57.6235	68.7899	65.3297
DDB_G0286961	rbrA	NA	ariadne-like ubiquitin ligase, C3HC4-type zinc finger-containing protein, IBR zinc finger-containing protein	Q6T486	-0.00186962	0.0273202	0.303944	0.395325	0.0211335	38.1339	40.2121	38.2239	39.8886	46.8164	62.7483	46.7535	40.5097	44.4108	56.0058	49.5181	54.2207	49.3067	60.4816	56.7073
DDB_G0272190	fam49	NA	FAM49 family protein	Q8T2H0	-0.0279347	0.101732	0.323754	0.270442	0.0212065	126.373	115.214	124.459	139.252	107.855	95.123	98.5453	91.2767	105.284	71.9259	69.7816	80.038	70.7583	78.3184	66.6734
DDB_G0286875	gatA	NA	glutamyl-tRNA(Gln) amidotransferase A subunit	Q54L63	1.02218	-0.151166	1.2324	1.47245	0.021256	8.33182	6.48627	2.51057	5.89753	2.47553	3.41644	8.27977	6.9833	10.0096	5.12815	3.38271	2.39384	1.8776	3.13156	1.92677
DDB_G0285063	DDB_G0285063	NA	putative E3 ubiquitin-protein ligase	C7G034	-0.212502	-0.0427287	0.352334	0.411635	0.021256	38.3335	36.8224	45.1993	48.8554	50.433	57.9991	51.645	53.5223	59.1933	41.379	45.5038	52.6682	34.5551	56.4809	41.3763
DDB_G0281793	DDB_G0281793	NA	NA	Q54TE4	0.206026	0.446839	0.767376	0.636254	0.021256	21.0291	21.0886	21.4022	22.5723	23.8967	23.5823	23.6169	19.4094	23.7781	23.2969	21.9164	21.231	16.1041	24.3491	21.4312
DDB_G0282803	rcl1	NA	RNA 3'-terminal phosphate cyclase family protein	Q54S38	-0.168056	-0.242232	-0.588424	-0.87526	0.021369	16.9474	51.2056	29.001	39.2092	42.1784	24.5094	36.3228	48.8356	14.5532	37.6121	49.345	32.5605	49.2525	50.2274	47.2338
DDB_G0281561	tipA	protein phosphatase 2C-related protein, winged helix repressor DNA-binding domain-containing protein	tipA protein	Q94489	0.0757117	0.115225	0.293889	0.42787	0.021369	44.7372	41.2248	44.8714	37.8751	43.2888	39.8525	49.549	38.8549	43.0102	50.8042	52.9897	62.821	48.4722	60.9728	52.6388
DDB_G0292456	apeh	NA	acylaminoacyl-peptidase, N-acylpeptide hydrolase, acylamino-acid-releasing enzyme	Q54D66	-0.102057	-0.00577438	0.187596	0.189789	0.0214204	433.938	410.682	383.306	343.155	329.562	498.979	378.283	418.84	441.762	344.383	340.271	415.416	345.236	203.463	381.444
DDB_G0291810	DDB_G0291810	NA	NA	Q54E45	0.160964	0.207117	-0.118765	-0.202091	0.0214204	31.9116	23.7038	28.5357	46.5066	46.8452	40.6249	38.6058	43.8313	53.9141	38.0336	41.5286	38.2888	34.5773	40.126	38.4951
DDB_G0290527	DDB_G0290527	NA	NA	Q54FY8	-0.0847606	1.97897	4.86353	5.42539	0.021422	27.225	23.2749	21.3814	43.013	26.7705	40.1428	43.9225	60.3308	64.0044	42.1503	65.1626	66.1425	51.4978	41.5421	48.7481
DDB_G0277987	gxcA	RacGEF, RacGEF1	Rac guanyl-nucleotide exchange factor A	Q54YZ6	0.166446	0.253478	0.71039	0.586958	0.0215635	24.0163	24	29.9587	22.6919	26.5237	34.5086	16.8237	25.8904	26.2447	20.6072	20.6711	14.5741	11.4975	7.41314	18.7976
DDB_G0278721	cprD	CP4	cysteine proteinase 4	P54639	0.183404	0.673242	-0.499392	-0.919349	0.0216766	3.18938	2.81447	3.375	2.46932	2.17092	3.99564	0.981543	2.45867	3.08828	116.003	84.4076	71.2768	196.057	125.531	139.18
DDB_G0295785	DDB_G0295785	NA	cyclin-related 2 family protein	C7G042	-0.230398	-0.252762	1.32169	1.26219	0.0217474	16.7501	13.7185	20.2168	23.1915	19.6934	19.9534	26.9289	20.3363	20.9276	32.2319	22.8569	26.7878	23.9954	28.4996	20.7269
DDB_G0291852	DDB_G0291852	NA	UPF0551 family protein	Q54E48	0.13469	-0.179919	-0.363256	-0.520723	0.0220884	105.933	92.4275	101.146	97.0142	89.4793	101.007	99.4609	87.5171	95.6046	94.9077	82.6045	93.5584	82.8874	100.61	90.2915
DDB_G0291097	vps33	NA	Sec1-like family protein	Q54F53	-0.26843	-0.261982	-0.50756	-0.863311	0.0224282	55.5539	50.2797	56.1597	60.2282	60.7906	57.4752	60.8653	58.3192	71.7059	50.7848	56.3145	63.892	25.5882	53.3784	45.2815
DDB_G0349279	DDB_G0349279	NA	NA	Q55GI0	0.0104364	0.22185	0.513977	0.319939	0.0227084	24.8765	21.785	47.2892	1.50125	6.60999	2.35887	2.48698	1.87552	3.46147	1.5849	3.23517	2.67219	2.27402	1.90212	2.82897
DDB_G0272754	gsr	GR	glutathione reductase, glutathione-disulfide reductase	Q8T137	-0.0933389	0.0123401	0.272294	0.275856	0.0227529	10.7251	9.78826	9.01531	8.97293	12.2619	25.7284	19.0846	10.943	9.07465	20.7018	16.0084	14.9263	11.2374	19.5729	12.1651
DDB_G0283805	adkA	ADK	adenylate kinase	Q54QJ9	-0.0301547	-0.129318	-0.30124	-0.342925	0.0227529	890.08	861.403	1054.84	942.441	1012.63	926.88	820.208	970.603	1110.96	950.863	1184.98	1079.01	984.6	922.845	1023.71
DDB_G0270836	fbp	FBPase	D-fructose-1,6-bisphosphate 1-phosphohydrolase, fructose-1,6-bisphosphatase	Q6RYT0	0.0904578	0.335219	0.477165	0.508454	0.0227529	2.00737	1.86384	21.0599	15.7151	20.5399	17.1589	13.0772	14.3711	23.3002	18.5047	15.307	15.8992	2.06242	20.7287	18.622
DDB_G0276861	DDB_G0276861	NA	armadillo-like helical domain-containing protein	Q76NW7	-0.115545	-0.25711	-0.35694	-0.451564	0.0227529	16.0892	18.1869	21.3665	15.9115	17.773	4.69191	8.30202	20.4609	19.745	2.34531	2.38507	3.08916	1.84616	3.87184	1.42822
DDB_G0278013	DDB_G0278013	NA	unknown	Q54YY2	0.285576	-0.373902	-2.23863	-2.43545	0.0231722	307.371	308.709	319.872	281.916	320.378	336.427	319.688	281.288	269.365	294.926	259.968	285.602	181.208	263.664	262.947
DDB_G0277971	vatG	V-ATPase subunit G	vacuolar ATPase subunit G	Q54Z13	-0.0976082	-0.148528	-0.536353	-0.620297	0.0232059	1.98075	10.6915	2.3787	3.3661	10.4384	10.2434	10.8917	12.7119	10.2354	9.17692	10.8955	8.44417	10.2802	2.29177	8.96805
DDB_G0267734	DDB_G0267734	NA	putative SAM dependent methyltransferase	Q55GC0	-0.032706	-0.142353	-0.28662	-0.381889	0.0232059	23.829	22.8185	19.0066	22.7811	24.7681	32.1432	33.6126	27.749	29.206	28.307	29.826	35.4028	17.8797	33.9461	25.622
DDB_G0278169	DDB_G0278169	NA	NA	Q54YM4	0.0739549	-0.197904	-0.507098	-1.67983	0.0232059	16.9172	17.6513	20.7676	18.7979	15.6576	18.1341	22.9814	24.9169	2.81052	1.78302	1.75015	22.5467	1.64241	14.8352	15.5479
DDB_G0288011	DDB_G0288011	NA	methyltransferase type 11 domain-containing protein	Q54JJ5	-0.154541	-0.215797	-0.27382	-0.452609	0.0232168	85.6676	103.926	85.3589	153.318	83.536	134.139	35.4622	144.015	35.2073	298.274	103.522	165.769	382.955	133.631	111.443
DDB_G0277025	DDB_G0277025	NA	Uncharacterized protein yedJ	Q86JB3	-0.0606998	0.731768	2.75042	0.768034	0.0232168	30.882	27.0887	23.8983	26.4862	29.5304	30.7773	31.3906	27.4158	24.3338	23.4306	27.6692	23.3814	24.7077	33.3453	26.3162
DDB_G0271968	DDB_G0271968	NA	L-type lectin domain-containing protein, mannose-binding lectin	Q8T2J5	0.0838695	0.0802768	0.249224	0.418143	0.0232569	134.836	120.53	136.867	127.701	135.722	135.804	153.522	127.674	125.889	174.106	146.906	151.5	152.862	161.057	161.884
DDB_G0293526	racC	NA	Rho GTPase RacC	P34149	-0.119337	-0.582375	-0.492791	-0.540237	0.023442	53.2126	48.2515	53.3598	64.6752	64.74	55.9881	64.8301	84.1774	89.08	53.5562	56.5563	74.2865	40.9311	68.0655	53.6489
DDB_G0269106	cahA	canA, rcdH	carbonic anhydrase	Q55BU2	-0.21264	-0.152974	-0.297943	-0.446212	0.0234741	2.43046	7.41842	3.88015	2.99639	9.50912	7.11857	7.89333	7.9876	11.086	8.46009	6.54337	6.67238	11.2641	1.94019	7.24662
DDB_G0280251	DDB_G0280251	ribonuclease PH family	putative exosome complex exonuclease	Q54VM4	0.228906	0.331993	-1.06746	-1.02426	0.0236011	3426.76	3120.46	3021.3	2637.41	2854.31	3347.71	2960.1	2740.8	2627.14	3350.06	2789.67	3415.41	2374.73	3019.12	2646.06
DDB_G0288217	mms19	NA	putative DNA repair and transcription protein	Q54J88	-0.299498	-0.304995	-0.999869	-0.686722	0.0237361	4.71207	3.31094	4.70623	2.92073	5.76376	1.68062	2.18703	2.48143	7.4335	2.45013	1.81787	2.16492	2.99959	9.91901	2.01133
DDB_G0278535	DDB_G0278535	NA	ankyrin repeat-containing protein, SAM domain-containing protein, protein kinase, TKL group, tyrosine kinase-like protein, ARK family protein kinase	Q54XX5	-0.171778	-0.136304	0.16111	0.0728451	0.0240274	215.251	235.618	242.971	218.529	223.629	276.869	244.234	255.843	248.486	344.353	268.249	324.58	355.672	257.417	353.538
DDB_G0269716	DDB_G0269716	NA	NA	Q55DB1	-1.77967	-1.65939	-3.5268	-3.65032	0.0243803	108.497	110.196	118.597	105.676	116.071	113.068	101.979	107.899	97.9336	112.729	99.8557	100.565	99.9784	119.26	101.989
DDB_G0279191	vacB	NA	vacuolin B, prohibitin domain-containing protein	Q54WZ2	0.481694	1.0341	0.63759	0.759254	0.024443	255.437	279.383	266.17	289.837	312.647	353.617	395.854	331.974	327.604	500.898	406.519	446.921	477.289	448.942	507.611
DDB_G0269252	gefE	RasGEFE, RasGEF	Ras guanine nucleotide exchange factor E	Q8IS18	-0.212298	0.110044	-0.295133	1.46215	0.0244635	1057.64	1019.92	872.248	1038.67	908.202	1065.16	1095.03	917.042	1026.22	811.805	786.187	992.782	559.056	783.954	879.744
DDB_G0269140	gapA	iqgB, RasGAP, GAPA, DdIQGAP2, IQGAP-related protein	RasGTPase-activating protein GapA	O00899	0.0494465	0.160614	0.304613	0.349266	0.0247433	11.1847	12.1359	23.9744	15.7887	18.2199	15.4982	14.9674	17.2002	17.4442	13.3018	14.7014	16.5079	18.1362	17.445	14.5061
DDB_G0277267	ube2n	NA	putative ubiquitin-conjugating enzyme E2	Q86K32	0.153704	0.200278	0.417976	0.396063	0.0248084	97.3233	191.41	107.031	108.143	85.2864	104.46	65.1806	42.4175	111.312	62.215	77.5903	45.8161	59.7543	95.08	108.714
DDB_G0289329	dmtA	omt8	des-methyl-DIF-1 methyltransferase, O-methyltransferase family 2 protein	Q8T638	-0.186888	0.00551696	0.664872	2.15012	0.0250354	2.60269	2.21011	10.9461	2.03033	2.9484	3.57151	4.93272	2.42677	3.80496	31.3392	23.712	20.5637	34.0616	27.3554	27.1168
DDB_G0269218	lyrm7	NA	LYR motif-containing protein 7	Q9GPS1	-0.473997	-0.535166	-0.374655	-2.37926	0.0251726	3.06157	1.90752	2.7781	1.67239	3.24728	1.82768	2.0142	2.30132	2.10034	7.59587	6.66292	2.35639	18.5652	7.9266	11.7817
DDB_G0284881	DDB_G0284881	NA	NA	Q54P12	0.0759814	0.216442	0.396357	0.484573	0.0251726	28.3068	29.1711	33.0043	32.8645	34.5885	25.8076	35.1758	35.2053	39.2081	27.0805	29.2204	28.1336	12.9628	33.1686	20.758
DDB_G0271294	DDB_G0271294	NA	NA	Q55BE4	0.57547	0.577589	0.671035	0.612019	0.0251998	3.11435	2.04125	2.35671	2.09489	2.39973	1.99524	2.73973	2.9474	2.838	10.4488	6.9398	4.32332	11.2575	12.6991	8.71602
DDB_G0278525	plaA	pla2	phospholipase A2	Q54XY1	0.0599911	-0.344096	-1.67684	-2.88377	0.0252553	50.3479	40.4268	32.3025	37.4578	41.7621	36.5623	21.3687	31.6599	36.5721	43.5089	39.4479	40.7959	38.1738	48.379	34.2768
DDB_G0275209	cnrD	NA	ubiquitin system component Cue domain containing protein, putative cell number regulator	Q554F5	1.02986	3.98947	3.30997	2.01153	0.0252926	883.652	808.47	837.359	764.113	815.644	902.1	912.71	767.14	769.81	977.499	996.061	983.5	1014.07	899.093	954.828
DDB_G0286399	tsfm	EF-Ts	elongation factor Ts	Q54LV3	-0.012637	-0.11956	-0.302281	-0.395774	0.0252962	3.50106	1.94548	2.10451	1.45683	2.67471	2.86233	3.89699	2.31507	1.67528	2.37378	2.73273	3.25547	2.01877	3.32123	3.48455
DDB_G0275385	DDB_G0275385	NA	putative prolyl 4-hydroxylase alpha subunit	Q553P3	0.932516	1.68217	3.0348	2.86144	0.0252962	60.2098	55.3588	61.7964	61.4905	57.9013	69.1344	70.4851	60.548	60.0536	62.7512	55.2499	61.8212	73.1311	61.3934	64.6975
DDB_G0269226	cas1	NA	cycloartenol synthase	Q55D85	0.121809	0.25611	0.0661758	-0.523248	0.0253929	4443.44	3972.46	4178.96	3961.77	4194.21	4018.81	4080.83	4358.24	4079.8	3724.85	3994.6	3611.42	3581.5	4267.26	3583.84
DDB_G0275885	DDB_G0275885	NA	MKI67 FHA domain-interacting nucleolar phosphoprotein	Q86H55	0.210296	0.171458	-0.249055	-0.521384	0.0253929	3.75559	23.6497	40.0424	31.7663	26.7441	23.3373	29.9563	25.3837	25.6848	35.6426	18.5684	27.7702	2.53912	27.7618	20.5742
DDB_G0281549	coxA	COX15	cytochrome c oxidase assembly protein	O76740	-0.262167	-0.219106	-0.841275	-0.39824	0.0254668	683.502	592.442	680.574	659.455	641.819	619.977	996.826	730.44	649.471	1003.04	800.521	823.667	841.049	1054.79	811.299
DDB_G0271630	sac1	NA	putative phosphoinositide phosphatase	Q55AW9	-0.124241	-0.161556	-0.35936	-0.462557	0.0254668	135.722	129.277	123.228	122.528	123.963	110.785	115.373	105.59	111.891	103.932	105.415	108.062	93.8138	114.599	90.0845
DDB_G0280801	DDB_G0280801	NA	NA	Q54UV0	0.000769174	-0.147462	-0.347446	-0.36315	0.0257164	121.707	111.634	120.346	124.231	130.497	118.52	132.814	131.944	131.792	149.659	160.187	141.82	159.892	104.562	149.329
DDB_G0290213	vps45	NA	Sec1-like family protein	Q54GE3	0.0881945	0.0777934	-0.175454	-0.250815	0.0258179	228.52	219.79	207.057	248.933	209.096	223.249	239.227	224.691	233.467	184.941	211.262	221.167	192.635	244.077	207.678
DDB_G0291281	DDB_G0291281	NA	NA	Q54EX7	0.275336	0.648728	0.768186	0.607765	0.0260387	22.5575	22.7476	21.8641	21.2725	23.2845	20.9887	22.1922	21.7469	22.4343	23.9781	22.185	24.7806	20.6821	21.617	22.5543
DDB_G0291293	rabU	NA	Rab GTPase	Q54EW9	-2.24257	0.321922	-3.58273	-2.2607	0.0261056	228.765	229.324	222.266	222.729	234.507	225.041	238.601	210.817	243.186	252.964	254.305	255.372	259.93	283.514	253.469
DDB_G0284947	ucr	uqcrfs1	ubiquinol-cytochrome-c reductase subunit, Rieske iron-sulfur protein	Q54NW9	-0.117492	-0.142477	-0.521637	-0.449779	0.0262661	3448.22	3247.08	2939.01	2905.18	3277.46	2596.62	2929.74	2883.18	3002.73	2555.93	2882.27	2452.73	2953.8	3072.48	2620.08
DDB_G0270482	gfm1	NA	mitochondrial translation elongation factor G	Q55E94	0.0674719	-0.108652	-0.303612	-0.402982	0.0263166	67.9723	68.462	77.0383	64.2384	66.9104	67.4106	56.1734	67.4781	63.3551	57.2633	68.8982	58.9305	70.689	73.2354	62.2603
DDB_G0271894	DDB_G0271894	NA	NA	Q86I87	-0.187032	-0.279415	-2.37495	-2.38742	0.0263166	110.718	105.775	101.374	117.299	120.743	128.667	129.874	128.032	140.029	127.062	146.107	139.764	175.906	144.44	147.479
DDB_G0282075	xpnpep3	APP3	peptidase M24 family protein, Xaa-Pro aminopeptidase 3	Q54T46	-0.0631501	-0.373101	-0.544057	-0.606267	0.0263718	1.7112	2.4507	3.67025	2.27027	2.51616	2.31455	2.97647	2.35706	2.89938	2.48348	2.24308	2.15323	2.16114	2.99851	2.65094
DDB_G0274331	DDB_G0274331	NA	vacuolar ATP synthase subunit D	Q86A77	0.048466	0.0154408	-0.148304	-0.334122	0.0264633	31.5451	30.74	27.2789	36.5805	35.6409	18.4035	26.187	29.7893	31.7994	23.5422	20.099	23.9045	22.3663	29.8893	20.3854
DDB_G0281243	DDB_G0281243	NA	NA	Q54U70	0.0932852	0.174356	0.525215	0.625481	0.0268001	131.057	153.9	148.71	155.475	149.181	154.488	168.793	156.113	157.978	206.612	227.232	201.424	255.373	201.807	219.506
DDB_G0279195	adprt1B	PARP3, pARTd	poly [ADP-ribose] polymerase 1B	Q54X55	-0.16829	-0.330577	-0.478975	-0.706887	0.0268001	98.1457	98.8023	117.189	120.96	118.686	145.457	164.206	166.731	145.365	215.505	153.96	173.474	159.918	167.857	162.085
DDB_G0270116	DDB_G0270116	NA	NA	Q55CC8	0.528185	0.595231	0.854901	0.861569	0.0268001	29.6215	27.621	25.7009	31.9505	28.6712	24.9486	32.4722	27.1867	28.9497	27.1284	22.4839	30.3857	26.857	35.8975	29.2645
DDB_G0286359	svkA	Hrk-svk	severin kinase	O61122	0.131923	0.122616	0.323434	0.326476	0.0268001	48.0142	50.7749	45.7132	48.7032	50.5526	49.2107	51.7885	53.3324	60.2853	45.1351	56.7899	59.1436	45.7793	60.2316	59.2622
DDB_G0278103	DDB_G0278103	NA	NA	Q54YS8	0.751324	0.829093	0.445158	0.52748	0.0268389	99.1857	106.768	113.361	94.6221	123.987	83.9617	59.6853	101.772	107.433	59.1002	75.1042	70.3624	68.4315	84.965	67.8891
DDB_G0267292	DDB_G0267292_RTE	NA	DIRS1 ORF1	Q55H11	3.10347	2.99498	0.853602	2.88672	0.0268722	343.591	311.264	321.048	289.254	317.007	313.139	300.496	281.029	292.427	312.959	300.594	283.25	313.123	311.786	292.041
DDB_G0291057	DDB_G0291057	NA	NA	Q54FA9	0.0802564	-0.124285	-0.50929	-0.474025	0.0268722	43.6886	39.5386	46.2699	45.172	44.7092	47.0763	35.851	40.289	36.7576	43.954	44.0796	46.9077	41.5264	50.6539	48.0701
DDB_G0292836	DDB_G0292836	spp1	peptidase A22B family protein	Q54CN9	-0.0828782	-0.032898	0.287722	0.292905	0.0268879	172.187	173.261	211.203	205.307	186.047	266.547	208.309	196.372	184.435	177.171	157.445	196.226	176.839	194.292	157.14
DDB_G0270102	mkcF	NA	putative protein serine/threonine kinase, STE20 family protein kinase, SH3 domain-containing protein, protein kinase, STE group, MKC subfamily protein kinase	Q55CE0	0.192591	0.408269	0.680681	0.709789	0.026906	240.429	231.455	260.514	232.941	251.229	241.267	206.006	186.21	228.902	188.08	194.085	238.939	171.913	198.464	203.256
DDB_G0286429	mcu	DdMCU	mitochondrial calcium uniporter	Q54LT0	0.245471	0.265793	-0.0705145	-0.114644	0.0269291	40.8123	40.8142	44.0848	44.0523	35.8344	35.4337	34.1293	34.3406	39.5641	32.9155	41.4073	35.0418	34.9221	32.1	33.1931
DDB_G0289429	lmnB	NE81	lamin-like protein	Q54HI5	0.22902	0.356483	0.291049	0.324045	0.0272044	215.841	209.71	211.001	190.721	206.184	191.136	199.991	175.757	190.602	218.344	214.041	209.69	184.9	227.084	221.081
DDB_G0279009	gacP	RacGAP	RhoGAP domain-containing protein	Q54XE8	0.242871	0.191238	-0.356594	-0.812501	0.0272044	126.018	136.313	132.522	115.966	136.613	133.463	125.166	111.452	114.325	121.001	99.9158	114.619	96.8327	113.154	113.773
DDB_G0270784	psmC1	DdTBPalpha	26S proteasome ATPase 1 subunit, 26S protease regulatory subunit 4, TAT binding protein alpha	Q55BV5	-0.0194029	0.0787809	0.500725	0.50571	0.0272454	237.43	222.302	160.796	211.073	214.382	187.379	214.289	176.053	145.77	171.651	169.257	149.468	117.226	150.388	122.541
DDB_G0272931	timm9	NA	mitochondrial import inner membrane translocase subunit 9	Q559H1	0.0157873	-0.179706	-0.381121	-0.42139	0.0272842	278.276	291.331	276.034	274.264	275.885	284.118	242.373	256.238	268.26	211.846	230.313	238.219	197.416	244.575	241.108
DDB_G0287017	DDB_G0287017	NA	haloacid dehalogenase-like hydrolase, HAD-like hydrolase	Q54KY9	-0.0637019	0.1515	0.434111	0.513546	0.027699	8.86241	10.3942	10.2853	9.45096	8.57579	6.60348	7.70107	9.81897	8.4571	2.35216	3.34413	5.18808	5.55955	6.40894	6.5631
DDB_G0269160	nxnA	ANN7, DdANN7, synexin, quit3, annexin C1	annexin VII	P24639	0.135179	0.337522	0.250676	0.164939	0.0277699	21.7287	18.2594	17.9755	15.2714	17.5231	12.6296	19.4111	15.5792	16.2409	19.3056	17.2492	15.1098	16.3079	20.8416	17.0613
DDB_G0268154	DDB_G0268154	NA	NA	Q55FE4	0.434279	1.73675	2.8863	2.71554	0.0277735	20.7946	23.2318	22.8816	19.9522	23.1644	20.6092	11.1504	13.9943	15.4404	1.53063	1.86023	2.13197	2.3804	3.69815	2.66446
DDB_G0289211	DDB_G0289211	NA	unknown	Q54HU9	1.36957	0.10821	2.16189	1.35544	0.0277953	15.0219	17.4633	17.0172	12.7575	14.0272	16.3177	12.8765	10.3837	13.618	11.3999	11.6721	8.27126	1.98047	7.67568	5.55797
DDB_G0274811	argB	NA	N-acetylglutamate kinase	Q555V8	0.12573	-0.28135	-0.498522	-0.489155	0.0279523	6.15073	9.68389	2.92962	19.7158	10.672	5.24318	10.3551	5.90981	14.3236	9.4837	9.62098	7.95637	7.56587	6.91912	10.7393
DDB_G0281729	DDB_G0281729	NA	NA	Q54TI4	-0.487686	-1.51648	-1.96437	-1.99943	0.0279523	551.498	496.888	463.651	477.458	496.252	355.714	484.903	440.954	436.312	404.439	418.594	381.946	383.262	450.763	371.576
DDB_G0283621	cutA	NA	fatty acid elongase 3-ketoacyl-CoA synthase, long chain fatty acid elongase	Q6TMJ4	0.10861	-0.0255221	-0.318024	-0.390215	0.0280853	23.816	20.2782	15.195	16.4507	19.9626	2.26615	2.60999	12.9151	11.137	2.21596	15.6576	1.23952	1.56941	2.6735	2.28422
DDB_G0276503	DDB_G0276503	NA	phosphatidylserine decarboxylase	C7FZZ8	-0.0614128	-0.141488	-0.347902	-0.424654	0.0281962	159.138	142.564	123.397	147.888	137.303	144.05	152.82	135.757	159.089	129.889	153.872	150.46	128.153	181.56	135.557
DDB_G0268620	pkbA	Akt, PKB, pkfC, DK1, AktPKB	AKT/PKB protein kinase PkbA	P54644	0.0270539	0.0219421	-1.6034	-2.56775	0.0282303	600	539.563	618.899	554.766	516.164	557.256	478.207	493.376	524.645	405.818	459.348	487.276	386.791	393.201	413.705
DDB_G0273597	DDB_G0273597	NA	unknown	Q557F3	-0.0741274	-0.167474	-0.461282	-0.503562	0.0282931	3.87775	2.46379	5.80208	2.32946	6.4561	2.3182	2.62195	7.43888	11.413	9.61841	12.957	13.4732	2.73347	16.219	10.392
DDB_G0281293	ddiA	ddi	ribonuclease T2	Q7M438	-0.376837	-0.355509	-1.1411	-1.97789	0.0283691	1153.34	1144.93	1137.51	1175.96	1183.98	1183.95	1279.17	1137.96	1126.77	1106.57	983.056	1096.17	1000.61	1166.2	1057.84
DDB_G0290963	kif1	kif1A, Unc104, kinesin-related protein 1	kinesin-3	Q9NGQ2	0.278827	0.427957	-0.518392	-0.340431	0.0283789	7.73271	16.9318	10.8573	17.8233	15.7277	2.59023	2.97961	13.5499	1.95663	13.9589	15.5792	11.2383	17.0526	3.34991	13.3393
DDB_G0278925	DDB_G0278925	NA	NA	Q54XH7	-0.00908701	-0.106127	-0.475984	-0.76502	0.0283789	3.08747	2.61373	3.29364	2.88466	2.03133	2.27603	2.26391	2.88594	2.80079	23.4422	13.7038	6.86284	52.5252	27.7264	29.9473
DDB_G0281091	DDB_G0281091	NA	leucine-rich repeat-containing protein	Q54UG6	-1.20683	-0.558972	0.0343227	0.880381	0.0283789	242.336	281.822	275.252	267.628	281.478	306.051	340.229	294.899	305.413	411.272	405.948	398.902	410.588	383.582	362.791
DDB_G0275499	omt5	NA	O-methyltransferase family 3 protein	Q86IC9	0.0513462	0.181888	0.305215	0.468347	0.0283789	186.589	170.809	177.702	184.138	177.295	167.211	176.91	201.427	207.188	163.439	181.432	169.935	137.522	200.926	158.835
DDB_G0284681	DDB_G0284681	nonspecific lipid-transfer protein	sterol carrier protein	Q54PA2	0.09028	0.196986	0.127988	-0.160464	0.0286138	84.8194	83.5781	61.2262	69.1562	91.1724	2.34058	2.81887	82.9083	94.0307	2.48825	93.7604	1.96748	41.6717	95.7133	93.0937
DDB_G0269168	vps26	veg152, rcdQ, pepA, PEP8	vacuolar protein sorting-associated protein 26	Q55CA0	-0.0549539	-0.0505746	-0.26042	-0.339667	0.0286617	340.062	356.051	393.926	361.008	374.124	365.559	376.155	380.162	362.996	452.914	372.819	412.723	402.839	343.764	452.401
DDB_G0291247	mfeA	mfe1	Peroxisomal multifunctional enzyme type 2	Q9NKW1	0.250894	0.477333	0.432734	0.146449	0.0286617	223.946	214.327	218.3	175.999	178.573	165.478	196.518	176.381	192.259	202.098	215.248	213.96	168.877	232.797	193.202
DDB_G0288697	DDB_G0288697	NA	NA	Q54IK3	0.678885	0.998695	1.03015	0.840229	0.028859	3.00592	7.8362	6.53814	1.65961	2.27324	59.0531	13.4918	8.70749	2.84964	307.094	253.367	173.305	508.333	321.52	350.014
DDB_G0293192	DG1098	NA	armadillo-like helical domain-containing protein	Q54C50	-1.97127	-0.957005	-2.99437	-3.74548	0.0288988	2.21824	2.5048	7.50354	2.67891	3.64166	8.62727	30.7343	29.8456	21.3583	423.92	270.638	238.888	683.517	316.844	518.896
DDB_G0277951	DDB_G0277951	NA	UPF0424 family protein	Q54Z24	-0.0682002	-0.00799516	0.890568	0.749524	0.0288988	3.12932	2.57016	2.33969	1.84007	2.68146	2.1173	2.09758	3.23869	2.58166	257.215	204.985	135.056	477.163	260.862	243.269
DDB_G0271336	DDB_G0271336	NA	NA	Q55BH4	-0.0262212	-0.347665	-0.507218	-0.599378	0.0291343	3.46655	2.23411	4.12232	3.00871	2.81396	2.91756	1.85543	2.60109	1.851	133.414	87.3986	65.3789	179.902	130.974	96.0462
DDB_G0292686	dus3l	NA	CCCH-type zinc finger-containing protein, tRNA-dihydrouridine synthase 3-like protein	Q54CU9	1.69644	1.53209	1.53189	1.53248	0.0291372	21.8554	33.51	16.5031	36.1397	21.8668	24.2548	23.7806	23.2996	23.856	23.3104	18.065	19.6519	23.236	17.7666	22.2188
DDB_G0290397	fthS	FTHFS	formate-dihydrofolate ligase, formyltetrahydrofolate synthetase	Q54G53	-0.0173065	-0.030036	-0.254572	-0.431933	0.0291372	34.0925	28.9253	35.6623	26.7951	29.8435	40.754	36.0384	33.785	31.6325	45.9581	44.1897	40.8225	42.8391	41.221	44.183
DDB_G0270156	DDB_G0270156	NA	RNA-binding protein 28	Q55C97	0.527885	0.412476	0.235453	-0.0210919	0.0293002	41.709	37.4732	57.8575	74.1368	61.6511	64.6696	79.2976	51.5434	87.9999	94.8835	115.708	100.727	118.658	143.919	84.2878
DDB_G0293372	ttc27	NA	tetratricopeptide repeat domain 27	Q54BW6	-0.1712	-0.420324	-0.798738	-0.494337	0.0293924	85.3981	77.6891	56.6444	63.5409	68.4674	86.3861	76.6403	84.5674	80.2464	65.9113	89.7393	79.9708	66.1198	78.903	75.7151
DDB_G0277245	DDB_G0277245	NA	threonine ammonia-lyase, serine/threonine dehydratase, threonine deaminase	Q86AP7	0.0427857	0.279126	0.433893	0.485883	0.029506	217.516	213.245	204.019	195.307	221.839	215.235	203.296	196.965	201.386	215.335	215.773	198.49	191.838	228.019	210.513
DDB_G0283437	ammr1	NA	AMMECR1 family protein	Q54R18	0.378726	0.218121	2.88407	1.73901	0.0296316	35.143	40.5148	103.5	20.2282	41.4033	42.5803	71.3395	47.6059	53.7494	42.75	45.2853	40.3271	46.0007	27.2212	50.5723
DDB_G0289481	glnS	vspH4, H4, cinA, GlnRS	glutamine-tRNA ligase, glutaminyl-tRNA synthetase, vegetative specific protein H4	P14325	-0.198143	-0.175839	-0.372077	-0.384018	0.0297564	115.438	153.916	150.419	198.449	188.141	195.252	176.636	185.101	207.025	110.231	123.614	106.392	28.4979	72.0221	64.2129
DDB_G0291105	cyp513C1	NA	cytochrome P450 family protein	Q54F47	0.303688	1.89084	2.65454	1.30655	0.0297564	2.9827	2.01	2.68784	1.95327	2.55879	2.27131	2.10917	1.95845	3.52062	5.67165	2.7357	1.27251	86.3277	20.6442	35.5363
DDB_G0284167	rnp1A	RNP-1, CIBP	RRM domain-containing protein RNP1A	Q54Q30	-0.157036	-0.15032	-0.276398	-0.447449	0.0298301	129.519	126.298	131.824	125.821	134.806	117.136	133.182	126.004	132.742	136.666	132.442	133.269	124.045	163.903	138.847
DDB_G0269726	pggt1b	NA	protein geranylgeranyltransferase type I	Q55DA3	-0.0768088	-0.468895	-0.845968	-0.531381	0.0298301	27.5873	26.7825	31.345	24.2471	27.8922	25.3696	22.2475	20.8022	21.4421	12.1591	11.4051	2.33975	1.84158	3.34134	1.77571
DDB_G0272504	DDB_G0272504	NA	NA	Q7KWU6	-0.0378793	-0.0251744	-0.528828	-0.848378	0.0298806	24.546	21.2386	27.8264	25.8679	24.9111	23.6292	22.7523	25.9939	22.5333	20.2027	15.7387	14.1939	9.5934	21.6979	17.3417
DDB_G0281969	mybE	NA	myb domain-containing protein E	Q54T71	0.0198545	-0.0729944	-1.15904	-2.83449	0.029987	45.5678	46.7058	44.3157	47.894	56.5943	37.5104	47.449	49.7985	53.4039	14.165	23.9397	28.7104	5.84102	22.913	23.4219
DDB_G0274565	erh	NA	enhancer of rudimentary family protein	Q86A92	-0.535651	0.0412397	0.636209	0.787008	0.029987	367.101	298.039	376.845	315.565	336.242	345.388	295.946	309.656	297.991	362.06	431.754	399.568	457.186	469.882	444.255
DDB_G0271564	pdhX	NA	putative pyruvate dehydrogenase complex, component X	Q86AD5	0.0194747	0.0145771	-0.251281	-0.16414	0.0300129	111.823	115.625	130.452	87.2604	101.961	112.039	77.6183	81.5358	97.451	73.5189	85.8351	85.4987	78.0701	99.8523	87.0204
DDB_G0271572	exosc10	rrp6	exosome component 10	Q55AW0	0.0638366	-0.125411	-0.445102	-0.482978	0.0302401	40.3911	35.6126	40.5003	41.0686	40.7932	42.894	44.7627	39.7	39.6385	37.7158	32.1924	40.8354	22.6034	40.625	32.6211
DDB_G0273433	trafK-1	trafK, DdTRAFj, DdTRAFk	TNF receptor-associated factor K	Q557K0	1.09528	2.45159	1.82795	2.44417	0.0305413	1729.35	1636.2	1663.25	1578.74	1531.97	1544.88	1515.93	1458.73	1559.41	1487.52	1313.3	1548.69	1272.16	1356.34	1482.32
DDB_G0280849	dicA	DdDIC, IC	dynein intermediate chain, cytoplasmic	P54703	-0.283415	-0.518552	-0.695837	-0.548162	0.0305413	16.3897	17.4014	21.6019	2.80948	16.799	30.2336	19.8328	1.41508	2.76012	3.152	1.9771	1.31593	2.88533	2.64777	1.68092
DDB_G0279363	DDB_G0279363	NA	CBS (cystathionine-beta-synthase) domain-containing protein	Q54WW1	0.471233	0.972861	2.34934	2.90166	0.0306896	1160.14	1192.2	1186.92	1160.87	1205.38	1237.43	1137.26	1218.73	1221.54	1011.43	1038.92	1232.53	957.47	1121.47	1158.67
DDB_G0285829	bxdc5	rpf1	brix domain-containing protein, ribosome production factor	Q54MN3	1.73212	1.6031	-1.26355	0.275099	0.0309757	188.636	186.415	185.09	188.58	201.576	198.185	225.422	190.582	192.857	218.151	189.992	199.532	203.974	224.087	220.028
DDB_G0284535	cyp508A4	NA	cytochrome P450 family protein	Q1ZXF5	-0.0163071	0.0415693	-0.0829266	-0.565294	0.0311757	162.017	181.338	149.118	185.099	183.874	181.228	192.262	190.674	194.396	163.673	172.42	189.402	141.379	184.234	194.427
DDB_G0277381	cpras1	DdiCPRas1	type A von Willebrand factor (VWFA) domain-containing protein, Ras GTPase domain-containing protein	Q75J93	1.43136	1.29378	-0.785975	-0.947144	0.0311757	30.5673	34.2786	38.5609	42.184	35.8865	40.8903	22.8338	55.5076	48.168	23.4293	30.9246	28.2008	34.0215	19.2328	23.4407
DDB_G0290891	gacL	RacGAP	RhoGAP domain-containing protein	Q54FF4	0.434997	0.601015	1.02521	0.86078	0.0315506	54.7238	60.9134	58.6748	56.8524	59.5544	60.4732	61.6179	58.4154	56.6265	57.4008	58.1725	60.9543	48.198	52.1487	59.2882
DDB_G0287297	p80	endosomal membrane protein	putative copper transporter p80	Q7YXD4	-1.09462	-1.0013	-2.34065	-3.4578	0.0315663	79.6873	76.015	74.6161	72.4439	79.9259	79.9194	80.5767	68.6114	69.9998	79.8237	68.9609	71.0306	70.4611	76.256	74.0748
DDB_G0290723	mkcB	DG1101	putative protein serine/threonine kinase, STE20 family protein kinase, protein kinase, STE group, MKC subfamily protein kinase	Q9NGW9	0.135467	-0.656763	1.12231	1.27877	0.0315992	180.791	167.276	180.091	173.726	171.45	161.953	172.755	171.732	168.732	185.564	181.758	185.55	194.348	185.314	181.129
DDB_G0284055	DDB_G0284055	NA	ankyrin repeat-containing protein	Q54Q82	-0.0587955	-0.19797	-0.29924	-0.399236	0.031705	34.9561	29.8295	44.3309	46.1586	39.0561	28.3041	109.172	84.029	75.6031	1709.04	1259.66	995.859	2362.05	1535.32	1773.16
DDB_G0272801	DDB_G0272801	NA	NA	Q556K7	0.257832	0.860397	0.291631	0.167777	0.031705	493.502	501.526	554.333	450.741	472.587	507.263	565.872	469.062	498.506	623.506	557.608	566.24	599.006	578.063	609.887
DDB_G0273051	drnA-1	drnA, dicer-like protein	putative RNAse III DrnA	Q95ZG5	1.37696	1.41684	2.02913	2.13126	0.0317772	12.0767	11.7254	11.3131	13.1798	13.4626	10.2698	9.77827	9.72708	9.55226	6.89682	5.57057	8.53073	2.40825	10.3206	9.39794
DDB_G0273573	DDB_G0273573	NA	AAA+ ATPase, core domain-containing protein	Q557G6	0.052836	0.316493	0.392473	0.485316	0.0318959	22.3244	20.6515	10.1837	16.4338	12.1405	26.7249	18.0111	16.7115	17.0671	13.5425	1.87582	11.2656	18.4971	5.75255	10.926
DDB_G0279513	DDB_G0279513	NA	NA	Q54WP6	0.450171	0.401212	0.334851	0.145876	0.0320128	1162.32	1137.74	1049.99	1100.09	1171.5	1318.26	1280.63	1130.63	1075.5	1355.81	1281.19	1280.98	1326.53	1227.41	1336.33
DDB_G0291984	DDB_G0291984	NA	SH3 domain-containing protein, putative glutaminase	Q54DN5	0.0657661	-0.0826936	-0.232593	-0.473348	0.0320226	136.996	138.154	142.905	128.236	133.562	130.121	105.504	125.908	116.415	55.0229	83.2173	75.5729	35.8492	68.4179	51.4833
DDB_G0290381	DDB_G0290381	NA	NA	Q54G62	1.4305	1.57933	-0.292186	-0.069488	0.0320599	70.8545	65.4638	45.7932	71.8909	79.5096	79.3482	110.799	115.724	92.875	94.3946	115.068	94.9178	71.8385	149.902	85.7995
DDB_G0288545	nup210	NA	nucleoporin 210	Q54IS9	0.0138069	0.257768	0.341385	0.454996	0.0322811	192.594	175.869	150.907	207.079	198.865	213.934	183.731	222.595	220.511	151.728	187.774	196.305	60.9331	169.631	166.858
DDB_G0275403	DDB_G0275403	NA	putative nucleolar complex protein 4	Q553S0	0.00323254	-0.31437	-0.745322	-1.42633	0.0322811	188.272	190.159	233.394	201.674	194.288	201.985	167.556	191.975	183.916	162.191	142.632	187.895	142.077	176.17	187.867
DDB_G0271514	rpc5	rpc37	RNA polymerase III subunit	Q86JI9	0.128725	-0.143211	-0.255553	-0.429055	0.0322904	13.5937	19.8912	26.0915	24.9182	21.7521	22.0381	26.1695	21.7582	28.5671	35.8779	43.2326	37.1164	65.3236	3.66447	28.5595
DDB_G0280315	DDB_G0280315	NA	NA	Q54VI5	-0.144154	1.7737	1.57219	1.88269	0.0323337	112.615	90.5697	99.9378	116.275	78.7153	105.347	122.546	102.343	93.2943	106.256	105.731	94.4294	84.4336	100.859	93.0767
DDB_G0283871	DDB_G0283871	NA	unknown	Q54QJ8	-0.0113067	-0.196088	-0.308441	-0.686648	0.0323337	1.75059	17.8209	10.3216	12.8641	12.8262	1.97537	11.2825	7.03925	11.2708	2.8441	7.84352	8.51335	1.88378	2.85932	1.6229
DDB_G0272140	DDB_G0272140	NA	unknown	Q86JL1	-0.00863515	-0.087409	-0.285691	-0.343221	0.032692	12.0268	8.90598	13.2398	6.37348	12.6469	1.94783	8.37175	6.86661	5.69028	10.5946	5.41174	6.62559	1.87799	2.59093	3.00489
DDB_G0276321	DDB_G0276321	NA	putative acetyl-CoA synthetase, putative acetoacetyl-CoA synthetase, AMP-dependent synthetase and ligase domain-containing protein	Q551W4	0.2322	-0.965253	-0.874514	-0.954079	0.0326996	19.8971	129.079	3.48424	18.3476	20.6595	27.4169	22.5379	20.238	18.6898	32.3548	23.9874	21.5812	32.4808	27.1417	31.6264
DDB_G0293086	copZb	NA	coatomer protein complex zeta subunit	Q54CA7	0.116499	0.251626	0.608718	0.76158	0.0327619	14.2289	7.05843	8.89682	7.15997	10.1284	9.78924	5.33995	7.87345	10.4467	8.7184	3.42766	10.6638	4.38117	6.76646	7.09971
DDB_G0271724	DDB_G0271724	NA	RRP15-like protein	Q75JE2	-0.0905462	-0.174415	-1.0251	-2.06542	0.0328466	159.293	172.53	160.984	161.299	149.725	183.02	222.16	153.949	173.798	218.389	162.727	211.042	166.655	201.858	198.911
DDB_G0279175	hspc300	brick1, brk1	SCAR regulatory complex subunit HSPC300	Q54X65	1.67414	-0.192551	3.20034	1.31463	0.0329374	11.8107	10.628	13.5756	8.49311	13.6971	8.86482	13.3306	13.8039	9.57915	14.9143	8.94819	12.6221	5.45652	15.4847	13.7206
DDB_G0273067	dscD-1	dscD, discoidin I, D chain	discoidin I, delta chain	P02888	0.0272534	0.256468	0.735167	0.639569	0.0329611	1777.37	1874.61	1778.35	1689.36	1675.99	1248.39	1379.97	1578.77	1503.43	1327.66	1383.65	1347.82	1344.5	1126.11	1369.49
DDB_G0278741	adprt1A	PARP1, pARTa	Poly [ADP-ribose] polymerase 1A	Q54XI2	0.161615	0.173401	0.136928	-0.126175	0.0330156	94.4927	92.6949	92.6101	87.1056	70.7874	67.3227	83.4659	85.2391	78.1765	48.2069	60.5997	64.2427	38.6157	56.3801	57.2741
DDB_G0274211	DDB_G0274211	NA	Ras GTPase activation domain-containing protein	Q8SSU4	-1.49155	-0.497988	1.09704	1.11103	0.0330408	8.1441	7.87595	7.48196	9.97416	11.5711	17.3196	18.8059	14.3966	7.82453	24.5985	22.847	18.8896	11.9829	10.8265	11.3958
DDB_G0270664	DDB_G0270664	NA	UPF0557 family protein	Q55CZ6	0.515141	0.0623348	-0.679449	-0.775219	0.0330981	748.235	722.273	777.142	685.21	725.921	1114.67	866.775	645.961	602.457	887.291	806.457	879.975	751.492	926.844	892.905
DDB_G0268498	areB	FIP200	unknown	Q55GG3	0.214284	0.182041	-1.25505	-2.6495	0.0331744	21.9842	18.2904	26.4073	24.1414	20.7677	22.2424	16.0449	19.6312	22.8649	20.3896	13.4132	17.2382	13.5402	5.11253	20.8141
DDB_G0294611	DDB_G0294611	NA	unknown	B0G167	0.394751	0.409315	0.52927	0.549493	0.0333468	92.1385	86.3109	97.4031	85.7163	95.4674	96.4637	76.0363	87.4126	86.9858	78.8641	89.4828	79.5111	76.6609	53.6587	87.0237
DDB_G0276939	pspB	psB, 14E6, 14E-6, prespore protein	spore coat protein SP85	P54704	0.967136	0.846067	3.05336	3.41971	0.0333551	123.442	121.444	125.475	122.674	139.359	135.335	135.299	126.757	138.92	93.5987	91.6682	107.355	64.357	100.311	83.9786
DDB_G0287991	DDB_G0287991	NA	NA	Q54JK5	-0.00711319	-0.215946	-0.43813	-0.39089	0.0334731	3.87222	61.7964	75.8281	86.5757	81.9818	81.8273	83.9886	2.74725	85.256	91.8981	94.2669	71.4589	98.2366	3.03775	101.741
DDB_G0276441	rpl7	NA	S60 ribosomal protein L7	P11874	-0.0814152	-0.0876186	-0.245907	-0.392113	0.0335257	3.28427	2.39801	6.04593	1.96167	1.88636	3.53489	2.54795	3.12116	3.37191	3.34682	2.43345	1.4963	1.90246	2.27987	2.60394
DDB_G0272869	sun1	DdSUN1, Sun-1	SUN domain-containing protein 1	Q558Z2	-0.0885549	0.289635	0.936951	0.872971	0.0336336	19.0418	19.5126	22.3287	21.8618	19.1512	14.29	14.388	22.2473	15.2578	11.6159	13.8853	14.7033	10.3023	12.476	11.0996
DDB_G0270922	DDB_G0270922	NA	NA	Q55DB9	-1.5013	-0.619065	-2.43004	-3.20097	0.0337355	91.3161	87.6281	88.248	92.5799	98.3055	108.145	96.7439	89.4316	94.725	97.8153	99.0866	92.9696	90.133	76.5334	87.6663
DDB_G0275701	vatE	V-ATPase subunit E	vacuolar ATPase subunit E	O00780	0.12296	0.163536	-0.194416	-0.371342	0.0337355	139.043	115.727	92.4417	102.639	113.115	93.5459	94.6034	96.4504	107.532	96.4102	109.686	113.43	82.8817	110.092	88.9109
DDB_G0288511	sadA	NA	substrate adhesion molecule	Q8I7T3	0.0683775	-0.0417681	-0.827611	-2.22943	0.0338276	10.7273	13.2361	2.92293	2.85037	11.0812	6.09893	2.29676	12.668	12.7619	1.80047	2.89714	10.7933	6.47605	10.9875	7.77462
DDB_G0279951	DDB_G0279951	NA	AhpC/TSA family protein	Q54W30	0.827361	1.21277	1.86902	2.31208	0.0338905	14.6455	12.2317	13.9921	13.9746	16.0215	10.7504	15.1543	11.6053	14.9388	11.5061	11.5599	14.1715	6.63268	17.1882	10.5415
DDB_G0268038	mtpn	V-1	myotrophin family protein	Q55FM5	0.241962	0.389814	0.571985	0.411916	0.0339334	3647.07	3314.17	3127.34	3728.58	3218.22	2325.65	3423.6	3407.81	2811.55	3025.46	2741.84	2967.74	3009.02	3672.7	2605.13
DDB_G0279047	DDB_G0279047	NA	unknown	Q54XC4	0.790334	0.584027	1.05636	1.10981	0.0339334	41.2792	39.3765	24.6655	11.0375	17	10.4976	1.81995	27.144	29.2599	1.52018	4.33906	12.9648	1.70325	3.44008	11.6319
DDB_G0284863	limB	lim2, paxA	LIM-type zinc finger-containing protein B	Q54NW4	-0.34138	-0.183755	0.252654	0.352334	0.0339334	68.6756	61.8597	79.3502	61.8021	72.6304	62.3474	64.1989	73.1158	62.6609	70.3698	62.1334	69.0045	76.2765	78.8582	73.4995
DDB_G0293084	zizB	GEF, zizimin B, Rac GEF ZizB	Ras guanine nucleotide exchange factor ZizB	Q54CA8	0.0966291	0.174036	0.524539	0.694659	0.0339334	635.994	519.561	472.055	440.146	471.26	514.357	608.927	514.256	498.205	657.282	586.139	607.727	512.875	264.647	739.989
DDB_G0275471	csn8	NA	COP9 signalosome complex subunit 8	Q75K24	0.102886	0.229026	0.369515	0.132737	0.0341605	140.242	109.345	105.843	89.8544	110.139	114.456	99.6195	118.771	109.205	99.3118	121.377	103.339	126.075	105.291	103.846
DDB_G0281337	rab14	rab4, rabD	Rab GTPase 14	P36410	0.21693	0.253815	0.343495	0.330986	0.0342559	216.055	213.146	213.117	214.765	243.429	283.859	276.614	239.361	241.72	227.357	229.207	264.515	183.975	260.311	251.724
DDB_G0272346	mcfQ	NA	mitochondrial substrate carrier family protein Q	Q76P23	0.113342	0.201515	-0.0629819	-0.462272	0.0342559	2.99852	1.23026	2.36598	2.37898	3.43993	7.46157	3.18926	2.87999	4.82963	2.98053	2.4116	2.13249	2.34862	2.93288	2.00934
DDB_G0274805	ibrA	mimd, IBARa	inverse Bin/Amphiphysin/Rvs protein IBARa	C7FZZ0	-0.171777	-0.220238	-0.255702	-0.389581	0.0344264	452.599	438.607	447.626	436.03	409.285	465.692	505.557	440.263	480.346	438.463	415.236	459.419	272.818	473.329	382.517
DDB_G0290179	ube3a	NA	ubiquitin-protein ligase E3A	Q54GG5	-0.156958	0.122197	-1.33388	-0.173089	0.0344264	25.243	25.2402	23.8769	25.4699	26.2271	25.9122	20.6814	24.9539	21.4555	23.7525	23.3771	24.5237	17.1841	25.3326	16.7007
DDB_G0288159	DDB_G0288159	NA	NA	Q54JB9	-0.0735803	0.0340793	1.09361	1.96192	0.034453	288.18	299.079	430.42	398.803	394.438	392.476	315.011	436.066	406.937	466.963	406.054	423.645	592.61	558.601	492.834
DDB_G0288679	myoE	myoIE, DMIE, myosin-1E, myosin IE	myosin IE heavy chain	Q03479	0.0299634	0.00809319	-0.120219	-0.345983	0.0345172	84.764	88.1333	99.6776	94.9854	103.382	104.056	86.4585	95.5799	95.1586	114.67	117.823	103.178	126.63	107.622	119.912
DDB_G0288483	pgmA	veg142, rcdE	phosphoglucomutase A	Q23919	-0.00913336	0.124932	0.291421	0.263182	0.0347941	76.6607	79.1142	45.5039	44.2868	73.1329	163.665	130.223	46.4589	22.8303	88.4436	99.2503	96.1504	55.991	122.176	86.2437
DDB_G0281385	rasC	NA	Ras GTPase RasC	P32253	0.207571	0.35062	0.570746	0.52043	0.0347941	22.0662	18.4666	31.0482	24.8666	21.6424	21.5588	22.2104	18.6101	18.5331	19.3274	13.1814	1.85216	22.9795	9.11448	14.0825
DDB_G0292016	DDB_G0292016	NA	von Willebrand factor A domain-containing protein 5A	Q54DV3	0.584148	1.06261	0.830437	0.629975	0.0349393	4870.06	4781.38	4556.63	4695.52	4785.68	4393.9	4733.16	4734.05	4369.49	4556.78	4905.64	4581.59	4527.81	4938.96	4689.92
DDB_G0287199	5NT	NA	5'-nucleotidase	Q54KR8	-0.396698	-0.318546	-0.127043	1.60011	0.0349393	81.605	77.1656	75.492	86.0931	78.9297	71.1704	89.9402	83.2212	80.2963	95.3411	77.1625	85.1516	74.9723	97.5497	75.2008
DDB_G0277669	DDB_G0277669	NA	aldose 1-epimerase family protein	Q54ZC6	0.021155	0.186747	0.524037	0.520319	0.0350404	33.502	27.6873	35.8378	33.3909	33.2088	30.2983	28.8615	35.5588	36.5354	31.3432	38.3198	34.7417	18.8036	31.4362	24.69
DDB_G0278063	DDB_G0278063	NA	peptidase S16, Lon protease family protein	Q54YV4	0.0717057	0.232174	0.609886	0.569761	0.0350556	67.1379	78.4298	54.9138	77.2479	75.0492	78.9109	98.5174	97.2371	90.3891	93.2685	101.362	92.1359	81.2427	107.299	86.4954
DDB_G0269344	DDB_G0269344	NA	WD40 repeat-containing protein	Q55E90	-0.11571	-0.286351	-0.478804	-0.537468	0.035123	34.5804	30.8716	38.036	37.4019	41.6102	36.1918	34.4961	41.4872	44.026	33.9676	40.0206	35.62	23.1822	35.8575	30.8236
DDB_G0288521	DDB_G0288521	ALDH	aldehyde dehydrogenase, putative NAD-dependent aldehyde dehydrogenase	Q54IU0	0.0197172	0.177257	-0.0515321	-0.2466	0.035123	2.58376	1.81804	2.89536	1.50517	2.67039	1.82178	2.29913	3.03926	2.36107	52.0698	45.2157	31.8935	99.8551	54.8021	58.1878
DDB_G0290659	sdrA	SDR1	short-chain dehydrogenase/reductase (SDR) family protein	Q54FW2	0.0452605	0.000751899	-0.119044	-0.521048	0.0353127	199.158	252.768	247.145	203.908	210.188	220.239	289.129	234.65	220.812	260.313	277.529	267.722	231.74	345.699	228.114
DDB_G0278031	DDB_G0278031	NA	CRAL/TRIO domain-containing protein	Q54YX3	1.49401	2.23609	1.52863	1.39866	0.0356235	2.7795	12.9482	12.4419	2.79427	12.0695	3.13238	10.3045	12.6161	11.4602	7.49748	2.64494	12.507	2.50213	19.4733	2.57079
DDB_G0285363	DDB_G0285363	NA	NA	Q54NB3	-0.0307705	-0.372183	1.0065	0.827539	0.0357682	28.9979	27.6908	29.9236	23.7396	27.4683	25.6171	22.7903	27.4483	25.9813	26.9464	20.5705	23.7065	27.4579	28.2833	30.7511
DDB_G0277273	phg1B	sigC	TM9 protein B	Q54ZW0	-0.376961	-0.338925	0.122513	0.278917	0.0358356	18.3361	23.234	2.8593	13.7566	15.126	51.8974	24.941	36.7761	2.18567	6.89539	11.8268	28.9795	28.3618	17.2764	16.28
DDB_G0274029	ptcJ-2	ptcJ	pentatricopeptide repeat-containing protein J	Q556I5	-0.22834	-0.487459	-1.15176	-2.13588	0.0362791	50.9418	46.7028	47.9371	43.3322	55.597	50.347	51.7656	47.7989	46.1653	49.6935	44.7898	41.4088	39.2738	47.7444	41.1985
DDB_G0285503	dynB	Ddp50, DCTN2, p50	dynactin 50 kDa subunit, dynamitin	Q54N50	-0.00410407	0.219709	0.31743	0.319768	0.0363239	19.0129	16.5694	18.6409	14.7016	15.3845	16.8097	16.0201	17.6521	16.4327	18.4163	17.2185	13.5704	16.6709	21.8343	13.9413
DDB_G0283793	DDB_G0283793	NA	NA	Q54QK5	-0.0873478	-0.296059	-0.704448	-0.863279	0.0368152	2.51673	2.54529	4.50099	2.28172	3.54858	2.31819	2.74548	2.69344	2.90289	55.9013	2.01539	13.4482	63.9719	49.4269	57.3381
DDB_G0294072	mrps7	rps7	ribosomal protein S7, ribosomal protein S7, mitochondrial	Q23887	-0.119782	-0.259212	-0.571935	-1.00781	0.0368152	2.41713	5.70865	2.21276	2.74511	7.48236	5.41495	3.52052	1.97725	2.56804	2.04082	2.18226	1.7397	1.78185	2.57789	2.17862
DDB_G0277303	phesB	pheS, PheRS	phenylalanine-tRNA ligase, beta subunit, phenylalanyl-tRNA synthetase, beta subunit	Q550D2	-0.0645244	-0.109616	-0.203447	-0.33379	0.0369463	2.13327	2.48973	3.17514	6.27481	2.97817	2.09902	9.33797	11.2172	20.3811	1.71443	2.91893	19.1432	2.52434	2.56007	9.96895
DDB_G0267428	abcH2	NA	putative non-transporter ABC protein	Q8T664	-0.139303	-0.209961	-0.99288	-2.33543	0.0371367	286.172	300.136	312.944	323.453	313.999	326.331	258.846	313.511	282.474	281.911	291.509	266.105	310.621	279.281	271.734
DDB_G0287723	DDB_G0287723	NA	Phosphoenolpyruvate carboxylase	Q54JZ3	-0.100562	-0.114301	0.178958	0.14694	0.0371367	19.3421	14.4603	21.2896	16.7088	17.5787	18.1837	12.8296	15.8194	13.1566	12.4956	10.5871	14.1096	10.8435	14.2499	11.5937
DDB_G0293328	DDB_G0293328	NA	Cellular nucleic acid-binding protein	Q54BY8	0.167414	0.139745	0.394098	0.470103	0.0372515	168.688	179.731	157.545	135.51	166.922	172.187	188.976	173.825	204.128	187.949	159.225	158.726	174.878	139.793	169.452
DDB_G0275581	DDB_G0275581	NA	NA	Q86H89	-0.361625	0.327746	0.186896	0.329258	0.0372515	58.8027	60.8544	28.4126	51.131	63.8885	56.7215	56.8178	50.2698	48.8982	35.2895	60.2053	50.8954	64.426	41.2429	59.0776
DDB_G0269400	DDB_G0269400	NA	cellular retinaldehyde-binding/triple function domain-containing protein	Q55E41	-0.369488	-0.221679	-1.21052	-1.94134	0.0372515	178.04	182.621	165.306	158.4	182.049	179.501	180.215	180.386	174.894	194.312	184.792	187.805	199.586	179.817	205.47
DDB_G0279613	DDB_G0279613	ALDH	aldehyde dehydrogenase	Q54WJ9	-0.0354291	-0.164506	-0.52167	-0.69947	0.0376069	461.034	446.353	400.428	511.377	449.975	454.905	445.281	444.761	427.629	448.369	473.272	475.187	453.111	428.856	447.698
DDB_G0287361	ddx41	NA	DEAD/DEAH box helicase, DEAD box protein abstrakt	Q54KG1	-1.4712	-1.10931	-0.0329865	1.84626	0.0376672	6.31679	10.5901	6.92438	2.77393	19.2692	11.7441	2.39791	2.48066	11.7272	8.8318	9.68486	11.0351	8.05432	9.74314	7.05843
DDB_G0287689	tubA	tubA1, tubulin alpha chain, alpha tubulin	alpha-tubulin A	P32255	0.231722	0.231099	0.48497	0.530977	0.0377136	2.73542	11.6285	13.5907	4.84016	2.92465	6.11976	4.83748	10.2514	2.24854	5.4624	5.21962	7.39724	6.6873	3.85592	3.87504
DDB_G0275075	DDB_G0275075	NA	tetratricopeptide-like helical domain-containing protein (TPR)	Q869X1	-0.0755082	-0.15774	-0.280249	-0.384291	0.0377418	56.1501	53.7749	66.963	59.3755	61.5245	71.9443	47.1632	52.3993	56.4961	51.8609	54.2663	51.539	61.5005	51.352	50.0096
DDB_G0269762	DDB_G0269762	NA	NA	Q55D72	-0.0347719	-0.127649	-0.431507	-0.448898	0.0377418	388.194	335.543	358.426	310.816	342.384	341.053	301.397	362.617	345.235	339.926	318.999	321.023	362.952	343.923	319.986
DDB_G0292600	mdhB	NA	malate dehydrogenase	Q54D04	-0.0989536	-0.115237	-0.378617	-0.376235	0.0381581	58.0766	54.181	63.7852	61.8361	54.9241	48.7221	45.3611	62.5233	52.4768	40.6866	52.6612	41.926	50.3615	53.1248	45.7546
DDB_G0272955	DDB_G0272955	NA	putative phytanoyl-CoA dioxygenase	Q559E7	0.97709	1.53552	1.97422	3.27657	0.0383332	33.2334	28.3638	35.4599	38.1911	31.9424	23.9639	26.5826	36.4107	25.869	25.7506	24.9943	24.0376	28.3785	28.976	23.0363
DDB_G0269772	psmB3	NA	proteasome subunit beta type 3, 20S proteasome subunit beta-3	Q55D66	-0.181849	0.0631631	0.342463	0.326156	0.0384643	292.371	289.571	293.764	286.898	310.684	301.252	275.764	301.51	274.278	255.246	280.464	266.715	253.708	275.156	260.818
DDB_G0289987	puf118	Pumilio homology domain family member 4	Pumilio-related mRNA-binding protein PUF118	Q54GR0	0.160907	0.405078	0.711341	0.593472	0.0390601	16.4688	17.0049	17.0336	18.5848	17.8637	20.7082	11.2167	15.4631	11.687	5.65869	9.20358	8.36061	7.76106	3.59333	9.7346
DDB_G0295715	DDB_G0295715	NA	NOL1/NOP2/Sun family protein	C7G023	0.0579426	-0.190047	-0.20088	-0.422748	0.0391355	69.9776	66.6044	64.2838	70.4738	70.9365	69.4749	54.8928	65.378	70.5659	44.5531	46.3426	53.7678	33.8928	49.3253	38.1315
DDB_G0270378	DDB_G0270378	NA	TPR repeat-containing protein, TTC39 family protein, tetratricopeptide repeat protein 39	Q55BT0	0.708182	-0.235041	-1.25031	-0.741185	0.0394184	14.0763	12.9292	2.51504	2.45701	35.6661	13.4145	11.7256	2.25997	2.20777	11.4839	13.2387	10.3764	1.82664	13.3881	13.4585
DDB_G0276893	ctxB	FPS1, ctxII, cortexillin II	actin bundling protein cortexillin II	Q550R2	0.131908	0.209792	0.368835	0.372618	0.0395213	38.6719	32.5804	33.0638	25.1127	31.6353	15.2494	19.5322	34.746	37.6023	22.5859	26.9275	26.0693	21.1542	20.7212	16.7544
DDB_G0283973	DDB_G0283973	NA	NA	Q54QA4	-0.0712797	-0.195935	-0.485028	-0.418309	0.0395219	51.3381	39.9088	47.1822	39.7469	42.4106	36.0253	36.0665	45.7187	45.7619	49.6824	50.5	43.9386	45.8947	45.3041	44.2786
DDB_G0290873	gacJJ	racGAP	pleckstrin homology (PH) domain-containing protein, SH3 domain-containing protein, RhoGAP domain-containing protein	Q54FG5	0.180793	0.166026	0.351132	0.383557	0.0396617	134.355	126.32	119.257	120.599	119.622	131.621	164.04	127.371	120.481	166.953	121.506	130.681	118.119	145.058	158.014
DDB_G0274381	vatP	V-ATPase subunit P	vacuolar ATPase proteolipid subunit	P54642	-0.0717508	0.417027	0.714459	0.931339	0.0396938	18.8964	21.779	19.7983	18.396	26.1038	19.595	25.8806	19.2078	19.4165	18.0125	16.4963	2.67337	16.7249	17.1056	13.3483
DDB_G0279435	DDB_G0279435	NA	NA	Q54WU2	-0.242688	-0.107375	-0.475508	-0.660673	0.0397849	227.979	244.81	260.3	232.214	267.775	246.205	253.474	243.738	245.875	242.938	229.755	242.332	220.217	229.277	224.41
DDB_G0283087	DDB_G0283087	NA	putative cholinesterase, carboxylesterase, type B family protein	Q54RL3	0.859511	0.858938	-1.34434	-1.40516	0.0397849	38.6643	33.8567	48.1653	41.4811	43.8531	53.9839	33.9134	37.6301	31.1615	20.817	30.2238	26.0104	11.001	13.9575	21.7593
DDB_G0291650	DDB_G0291650	NA	importin subunit beta-3	Q54EW3	-0.143082	-0.231183	-0.25153	-0.325039	0.0397849	152.042	136.694	166.601	197.536	170.237	199.727	122.96	162.3	157.018	128.705	144.59	117.316	132.754	127.018	138.863
DDB_G0276863	H4b	NA	histone H4	Q76NW2	1.03281	0.67509	0.597612	0.870809	0.0397937	27.2369	21.33	24.1165	27.196	26.7261	20.9926	30.3361	25.7829	26.4615	24.913	22.1621	21.8218	11.9972	26.7989	16.6221
DDB_G0267394	vps46	DG1118	SNF7 family protein	O96552	-0.00551525	0.287934	0.153795	-0.189761	0.0398587	4.96674	11.8061	14.724	16.4516	16.1619	20.4791	1.38385	7.14842	16.7301	10.0034	10.5633	13.7099	2.13886	3.52826	12.0822
DDB_G0291800	DDB_G0291800	NA	glutathione-dependent formaldehyde-activating, GFA family protein	B0G191	-0.10013	-0.0529444	-0.361399	-0.355275	0.0405443	20.7752	14.9813	14.0901	16.9482	17.6534	20.6716	12.2694	21.4675	19.9755	34.992	16.5405	18.2394	22.4438	2.74069	17.2117
DDB_G0272785	DDB_G0272785	NA	acyloxyacyl hydrolase	Q86B07	0.221768	-0.0252457	-0.760524	-1.05697	0.0405443	8.54145	9.364	3.91234	11.5694	2.02198	9.06952	4.11726	5.94807	5.35119	3.10532	2.16403	1.91405	2.63448	2.81595	2.9628
DDB_G0278015	DDB_G0278015	NA	UPF0682 family protein	Q54YY1	1.1509	1.71655	1.79953	1.79522	0.0405516	22.9447	23.7637	22.502	24.2429	24.226	95.8012	42.8587	27.752	25.0357	44.1976	38.0835	38.4962	41.7149	54.3309	35.6276
DDB_G0273185	DDB_G0273185	NA	NA	Q557Y8	0.348998	0.430733	-0.0624012	-1.37467	0.0406248	2535.23	2637.67	1981.54	2401.88	2655.98	2887.95	3007.55	2307.04	2306.76	2896.55	2918.67	2891.59	2495.17	3023.46	2844.44
DDB_G0271374	DDB_G0271374	NA	Glycerophosphodiester phosphodiesterase domain-containing protein 1	Q55BE9	0.307758	0.478519	0.678352	0.55049	0.0406248	6.55878	2.72189	2.31833	1.74166	1.71449	5.26857	5.56798	6.05626	8.02574	3.23316	2.52336	1.78652	1.52488	2.91244	5.85743
DDB_G0281533	DDB_G0281533_RTE	NA	Skipper GAG-PRO	Q54TV8	0.280139	0.314026	0.227852	0.0841039	0.0407505	541.074	512.518	385.806	457.82	538.481	581.295	571.771	513.777	585.54	383.059	503.817	426.627	399.923	456.88	399.399
DDB_G0270352	DDB_G0270352	NA	Protein aidB	Q55BV1	0.184668	0.273921	0.185949	-0.147007	0.0410302	1078.86	1160.36	1198.88	1185.22	1223.05	1227.37	1230.33	1343.18	1150.48	1394.43	1142.06	1302.22	1064.49	1194.75	1301.75
DDB_G0269460	DDB_G0269460	NA	Protein ELYS	Q55DZ3	1.35187	-0.76091	1.47523	1.53422	0.0411664	43.7279	34.5835	41.9139	41.9797	42.2018	41.1042	42.43	41.917	50.6504	57.2487	58.5958	46.6869	70.0821	51.7973	60.5288
DDB_G0283661	ddx3	NA	putative RNA helicase, DEAD/DEAH box helicase	Q54QS3	-0.347703	-0.205049	-0.0431606	-0.183354	0.0413161	100.884	107.566	108.018	110.139	101.722	96.5254	84.7447	111.587	95.6598	84.1456	83.1397	92.3523	90.8621	68.6279	94.1345
DDB_G0277701	apeA	DdapeA, class II apurinic/apyrimidinic(AP)-endonuclease	DNA-(apurinic or apyrimidinic site) lyase	P51173	0.117293	-0.0252001	-0.274307	-0.339628	0.0414218	3162.26	2744.93	3175.97	2715.47	2425.67	791.637	1246.14	2831.73	2856.62	1080.6	1944.46	1418.51	1641.29	368.029	1305.33
DDB_G0277813	DDB_G0277813	NA	SAC3/GANP family protein	Q54Z61	0.0953933	0.569979	0.0614122	1.35328	0.0414961	3.22375	10.2462	7.34518	3.21522	2.70395	6.08705	9.56261	8.77794	11.4246	2.87949	7.41713	6.30682	1.9979	1.70641	1.8068
DDB_G0281587	yipf1	NA	Yip1 domain-containing protein	Q54TS4	0.0558877	0.181617	0.448797	0.569177	0.0414961	63.9077	78.4306	86.022	78.1024	64.0677	67.4716	75.252	65.8101	69.6388	52.4435	65.02	66.9447	52.1128	59.7982	59.9197
DDB_G0274079	dohh-2	DOHH	PBS lyase HEAT-like repeat-containing protein, deoxyhypusine monooxygenase, deoxyhypusine hydroxylase, deoxyhypusine dioxygenase	Q556G4	-0.139528	-0.175625	-0.227886	-0.440023	0.0415259	1734.92	2208.34	2165.47	2016.93	1912.03	2304.76	1991.36	2239.57	2025.96	1900.82	1988.79	1901.25	1780.3	1572.89	1941.18
DDB_G0292870	pex13	NA	SH3 domain-containing protein, transmembrane protein, peroxin 13, peroxisomal biogenesis factor 13	Q54CL3	-0.422537	-1.2238	-1.68081	-1.40234	0.0417777	47.2103	51.9236	25.7059	27.0265	37.57	2.25947	38.8327	35.5825	45.9543	40.1834	27.8223	35.1323	21.6626	48.7759	41.1933
DDB_G0279683	DDB_G0279683	NA	putative transmembrane protein	Q54WF5	0.567335	1.20099	1.04812	1.0103	0.041897	63.7226	58.7936	65.7449	59.3151	64.5159	59.2551	66.3848	61.4651	67.368	85.8182	75.8198	78.1919	85.2037	82.6604	80.0059
DDB_G0291566	grwd1	NA	glutamate-rich WD repeat-containing protein 1	Q54ED4	-0.561301	-1.72068	-3.14952	-3.99742	0.041941	314.538	420.488	458.848	362.289	366.818	485.314	337.255	349.368	356.804	294.965	238.62	339.48	271.621	270.195	326.957
DDB_G0290909	rpa49	polr1e	putative RNA polymerase I subunit	Q54FE8	0.42726	-0.0296299	-0.0390941	-0.272368	0.0419508	3.66898	1.78648	2.94239	8.12323	2.82184	3.43988	2.09818	1.69549	2.82382	2.29192	2.17741	2.29867	1.54281	2.70249	2.16281
DDB_G0286293	dnajc13	NA	DnaJ (Hsp40) homolog, subfamily C, member 13	Q54LZ3	-0.0649571	-0.158544	-0.245988	-0.328044	0.0419508	25.5269	23.4952	33.8076	29.9403	32.1605	28.8837	24.3898	28.4102	28.752	11.4933	12.8825	14.4974	2.17287	18.5134	11.2462
DDB_G0283007	DDB_G0283007	NA	unknown	Q54RN9	1.00477	1.51812	1.94669	1.95761	0.0421211	75.8297	75.7079	63.5137	78.5595	72.4622	70.8596	71.5167	74.0398	66.5228	60.433	57.0184	61.7945	74.7865	56.676	67.0396
DDB_G0276443	usp7	NA	meprin and TRAF homology (MATH) domain-containing protein, peptidase C19 family protein, putative ubiquitin carboxyl-terminal hydrolase (UCH)	Q869U4	0.0553948	0.225589	0.38545	0.558798	0.0423588	258.633	229.095	256.582	249.559	259.609	248.649	290.029	279.325	269.528	410.659	368.563	345.926	395.993	408.604	351.494
DDB_G0282303	DDB_G0282303	rabGAP	ankyrin repeat-containing protein, RabGAP/TBC domain-containing protein, putative GTPase activating protein (GAP)	Q54SQ5	-0.686018	0.661432	-0.73006	0.654453	0.0423666	9.78257	9.05886	2.00007	9.4717	12.8484	3.21936	6.84563	9.25582	8.92088	7.62553	6.00522	2.21926	6.74874	3.02788	9.91848
DDB_G0282813	arcB	arpE, Arc35, ARPC2, p34-Arc	actin-related protein 2/3 complex, subunit 2	O96623	0.191636	0.297637	0.40013	0.379748	0.0424642	30.8813	33.1353	37.1139	19.0427	31.3834	26.8701	30.062	29.1575	27.5769	14.3207	20.7041	22.9939	29.4771	13.3841	17.7456
DDB_G0276105	gtr2	NA	alpha amylase domain-containing protein, starch synthase-like protein	Q75JH8	-0.0883427	-0.0946502	-0.216197	-0.257621	0.0425779	97.5358	118.699	132.987	114.891	111.547	116.424	108.738	112.195	105.439	118.608	103.221	109.192	114.975	118.613	125.935
DDB_G0276515	DDB_G0276515	NA	NA	Q551H6	-2.31296	-1.01516	-3.67166	-3.71631	0.0425779	390.332	381.154	388.545	403.959	408.228	391.779	384.024	385.912	385.637	400.587	391.407	382.572	422.678	440.681	392.178
DDB_G0290597	DDB_G0290597	rabGAP	RabGAP/TBC domain-containing protein, putative GTPase activating protein (GAP), B-box zinc finger-containing protein	Q54FT8	-0.0783999	-0.0907402	-0.189573	-0.31072	0.0427233	2.4601	2.53628	3.28844	2.81994	2.32489	2.25578	2.76643	1.95431	3.39542	7.82011	10.4342	14.9655	8.15046	20.6491	16.6606
DDB_G0275703	gefN	RasGEFN, RasGEF	Ras guanine nucleotide exchange factor	Q8IS12	0.0185516	0.198175	2.58164	1.69804	0.0427233	339.503	329.253	327.097	344.764	345.93	329.049	358.481	293.417	342.264	351.683	343.251	350.406	353.821	376.955	346.189
DDB_G0288551	DDB_G0288551	NA	PUF domain-containing protein, pumilio RNA-binding region-containing protein	Q54IS5	0.34032	0.289741	-0.117766	-0.444014	0.0427637	60.63	36.2064	18.4909	17.3771	18.6849	22.4659	32.0649	20.9131	29.8036	25.9474	24.1224	36.1014	14.7374	34.648	26.1943
DDB_G0291428	DDB_G0291428	NA	paramecium surface antigen repeat-containing protein	Q54EN7	0.485877	0.617318	0.413544	0.2961	0.0428539	348.454	355.967	340.989	342.384	360.544	344.412	320.486	349.62	304.337	314.127	313.207	314.516	284.188	323.418	297.228
DDB_G0275389	tom70	NA	translocase of outer mitochondrial membrane 70	Q553N9	-0.195243	-0.261232	-0.354649	-0.512785	0.0429418	124.444	122.97	174.569	238.135	249.712	171.218	295.735	315.561	303.613	200.23	253.49	252.205	136.003	167.305	201.23
DDB_G0291129	ndufa6	NA	NADH dehydrogenase ubiquinone 1 alpha subcomplex subunit 6	Q54F42	0.0409945	0.0503216	-0.210146	-0.334199	0.043004	75.6491	70.5536	70.3008	73.9933	69.7934	74.9302	64.254	68.435	62.3617	71.0604	66.0412	69.6818	72.293	59.5023	67.897
DDB_G0292898	pgl	PGLS	6-phosphogluconolactonase	Q54CJ3	-0.173345	-0.0254001	0.210116	0.356045	0.0430631	288.735	285.953	326.291	305.929	301.354	309.033	342.576	342.285	317.865	467.8	433.024	403.392	488.438	458.826	453.713
DDB_G0273523	rpc25-2	rpc8, rpc25	RNA polymerase III subunit	Q557J3	-2.51648	-2.04391	-2.14088	-3.01635	0.0431247	15.847	17.1654	15.2942	20.059	19.7507	17.0213	16.8912	18.8339	18.6056	20.8411	21.2112	19.2873	23.4641	21.1804	18.7243
DDB_G0271344	idhA	NA	isocitrate dehydrogenase (NAD+), isocitrate dehydrogenase (NAD+) alpha subunit	Q55BI2	-0.0341279	-0.12279	-0.336096	-0.330706	0.0431714	936.262	882.572	961.46	907.092	906.268	1037.24	889.963	918.865	926.25	915.794	967.433	973.088	998.867	904.693	1012.24
DDB_G0288647	acad8	NA	acyl-CoA dehydrogenase, acyl-Coenzyme A dehydrogenase family member 8	Q54IM8	-0.0367294	0.0511453	-0.222814	-0.372213	0.0432223	30.8932	27.8437	20.6392	23.6848	31.5089	29.8319	30.6052	28.9831	24.2932	26.1517	26.5358	25.7566	28.5072	28.03	26.9193
DDB_G0282341	DDB_G0282341	NA	enoyl-CoA hydratase/isomerase family protein	Q54SN3	0.039182	0.296546	0.49705	0.25568	0.0432914	72.3846	64.8381	77.2091	69.6	70.836	65.0803	56.6787	64.5462	68.6454	55.8177	58.3035	60.1304	62.9162	56.1892	63.8837
DDB_G0292624	DDB_G0292624	NA	putative myosin light chain kinase DDB_G0292624	Q54CY9	0.162934	0.0801954	-0.19931	-0.898898	0.0434319	28.5323	21.3276	31.3513	22.9765	2.06912	7.91215	2.09226	27.9803	22.6302	27.8456	7.94365	23.2875	22.2764	4.58936	23.8512
DDB_G0293566	lyEh3	NA	Entamoeba-type lysozyme protein 3	Q54BL8	-0.183628	-0.272655	-0.45929	-0.703379	0.0434759	43.8461	1.61841	34.1221	35.6366	44.5537	29.7685	2.04639	2.26223	2.83103	45.0066	58.8691	48.4351	32.1624	61.601	50.4059
DDB_G0283021	sodB	SOD	superoxide dismutase	Q54RN1	0.353963	0.841604	0.773503	0.678347	0.0438865	4.56326	2.01404	2.61378	2.57297	5.13979	8.1508	3.52701	2.56785	2.71044	5.54261	8.82177	8.46293	2.18343	9.9111	3.59434
DDB_G0291127	mvpB	NA	major vault protein B	P54659	0.114641	0.20836	0.298151	0.241272	0.0438865	7.6964	8.84436	8.58726	1.93145	9.95198	2.20818	10.3753	10.5329	10.9161	10.3288	2.76035	13.0276	9.83083	9.36472	12.4159
DDB_G0277629	rpl7a	NA	60S ribosomal protein L7a	Q54ZD1	-0.122139	-0.0694446	-0.247615	-0.378965	0.044258	4179.67	4330.37	4016.35	3830.43	4340.7	3995.13	3448.53	3892.9	4054.46	3266.78	3490.09	3275.34	3230.82	3342.4	3285.51
DDB_G0288541	maoA	NA	amine oxidase (flavin-containing), monoamine oxidase	Q54IT3	0.12835	0.234883	-0.0440178	-0.507057	0.0443771	22.7575	23.7123	20.2697	22.0284	23.1777	21.6463	22.3015	22.6404	24.1802	16.7032	19.6436	18.2909	2.10037	14.8393	13.3455
DDB_G0271058	vilC	NA	villin-like protein C	Q1ZXP5	0.61017	-0.327955	0.238037	3.47841	0.0448804	399.25	369.604	339.016	350.648	351.883	384.242	364.428	330.622	361.354	385.236	366.715	359.141	384.935	338.442	384.51
DDB_G0272562	csbB	NA	contact site B protein B	P16643	0.549693	0.430392	1.2742	1.52837	0.0452243	67.2609	56.5074	64.3367	59.1099	63.3757	57.8698	65.0867	61.0267	61.7349	72.5956	64.9403	71.0503	66.1179	79.6195	69.3025
DDB_G0294627	DDB_G0294627	NA	MaoC-like dehydratase domain-containing protein	B0G197	0.10592	0.199265	0.152091	-0.235551	0.0452243	67.9488	45.5196	45.0364	49.8284	55.4329	38.9177	45.3236	55.8522	42.5921	102.485	74.5836	67.6817	70.8648	91.6992	77.6299
DDB_G0275559	DDB_G0275559	NA	short-chain dehydrogenase/reductase (SDR) family protein, glucose/ribitol dehydrogenase family protein	Q869L6	0.0435564	0.099165	-0.345647	-1.30293	0.0452243	35.8258	42.8077	48.4419	43.3678	42.5504	44.9255	50.0444	47.9616	42.0422	48.8103	43.5429	45.574	37.818	46.3975	42.5304
DDB_G0267978	krsB	Krs2	STE20 family protein kinase KrsB	Q55FS2	-0.0746176	0.095846	0.466301	0.519415	0.0455243	190.716	186.404	143.948	179.195	198.605	231.328	201.234	173.398	210.977	177.619	195.738	225.973	187.415	130.953	207.317
DDB_G0290029	DDB_G0290029	NA	C2H2-type zinc finger-containing protein	Q54GN9	-0.0691278	-0.63935	-0.775997	-0.872877	0.0458463	145.275	169.196	134.79	166.151	160.703	152.736	144.879	151.985	159.866	124.038	157.607	148.016	133.591	199.86	150.42
DDB_G0281327	rexo4	NA	RNA exonuclease 4	Q54U94	0.141116	0.00411435	-1.06611	-1.85733	0.0463239	264.042	237.986	207.77	224.166	224.408	235.301	231.816	209.294	217.785	212.701	211.81	204.89	194.219	169.285	202.077
DDB_G0291978	xacA	RacGEF, RacGAP, DRG, DdRacGap1, DdRacGAP	RacGAP and RhoGEF protein	Q54DW4	0.659577	0.515953	0.48995	-0.586985	0.0464873	1744.88	1721.74	1901.31	1671.19	1731.75	1848.11	1527.17	1566.91	1605.57	1452.97	1286.82	1550.81	1453.35	1416.35	1613.35
DDB_G0293062	DDB_G0293062	NA	acyltransferase domain-containing protein	Q54CC0	-1.34446	-1.47214	-2.74316	-2.24636	0.0464873	32.1312	32.3058	86.4111	26.6931	28.1605	2.14601	6.88131	19.4724	22.0182	2.47685	2.71839	1.0707	2.23461	2.27272	1.8262
DDB_G0291326	DDB_G0291326	NA	NA	Q54EU7	0.0407927	-0.00791097	-0.377132	-0.587557	0.0465542	2.0478	2.86586	4.0259	2.33145	7.1147	6.3749	9.63176	11.7298	2.52931	20.2714	16.1455	17.0299	17.0709	11.5097	15.4452
DDB_G0277923	empD	NA	emp24/gp25L/p24 family protein D	Q769F6	0.124396	0.273695	0.436891	0.359244	0.0466166	11.9701	6.60574	2.83486	2.03566	2.86985	12.162	2.30332	13.764	9.82784	2.54364	3.50698	4.32581	15.3947	2.46382	4.90929
DDB_G0285051	rab32D	NA	Rab GTPase	Q54P07	-0.492083	0.710165	-0.555563	-1.22267	0.0470362	51.9271	48.5028	43.6481	63.2427	63.1518	90.1847	83.9542	45.049	46.9958	65.6634	64.877	66.0515	57.4893	65.8138	50.1842
DDB_G0292122	psmA2	NA	proteasome subunit alpha type 2, 20S proteasome subunit alpha-2	Q54DM7	-0.133335	0.0841951	0.405933	0.316774	0.0470362	227.202	242.75	237.319	239.252	245.17	267.873	251.824	211.444	211.12	204.637	192.211	233.199	179.873	245.078	229.185
DDB_G0279809	DDB_G0279809	NA	NA	Q54W97	0.0705432	0.157095	-0.190843	-0.888626	0.0470656	68.2816	64.132	66.8199	50.4606	41.6979	39.6452	30.6517	29.2263	30.6708	1.8238	2.67067	12.9982	2.25191	7.00023	10.3733
DDB_G0286057	adk	NA	adenosine kinase, ATP:adenosine 5'-phosphotransferase	Q54MB5	-0.185562	-0.2809	-0.424265	-0.513447	0.0473833	294.788	287.175	286.681	267.266	279.517	313.236	343.21	286.93	274.723	358.436	322.943	349.845	350.085	375.859	346.825
DDB_G0277775	DDB_G0277775	NA	peptidylprolyl isomerase, PpiC-type peptidyl-prolyl cis-trans isomerase	Q54Z53	-2.45655	-3.17989	-1.93083	-2.67622	0.0477496	752.003	707.556	740.177	692.093	711.516	785.759	744.843	666.032	700.445	725.061	688.215	767.017	657.574	744.088	762.267
DDB_G0286251	dnajc3	NA	DNAJ heat shock N-terminal domain-containing protein, TPR repeat-containing protein	Q54M21	0.692646	-0.721682	0.44557	1.06318	0.0479465	1037.39	991.981	910.61	959.583	844.593	859.039	978.624	924.872	1033.22	917.136	878.556	1041.25	770.587	1119.87	830.093
DDB_G0281725	ube2m	NA	ubiquitin-conjugating enzyme E2 M, NEDD8-conjugating enzyme (Ubc12)	Q54TI6	0.307773	-0.0354408	-0.207996	-0.216775	0.0483259	2.65976	5.25326	4.09459	2.42327	2.27482	7.86589	12.903	11.9067	14.5026	11.9486	7.2918	16.7765	24.6562	6.42629	19.2179
DDB_G0282271	gxcV	RacGEF	pleckstrin homology (PH) domain-containing protein, RhoGEF domain-containing protein, FYVE-type zinc finger-containing protein	Q54SR5	0.260154	-1.1372	-1.776	-1.50472	0.0486632	371.189	458.536	376.933	374.916	388.192	352.788	439.442	422.866	408.099	492.038	486.217	484.285	532.017	381.708	501.242
DDB_G0267712	DDB_G0267712	CISD	CDGSH iron-sulfur domain-containing protein	Q55GD7	0.0373771	-0.101464	-0.40759	-0.625019	0.0489649	1.77125	1.39955	3.31184	2.86175	2.32939	2.39469	2.34534	1.60323	3.26532	52.068	39.3463	28.6261	79.0144	44.6918	47.5352
DDB_G0287305	DDB_G0287305	NA	NA	Q54KJ9	-0.118307	-0.0888504	-0.330883	-0.465414	0.049	9.67991	2.64067	2.1207	14.7572	14.0157	2.16968	7.92674	13.3686	2.93154	2.00002	13.3242	1.9729	2.80813	6.99566	14.6272
DDB_G0288461	hgsA	NA	hydroxymethylglutaryl-CoA synthase	P54872	0.0265027	-0.0436836	-0.396618	-0.548071	0.0490949	214.3	198.756	182.201	187.298	177.177	240.637	186.298	196.016	194.715	208.631	222.322	203.158	229.908	195.923	176.107
DDB_G0287869	DDB_G0287869	NA	NA	Q54JZ9	0.211544	0.595971	0.669542	1.59088	0.0493539	677.858	650.797	701.229	704.707	730.358	742.825	738.61	689.526	659.312	934.175	894.373	865.282	931.306	931.271	878.409
DDB_G0287967	DDB_G0287967	NA	unknown	Q54JL8	0.247949	-0.346859	-0.769234	-1.41857	0.0493856	15.239	13.6586	12.1064	11.562	13.4107	14.5064	12.0295	8.29465	8.98209	4.90021	9.15343	7.69638	7.08639	7.12953	6.46759
DDB_G0293478	DDB_G0293478	NA	unknown	Q54BR3	0.120229	0.245176	1.0299	1.04801	0.0495209	7.09608	3.01279	5.26151	3.18823	7.47911	7.76643	6.97234	4.04172	7.75563	2.30591	2.49906	2.06065	1.99027	3.21624	2.21673
DDB_G0290425	DDB_G0290425	NA	Surfeit locus protein 6	Q54G38	-0.551487	-0.273024	-2.05055	-1.94339	0.049748	39.084	34.8778	40.1287	34.7734	34.8669	46.0155	34.0889	31.7489	34.0026	23.4163	26.8749	28.399	21.0722	26.089	27.1151
DDB_G0271676	nlp	Cdc15/Fes/CIP4 domain-containing protein	SH3 domain-containing protein Nlp	Q75JD4	0.342668	0.391744	0.684387	1.02279	0.0497945	1685.58	1447.71	1404.58	1570.54	1437.98	1502.95	1661.67	1323.13	1453.04	1512.52	1666.28	1494.16	1582.84	1968.01	1389.67
DDB_G0279013	nola1	NA	Gar1 family protein, H/ACA RNP complex subunit 1	Q54XE6	0.087125	0.232736	0.303771	0.180499	0.0497982	1.97445	2.18671	2.47367	1.29944	2.06518	2.29786	2.38858	13.3731	9.95759	8.47519	12.4462	9.24532	6.01995	2.32276	3.39654
DDB_G0275863	nmt	NA	glycylpeptide N-tetradecanoyltransferase, peptide N-myristoyltransferase	Q553B6	-0.180289	-0.266732	-0.265091	-0.419712	0.0504024	3.25488	3.28076	2.92424	3.65841	2.45549	5.38362	7.14781	11.6083	8.89364	3.79993	8.77076	8.06805	7.2082	9.19718	4.84507
DDB_G0270070	DDB_G0270070	NA	phospholipase D	Q55CF8	0.108198	0.0965104	-0.453933	-0.306888	0.0504024	10.487	11.0913	18.554	19.1064	19.7824	18.5506	22.8427	19.3147	21.3164	25.108	25.135	24.3754	25.6654	28.5617	24.4652
DDB_G0279193	rpb1	rpoA, polr2a	RNA polymerase II largest subunit, RNA polymerase II core subunit	P35084	0.057984	0.203931	0.295343	0.34636	0.0505291	80.7948	61.9031	69.0039	63.6921	56.4053	26.6186	57.4456	71.2937	59.5091	57.0317	128.536	58.33	74.8351	69.7896	2.13726
DDB_G0286381	DDB_G0286381	NA	NA	Q54LW2	0.17173	0.372703	0.397751	1.40464	0.050907	11.1482	13.3756	15.3073	8.42162	16.317	17.136	13.9255	13.7724	15.0571	14.1919	14.0055	15.645	20.785	13.4784	16.402
DDB_G0270854	nif3	NA	protein NIF3	Q55E83	-0.101176	-0.175109	-0.211381	-0.399184	0.0513109	8.75529	12.4635	10.3037	11.4241	11.6067	12.9473	12.1551	13.3904	10.3161	19.6021	18.5622	16.8996	35.1343	22.9244	24.3026
DDB_G0292538	gtpbp1	NA	GTP-binding protein 1	Q54D77	0.0146314	1.18771	0.664235	1.55609	0.0514943	2.168	2.13239	2.07958	2.20625	1.81469	2.04412	2.0743	1.77401	3.01838	4.67434	2.41075	3.56937	4.22954	0.94635	2.56103
DDB_G0281089	prkab	NA	AMP-activated protein kinase beta subunit	Q54UG7	0.246823	1.32811	1.87895	1.95535	0.0516724	2.01786	1.87643	9.78806	3.18024	8.59642	2.98688	1.88405	6.72168	8.38787	8.21685	1.13053	6.58733	9.49228	9.86331	7.82622
DDB_G0270152	maspS	AspRS	aspartyl-tRNA synthetase, aspartate-tRNA ligase, putative mitochondrial aspartyl-tRNA synthetase, putative mitochondrial aspartate-tRNA ligase	Q55C99	-0.149381	-0.221619	-0.308907	-0.396974	0.0519282	2.8112	2.66951	2.95119	1.71025	11.3419	4.64684	9.6144	32.6059	27.9419	2.48193	1.67767	2.49463	1.47073	3.47512	1.8592
DDB_G0276325	DDB_G0276325	NA	UPF0668 protein C10orf76	Q551U4	-0.496404	-0.76965	-0.225797	0.218391	0.0521353	1998.04	1841.25	1772.24	1720.37	1801.02	1937.96	2235.66	1760.41	1751.95	1831.6	1934.91	1861.37	1827.71	1748.68	1729.81
DDB_G0287777	sec61g	NA	protein transport protein SEC61 gamma subunit	Q54JV6	-0.0815842	0.226763	0.636237	0.676997	0.052359	16.9125	19.5514	18.8422	18.1586	18.4268	15.929	14.9106	18.2005	16.2779	14.5252	15.1517	14.8714	15.444	16.4078	14.8267
DDB_G0294018	nad1	NA	NADH dehydrogenase subunit 1	Q37313	0.307058	0.31636	0.728856	0.799845	0.0525418	2.69543	23.7931	23.6417	24.7719	25.2005	18.802	21.6877	13.9518	28.2905	14.2641	13.8795	10.1487	10.6243	13.9581	1.65507
DDB_G0285313	cepH	Cep192	centrosomal protein 192 kDa	Q54NE5	-0.196364	1.10297	0.769467	1.21808	0.0530962	22.1748	17.0108	16.0104	21.3347	20.4428	22.0923	17.6573	19.0703	20.6251	13.3384	18.255	14.9416	9.55855	20.3032	11.5398
DDB_G0275029	odhB	DLST	dihydrolipoamide S-succinyltransferase, 2-oxoglutarate dehydrogenase E2 component, dihydrolipoyllysine-residue succinyltransferase	Q869Y7	-0.0438197	-0.189844	-0.287583	-0.305348	0.0531543	62.2687	78.82	82.7103	76.8849	67.7195	47.5568	59.9064	73.3515	70.1115	53.4266	64.4103	62.0052	71.0444	65.1984	56.9302
DDB_G0286033	pex5	NA	tetratricopeptide-like helical domain-containing protein (TPR), peroxisomal biogenesis factor 5, peroxin 5, putative peroxisome receptor 1	Q54MD1	-0.258429	-0.681237	-1.29215	-1.62894	0.0531543	78.622	83.0529	58.8332	77.846	72.4785	81.2321	65.8634	67.3175	68.7093	61.2129	59.5981	61.0149	62.5341	55.7937	53.7534
DDB_G0293560	rpa2	polr1b	RNA polymerase I, second largest subunit	Q54BM1	-0.0154887	-0.00173469	-0.291822	-0.487803	0.0533482	51.9892	49.2944	41.5985	55.97	57.3816	46.6427	69.7888	55.9349	55.1281	50.4015	47.9379	49.049	43.1205	57.8284	48.453
DDB_G0269236	rab7A	rab7	Rab GTPase	P36411	-0.000390586	0.164315	-0.0639839	-0.248994	0.0534483	41.6516	43.7649	39.3377	39.3992	40.7811	49.8549	43.0525	43.2329	47.7631	49.0173	48.6443	48.158	44.7758	30.6615	46.0566
DDB_G0278981	DDB_G0278981	NA	E3 ubiquitin-protein ligase, TRIAD1 protein, ariadne-2-like protein	Q54XG4	0.117885	0.14829	-0.0843121	-0.248651	0.0535339	15.1067	2.03846	2.52817	1.97121	2.22799	2.30788	15.8207	3.24573	1.73056	14.4857	2.51317	23.7733	19.3083	24.4337	16.9079
DDB_G0294589	DDB_G0294589	NA	short-chain dehydrogenase/reductase (SDR) family protein	Q1ZXE5	1.07073	2.10015	1.83731	1.92937	0.0536803	16.6779	19.9875	18.2251	17.4505	19.2105	13.6519	15.7407	16.1387	17.8672	14.725	17.7886	14.2657	16.5997	15.3185	15.0409
DDB_G0277221	chcA	NA	clathrin heavy chain	P25870	0.0266323	0.0816895	0.251208	0.257381	0.0540795	7.4546	5.47458	5.40972	4.9296	6.80576	6.51805	6.96369	4.7601	6.02723	4.83197	3.49954	5.45055	0.934963	4.20237	5.46218
DDB_G0277807	DDB_G0277807	NA	NA	Q54Z65	0.750977	0.674063	-0.499736	-0.164445	0.0542769	45.5507	41.7439	35.5223	37.4947	42.6618	38.2799	36.2224	38.1003	39.2955	47.6174	45.9719	40.9023	42.9699	54.7546	42.5014
DDB_G0287335	DDB_G0287335	NA	RNA-binding region RNP-1 domain-containing protein, RNA recognition motif-containing protein RRM	Q54KH9	0.629542	0.730131	0.518309	0.34735	0.0544411	926.544	1121.23	1035.04	1250.96	1261.79	815.56	808.206	1330.56	1212.93	855.095	928.76	967.59	1171.91	1024.59	1054.72
DDB_G0275633	DDB_G0275633	NA	DEAD/DEAH box helicase, superkiller viralicidic activity 2-like protein	Q86IE2	0.156099	-0.361229	-1.41112	-0.534292	0.0545943	150.263	157.349	177.787	162.664	168.226	178.839	168.801	187.17	172.885	213.866	194.605	192.779	209.404	204.571	190.499
DDB_G0291029	DDB_G0291029	NA	sulfate adenylyltransferase, adenylylsulfate kinase	Q54F74	-0.208622	-0.340291	-2.19964	-3.09214	0.0546276	2.97476	0.670862	1.0517	1.06907	0.961779	0.38555	0.930977	0.902158	0.898822	0.950531	1.52412	0.684369	1.03145	2.42107	0.828487
DDB_G0281103	gpt10	NA	putative glycophosphotransferase	Q54UF6	-1.35942	-0.579913	-0.313353	-0.100927	0.0546276	2.71202	2.16554	9.69617	2.11032	1.87131	2.08621	7.32612	6.70034	2.36594	3.76075	5.50742	2.311	3.31334	1.03337	5.34004
DDB_G0268644	DDB_G0268644	NA	PUCC protein	Q55F44	0.0318736	0.150451	0.195297	1.98385	0.055148	25.2917	22.0622	26.7136	24.183	25.519	21.3632	25.5174	29.0801	22.8411	27.4959	26.9826	27.4723	25.1806	19.672	23.4696
DDB_G0282483	DDB_G0282483	NA	NA	Q54SG3	0.234094	0.209745	0.385332	0.683606	0.0553176	13.9106	14.4446	5.76437	33.6975	4.09962	22.531	1.47229	11.7016	20.821	27.0232	18.7416	14.4233	25.2465	23.3205	28.2117
DDB_G0287799	DDB_G0287799	NA	RING zinc finger-containing protein, Zinc finger, N-recognin domain-containing protein	Q54JT8	0.194276	-0.372988	-0.685361	-0.382296	0.0553589	165.216	158.147	173.189	161.649	181.636	185.268	192.841	186.128	187.437	286.577	246.102	250.561	268.691	264.787	265.266
DDB_G0277307	DDB_G0277307	NA	peptidase S16, Lon protease family protein	Q550C8	0.227589	0.170063	0.479664	0.660682	0.0560722	168.998	153.3	134.203	149.424	152.401	170.28	168.905	156.037	146.831	201.23	204.976	195.277	193.273	161.186	186.157
DDB_G0284169	DDB_G0284169	NA	transmembrane protein	Q54Q29	0.401112	0.396373	0.238363	-0.131671	0.0563422	54.7656	58.9252	55.469	53.0331	56.7778	63.6153	53.6657	52.5428	52.4147	52.1424	50.0515	50.8562	53.3587	54.9064	55.3149
DDB_G0269992	DDB_G0269992	NA	NA	Q55CM9	0.459465	0.394129	0.907974	0.804648	0.0563422	162.114	158.836	152.345	158.538	168.26	167.045	138.94	148.436	151.697	114.84	120.975	134.457	112.523	134.134	131.554
DDB_G0284769	vps24	NA	SNF7 family protein	Q54P63	0.077947	-0.185786	-0.47815	-1.17198	0.0565843	38.1121	40.0004	38.6246	36.2848	33.8321	35.9632	45.9428	32.5114	34.3072	36.8638	31.9	46.7941	30.1511	41.3566	30.7057
DDB_G0282937	DDB_G0282937	NA	unknown	Q54RT6	-1.06922	-0.692806	-0.619655	-2.22858	0.0566563	127.887	118.269	118.68	121.342	133.395	126.208	131.226	119.558	128.881	143.726	128.767	131.698	118.311	145.831	138.684
DDB_G0287445	DDB_G0287445	NA	unknown	Q54KG3	0.485825	0.285014	0.300656	0.473976	0.0566563	7.65928	1.85155	4.32929	8.78488	7.31202	1.79568	11.3477	8.83409	13.2503	7.87062	10.8819	8.4379	7.12791	9.04558	9.71709
DDB_G0283127	DDB_G0283127	NA	NA	Q54RI2	-0.893761	-0.0131582	-3.59537	-5.58424	0.0571855	516.694	521.521	527.241	435.159	485.303	487.068	479.547	430.004	427.084	448.525	417.097	452.298	414.727	464.396	466.552
DDB_G0276331	pyr4	NA	dihydroorotate oxidase, dihydroorotate dehydrogenase	P07670	-0.015637	-0.078155	-0.247893	-0.342068	0.0572218	76.0934	72.3336	73.724	71.895	79.7969	67.0097	72.1219	70.9666	69.0443	79.2103	68.847	69.0044	63.3628	84.486	65.3758
DDB_G0287513	jcdG	NA	transcription factor jumonji, jmjC domain-containing protein, cupin region-containing protein	Q54K96	0.205217	0.0691548	-0.244885	-0.526829	0.057349	16.6619	15.32	6.66154	24.2889	13.2088	20.4085	19.2716	19.6756	19.7386	22.6384	20.6255	18.2072	18.4291	25.8224	18.3524
DDB_G0286117	rps10	NA	40S ribosomal protein S10	O77082	-0.138961	-0.144475	-0.232944	-0.361594	0.0574613	193.499	170.991	160.484	174.655	170.713	175.682	155.511	143.332	140.649	146.524	121.823	131.078	113.07	136.557	125.562
DDB_G0293556	mcfG	slc25a20	mitochondrial substrate carrier family protein G	Q54BM3	0.0362672	-0.0165534	-0.27636	-0.259667	0.0576033	43.2664	35.5261	31.3255	36.456	29.9616	39.8503	34.0664	39.1772	35.1952	28.7611	26.2852	27.8267	39.5141	15.4493	31.466
DDB_G0284741	DDB_G0284741	NA	Protein SPT23	Q54P80	-0.186023	0.547063	0.681309	-1.10614	0.0576033	2.01543	2.498	3.20554	2.08144	4.86699	2.94601	2.04477	2.62944	3.09496	7.33271	6.59659	6.30672	6.55255	2.53602	8.42992
DDB_G0279607	forA	mDia1-like formin A	profilin binding protein ForA	Q54WH2	0.0622685	0.138532	0.324669	0.290374	0.0576033	31.8402	40.9076	43.6072	35.3875	41.9618	46.0201	39.4951	34.2839	36.9239	33.6595	28.196	34.3056	33.1997	33.5624	33.3021
DDB_G0278573	DDB_G0278573	GATase	glutamine amidotransferase class-I domain-containing protein	Q54XU8	-1.11134	0.0916906	-2.10461	-3.26086	0.0576161	20.1741	20.1053	20.6314	20.8892	21.3698	18.1007	21.0692	16.5622	18.1023	18.6107	16.3211	18.2227	14.0846	24.0387	14.9646
DDB_G0269510	vps37	NA	Modifier of rudimentary (Modr) family protein	Q55DV8	-0.168418	1.36235	2.08251	1.5114	0.0576161	6.18625	4.84205	2.85516	5.19383	7.55785	7.12028	1.67258	7.94957	7.53237	4.324	6.95061	6.37215	1.51363	5.10551	4.61288
DDB_G0277869	rac1A	NA	Rho GTPase Rac1A	P34144	0.145769	0.220234	0.332591	0.251797	0.0576161	92.2356	115.739	109.593	141.726	144.664	158.914	175.924	216.183	257.363	124.967	165.461	207.019	136.929	199.636	220.279
DDB_G0272012	DDB_G0272012	NA	GNS1/SUR4 family protein	Q86JM5	0.0224484	-0.228257	-0.785051	-1.11769	0.0576384	127.921	128.248	129.771	129.095	130.561	127.933	128.612	133.049	122.97	123.433	124.01	134.118	125.256	122.991	131.703
DDB_G0293122	DDB_G0293122	NA	glutathione S-transferase, glutathione transferase	Q54C73	-0.0287517	-0.197582	0.185847	0.305282	0.0582147	198.063	234.73	263.348	199.098	215.393	264.645	200.155	198.416	220.685	183.143	163.116	231.638	117.173	230.797	213.888
DDB_G0270050	DDB_G0270050	NA	NA	Q55CH9	0.733156	0.710329	-0.15094	-0.262592	0.0582147	54.9181	66.6722	80.6956	53.2234	56.1873	6.55595	12.6655	62.7465	51.0273	13.6643	19.2433	19.9007	27.3239	27.1981	18.28
DDB_G0268496	DDB_G0268496	NA	Uncharacterized protein YKL027W	Q55GH1	-0.0929587	0.0328669	-0.36834	-0.569434	0.0582603	23.6302	23.2452	23.8823	22.0067	25.2654	22.7433	22.9691	25.1542	20.5945	13.3093	22.0598	21.6244	25.9303	14.8535	20.5289
DDB_G0278709	DDB_G0278709	NA	Protein YIF1A	Q54XV4	-0.27274	-0.0611023	0.305974	0.466751	0.0582603	381.534	822.929	926.623	371.453	822.981	981.775	358.218	695.343	787.53	365.341	662.619	729.635	331.408	636.976	679.661
DDB_G0287497	nup133	NA	nucleoporin 133	Q54KA3	0.137274	0.392286	0.498563	0.653222	0.0588651	4194.48	4586.81	3777.05	3994.91	4037.55	3716.9	3967.23	3812.71	3876.13	3518.03	3500.38	3339.71	3638.88	3048.13	3249.12
DDB_G0292986	abcG10	NA	ABC transporter G family protein	Q54CG0	-0.0691404	-0.131557	-1.36033	-1.67805	0.0591359	2258.11	2416.91	2139.43	2334.76	2275.36	2728.66	2875.78	2439.8	2342.31	2602.17	2408.24	2527.58	2346.92	2736.03	2382.93
DDB_G0292034	mcfP	slc25a16	mitochondrial substrate carrier family protein P	Q54DU1	0.100416	0.388141	-3.12341	-0.109937	0.0591359	3.24203	2.2261	3.37846	13.0267	2.99949	20.7441	2.70055	2.07065	2.84625	24.5664	29.332	25.5344	22.7983	9.43951	1.85067
DDB_G0285999	cnbB	NA	calcium-binding EF-hand domain-containing protein, putative CaM-dependent protein phosphatase, regulatory subunit, putative calcineurin B	Q54MF3	-0.186508	0.070044	-1.93052	-1.69849	0.0591359	506.874	502.578	525.789	476.782	504.777	507.583	494.423	478.973	509.032	526.285	514.537	527.067	522.579	490.029	532.561
DDB_G0293108	DDB_G0293108	NA	NA	Q54C86	0.323271	-0.18959	-1.30244	-1.53835	0.0591359	235.51	227.291	221.872	223.956	232.024	225.856	250.5	244.32	258.724	249.545	242.516	243.554	239.535	226.568	241.01
DDB_G0286555	racA	NA	Rho GTPase RacA	P34147	0.37389	0.478093	0.5653	0.592764	0.0591359	16.6373	15.9562	17.4262	16.9674	15.8916	17.8623	12.0092	12.667	16.0316	5.98317	7.45778	5.96578	2.34894	6.73512	3.13222
DDB_G0286335	bkdA	BCKDHA, 2-oxoisovalerate dehydrogenase subunit alpha, mitochondrial	branched-chain alpha-keto acid dehydrogenase E1 alpha chain	Q54M22	-0.0460166	-0.218571	-0.469936	-0.664176	0.0596127	218.822	234.777	229.135	224.758	245.307	228.811	237.301	232.917	249.609	291.791	261.386	284.544	244.75	248.722	279.922
DDB_G0284553	gmd	NA	GDP-mannose 4,6-dehydratase	Q1ZXF7	-0.125966	-0.118102	0.0841036	0.187808	0.0596127	197.398	190.562	177.496	192.996	183.444	212.242	176.445	186.818	169.318	197.37	195.994	191.005	194.541	206.193	188.191
DDB_G0283627	prsC	NA	phosphoribosyl pyrophosphate synthetase	Q54QU9	-0.0474719	0.0562879	0.426201	0.354555	0.0596127	807.92	765.923	512.52	917.877	776.156	926.113	1342.56	986.134	816.669	1244.85	1307.46	1382.65	1119.6	1422.59	1115.42
DDB_G0272889	surf1-1	surf1	surf1 family protein	Q556J9	-0.0416168	-0.112552	-0.440575	-0.904056	0.0596127	210.446	199.243	240.537	224.767	220.453	225.979	211.83	211.204	221.223	265.721	263.458	231.682	256.689	217.16	248.52
DDB_G0280345	sgtA	NA	tetratricopeptide-like helical domain-containing protein (TPR)	Q54VG4	-0.0283821	0.0648128	0.26002	0.275036	0.0596127	6.73081	5.97422	4.05397	8.0165	7.46331	14.4164	7.12506	8.87674	8.45787	13.9165	10.6701	9.59533	9.48726	14.9992	12.2223
DDB_G0275981	DDB_G0275981	NA	unknown	Q552L7	0.0480832	0.0775323	-0.257703	-0.117886	0.0596127	359.754	353.219	362.228	352.075	336.116	347.623	363.789	342.643	346.717	323.825	334.858	332.729	345.301	354.122	349.471
DDB_G0268600	uduB	rrgA	unknown	Q55F82	0.0793125	0.234908	0.553184	0.558152	0.0597448	381.759	346.479	386.693	401.508	389.302	401.175	440.837	415.847	441.01	462.329	451.629	447.683	388.913	506.65	401.008
DDB_G0276843	DDB_G0276843	NA	NA	Q86L24	-0.0911836	0.293177	0.455674	0.438616	0.0597786	36.6518	28.1192	33.1738	35.3103	46.0096	35.6681	33.859	38.9461	37.5929	28.2185	26.2998	21.3259	11.3917	29.0657	20.2318
DDB_G0271346	yod1	NA	C2H2-type zinc finger-containing protein, ubiquitin thioesterase OTU1	Q55BI3	1.30623	1.5759	2.38181	2.56625	0.0600262	27.9616	25.0439	16.6299	19.8607	20.3197	24.3469	20.3474	22.0249	18.9633	25.7925	17.4632	22.2298	14.0246	17.0403	27.1783
DDB_G0290015	grxA	Grx1	glutaredoxin	Q54GP8	0.156515	0.251662	0.499089	0.467566	0.0600305	214.997	211.952	196.485	208.647	205.98	223.547	222.525	203.069	204.573	233.577	228.039	213.243	203.57	249.255	226.184
DDB_G0292398	psmE4	NA	proteasome activator complex subunit 4	Q54DB2	1.03985	1.25413	1.6417	1.7063	0.0602002	44.1201	41.404	57.9993	43.0124	53.4259	53.4798	40.5889	45.7372	48.7044	56.9436	55.2845	50.5325	51.4729	55.7174	46.2357
DDB_G0267982	copA	alpha-COP	WD40 repeat-containing protein, coatomer protein complex alpha subunit	Q55FR9	0.088822	0.0985993	0.298277	0.289777	0.0602002	952.916	867.32	890.477	828.73	931.921	918.866	1155.58	832.069	820.064	1088.05	895.568	919.263	847.501	1228.56	965.322
DDB_G0268024	hdaA	NA	histone deacetylase family protein, type-1 histone deacetylase	Q55FN5	0.270316	0.165724	0.444094	0.407652	0.0602002	8.2329	4.13081	2.60019	6.84018	7.8363	5.40256	6.50867	8.66961	6.23202	2.42504	3.23202	4.86421	16.189	3.58674	2.02492
DDB_G0295683	DDB_G0295683	NA	LIM-type zinc finger-containing protein, cofilin/tropomyosin type actin binding domain-containing protein	B0G198	0.0444235	-0.0435486	-0.20634	-0.281989	0.0603583	18.0795	22.1798	18.8782	25.5096	20.553	32.0774	22.9216	21.1889	21.9993	20.0699	31.8761	20.6993	35.6727	32.6938	24.9241
DDB_G0287627	timm17	NA	mitochondrial import inner membrane translocase subunit 17	Q54K35	-0.133636	-0.245717	-0.512579	-0.64297	0.0603583	358.797	380.53	367.959	390.213	369.646	345.762	371.716	435.618	400.223	526.691	500.483	507.643	586.626	509.215	511.441
DDB_G0269950	serC	PSAT	phosphoserine transaminase, phosphoserine aminotransferase	Q55CQ6	-0.0249287	-0.14272	-0.357679	-0.358658	0.0603583	101.462	90.5495	93.5237	86.7304	98.4242	80.1721	76.9341	76.5604	79.2255	81.0216	88.7045	73.3259	89.2968	80.4856	69.521
DDB_G0288163	arl1	arlA	ARF-like protein, ADP-ribosylation factor-like protein	Q54JB7	-0.47933	-0.385476	-0.272271	-0.247839	0.0606803	2.61219	2.643	4.34653	3.40735	1.91847	1.96411	1.79504	6.75448	6.5899	7.65725	15.2127	9.04033	9.73098	5.701	1.8834
DDB_G0276155	spnA	Spn, Spalten	protein serine/threonine phosphatase	O15743	-0.307017	-0.494904	0.55996	0.36597	0.0606803	118.272	106.906	101.066	112.775	109.29	133.011	120.556	110.115	106.704	123.714	124.763	134.978	123.825	165.888	138.284
DDB_G0278053	ilvB	NA	thiamine pyrophosphate-binding enzyme family protein, 2-hydroxyphytanoyl-CoA lyase	B0G117	-0.0376255	-0.117063	-0.288575	-0.394839	0.0606803	290.017	261.498	250.293	300.354	298.627	283.936	365.689	389.849	341.137	523.308	444.206	451.861	552.146	456.609	438.584
DDB_G0293872	idhB	NA	isocitrate dehydrogenase (NAD+), isocitrate dehydrogenase (NAD+) beta subunit	Q54B68	-0.110943	-0.225739	-0.414098	-0.37339	0.0607079	2.54884	5.71383	13.7836	9.26571	10.6514	2.43996	8.69311	10.3558	7.87147	7.28403	8.49409	2.04377	10.89	6.90441	8.19452
DDB_G0288723	DDB_G0288723	NA	UPF0553 family protein	Q54II8	-0.203166	-0.253492	0.00405778	-0.0131259	0.0609762	51.1738	46.9755	44.3879	57.4052	55.0806	52.6957	60.9676	49.2966	54.8948	66.1806	65.2493	57.2384	64.3588	59.0332	58.9816
DDB_G0289391	pkiA	rcdFF, veg104, DD-1	putative protein kinase C inhibitor, histidine triad (HIT) family protein	Q23921	0.026973	0.0937171	0.419882	0.358309	0.0609762	8.74688	5.75839	5.71774	6.13085	3.27233	7.99557	6.21863	8.29817	10.5953	8.12701	7.5543	6.39475	8.81011	8.37414	6.69816
DDB_G0277159	DDB_G0277159	NA	NA	Q76NZ9	0.614035	1.34649	1.26173	0.824839	0.0613729	150.338	148.068	156.647	154.447	141.611	162.441	147.546	142.735	131.84	145.969	138.093	144.237	129.167	163.322	151.342
DDB_G0293416	abcB1	mrpA	ABC transporter B family protein	Q54BU4	-0.20513	0.142608	-0.947311	-1.71345	0.0613918	10.8698	12.0006	15.0173	12.1545	14.3341	22.3189	12.5511	11.2073	12.4819	13.8433	9.97217	12.9924	2.23904	2.8866	14.035
DDB_G0289479	swp1	oligosaccharyltransferase delta subunit	dolichyl-diphosphooligosaccharide-protein glycotransferase subunit Swp1	Q54HG9	0.108461	0.160311	0.24719	0.326975	0.0613918	13.1646	13.074	9.50889	13.3382	10.2914	6.33156	12.443	12.9862	13.7323	14.7336	11.7596	13.9402	15.0694	15.318	13.3571
DDB_G0289357	DDB_G0289357	NA	NA	Q54HM2	-0.145366	-0.202495	-0.53814	-0.593095	0.0613918	106.242	107.345	64.1967	82.5197	96.8168	89.3481	80.9005	85.3773	82.7645	86.2396	93.7392	92.1153	96.6078	126.094	91.8238
DDB_G0274103	ggtA	DG1109	glycosyltransferase, UDP-glucose glycoprotein alpha-glucosyltransferase	Q8T191	0.0719531	-0.0396688	0.196855	0.303793	0.0615045	976.215	912.774	885.099	929.592	955.894	914.174	989.782	901.905	996.455	902.636	969.481	1084.78	849.538	1189.49	942.447
DDB_G0269778	DDB_G0269778	NA	cell differentiation family, Rcd1-like protein	Q55D59	-2.31518	-3.57283	-1.10078	-1.10463	0.0616241	208.47	214.418	151.624	269.78	257.789	242.802	156.543	522.2	420.393	272.59	323.024	277.276	481.419	59.7852	394.444
DDB_G0283023	hcpA	HP1-like protein	heterochromatin protein A	Q54RN0	0.399748	-0.164411	-0.769428	-0.662099	0.0616241	2.87822	38.6851	40.5173	31.1668	41.7362	44.9682	31.8174	29.7116	24.2126	44.6484	25.1146	26.9587	36.5435	40.3144	49.1198
DDB_G0292354	DDB_G0292354	NA	tau-tubulin kinase homolog	Q54DF7	0.243191	0.350456	0.524691	0.614094	0.0616241	3636.53	3490.8	3361.81	3376.54	3288.77	3181.85	3396.88	3289.49	3256.85	3153.46	3208.31	3278.9	2844.17	3194.67	2893.09
DDB_G0290721	DDB_G0290721	NA	aminotransferase class-III	Q1ZXC3	-0.0850001	-0.183049	-0.392263	-0.377754	0.0616367	40.5778	39.1807	43.8827	37.7009	35.373	37.4369	35.1696	39.1698	37.1609	43.6153	49.2828	44.0914	41.3436	48.5776	42.901
DDB_G0290433	DDB_G0290433	NA	pectin lyase-like family protein, FKBP-type peptidylprolyl cis-trans isomerase domain-containing protein	Q54G21	-0.0433389	-0.0685531	-0.264511	-0.433288	0.0616367	12.9443	18.9875	24.143	21.0956	19.9273	19.8336	21.748	23.6027	22.2149	25.8228	26.8124	25.1137	24.002	29.1819	22.0573
DDB_G0270296	dcd1A	NA	acid ceramidase-like protein, acid N-acylsphingosine amidohydrolase-like protein	Q55BZ5	-1.1896	-1.83504	-1.43677	-1.77305	0.0617453	127.539	107.082	112.791	120.826	129.216	143.172	130.848	129.855	141.936	113.712	124.107	128.81	68.0437	108.498	95.3741
DDB_G0274339	DDB_G0274339	NA	acetyl-CoA C-acyltransferase, beta-ketothiolase, 3-ketoacyl-CoA thiolase	Q86IY4	0.188922	0.359974	0.254857	-0.0894603	0.0617453	3.80515	3.6013	2.23483	4.04635	2.59048	3.26515	2.19763	2.47557	5.34124	2.17901	2.52585	2.17942	2.60226	2.73524	2.18357
DDB_G0284221	atox1	NA	copper transport protein	Q54PZ2	-0.034424	0.272241	0.434778	0.432998	0.0617453	11.2728	10.1059	10.9613	8.84088	13.2978	18.2767	12.3106	12.8219	8.15865	12.6612	15.4475	13.0653	1.77655	15.4162	13.5373
DDB_G0288569	washc5	WASH complex subunit 5	WASH complex subunit strumpellin	Q54IR8	-0.00341841	0.0268078	-0.335411	-0.431121	0.061821	3.92345	3.11705	2.91794	3.08234	7.85113	6.79124	6.23816	6.44007	7.38478	12.7694	7.49387	6.90083	7.48078	10.0123	10.2114
DDB_G0282489	mhkD	MHCK-D	putative myosin heavy chain kinase D	Q54SF9	0.0512361	-0.140183	-0.0394914	-0.38373	0.061821	465.188	483.444	461.972	460.433	485.644	508.458	474.602	442.986	446.795	452.982	450.257	448.224	420.206	461.778	444.827
DDB_G0293756	DDB_G0293756	NA	regulator of chromosome condensation (RCC1) domain-containing protein, BTB/POZ domain-containing protein	Q54BC4	-1.51986	-0.361373	-1.22122	-1.52363	0.0618299	31.6732	30.5342	42.9323	34.9033	36.6917	37.322	38.4756	45.318	41.5042	60.9334	63.5842	46.3308	53.5105	56.1545	47.8789
DDB_G0269156	mvpA	NA	major vault protein-alpha	P34118	0.160856	0.235028	0.304952	0.231871	0.0619292	12.5186	2.6752	2.08059	12.6876	2.35014	2.17516	15.7471	3.25696	2.39027	12.4866	14.8766	13.8122	14.2586	1.79885	11.5086
DDB_G0294597	DDB_G0294597	NA	beta-lactamase family protein	B0G0Z7	-0.0705031	-0.148981	-0.462114	-0.396816	0.0620387	3358.58	3205.04	2438.77	2821.35	2869.94	2730.78	3016.81	2630.43	3041.71	2308.58	3354.91	2702.24	2865.62	2346.12	2706.87
DDB_G0287851	DDB_G0287851	NA	peptidase M16 family protein	Q54JQ2	0.0778898	-0.00375406	0.169241	0.28164	0.0620387	12.6983	7.26077	10.8844	3.40186	12.25	2.19844	10.4677	3.80256	3.14039	13.0622	2.08698	7.83661	10.203	3.27699	12.84
DDB_G0281151	DDB_G0281151	NA	DNA repair XPGC family protein	Q54UD1	-0.0017565	0.0234468	0.315052	0.398772	0.0620733	120.467	123.328	162.158	142.959	136.072	158.048	155.075	156.937	156.978	165.313	180.401	172.519	175.831	173.945	166.04
DDB_G0282337	DDB_G0282337	NA	putative phosphatidylserine decarboxylase	Q54SN5	0.00538855	-0.0122555	-0.236792	-0.477186	0.0622024	61.1411	56.4715	63.7319	45.6841	61.3394	35.1286	46.4005	45.5088	47.2018	22.8102	59.4828	51.684	40.2832	37.3878	41.4858
DDB_G0292038	DDB_G0292038	NA	acyltransferase domain-containing protein	Q54DT9	0.702035	0.110067	-0.468718	-1.54304	0.0624951	11.9683	8.89261	7.69394	2.77166	11.7159	14.5402	11.5075	1.7204	5.8795	26.1151	16.7213	22.3629	14.8385	14.8378	16.1778
DDB_G0268226	DDB_G0268226	NA	NA	Q55F75	0.561972	-0.787971	2.25272	1.42856	0.0626349	6.17309	2.70248	2.77766	4.55439	5.34524	2.232	2.44528	3.15157	3.64594	37.1197	6.06419	1.55932	4.15796	4.62811	5.61572
DDB_G0287035	lmpB	DdCd36	lysosomal integral membrane glycoprotein LmpB	Q9BKJ9	-0.0404259	-0.0738638	-0.568817	-0.983027	0.0630508	2.59351	51.0733	3.40446	35.5896	33.5964	40.8526	28.8202	43.9349	32.2591	33.2388	2.28134	29.9507	28.7492	22.1654	25.7404
DDB_G0275365	DDB_G0275365	NA	Heterogeneous nuclear ribonucleoprotein L	Q553T2	0.0688437	0.205872	0.305831	0.263452	0.0630516	2.7228	6.51562	2.58217	7.7106	5.65068	12.4831	2.44673	2.33171	3.2455	2.46138	14.1996	2.69938	1.53603	9.98352	6.30527
DDB_G0285341	DDB_G0285341	NA	NA	Q54ND4	0.235653	0.268838	0.696539	0.667413	0.0633308	184.745	173.145	188.214	213.621	230.713	204.906	219.944	208.142	221.766	223.916	223.647	242.574	258.428	197.481	229.904
DDB_G0286473	pfdn3	NA	prefoldin subunit 3	Q54LS2	-0.212781	-0.104574	-0.227875	-0.390229	0.064197	1448.8	1556.27	1542.9	1322.36	1367.3	1233.92	1097.86	1077.15	981.75	734.265	671.604	686.803	627.149	683.039	574.503
DDB_G0278607	mvd	NA	diphosphomevalonate decarboxylase, mevalonate 5-diphosphate decarboxylase	Q54YQ9	-0.0490113	-0.190525	-0.283609	-0.403933	0.0643695	74.2503	64.2433	72.3364	55.7239	62.4623	83.2504	56.2578	62.4669	44.047	34.9776	48.0095	40.6047	78.4036	44.6201	34.4353
DDB_G0290229	DDB_G0290229	NA	cholinephosphate cytidylyltransferase	Q54GD2	1.45947	2.25576	2.6862	2.48212	0.064476	190.214	173.937	174.255	169.772	197.159	344.209	270.785	176.991	142.279	171.682	159.583	142.912	102.063	120.699	120.731
DDB_G0280435	dynA	Ddp150, DCTN1, p150-glued	dynactin 150 kDa subunit	Q54VD6	-0.279287	-0.227912	0.0703772	0.242138	0.0644924	411.121	393.057	375.753	352.642	374.158	466.576	368.698	340.259	349.829	371.312	373.871	374.878	346.501	312.235	360.803
DDB_G0290343	sodE	sod1, SOD	superoxide dismutase, putative cytoplasmatic superoxide dismutase	Q54G70	0.484178	0.63453	0.536654	-0.060823	0.064736	128.153	132.829	161.418	128.809	144.735	147.188	125.18	146.683	146.066	156.072	139.757	153.288	147.114	164.519	173.054
DDB_G0293428	DDB_G0293428	NA	NA	Q54BU3	-0.581554	-1.66153	-2.24015	-1.97612	0.064736	26.653	23.9907	24.5401	23.9151	28.9028	40.7081	25.4572	27.2972	17.6367	25.7694	18.7724	24.6409	20.9711	22.3387	21.457
DDB_G0284901	DDB_G0284901	NA	isochorismatase family protein 1B	Q54NZ8	0.322276	0.186264	0.466865	0.480896	0.064736	5.33917	5.07865	1.73963	2.62074	4.60334	2.21107	4.71258	2.323	3.60511	4.6363	2.48463	5.29816	1.57986	3.3881	6.62254
DDB_G0278539	rpl5	NA	60S ribosomal protein L5	Q54XX3	-0.101652	-0.0640295	-0.107332	-0.261672	0.064736	18.2331	2.05998	22.9933	19.6624	22.2809	2.30002	8.74427	17.9006	23.7114	18.2386	18.4255	15.5929	27.372	16.2125	14.9152
DDB_G0277389	DDB_G0277389	NA	NA	Q75J87	1.35037	-0.556494	-1.98788	-1.30593	0.064736	231.731	327.052	350.483	491.32	256.769	399.725	269.347	322.07	295.961	218.169	245.305	219.257	177.304	159.403	178.232
DDB_G0290103	elp3	NA	elongation protein 3, RNA polymerase II elongator complex subunit, HAG group protein, GCN5-related N-acetyltransferase, GNAT family protein	Q1ZXC6	-0.671768	-0.408836	-0.477456	-1.74068	0.0647771	455.294	312.378	259.855	331.189	349.404	320.841	261.078	350.046	324.33	237.035	306.334	295.247	340.561	246.266	265.41
DDB_G0279205	DDB_G0279205	NA	CAATT-binding protein	Q54X54	0.573784	0.465621	0.345452	-0.361478	0.0648031	1.79848	30.727	24.8535	21.6608	22.3312	3.18302	9.09264	15.7866	17.2112	7.23497	16.0077	12.3146	1.40552	21.3754	7.64723
DDB_G0284097	DDB_G0284097	NA	unknown	Q54Q48	-0.00699931	0.0356085	0.178651	0.197954	0.0648031	5.66399	14.3238	2.81914	19.6322	26.7068	13.7584	34.231	26.6777	25.9161	25.7857	2.38318	30.6468	24.8244	21.9458	28.7887
DDB_G0269238	rab11A	rab11	Rab GTPase	P36412	-0.117033	-0.156705	-0.313931	-0.399599	0.0648031	198.745	174.979	213.269	164.946	199.316	172.37	185.662	164.261	171.286	170.198	158.572	179.778	153.629	168.167	178.955
DDB_G0289813	cupF	NA	calcium up-regulated protein, ricin B lectin domain-containing protein	Q7Z1I0	2.92223	2.7794	2.9197	2.36536	0.0648031	2.12507	2.21041	3.35575	18.161	1.58199	19.4043	16.9083	2.19259	3.19103	20.112	18.8902	17.3027	19.6025	25.6156	18.3698
DDB_G0277745	DDB_G0277745	NA	HAD superfamily hydrolase-like, type 3	Q86KT5	-0.00159692	-0.0262242	-0.200126	-0.318697	0.0648088	20.6982	17.1244	29.3562	16.6594	19.0856	20.1085	23.9898	17.8207	17.4526	15.1687	17.0074	17.3362	20.8128	12.371	13.901
DDB_G0268796	DDB_G0268796	NA	NA	Q55EP8	-0.0951684	-0.0486443	-1.87531	-2.15725	0.0648511	167.053	171.358	192.896	167.707	182.913	166.275	152.678	155.7	152.265	147.199	131.059	154.213	136.468	126.393	146.693
DDB_G0294048	nad4	NA	NADH dehydrogenase subunit 4	O21047	0.160676	0.095068	0.41783	0.82186	0.0649575	203.297	199.799	155.208	207.437	227.777	219.526	242.996	212.75	172.203	321.068	362.66	321.44	403.636	421.498	358.453
DDB_G0292396	DDB_G0292396	NA	NA	Q54DB3	-0.391006	-0.133307	0.442446	0.771583	0.0649575	71.1361	72.4327	73.661	58.2127	66.7199	84.4644	83.0793	67.9758	79.3931	101.428	98.1811	82.3187	106.996	69.4412	99.5798
DDB_G0292046	DDB_G0292046	NA	Ubiquitin carboxyl-terminal hydrolase 34	Q54DT4	-0.144029	0.950483	1.47567	1.24441	0.0651071	6.70319	4.65668	7.49456	2.15005	5.56247	1.6536	2.68463	6.56953	5.01368	6.13299	5.28092	4.98794	6.99597	6.73899	3.24387
DDB_G0284757	DDB_G0284757	NA	OTU domain containin protein	Q54P70	0.31318	0.44683	0.709417	0.507804	0.0652645	581.336	575.593	521.175	539.099	535.874	532.758	564.088	528.57	581.199	469.776	468.225	548.168	417.008	466.382	513.662
DDB_G0285825	DDB_G0285825	NA	NA	Q54MN5	-0.165057	-0.991922	-2.25148	-2.47488	0.0653875	15.376	10.977	12.6802	14.2519	13.0147	13.6994	15.74	15.5905	13.7691	14.7031	20.9362	24.0139	17.5431	21.2903	19.8876
DDB_G0289177	myoF	myoIF, class I myosin, myosin IF	myosin IF heavy chain	P54695	-0.0797904	-0.484452	-0.490977	-0.748495	0.0653875	3.44404	69.0261	47.1981	37.5599	50.9376	53.0705	51.2276	47.8212	43.6765	60.1058	42.66	43.9005	53.8832	65.9006	55.2851
DDB_G0283291	DDB_G0283291	NA	NA	Q54RA4	-0.714265	-2.09193	-3.1706	-2.99737	0.0661155	6.12729	1.98119	8.0312	12.863	14.2759	12.1354	16.6378	23.5706	25.3247	10.1144	12.8655	17.4837	6.77417	21.9042	12.7813
DDB_G0283677	DDB_G0283677	NA	Tetratricopeptide repeat protein 1	Q54QR4	-0.156637	-0.463309	-0.963974	-0.489461	0.066342	1.86719	16.1577	1.9567	17.8882	14.6092	18.3643	20.2872	12.767	15.2396	12.3201	2.76692	17.4489	20.5304	24.7124	15.1597
DDB_G0274207	DDB_G0274207	NA	peptidase C19 family protein, putative ubiquitin carboxyl-terminal hydrolase (UCH)	Q86KB3	-0.741076	-1.62215	1.33484	1.05486	0.0664378	2.40331	2.53211	11.0679	8.15638	8.03277	11.5122	12.2668	13.4166	14.1521	16.6487	11.475	14.4511	18.6073	13.7851	11.6515
DDB_G0294094	lrrA	NA	leucine-rich repeat-containing protein (LRR)	Q54AX5	0.0658439	0.108796	0.407575	0.466285	0.0666294	617.993	577.123	677.494	609.838	640.171	731.541	741.462	605.009	586.316	906.411	701.896	727.644	942.633	797.708	893.13
DDB_G0288239	sibE	NA	type A von Willebrand factor (VWFA) domain-containing protein	Q54JA3	-0.520222	0.0883737	-1.57049	-1.77255	0.0666294	143.482	178.377	179.12	135.317	161.388	159.507	128.331	152.052	145.984	133.787	129.962	142.823	136.589	137.277	153.238
DDB_G0282201	DDB_G0282201	NA	NA	Q54SV2	0.25843	1.44613	1.31378	1.72808	0.0666294	88.9887	81.3521	95.1422	92.3481	90.5362	82.589	65.8574	78.8753	84.0108	70.5289	86.2429	74.0274	89.6808	79.6682	71.0521
DDB_G0283525	arl8	arlE	ARF-like protein, ADP-ribosylation factor-like protein	Q54R04	0.0124459	-0.0282211	-0.547695	-0.697556	0.0668046	14.0371	19.5031	17.9572	10.9533	13.8765	2.40874	10.954	13.0953	16.4295	12.6668	16.6295	13.8667	3.13989	20.2366	13.2398
DDB_G0278159	pssA	PTDSS2	phosphatidylserine synthase	Q1ZXJ3	-0.332956	-0.731182	-1.15407	-2.38301	0.0670474	2392.09	2670	1962.6	2168.66	2411.39	2062.18	2593.15	2030.92	2026.64	2092.23	2245.48	2072.12	2016.14	1907.41	2089.32
DDB_G0278821	snrpF	NA	LSM (like-Sm) domain-containing protein, putative small nuclear ribonucleoprotein F	Q54XP2	0.203458	0.222147	0.417758	0.328168	0.0670474	798.666	733.37	867.963	858.046	757.07	653.422	589.396	755.354	816.849	556.706	638.573	455.528	524.728	572.722	494.31
DDB_G0284075	elp1	NA	elongation protein 1, IKI3 domain-containing protein, RNA polymerase II elongator complex subunit	Q54Q66	-0.021288	-0.369539	-0.182119	-0.200928	0.0671434	20.2707	20.8397	21.6526	18.9479	22.872	18.1861	17.5104	18.8449	17.6993	15.1214	19.1877	13.7848	14.3611	19.463	3.09437
DDB_G0289141	DDB_G0289141	pART	ankyrin repeat-containing protein, poly(ADP-ribosyl)transferase, NAD+ ADP-ribosyltransferase, BRCT domain-containing protein	Q54HY5	0.0327398	0.035642	-0.0870303	-0.243638	0.0676779	32.7747	39.9633	37.1778	40.1785	30.0385	36.3951	30.626	33.1686	43.0347	25.5866	33.4744	32.5313	32.1759	31.1334	38.3469
DDB_G0269334	DDB_G0269334	NA	C2 calcium/lipid-binding (CaLB) region-containing protein, C2 calcium-dependent membrane targeting domain-containing protein	Q55E97	0.331831	0.469279	0.72971	0.397995	0.0676779	16.9825	13.6037	25.8306	14.5822	16.5646	21.928	16.5377	15.3653	22.5008	30.1807	36.9875	33.0984	42.5605	26.7332	26.4542
DDB_G0268948	DDB_G0268948	NA	putative SAM dependent methyltransferase	Q55EX9	-0.129785	-0.265287	-0.358748	-0.401928	0.0676779	777.215	779.031	819.267	725.587	794.631	825.058	802.337	751.939	763.486	841.714	791.729	816.336	774.395	886.895	781.485
DDB_G0283309	DDB_G0283309	eIF-2B alpha	NA	Q54R90	-0.00592445	-0.0233813	-0.159436	-0.238163	0.0676779	54.299	43.6874	64.9835	55.0853	47.0083	44.6137	57.4663	43.3765	47.7892	28.0619	31.7473	36.9786	30.5006	34.99	31.9752
DDB_G0291269	spg1	rsmL	small GTPase	Q54EY3	-0.0430371	0.120725	0.256073	0.276978	0.0676883	41.5841	41.3691	47.2891	39.6983	43.8353	44.3187	38.1984	39.532	42.2151	42.6997	44.5449	41.785	41.3717	56.0852	45.191
DDB_G0288241	DDB_G0288241	NA	Enhancer of mRNA-decapping protein 4	Q54J96	-0.0515479	0.178531	0.417388	0.467681	0.0676883	3412.39	3492.89	3366.34	3455.47	3590.41	3155.86	3749.51	3242.26	3257.83	3421.68	3246.14	3153.99	2928.1	3623.2	3189.53
DDB_G0278295	DDB_G0278295	NA	putative phospholipid transfer protein, ML domain-containing protein	Q54YD2	0.322101	0.0932944	-0.172273	-0.68022	0.0676883	23.1963	16.5224	25.7372	10.8268	12.4382	2.16119	2.30111	15.0181	18.7926	3.12541	10.2599	12.6919	6.93733	4.39171	2.36481
DDB_G0292384	abcH1	NA	putative non-transporter ABC protein	Q8T665	-0.0745079	-0.223369	-0.730764	-0.490391	0.0676883	2633.61	2820.68	2716.77	2571.52	2340.5	2660.46	2641.77	2559.6	2516.64	2188.51	2410.44	2221.42	2301.07	2020.89	2094.68
DDB_G0271280	DDB_G0271280	NA	unknown	Q55BD4	0.444829	0.598841	0.906554	1.48874	0.067813	17.8465	15.9965	44.3785	21.4199	1.97593	2.69082	2.38543	15.9878	16.2789	2.45656	19.6108	2.08994	2.25207	2.28627	2.02487
DDB_G0270212	DDB_G0270212	NA	galactose-binding domain-containing protein	Q58A40	-0.114002	-0.245136	-0.422012	-0.414128	0.0683989	87.5517	60.2605	62.4128	112.028	73.2299	43.9876	59.9262	90.6038	115.868	105.491	74.6396	118.941	98.1647	148.314	102.288
DDB_G0276317	DDB_G0276317	NA	NA	Q551W8	-1.21827	-0.45349	-1.80719	-1.7367	0.068496	74.5159	87.0125	85.2872	83.2528	91.5433	67.5222	94.444	84.5299	70.2867	95.0241	96.3665	88.3998	86.9133	76.8785	105.003
DDB_G0276875	hspG5	NA	heat shock protein Hsp20 domain-containing protein	Q8MPA7	-0.416399	3.4495	2.46092	2.38893	0.0685158	16.7491	18.6211	33.0965	15.2152	17.5108	16.7843	19.3774	12.0261	19.9712	26.4963	16.4273	24.9351	19.1248	25.7455	23.0326
DDB_G0267958	DDB_G0267958	NA	bromodomain-containing protein, SMAD/FHA domain-containing protein, BRD group protein	Q55FT8	-2.33092	-0.594831	-1.18234	-1.41818	0.0686426	96.2531	92.5307	98.0931	84.5862	84.5437	87.8632	63.0274	83.1926	84.5827	66.3436	79.2638	77.7937	76.9191	64.9839	67.6834
DDB_G0274279	tssc1	NA	WD40 repeat-containing protein	Q86A97	0.27658	0.00625349	-0.147837	0.015017	0.0687682	22.6782	19.8572	23.1076	15.1291	15.3298	20.9558	18.621	16.4726	16.3336	21.3881	23.5367	25.9144	33.2403	29.1593	20.3516
DDB_G0270412	DDB_G0270412	NA	putative mitochondrial outer membrane TOB/SAM complex protein mitofilin/Mic60	Q55BP9	0.0565917	-0.116843	-0.259093	-0.307547	0.0687682	3130.89	3138.66	2995.83	2924.83	3213.42	3004.65	2857.52	2802.41	2694.35	2747	2685.18	2776.71	2441.1	2918.42	2777.29
DDB_G0270800	DDB_G0270800	NA	NA	Q55BS6	0.3533	0.418721	0.453075	0.433047	0.0687787	54.3762	68.2858	125.948	53.0575	64.8618	45.1571	54.4859	72.1799	77.3845	63.524	61.0135	46.1756	43.1999	51.2825	67.3952
DDB_G0289469	DDB_G0289469	NA	putative ribosomal protein S15P	Q54HG8	-0.0203914	-0.127371	-0.323384	-0.347474	0.0688313	33.7494	25.1968	43.335	41.1873	36.0683	40.7281	32.9926	41.2845	37.5382	46.1354	47.6402	44.1732	46.0575	58.4031	57.4436
DDB_G0293502	rpl23a	NA	S60 ribosomal protein L23a	Q54BQ3	-0.087821	-0.0568608	-0.260583	-0.281932	0.0688459	214.284	204.917	209.852	198.888	199.894	207.302	208.207	180.573	190.101	185.577	176.325	179.246	164.324	169.576	175.325
DDB_G0273095	DDB_G0273095	NA	PDAP1 family protein	Q556U5	-0.487649	-0.0424575	0.12686	0.0558301	0.0689916	10.833	7.30315	7.32826	1.64089	1.06254	2.45736	84.6323	69.2032	127.556	77.5505	95.1218	306.857	28.9678	236.162	172.955
DDB_G0275917	DDB_G0275917	manH	Beta-mannosidase	Q552S3	0.0679827	0.227972	0.972726	1.01779	0.0690503	42.793	43.1931	23.7945	164.399	1.46071	20.415	154.015	238.766	427.961	107.165	149.47	462.731	53.6105	201.152	298.6
DDB_G0275449	natA	ARD1	N-acetyltransferase, N-acetyltransferase complex subunit	P36416	2.0984	2.3529	2.48981	2.34674	0.0691114	6.01461	2.09199	9.95661	12.3105	14.9621	24.6521	13.5199	6.43829	9.22057	36.709	40.1842	30.523	48.6894	34.8122	34.587
DDB_G0285901	DDB_G0285901	NA	Vps53-like domain-containing protein	Q54MJ6	0.127863	0.244304	0.641307	0.556577	0.0694098	113.995	111.219	116.622	127.472	119.59	137.565	129.167	130.017	122.654	129.369	136.563	120.689	130.719	147.075	130.261
DDB_G0283349	gpaA	Ga1, Galpha1, gpa1, guanine nucleotide-binding protein alpha-1 subunit, G protein alpha subunit Galpha1	G-protein subunit alpha 1	P16894	-0.0146925	0.0278931	-0.237235	-0.469525	0.0694739	15.3133	10.7883	9.98822	14.1375	14.5249	12.8487	11.2507	11.7262	13.4895	10.6712	12.2616	12.6327	1.61462	2.95736	14.0784
DDB_G0279377	gtf2f1	RAP74	transcription initiation factor IIF subunit alpha	Q54WV4	0.284798	0.0273046	1.42731	1.01059	0.0694739	162.535	134.005	157.362	107.023	114.87	155.66	79.9703	102.832	110.993	60.5923	94.1751	78.0576	69.005	67.8148	64.5618
DDB_G0282851	cepL	CEP161, CDK5RAP2	centrosomal protein 191 kDa	Q54RX7	0.0232056	0.445624	-0.106994	0.920998	0.0695079	673.981	643.76	698.748	768.652	728.116	728.932	765.069	816.611	731.276	874.69	919.76	788.482	972.39	869.441	826.022
DDB_G0271866	DDB_G0271866	NA	enoyl-CoA hydratase/isomerase family protein	Q869N6	-0.0524098	-0.100666	-0.405269	-0.452585	0.0698165	239.253	261.268	234.493	235.835	243.622	178.918	197.498	207.682	178.43	129.831	148.583	114.09	104.16	110.326	100.742
DDB_G0289379	syn1A	NA	t-SNARE family protein, putative syntaxin 1	Q54HM5	0.179512	0.0471127	0.267296	0.461835	0.0698165	13.291	12.1107	1.81216	7.56177	14.3106	13.266	2.26866	6.68991	14.6602	16.1263	23.3249	20.8373	34.0012	30.3324	26.4284
DDB_G0284911	timm10	NA	mitochondrial import inner membrane translocase subunit 10	Q54NZ0	0.0986841	0.0788376	-0.150385	-0.295979	0.0699814	67.2544	62.8898	74.4982	54.0509	56.667	63.2088	61.4854	52.4898	54.5181	45.6976	56.4222	67.8502	55.1913	57.5546	59.6913
DDB_G0270272	uae1	DdUAE1	ubiquitin activating enzyme E1	Q55C16	0.0445073	0.0554456	0.22329	0.250904	0.0701886	19.7225	24.516	22.8106	22.7725	22.1965	39.1536	38.4124	60.142	113.197	17.523	52.0066	135.396	26.6191	96.4181	57.2792
DDB_G0270690	DDB_G0270690	NA	NA	Q55CS1	0.0240939	0.218564	0.232129	0.237561	0.0702608	13.7327	2.836	2.25192	2.16021	14.0203	34.2184	22.0385	13.4389	15.2151	15.8661	27.0152	23.6288	26.4294	24.1168	15.8338
DDB_G0281979	DDB_G0281979	NA	NA	Q54T63	0.423231	0.488874	1.62036	1.35294	0.0702608	237.428	232.776	232.464	230.525	228.179	249.389	242.057	250.997	225.518	235.213	221.445	264.388	198.108	281.057	235.803
DDB_G0277727	uroc1	NA	urocanate hydratase, urocanase	Q86AX3	-0.0790915	-0.20395	-0.262999	-0.31596	0.0704347	82.6269	83.8004	98.1865	96.2385	94.5706	78.0194	66.1101	78.4723	72.4579	66.8581	94.1805	68.163	90.1207	48.898	71.6387
DDB_G0269518	abnB	NA	actobindin B	Q55DU1	0.148061	0.552603	0.761484	0.433858	0.071515	29.7595	22.7033	30.9511	22.0425	26.7373	26.2068	21.4187	24.3811	27.7182	15.0283	20.8978	17.7641	13.7598	15.8063	15.1943
DDB_G0276949	hspG6	NA	heat shock protein Hsp20 domain-containing protein	Q8MMN1	-0.276072	4.0005	2.86383	2.8501	0.0715565	220.299	225.228	253.392	213.328	238.033	230.341	224.287	216.241	211.936	221.054	193.797	218.412	195.041	206.783	208.931
DDB_G0279823	sey1	atl3, SEY1 protein	atlastin	Q54W90	0.0740248	-0.0989697	-0.248643	-0.373479	0.0716164	3.06683	2.60114	1.86616	2.29087	1.97693	2.75786	2.36353	8.44675	22.0258	1.97202	6.7387	34.6122	2.22397	15.8168	16.9017
DDB_G0276079	mproS	ProRS	prolyl-tRNA synthetase, proline-tRNA ligase, putative mitochondrial prolyl-tRNA synthetase, putative mitochondrial proline-tRNA ligase	Q75JK9	-0.0151114	0.00916655	-0.486853	-0.74177	0.0716478	7.14383	12.551	13.3796	19.8175	14.0105	12.9508	2.57433	9.17432	15.4568	9.89998	8.77827	4.74257	12.1413	12.5439	1.81852
DDB_G0293378	DDB_G0293378	NA	Protein disulfide-isomerase TMX3	Q54BW3	-0.00547452	0.272207	0.384433	0.267191	0.0723957	2.75316	7.2508	2.9324	7.53401	5.64838	8.34193	2.18527	8.07149	2.6948	3.19199	2.83066	2.01103	1.26167	3.02979	5.16051
DDB_G0275125	plbF	PLB	phospholipase B-like protein	Q554H5	-0.636386	-0.203659	-1.2542	-2.29	0.0723957	42.9197	69.6162	94.5792	65.0383	63.3964	76.5125	50.1772	65.3471	76.9644	49.7314	36.2381	72.7456	49.8523	56.1066	62.0867
DDB_G0291572	DDB_G0291572	NA	unknown	Q54ED1	0.362804	-0.122652	-0.981393	-0.938997	0.0730215	309.345	339.911	288.106	306.135	352.297	227.448	234.653	322.981	279.61	234.263	265.302	236.179	248.402	188.788	254.539
DDB_G0288373	efbA	EF2, EF2H, Ef-2a	elongation factor 2	P15112	0.00252919	-0.0448501	-0.148106	-0.268893	0.0733072	21.9856	21.6884	10.8067	24.1664	18.9918	26.5125	16.4325	24.1552	16.4955	14.8503	13.8855	14.8684	12.0773	16.7944	12.2689
DDB_G0268518	DDB_G0268518	NA	Ribosome-recycling factor, mitochondrial	Q55G90	-0.257459	-0.150015	-0.54384	-0.782072	0.0733072	58.291	2.18307	43.8535	42.424	50.4755	43.4192	54.9011	45.4336	41.1093	69.2514	56.3762	61.0092	69.3547	74.6732	73.7982
DDB_G0290305	DDB_G0290305	NA	NA	Q54G91	-0.162119	0.544743	1.40571	1.8408	0.0733158	433.996	418.394	423.065	350.622	360.177	427.669	346.21	343.523	361.363	380.571	313.338	360.717	304.726	335.782	332.926
DDB_G0284043	aplA	rcdHH, sapA, saposin-like protein A, saposin A	amoebapore-like protein A	Q54Q68	0.398477	0.522389	0.0986878	-0.414184	0.0734672	28.4525	26.1917	31.754	33.9386	27.8973	35.5568	23.6167	35.0761	34.2764	27.7525	21.2488	26.5838	37.4172	23.6598	32.0928
DDB_G0267382	corA	NA	coronin	P27133	0.181673	0.192421	0.304546	0.287479	0.0738423	109.266	123.62	136.12	108.958	132.282	190.696	206.068	147.361	132.175	343.92	256.855	284.572	265.359	230.987	297.31
DDB_G0283949	DDB_G0283949	NA	UPF0341 protein yhiQ	Q54QC2	-0.596098	-0.76394	-1.20412	-1.44849	0.0738579	18.3554	15.2438	65.0002	2.257	2.18448	27.2372	18.1374	29.869	23.0415	11.1198	16.5877	16.7015	19.3369	16.9185	15.384
DDB_G0280159	DDB_G0280159	NA	unknown	Q54VS8	-0.391008	-0.361318	-0.46597	-0.813716	0.0742953	39.2649	38.6585	53.0826	42.8846	45.863	15.405	40.3673	41.5771	42.6356	55.8509	45.8472	50.9457	47.6296	65.5828	60.9377
DDB_G0291390	nup98	NA	putative nucleoporin 98, putative nucleoporin 96, putative Nup98-Nup96 precurser	Q54EQ8	0.215169	0.247318	0.376712	0.377249	0.0744662	17.9073	13.7351	16.5016	3.39637	14.581	20.1345	2.21979	15.5473	12.2753	10.3638	12.7382	11.1084	10.8177	5.28725	9.79803
DDB_G0281783	DDB_G0281783	NA	NA	Q54TF2	-0.0559738	0.0487985	-0.228308	-0.423096	0.0746024	2914.79	2786.66	2487.78	2590.6	2595.28	2304.48	2783.6	2449.58	2499.43	2199.3	2694.14	2446.75	2432.49	2178.39	2201.1
DDB_G0269932	uap56	NA	DEAD/DEAH box helicase, putative RNA splicing factor, ATP-dependent RNA helicase	Q55CR6	0.196758	0.283721	0.415406	0.463773	0.0746024	2.79579	174.211	2.08182	4.52758	7.94962	4.72366	5.10067	6.18984	8.02203	2.7014	2.28065	2.67522	2.88063	2.48829	2.20828
DDB_G0276537	DDB_G0276537	NA	NA	Q551M9	2.09102	0.879802	2.63726	2.21361	0.0751135	178.688	210.166	129.283	156.152	188.22	2.99499	214.876	214.901	211.789	201.389	197.343	218.517	350.961	33.8296	352.734
DDB_G0289623	pex11	NA	transmembrane protein, peroxisomal biogenesis factor 11, peroxin 11	Q54H86	0.174401	0.242434	-0.00737179	-0.346003	0.0751311	142.836	138.369	142.278	142.184	142.203	145.306	134.496	136.174	135.232	135.385	145.132	140.937	154.628	129.415	133.685
DDB_G0283125	uduD2	NA	N-terminal delta endotoxin domain-containing protein	Q54RI3	-0.0721118	-0.0625088	2.15763	2.32533	0.0751311	6.83917	2.18453	12.3625	2.85352	4.73026	12.4425	5.70518	2.41151	3.41477	1.92334	3.31588	2.32023	2.53631	2.88668	3.04435
DDB_G0271490	melA	NA	putative alpha-galactosidase, putative melibiase	Q55B10	0.0613592	0.0865016	-2.23071	-2.39218	0.0755023	2.18729	31.4843	51.1207	31.0823	29.0838	33.8822	26.862	32.5052	32.2745	11.5513	13.8109	23.7023	1.84352	11.8753	15.7805
DDB_G0284571	gacC	RacGAP	RhoGAP domain-containing protein	Q54PG5	0.247446	0.621609	0.252382	0.01321	0.0758947	2.31205	13.263	11.5885	11.3315	23.3151	7.82	46.7135	30.4011	2.88024	8.7911	9.20694	1.67681	18.6976	222.523	16.1289
DDB_G0290947	DDB_G0290947	NA	NA	Q54FE2	-1.46792	-0.745493	-2.55896	-1.94336	0.0758947	2584.99	2789.34	2829.46	2488.31	2548.02	2823.93	2549.7	2418.39	2496.69	2119.21	2070.19	2533.2	1844.81	2127.37	2395.52
DDB_G0278153	tmem111	NA	transmembrane protein, DUF850 family protein, TMEM111 family protein	Q54YN3	1.70393	0.98186	2.91514	3.03559	0.0760784	251.788	265.339	307.024	262.72	239.624	419.157	329.719	310.182	281.686	319.359	249.586	295.715	243.392	257.061	323.73
DDB_G0277369	DDB_G0277369	NA	NAP (nucleosome assembly protein) family protein	Q54ZT0	-0.169365	-0.313466	-0.351081	-0.484879	0.0761103	13.205	7.06325	2.95183	13.5792	9.3989	22.0403	21.5625	10.2013	2.7742	14.0176	17.0853	15.5578	11.7471	13.6418	18.1027
DDB_G0290177	DDB_G0290177	NA	putative transmembrane protein	Q54GG6	0.662505	1.06792	1.23666	0.556502	0.0761103	2.27099	2.14518	2.9519	6.82885	9.94322	5.4205	10.4129	10.3198	10.223	19.6275	15.2004	13.0457	24.472	19.9378	23.9213
DDB_G0278831	DDB_G0278831	NA	NA	Q54XN5	0.327443	0.487169	0.109208	-2.00956	0.0761103	15.0434	14.3519	16.1672	17.1329	14.8494	39.8739	24.8824	20.3628	12.9934	3.10995	4.37567	8.37444	2.53243	1.80466	2.0126
DDB_G0289723	abhd	NA	alpha/beta hydrolase fold-1 domain-containing protein, abhydrolase domain-containing protein	Q54H38	-0.649806	-1.48647	-1.86369	-2.7034	0.0761103	673.881	759.694	714.803	629.98	706.482	842.584	740.087	643.675	647.736	739.407	631.171	654.454	576.618	684.11	704.535
DDB_G0269976	DDB_G0269976	NA	NA	Q55CN9	0.555722	1.04354	0.759989	0.426264	0.0761742	22.2853	22.8223	22.3938	20.569	27.0515	34.5571	29.159	22.8601	26.9258	38.7417	28.0288	29.8965	18.1131	42.507	29.6956
DDB_G0284135	DDB_G0284135	NA	NA	Q54Q20	-0.406219	-0.317983	-1.03455	-1.21999	0.0764088	25.9563	21.9094	26.3275	12.5277	18.5744	17.522	21.6081	21.4978	20.5586	18.9706	11.154	5.06583	5.23992	15.915	1.62911
DDB_G0286713	DDB_G0286713	NA	NA	Q54LC4	-0.0996098	-0.392652	-1.20531	-2.18735	0.0767787	1393.17	1212.43	1060.14	1291.08	1216.93	1370.88	1262.18	1212.09	1365.47	1391.71	1533.84	1281.84	1276.09	1788.37	1130.15
DDB_G0274407	DDB_G0274407	NA	39S ribosomal protein L12, mitochondrial	Q86KA1	-0.0466477	0.094076	-0.0875469	-0.42249	0.0767787	166.22	172.465	185.867	168.706	170.467	195.255	158.954	155.798	161.682	185.831	206.435	187.075	188.205	206.49	170.979
DDB_G0270438	DDB_G0270438	NA	putative transmembrane protein	Q55BM7	0.0181548	0.0897365	-0.582423	-0.363583	0.0768259	244.865	267.145	266.106	241.255	272.754	218.397	269.715	246.438	276.698	198.744	174.92	257.03	162.56	274.903	198.331
DDB_G0286185	gpaE	Ga5, Galpha5, gpa5	G-protein subunit alpha 5	P34043	-0.281791	-0.268073	-0.714725	-0.488426	0.0768259	4.63438	11.7651	9.01139	6.08223	7.2674	7.95616	12.1631	12.0612	7.38405	6.81539	8.55072	6.83356	10.0625	10.0992	5.11734
DDB_G0282767	DDB_G0282767	NA	NA	Q54SF2	1.13642	1.62621	1.64484	1.45851	0.0768259	27.813	37.2806	29.5346	28.2527	32.8432	22.6193	25.2521	25.4836	20.6211	25.7094	25.726	18.6181	16.228	26.5301	26.6627
DDB_G0290929	gtf2b	TF2B, TFIIB	transcription initiation factor IIB	Q54FD6	0.630093	0.166319	-0.926626	-0.723754	0.0768276	18.4978	11.3493	18.9372	3.88847	13.2673	15.5407	16.3654	17.7143	17.7411	12.2818	19.9843	11.0407	12.0433	17.9007	15.5773
DDB_G0291358	cct2	NA	chaperonin containing TCP1 beta subunit	Q54ES9	-0.101571	-0.191226	-0.274123	-0.325152	0.0772426	13.3489	8.30639	3.95281	11.2984	2.52164	12.9164	10.0745	3.02206	2.31541	12.3518	17.5279	10.0393	15.3768	8.83999	12.3186
DDB_G0282429	DDB_G0282429	NA	putative myosin light chain kinase DDB_G0282429	Q54SJ5	0.141316	0.0387873	0.315338	0.349333	0.0774707	2839.14	2686.05	2878.41	1800.91	2607.06	2899.05	2461.97	2472.65	2221.01	1833.87	2833.45	2296.18	2269.75	1567.1	2281.36
DDB_G0292388	rpl27a	NA	S60 ribosomal protein L27a	P48160	0.008535	0.0568739	-0.180372	-0.290933	0.0782117	366.559	341.475	340.932	341.034	326.468	323.929	336.851	316.075	326.63	332.384	311.125	280.201	306.223	320.152	283.101
DDB_G0292978	DDB_G0292978	NA	GRAM domain-containing protein	Q54CJ1	0.754021	1.71139	0.283131	-1.0726	0.0784397	48.4749	47.332	53.4163	49.824	58.9637	48.5508	39.5996	52.0054	46.8396	42.0082	45.189	33.8328	49.4611	49.0804	42.8957
DDB_G0281823	tpp1F	v4-7	tripeptidyl-peptidase 1F	Q54TD0	0.00802611	0.274626	0.050071	-0.225869	0.0785436	705.112	619.38	589.863	568.913	645.588	543.434	611.701	617.649	661.147	521.763	615.411	721.453	342.52	697.631	560.042
DDB_G0272210	idhM	NA	isocitrate dehydrogenase (NADP+), isocitrate dehydrogenase (NADP+), mitochondrial	Q75JR2	0.0454076	0.00414496	-0.156151	-0.271573	0.0789542	94.1378	86.2619	93.165	78.4316	85.954	85.876	88.9742	82.8599	69.3851	80.334	77.8242	73.2078	61.9138	75.4147	68.8786
DDB_G0288985	purN	GART	phosphoribosylglycinamide formyltransferase	Q54I60	-0.0810759	-0.233068	-0.26862	-0.251533	0.0789692	2700.3	2672.26	2868.43	2702.82	2494.06	2676.42	2734.51	2467.78	2659.62	2688.03	2204.01	2670.97	2416.36	2279.66	2621.79
DDB_G0270220	DDB_G0270220	NA	Ankyrin repeat and protein kinase domain-containing protein 1	Q55C56	0.109742	0.268491	0.315937	0.312398	0.0792022	96.7634	86.3958	94.958	110.786	93.4059	107.612	107.517	109.122	99.6932	114.868	108.686	120.732	105.808	118.834	103.931
DDB_G0278113	DDB_G0278113	NA	protein-tyrosine phosphatase-like protein, PTPLA family protein	Q54YR9	-0.946865	0.29436	1.09167	0.982132	0.0793903	71.422	72.6813	75.9858	75.3736	77.5858	66.3409	61.3287	65.7536	66.5879	57.5448	60.6915	58.6238	53.6953	56.6393	52.7178
DDB_G0269502	nup160	NA	nucleoporin 160	Q55DW5	0.162825	0.360505	0.475423	0.456825	0.0796213	32.3079	32.4643	27.2932	33.6603	34.3309	23.2371	24.8354	28.251	31.4531	25.6647	18.4907	23.4497	15.4847	26.466	11.3137
DDB_G0269122	cysA	NA	cystathionine gamma-lyase	Q55DV9	-0.190059	-0.200119	-0.249456	-0.325368	0.079627	49.4351	45.4633	42.2141	45.6977	48.952	42.9656	53.2652	41.9011	41.3264	51.8932	47.3767	44.9662	41.5851	65.166	47.9852
DDB_G0283843	DDB_G0283843	NA	unknown	Q54QG4	-0.023556	-0.228549	-0.230543	-0.383264	0.0801061	478.793	497.097	588.447	435.973	313.297	202.823	134.25	500.269	551.344	142.843	266.776	224.041	384.105	280.37	169.741
DDB_G0269196	tubB	tubulin beta chain, beta tubulin	beta-tubulin	P32256	0.0955365	0.182223	0.334367	0.31806	0.0801061	194.673	192.775	195.514	189.769	228.717	198.594	233.089	221.864	235.055	351.796	330.62	328.512	361.66	326.961	340.262
DDB_G0274269	DDB_G0274269	NA	putative histone acetyltransferase	Q86J12	0.381349	0.287658	0.829025	0.89814	0.0801061	196.222	202.823	240.922	218.617	216.709	198.993	257.805	221.997	208.49	373.622	299.578	319.642	354.252	365.904	295.753
DDB_G0274815	dlcB	Dynll2	cytoplasmic dynein light chain, dynein light chain LC8-type 2, dynein light chain type 1 family protein	Q86A88	0.108927	0.1505	0.413457	0.364633	0.0801061	56.6493	104.7	17.9965	61.3174	54.0403	65.844	60.2375	55.7441	66.6588	75.9238	79.8419	72.504	118.421	41.2771	80.8281
DDB_G0287587	smlA	NA	small aggregate formation protein	P54661	-0.0436802	-0.0520343	-0.102069	-0.354216	0.0801061	20.5753	22.8858	16.222	29.7764	26.1542	39.8337	31.3449	35.4815	26.2307	38.1167	37.4188	33.1675	36.9735	47.7063	40.624
DDB_G0291021	gacD	RacGAP	RhoGAP domain-containing protein	Q54F80	-0.372502	-0.366983	0.368954	0.567747	0.0801061	179.205	141.341	183.968	134.486	117.719	109.206	151.505	150.492	182.272	151.398	219.933	177.032	205.569	177.015	152.645
DDB_G0278409	shkC	SHK3	SH2 domain-containing protein, protein kinase, TKL group, tyrosine kinase-like protein, SHK subfamily protein kinase	Q54Y55	0.106411	0.234298	0.378675	0.329953	0.0801061	91.8662	89.8779	88.5703	90.3696	101.955	82.1315	81.1902	90.8162	91.7665	115.966	115.2	122.398	153.327	143.675	133.194
DDB_G0289883	cupG	NA	calcium up-regulated protein, ricin B lectin domain-containing protein	Q7Z1Z9	1.21669	2.00005	1.1513	-0.345698	0.0801061	58.4019	53.5945	54.8573	46.6586	46.5872	57.0842	47.0987	44.9098	51.2925	53.0291	40.2478	50.7539	48.0049	41.8563	52.2378
DDB_G0286191	atg8a	APG8	autophagy protein 8a	Q86CR8	0.145606	0.578734	0.368417	0.38293	0.080127	31.7963	31.611	28.0343	34.641	30.4054	121.457	28.9256	26.2566	33.7165	24.3226	24.5119	2.19233	1.61133	2.886	2.54334
DDB_G0271544	acat	AT, Ddthiolase	acetoacetyl-CoA thiolase	Q86AD9	-0.107718	-0.195726	-0.402005	-0.410981	0.080127	975.806	681.592	685.251	774.606	713.608	1007.03	1154.72	778.474	823.058	1092.22	1435.48	1063.89	1146.25	1430.31	732.749
DDB_G0287721	DDB_G0287721	NA	NA	Q54JZ4	0.755979	1.27421	2.07266	2.07354	0.0801437	95.9911	95.2176	89.587	95.1626	90.8292	90.563	99.5944	95.768	89.0617	86.1428	95.9321	84.1276	99.5906	100.814	90.4506
DDB_G0294036	mrpl2	rpl2	ribosomal protein L2, mitochondrial	Q23888	0.105728	0.0695449	-0.297815	-0.277956	0.0805241	83.0629	77.5829	81.3228	82.8956	90.0881	89.5234	95.8105	87.8172	94.2278	115.789	105.152	99.6418	88.9456	113.883	103.318
DDB_G0279285	DDB_G0279285	UBXD9	UBX domain-containing protein 9	Q54X06	0.689008	1.1569	1.85242	1.89295	0.0806499	18.885	25.396	26.7667	23.3781	25.876	2.72294	38.3188	2.04892	24.6885	2.54748	33.5245	34.2579	2.15651	32.9267	2.65721
DDB_G0278849	etfdh	NA	electron transfer flavoprotein-ubiquinone oxidoreductase, electron-transferring-flavoprotein dehydrogenase	Q54XM6	0.10895	0.0621011	0.248855	0.355483	0.0806499	11.706	8.49265	5.57022	11.7755	10.868	10.4615	19.3435	10.995	11.2183	16.7765	9.82765	1.85989	2.12372	23.5619	26.5683
DDB_G0279549	eif3G	eif3s4, eIF-3 delta, eukaryotic translation initiation factor 3 (eIF3) subunit 4	eukaryotic translation initiation factor 3 (eIF3) subunit G	Q54WM4	0.0416198	0.0640664	0.417814	0.217386	0.0806716	1.92561	2.27784	3.57915	1.86481	2.67613	2.63788	2.46423	3.4491	3.23303	3.13908	3.05554	3.09422	2.60073	4.01258	2.53086
DDB_G0288849	DDB_G0288849	NA	endoplasmic oxidoreductin-1	Q54IC1	0.404295	0.992569	0.851964	1.44573	0.0806905	30.8134	29.2036	23.6723	34.5483	26.2229	45.3361	18.8318	25.7751	23.8913	27.6826	19.7622	11.3156	31.8932	18.9267	33.2767
DDB_G0288769	cap	NA	cyclase associated protein	P54654	0.0311433	0.1187	0.267804	0.320392	0.0808362	0.928584	14.8296	12.3446	6.86994	4.12915	7.71211	9.86246	4.51074	7.37098	15.8347	5.60016	7.68419	2.01423	9.68578	11.4535
DDB_G0293224	ost1	oligosaccharyltransferase alpha subunit	dolichyl-diphosphooligosaccharide-protein glycotransferase subunit Ost1	Q54C27	0.0129425	0.133475	0.201118	0.208266	0.0808433	2010.4	1916.84	1928.99	1842	1816.3	2026.1	1788.4	1747.06	1829.61	1879.87	1773.6	1877.25	1761.51	1925.86	1839.76
DDB_G0270778	DDB_G0270778	NA	putative prolyl 4-hydroxylase alpha subunit	B0G0Z0	-0.147535	-0.0543193	0.932912	1.35896	0.0811339	2217.78	2222.45	1970.04	1956.69	2058.16	1822.87	1874.15	1899.52	1735.52	1472.93	1706.58	1619.58	1192.69	1686.86	1329.3
DDB_G0272730	alg2	NA	glycosyltransferase, alpha-1,3-mannosyltransferase	Q7KWM5	-0.180633	0.166659	0.335453	0.410797	0.0814442	696.97	739.04	916.511	622.898	714.32	870.73	576.195	726.782	737.755	563.418	655.032	598.968	549.89	341.684	581.035
DDB_G0283121	DDB_G0283121	NA	methenyl tetrahydrofolate cyclohydrolase / NADP-dependent methylene H4F dehydrogenase	Q54RI8	0.12728	0.17185	0.40637	0.464002	0.0817647	45.7529	43.5922	34.2123	8.71569	18.402	16.5879	9.9493	20.5434	12.186	6.37006	7.88069	1.80457	2.43146	2.8755	8.07213
DDB_G0284831	4cl1	4cl	4-coumarate-CoA ligase	Q54P77	0.130424	0.245335	0.08718	-0.47623	0.081801	818.69	789.886	844.703	781.572	828.513	759.504	823.297	808.546	873.96	1038.89	958.554	939.656	1005.32	1008.03	934.976
DDB_G0292872	cct4	NA	chaperonin containing TCP1 delta subunit	Q54CL2	-0.00917704	-0.161858	-0.239395	-0.301483	0.0821037	72.8198	82.8615	95.9295	77.8187	72.9639	73.3099	67.1458	80.4138	62.4131	68.8568	54.6096	62.0024	58.5779	78.9392	63.2731
DDB_G0275311	DDB_G0275311	NA	citrate synthase, mitochondrial	Q553V1	-0.0736376	-0.122832	-0.27832	-0.401224	0.0828881	26.1661	29.633	11.7141	6.79167	2.65313	2.75221	2.72324	4.28366	10.8177	5.08245	12.1056	1.67221	1.95733	3.83651	2.42361
DDB_G0270470	DDB_G0270470	NA	tetratricopeptide TPR-1 repeat-containing protein	Q55EC2	0.0112904	-0.115609	-0.390034	-0.398133	0.0829773	2.31537	35.9538	35.7903	2.05174	25.9101	2.07948	2.56147	27.0368	28.0427	22.8477	28.0315	26.9735	1.8046	27.2491	22.6817
DDB_G0286523	DDB_G0286523	NA	NA	Q54LP1	0.751789	0.701855	1.01686	0.706847	0.083023	992.283	922.03	963.457	921.729	919.504	889.652	974.71	895.482	942.706	887.375	942.994	858.604	924.085	864.027	799.101
DDB_G0269830	DDB_G0269830	NA	Ribosomal RNA-processing protein 7	Q55D06	-0.216331	-0.334402	-0.646585	-0.671117	0.083023	45.0441	34.3118	32.3135	28.7932	37.2626	48.5716	48.2373	22.3156	21.389	44.4432	21.8723	25.1377	35.4375	3.15331	1.74849
DDB_G0285575	alkB	NA	alkylated DNA repair protein	Q54N08	-0.599981	-0.728868	-0.682038	-1.75915	0.0841058	1.61017	1.7269	2.60091	5.60644	5.52112	2.33068	10.2131	10.1189	11.159	2.08436	14.0859	10.7114	7.32407	14.0924	11.9869
DDB_G0287629	rbx1	NA	putative RING box protein	Q54K33	0.0559825	0.324454	0.184373	0.401692	0.0842372	106.953	118.565	140.567	126.167	127.796	154.345	141.27	162.674	162.384	166.643	130.516	190.594	145.821	170.953	201.701
DDB_G0286119	tagB	NA	serine protease/ABC transporter TagB	P54683	0.26268	0.192491	-0.213906	-0.660685	0.0843305	304.403	170.749	406.911	288.173	224.687	310.449	405.423	279.071	419.109	785.777	693.565	705.494	665.178	679.702	837.45
DDB_G0284669	prsA	PRS	phosphoribosyl pyrophosphate synthetase	Q54PA9	-0.0103136	-0.0959068	-0.143208	-0.452848	0.0848657	521.269	470.789	639.608	545.706	516.127	425.7	524.557	543.061	509.661	608.409	595.147	493.704	617.064	611.963	520.047
DDB_G0289203	DDB_G0289203	NA	NA	Q54HV4	-1.16135	-1.30401	-2.29059	-1.83497	0.0849406	231.863	221.599	206.457	201.829	216.244	244.679	218.936	207.771	205.338	222.444	206.098	219.237	204.387	231.283	212.477
DDB_G0290139	DDB_G0290139	NA	peptidase S28 family protein	Q54GI7	0.0106305	-1.31465	-1.07144	-1.80704	0.0851319	2.40988	3.22541	2.55162	2.68257	2.25619	2.78802	2.58831	2.44328	5.57979	5.87926	5.18867	4.43308	6.10645	5.5636	3.80623
DDB_G0289085	mmsdh	ALDH6	methylmalonate-semialdehyde dehydrogenase (acylating)	Q54I10	-0.109766	-0.123383	-0.279001	-0.355445	0.0855661	2.27033	2.10582	2.41883	2.60725	3.38229	2.91984	3.50407	5.54216	1.58662	2.05238	3.63148	0.753991	2.60585	2.01813	2.14496
DDB_G0285717	gloB1	HAGH	hydroxyacylglutathione hydrolase, glyoxylase II, beta-lactamase domain-containing protein	Q54MR1	-0.0766596	0.0429263	0.279492	0.310327	0.0863043	360.406	351.762	347.316	347.44	346.71	386.348	275.174	317.033	338.384	224.159	289.847	298.121	246.439	277.366	284.657
DDB_G0282297	forB	NA	actin binding protein, formin homology domain-containing protein	Q54SP2	-0.00575155	0.0704712	0.123118	-0.424512	0.0872575	512.627	560.19	515.493	476.005	477.302	567.495	491.796	468.758	470.269	477.738	425.886	455.045	458.468	516.279	510.274
DDB_G0288299	pdx1	NA	vitamin B6 biosynthesis protein, putative pyridoxal biosynthesis protein PDX1	Q54J47	-0.063326	0.010283	-0.120636	-0.294258	0.0877141	132.865	111.043	113.181	130.986	115.296	109.935	137.241	127.154	133.323	110.072	118.003	133.086	104.147	142.371	112.907
DDB_G0267824	DDB_G0267824	NA	NA	Q55G48	-0.129929	-0.158155	-0.627758	-0.215563	0.0878292	180.778	171.494	156.204	170.486	177.547	177.966	165.128	176.987	192.707	142.518	141.166	159.526	141.156	208.894	166.397
DDB_G0267436	abcF4	NA	putative non-transporter ABC protein	Q8T6B4	-0.0066735	-0.408963	-0.286219	-0.196591	0.0878475	127.987	137.261	129.483	128.804	132.656	110.648	116.675	125.847	119.281	122.023	132.052	155.92	99.3831	207.035	158.727
DDB_G0290377	agnB	NA	argonaut-like protein	Q54G64	2.29019	2.5611	4.10014	4.10493	0.0881184	1119.06	1002.99	1013.75	964.886	1003.14	872.949	1014.39	929.582	880.148	905.725	889.821	991.083	970.795	888.919	1022.58
DDB_G0279827	ivdA	IVD	isovaleryl-CoA dehydrogenase, mitochondrial	Q54W88	-0.00315247	-0.085226	-0.328599	-0.519097	0.0881578	19.1424	15.9425	12.1182	15.9799	16.006	13.6871	20.0686	15.4447	20.4539	21.5987	2.76525	15.4788	23.5033	14.1344	19.9445
DDB_G0274549	DDB_G0274549	NA	transmembrane protein	Q8MP23	-0.101912	-0.0652659	0.161499	0.324308	0.0885572	20.3057	24.5976	20.9492	18.0358	22.7518	23.7025	24.7112	21.9108	22.9834	24.8598	22.9621	22.9116	21.3999	18.6317	24.5183
DDB_G0282853	tpt1	NA	TCTP family protein 1	Q54RX6	-0.25929	-0.272486	-0.405826	-0.533584	0.088602	4.92707	4.42059	7.05668	5.98171	4.87375	1.7965	3.49023	4.47341	4.56405	2.59969	3.09133	3.52755	2.02573	6.5492	3.65015
DDB_G0277913	gefJ	RasGEFJ, RasGEF	Ras guanine nucleotide exchange factor	Q8IS14	0.572548	0.428544	0.0157348	-0.108052	0.0889922	1750.14	1601.61	1509.54	1593.62	1526.76	1629.01	2168.07	1479.18	1533.21	1675.27	1797.68	1770.63	1557.47	2148.57	1642.58
DDB_G0277879	ugpB	UDPGP2, UTP-glucose-1-phosphate uridylyltransferase, uridine diphosphate glucose pyrophosphorylase	UDP-glucose pyrophosphorylase 2	Q54YZ0	0.0695294	0.0533505	0.32646	0.462934	0.0890889	52.6069	55.694	48.6498	49.3909	53.5228	52.3913	46.683	52.9915	53.1133	48.4304	47.1762	48.6267	59.1524	59.5556	46.6538
DDB_G0281279	DDB_G0281279	NA	Protein LSM14 homolog B	Q54U48	0.138355	0.104507	0.321908	0.529942	0.0892008	1.20889	12.3449	23.9553	2.82579	2.88651	11.6612	9.30463	2.70342	2.63217	13.9503	12.5815	11.1916	11.6515	11.7509	15.9086
DDB_G0287557	pno1	NA	RNA-binding protein PNO1	Q54K66	-1.41477	-0.545323	-1.48424	-2.90896	0.0894444	150.614	217.596	191.126	182	163.199	199.305	195.301	178.686	188.682	151.843	157.819	149.63	156.047	137.841	163.474
DDB_G0293194	abcD2	NA	ABC transporter D family protein	Q8T8P3	0.3134	0.195597	0.0990232	-0.0256143	0.0898381	480.24	485.297	538.073	475.004	534.207	507.055	515.535	451.976	515.492	447.516	436.255	495.812	407.065	532.173	502.886
DDB_G0274745	DDB_G0274745	NA	NA	Q555X7	-0.233778	-0.380435	-0.298438	-0.654363	0.0898381	19.125	20.9545	19.1774	20.4553	16.3711	18.0499	20.6229	9.99694	18.6631	26.24	23.0427	24.7361	23.0965	32.3028	23.6929
DDB_G0279747	DDB_G0279747	NA	NA	Q54WD2	-0.0843219	0.249957	1.05031	2.2913	0.0900373	2065.49	2188.45	1997.17	2040.28	1979.36	1877.87	1878.05	2286.63	2228.39	1554.89	1911.69	1736.73	2052.47	1337.32	1664.39
DDB_G0280235	DDB_G0280235	NA	DUF1682 family protein	Q54VN3	0.153086	0.0268989	0.400798	0.339361	0.0907803	3.41131	2.36814	2.9647	3.63141	3.27105	0.751438	3.69454	3.27184	1.87545	4.74644	1.56513	2.47182	2.54314	2.43255	2.82963
DDB_G0285937	dhx16	NA	DEAD/DEAH box helicase, putative RNA splicing factor	Q54MH3	-1.06705	0.112912	-0.113116	0.0293171	0.0907999	13.4901	19.6794	19.9523	16.0151	21.3032	11.3896	16.6224	19.4555	15.5651	14.0145	7.21446	9.62408	1.79543	10.8912	9.15219
DDB_G0283537	rasS	NA	Ras GTPase RasS	P32254	-0.213991	-0.251833	0.0260336	0.161513	0.0913275	191.792	196.11	191.972	198.465	164.762	174.432	176.916	169.154	167.982	145.226	136.712	167.385	126.714	163.98	140.959
DDB_G0268970	DDB_G0268970	NA	cycloeucalenol cycloisomerase	Q55ET6	-2.48612	-2.82062	-2.77873	-4.04933	0.0920758	33.544	22.5179	20.3509	28.5047	24.7284	25.3411	33.8182	23.7724	22.298	19.4197	2.66427	2.79199	21.9821	3.22209	1.59233
DDB_G0288181	hspA	hsp60, Cpn60, chaperonin 60	heat shock 60 protein A	Q54J97	-0.0165425	0.0185167	-0.180396	-0.267257	0.0920758	29.6058	25.0963	31.8261	27.0144	28.4952	28.0199	37.4717	26.5417	37.92	22.3396	34.3602	38.8239	19.1635	40.6411	28.6051
DDB_G0270496	DDB_G0270496	NA	TRAUB family protein	Q55E65	0.289449	-0.0585029	-0.0504178	-0.604893	0.0921784	18.4538	41.7725	3.17505	31.6347	52.5845	40.2762	53.6346	59.4894	53.4924	48.5387	100.14	42.8164	50.5482	31.9149	65.1741
DDB_G0289439	DDB_G0289439	NA	putative protein kinase C inhibitor, histidine triad (HIT) family protein	Q54HJ0	-0.0150565	0.00818387	0.20783	0.248792	0.0924363	81.5131	105.348	120.013	87.9609	106.795	102.525	82.4575	100.213	93.1499	82.4543	67.6801	80.0749	80.5458	94.3374	93.712
DDB_G0281909	DDB_G0281909	NA	unknown	Q54T96	-0.125695	-0.168869	-0.331579	-0.329528	0.0924363	2909.34	3188.67	2439.16	2902.91	2923.95	2462.59	2777.72	2765.43	2765.47	2240.19	2646.8	2512.16	2684.61	2778.83	2257.67
DDB_G0285471	DDB_G0285471	NA	glutaredoxin family protein	Q54N68	-0.651305	-0.56558	-1.28404	-1.85817	0.0924363	109.91	107.621	96.791	95.3251	101.51	83.2001	85.7245	92.7226	90.5708	64.4169	74.9632	70.7062	62.9169	65.3838	60.1265
DDB_G0274723	DDB_G0274723	NA	Coiled-coil domain-containing protein 115	Q555R1	-0.600282	-0.0307478	0.338747	-0.0103921	0.0924363	22.5234	25.1286	17.17	25.3004	25.4018	25.4162	23.2965	28.4546	22.5214	35.3045	44.1753	33.0256	53.8941	42.6578	35.8004
DDB_G0290369	DDB_G0290369	NA	Arf guanyl-nucleotide exchange factor, SEC7-like domain-containing protein	Q54G75	-0.106122	0.229233	0.601307	-0.732987	0.0924363	1272.94	1312.23	1404.52	1264.37	1361.03	1298.92	1139.72	1267.13	1225.97	937.639	1057.26	1143.24	927.323	1189.27	1135.13
DDB_G0294044	mrps19	rps19	ribosomal protein S19, ribosomal protein S19, mitochondrial	Q23889	-0.0136291	-0.0611551	-0.528213	-0.306942	0.0924602	17.92	22.7901	2.40609	36.3987	26.4394	15.7943	23.2172	40.5906	26.9144	45.4682	59.2458	50.1832	74.0879	57.8518	50.5537
DDB_G0279903	wdr12	NA	WD40 repeat-containing protein, NLE domain-containing protein	Q54W52	0.213802	0.079781	-0.229922	-0.505712	0.0929767	5.5476	9.50805	3.34329	7.43155	12.7047	1.49435	4.98601	7.63011	7.65009	2.7939	2.15783	1.50622	2.61705	2.09918	2.5205
DDB_G0289157	cmfB	CMFR1	putative CMF receptor CMFR1	Q9U641	-0.0367905	-0.0766465	-0.329727	-0.377618	0.0935954	431.23	454.603	305.669	336.116	431.769	492.696	620.461	410.503	389.236	641.418	729.192	526.284	456.718	636.986	538.262
DDB_G0283819	DDB_G0283819	NA	NA	Q54QI3	-0.0874352	-0.00472867	-0.324175	-0.294765	0.0935954	97.8416	86.9433	113.347	99.8633	118.926	129.672	127.688	135.032	134.276	194.655	210.268	162.056	201.922	180.065	181.612
DDB_G0289935	gtf3C5	TFIIIC5	transcription factor IIIC-epsilon subunit	Q54GS8	0.14207	1.60027	2.0201	0.662506	0.0940968	5.70251	5.82877	5.31136	3.91402	7.05141	4.6108	5.58116	8.06168	6.47534	2.864	2.59141	2.79405	1.92685	2.97588	2.86441
DDB_G0269186	snpC	gamma-SNAP	soluble NSF attachment protein gamma isoform	Q9U9R7	0.0121437	0.0602104	-0.378722	-2.05772	0.094813	137.588	136.33	150.881	138.335	150.166	142.685	153.383	132.533	138.998	144.569	147.624	141.632	136.87	162.587	138.857
DDB_G0281071	serA	PHGDH	3-phosphoglycerate dehydrogenase	Q54UH8	-0.00835536	-0.0909981	-0.13648	-0.238855	0.0949638	10.5614	9.58858	10.3656	9.63143	11.8399	7.52614	8.13148	8.67555	8.09223	9.88008	7.77712	5.59774	10.3317	12.1518	8.47629
DDB_G0287601	DDB_G0287601	NA	NA	Q54K53	-1.36866	-1.0989	-1.88705	-2.99998	0.0950987	2154.93	2065.94	1915.99	2183.92	2082.41	1766.37	1898.33	2128.92	2179.51	1428.47	1969.82	1696.99	1882.54	2030.04	1477.19
DDB_G0293226	rvb1	TIP49	AAA ATPase domain-containing protein, RuvB-like protein 1	Q54C28	0.155758	0.173406	0.314726	0.301112	0.0956848	19.955	23.1243	14.7995	18.0903	24.7682	15.2548	15.7918	16.5808	14.4124	10.5874	10.7915	7.97743	5.06848	22.5692	9.65665
DDB_G0280989	hop2	NA	homologous-pairing protein 2	Q54UM1	0.221413	0.18212	0.358869	0.358483	0.0964654	66.2968	44.1578	32.7802	82.2761	65.9228	147.883	98.2115	69.4236	42.7796	125.299	91.9501	97.4608	103.259	90.5176	88.8934
DDB_G0270816	DDB_G0270816	NA	Zinc finger CCCH domain-containing protein 14	Q55BM8	0.311094	-1.03261	-1.68865	-1.79377	0.0973326	29.3543	39.7443	5.69342	45.8947	43.0152	35.7724	31.4432	48.112	26.5071	24.1903	41.9368	29.1377	30.4293	49.4655	22.7892
DDB_G0288289	rliF	NA	beta-xylosidase-like protein, glycoside hydrolase family 39 protein	Q54J53	-0.175233	-0.00260323	-1.04975	-1.08778	0.0973846	4.01464	10.4512	11.0088	8.24999	9.16926	2.47102	6.48989	10.004	9.03207	5.36144	2.65466	5.00491	2.19967	6.85478	5.45277
DDB_G0286075	rps5	NA	40S ribosomal protein S5	Q54MA6	-0.0497496	-0.0728827	-0.286465	-0.385921	0.0973846	681.988	668.277	646.864	653.526	646.018	498.063	768.462	621.519	645.037	645.085	674.142	655.783	704.575	702.696	653.882
DDB_G0286371	cbpM	CBP13	calcium-binding protein, NCS-1/frequenin-related protein	Q54LX0	0.426692	0.659536	0.40984	-0.307585	0.0974684	36.1059	28.6084	24.7177	26.4838	32.6397	30.8456	36.2343	25.1743	29.3201	51.2018	54.0541	42.5162	59.6613	57.2308	50.5583
DDB_G0283557	DDB_G0283557	NA	NA	Q54QX1	-0.10377	-0.00819851	-0.583226	-0.613218	0.0975179	225.966	238.223	233.313	227.28	233.55	243.163	219.676	212.802	213.493	71.6867	101.995	139.766	34.6256	89.4595	97.3566
DDB_G0273475	dhkI-1	dhkI	histidine kinase I	Q86AT9	-0.512573	1.0751	1.38557	-0.0422708	0.097704	384.873	423.351	491.053	412.827	404.897	470.231	471.402	452.39	430.558	679.811	559.796	578.715	675.995	528.777	679.992
DDB_G0293898	coaA	p16, p17	actin binding protein, coactosin	P34121	0.309634	0.204785	0.512883	0.741	0.0986218	43.7072	42.5056	64.249	38.6325	41.5387	37.3533	34.2561	43.9635	48.4866	36.828	16.87	31.5252	30.0239	33.0924	48.9185
DDB_G0271944	DDB_G0271944	NA	NA	Q55AD7	-0.27316	-0.333469	-0.621396	-1.99593	0.0987527	3394.38	3589.41	3662.35	3177.11	3563.57	3009.84	3260.92	3095.32	3222.88	3229.02	3069.91	2997.26	2970.44	3538.16	3305.73
DDB_G0275593	DDB_G0275593	NA	2-nitropropane dioxygenase	Q86H81	0.517141	0.277521	0.840923	0.656756	0.0989416	196.492	184.195	186.194	208.963	200.891	188.896	225.338	211.89	192.749	220.806	216.361	189.747	207.673	183.818	197.84
DDB_G0271806	rapgap3	phdB, pleckstrin homology (PH) domain-containing protein, RapGAP, RapGAP/RanGAP domain-containing protein	RapA GTPase regulatory protein 3	Q55AN8	-0.126354	-0.320137	0.333989	0.371904	0.0996855	8.0037	5.60141	9.39015	3.14102	5.46888	2.1124	0.952222	3.05006	3.10925	1.83273	4.41218	2.54984	1.88663	3.14902	1.88383
DDB_G0283757	rab1A	NA	Rab GTPase 1A	P34139	0.0218646	0.218846	0.299677	0.169891	0.0996855	25.0691	31.0728	18.6952	20.1653	18.2155	1.33608	19.2016	19.6074	23.2187	11.6664	8.91731	7.90233	11.8378	3.07231	4.96843
DDB_G0270634	DDB_G0270634	NA	RNA-binding region RNP-1 domain-containing protein, RNA recognition motif-containing protein RRM, putative splicing regulator	Q55D63	0.0493831	0.125487	0.156866	0.225098	0.0997244	521.259	523.367	594.145	540.835	548.23	613.366	561.327	566.437	557.317	650.783	619.243	621.788	668.859	696.098	622.599
DDB_G0270838	H3b	NA	histone H3	Q55BN9	1.01021	0.547176	1.19665	1.00936	0.0997505	135.073	126.82	91.1855	129.984	94.6532	104.222	181.062	120.444	114.868	162.575	126.105	155.643	113.806	153.205	164.263
DDB_G0292730	adkB	ADK	adenylate kinase	Q54CT8	0.0556236	-0.163691	-0.365132	-0.312625	0.0998125	298.203	267.219	257.776	262.165	273.38	240.142	227.107	223.983	225.036	199.057	211.289	206.504	207.786	191.252	205.016
DDB_G0281605	cfaD	NA	autocrine proliferation repressor CfaD	Q54TR1	0.129695	0.240922	-0.112154	-0.212626	0.0998329	91.2416	81.4157	55.6963	64.3965	72.6132	124.199	160.928	66.9747	68.6159	187.279	101.787	159.132	97.373	161.832	232.226
DDB_G0279207	rps19	NA	40S ribosomal protein S19	Q54X51	-0.103352	-0.0906524	-0.259946	-0.365907	0.0999279	1.8936	3.1488	2.06022	2.7078	2.66128	2.45408	3.05091	2.20219	2.3653	17.5336	11.7789	8.62428	31.3607	12.3228	18.5248
DDB_G0286015	gmsA	NA	NA	Q54ME1	0.316268	0.761788	-0.634843	-0.95738	0.100064	3.08074	6.0817	8.06352	2.41085	3.64667	4.83269	6.49017	2.53832	4.64289	5.53531	2.43508	3.86063	2.16722	3.2094	6.27188
DDB_G0284867	abcC8	NA	ABC transporter C family protein	Q54P13	0.376957	0.465478	0.225909	0.0846766	0.100683	104.858	105.07	96.0872	94.5171	104.953	125.907	107.964	98.7627	103.753	83.4767	79.1654	98.6509	84.6501	99.8962	105.37
DDB_G0292446	DDB_G0292446	NA	Non-lysosomal glucosylceramidase	Q54D71	1.67132	2.06981	1.73074	1.60364	0.100728	155.416	135.971	139.431	132.064	135.1	107.017	125.585	135.741	117.227	142.153	162.683	135.876	164.111	153.156	134.343
DDB_G0271760	ipkA1	NA	inositol-polyphosphate multikinase	Q55AP4	0.944849	1.02032	1.37411	1.66117	0.100801	202.687	189.493	190.247	188.563	184.037	197.986	191.114	212.034	201.249	282.567	291.967	260.185	305.482	268.968	259.723
DDB_G0280495	fumH	FH	fumarate hydratase, fumarase	Q54VA2	-0.0424654	-0.178137	-0.312251	-0.289441	0.101598	143.018	117.367	113.282	127.034	133.688	138.888	129.618	117.383	114.026	129.656	125.698	118.037	103.599	127.377	110.185
DDB_G0288101	rpl22	NA	S60 ribosomal protein L22	Q54JE3	-0.190691	-0.166623	-0.329626	-0.549664	0.101598	39.6857	34.2345	41.8607	40.8538	40.327	44.1459	28.4488	34.7722	39.6493	24.7311	35.7105	30.2712	39.7897	33.8156	31.8905
DDB_G0276459	pakB	mihck, Ddpak	myosin heavy chain kinase PakB	Q869N2	0.405389	-0.28117	1.038	1.05853	0.101849	134.601	120.19	115.485	120.312	111.499	104.414	113.689	98.3703	102.651	95.27	106.071	94.5053	94.8971	109.343	83.7077
DDB_G0268114	DDB_G0268114	NA	NA	Q55FH5	-0.18514	-0.220603	-0.264326	-0.75544	0.101985	347.13	357.427	325.653	305.779	378.716	318.336	323.805	320.429	341.499	264.843	297.126	290.307	260.653	301.405	269.366
DDB_G0284385	syn10	DdSyn10	putative syntaxin 10, putative t-SNARE family protein	Q54PQ5	0.0593297	0.0737932	-0.184606	-0.255703	0.101985	397.718	403.896	379.852	399.375	383.097	448.851	368.458	403.775	399.147	381.394	348.536	414.679	339.397	413.055	389.646
DDB_G0291648	lpd	pdhD, bkdD, odhC	dihydrolipoamide:NAD oxidoreductase, dihydrolipoyl dehydrogenase, dihydrolipoamide dehydrogenase, glycine cleavage system L-protein	Q54EW8	-0.0408384	0.0239978	-0.221556	-0.238497	0.101985	42.0398	49.8499	59.7182	55.7595	44.036	49.3091	35.6063	47.2466	49.3532	46.2054	50.074	50.2096	63.2126	45.0248	52.2364
DDB_G0283925	DDB_G0283925	NA	Swarming motility protein ybiA	Q54QD6	0.340408	0.509803	0.596259	0.448281	0.101985	43.628	51.6751	43.3683	50.8139	60.9716	48.1766	68.8399	58.6611	55.1286	92.3467	66.9581	63.2773	64.8293	99.6129	70.3084
DDB_G0284243	DDB_G0284243	NA	protein phosphatase 2C-related protein	Q54PX6	0.120981	0.105166	0.336643	0.278622	0.101985	31.8063	32.6649	31.5422	35.4293	30.6956	36.8572	32.8251	35.3255	38.1031	29.4433	31.7644	37.2114	30.4386	40.9428	35.2027
DDB_G0289875	uppA	UDPGP, UDPGP1, UTP-glucose-1-phosphate uridylyltransferase, uridine diphosphate glucose pyrophosphorylase	UDP-glucose pyrophosphorylase 1	P08800	0.0457932	-0.0543256	0.142287	0.32308	0.102366	28.2127	18.0211	23.1783	19.7555	29.5235	21.384	20.1094	21.9019	19.8047	19.5592	21.1726	18.9693	15.4306	10.4878	21.9824
DDB_G0269738	desA	sphingolipid delta 4 desaturase	dihydroceramide desaturase	Q55D94	-0.908401	0.672524	-2.8862	-0.882078	0.102623	66.0715	64.6101	86.542	74.8246	70.653	76.0556	67.0457	73.7793	41.8035	86.1987	81.2542	76.1295	79.8393	37.7407	87.3804
DDB_G0268194	DDB_G0268194	NA	dCTP deaminase	Q55FA6	0.0153238	-0.17964	-0.698347	-0.0344321	0.102628	13.9123	16.0929	17.7763	14.1151	12.0848	12.359	11.5631	11.3495	11.8827	10.717	11.2972	10.0368	4.59216	8.03734	10.1616
DDB_G0286613	DDB_G0286613	NA	type A von Willebrand factor (VWFA) domain-containing protein, poly(ADP-ribose) polymerase, catalytic region domain-containing protein, BRCT domain-containing protein, 14-3-3 family protein, vault protein inter-alpha-trypsin (VIT) domain-containing protein	Q54LJ4	0.105543	0.340424	0.344014	0.248652	0.102628	30.1569	23.6614	29.1296	28.4335	29.4557	24.9107	21.3074	26.8849	26.0237	23.6082	17.7049	21.973	21.6841	26.2691	25.4981
DDB_G0268156	tsin	torsin	putative torsin-related ATPase	Q55FE2	-1.0874	-0.331568	0.40549	0.320457	0.102628	92.9925	91.144	88.7569	90.5401	98.9672	81.5331	80.8536	88.8371	75.83	70.0687	74.3789	66.6692	80.9546	67.9128	68.8901
DDB_G0292880	DDB_G0292880	NA	putative protein tyrosine phosphatase, dual specificity	Q54CK7	-0.146616	-1.24541	-0.901092	-1.15167	0.103278	76.6398	72.9563	76.8013	73.9746	74.9341	70.9029	74.8369	68.6528	67.3464	82.1421	73.3671	74.7304	70.9394	73.0915	73.1451
DDB_G0284577	DDB_G0284577	NA	NOT2/NOT3/NOT5 family protein, putative CCR4-NOT complex subunit 2	Q54PG2	1.60386	1.16751	1.48461	2.71138	0.103401	3020.34	3291.49	3393.66	3197.54	3303.69	3433.72	3107.5	3245	3558.79	2939.47	2658.84	3536.76	2586.21	3268.12	3749.48
DDB_G0276299	agnA	NA	argonaut-like protein	Q7KWS3	-0.108551	-0.224677	-0.178551	-0.231538	0.103401	62.4586	56.539	68.3813	59.0967	61.3561	71.2389	53.3759	58.3376	59.0643	59.8454	63.3094	61.6328	63.9393	71.6062	64.743
DDB_G0274693	DDB_G0274693	NA	BRCT domain-containing protein	Q76NX0	0.621035	0.842771	1.00814	0.760572	0.103401	159.78	143.132	177.035	167.38	170.226	169.908	172.655	169.251	173.969	219.289	199.082	189.995	223.316	229.354	199.745
DDB_G0284347	vps4	NA	AAA ATPase domain-containing protein, MIT domain-containing protein	Q54PT2	0.0245708	0.290301	-0.0834739	-0.565479	0.103577	103.747	99.3765	110.796	95.6385	97.2511	100.425	89.6387	96.1983	100.099	36.235	45.7876	53.1202	18.4405	31.8806	46.0821
DDB_G0293126	DDB_G0293126	NA	NA	Q54C69	0.200386	0.115903	-0.103868	-0.140333	0.103734	12.5258	26.8585	19.1196	26.2334	27.9222	30.892	33.0803	28.0787	24.7283	49.5238	37.2083	37.5511	37.5609	38.1958	39.5377
DDB_G0292216	bxdc1	rpf2	brix domain-containing protein	Q54DJ0	0.0528445	0.00442426	-0.568063	-1.81168	0.104136	404.197	338.347	327.477	389.418	326.017	349.202	397.356	389.751	358.16	319.849	294.076	308.639	311.799	368.301	260.942
DDB_G0349530	DDB_G0349530	NA	NA	Q54Q34	0.157588	0.076701	0.372056	0.538897	0.104361	387.378	379.472	454.644	439.059	490.434	449.553	459.709	480.833	488.481	514.89	532.408	520.78	504.677	407.819	484.184
DDB_G0277375	srtA	RNA recognition motif-containing protein RRM, C2H2-type zinc finger-containing protein	Serrate ortholog SrtA	Q54ZS5	0.206624	0.227738	0.338201	0.413366	0.104364	608.078	684.486	480.184	546.322	628.213	798.351	491.188	722.3	688.471	521.022	400.521	456.27	657.284	452.703	636.474
DDB_G0283247	pyk	NA	pyruvate kinase, phosphoenolpyruvate kinase	Q54RF5	-0.125693	-0.00484851	0.187445	0.178753	0.104763	2.0727	2.61995	2.19494	2.70783	2.51087	2.91018	2.70137	2.33694	3.37334	25.4945	11.7985	7.22324	101.656	15.7381	46.4421
DDB_G0269388	corB	CRN7, DdCRN7, coronin B	coronin 7	Q55E54	0.382006	0.212794	0.274279	0.179131	0.104871	80.4486	85.479	79.4315	69.8122	75.0801	72.4767	65.1721	63.5804	63.0607	56.6484	58.3312	61.9291	39.5829	62.962	50.4872
DDB_G0274627	eif3D	DdMoe1, moe1	eIF-3 zeta, eukaryotic translation initiation factor 3 (eIF3) subunit 7	Q554U9	0.0143778	-0.124836	0.157007	0.077525	0.104871	85.3586	81.4087	80.3905	74.7768	79.3586	93.0379	79.2721	76.2506	70.1881	83.6428	79.0995	71.7045	74.6055	73.4831	77.1401
DDB_G0274181	lyEh1	NA	Entamoeba-type lysozyme protein 1	Q86KC1	0.0209229	0.173833	-0.362418	-0.716037	0.105328	3.58371	3.11448	2.95623	5.79075	5.97404	2.84756	4.41601	3.01298	2.75023	1.45385	2.14507	2.50281	1.3746	2.61544	1.94319
DDB_G0281601	DDB_G0281601	NA	NA	Q54TR3	-0.0251715	-0.236208	-0.234222	-0.276953	0.105835	34.4706	31.7647	31.2652	22.3996	33.6845	40.5879	38.6837	29.6201	28.8123	35.8239	31.1809	32.443	34.4386	28.5535	35.53
DDB_G0293008	cpnA	NA	copine A	Q7YXU4	0.164144	0.30066	0.155115	0.0826505	0.105929	46.5573	53.095	52.2226	27.3977	25.8069	37.1814	30.7187	32.8226	33.084	34.1718	42.1472	35.3846	36.1086	12.2122	35.571
DDB_G0284473	vatC	V-ATPase subunit C	vacuolar ATPase subunit C	P54648	-0.00494701	-0.0408992	-0.157718	-0.224392	0.105929	29.7549	32.8645	34.3204	33.1747	33.071	28.182	31.3374	28.3898	30.2094	29.8043	27.6687	27.8606	25.9065	29.0535	32.7048
DDB_G0279589	DDB_G0279589	NA	NA	Q54WS7	0.742781	0.414576	0.739019	0.519988	0.106366	198.004	213.953	199.265	186.66	196.616	161.186	218.217	201.138	213.663	274.834	246.073	247.23	282.065	222.679	281.07
DDB_G0277231	ndufs8	NA	NADH-ubiquinone oxidoreductase 23 kDa subunit, NADH dehydrogenase (ubiquinone) Fe-S protein 8	Q86K57	0.116003	-0.0231906	-0.148143	-0.242021	0.106381	93.3471	88.7117	78.4574	98.6571	95.0846	91.2604	107.888	98.8001	101.139	91.2093	77.4305	102.58	46.8723	64.009	77.4267
DDB_G0275173	hbx2	hbx-2	homeobox transcription factor Hbx2	Q869W0	0.0640041	0.227222	0.591055	1.25229	0.106676	12.0936	16.7864	7.06944	10.7413	16.8893	17.4071	13.8191	15.0175	15.966	13.7555	13.881	13.6402	16.1003	7.0519	11.3309
DDB_G0271272	DDB_G0271272	NA	DNA polymerase V family protein	Q55BC8	0.206731	-0.0766442	-0.389209	-0.737857	0.107143	13.0339	13.5593	16.5585	15.0091	16.7241	16.4205	16.7052	16.3555	15.1932	13.7868	13.9116	14.83	20.4082	15.3745	16.4229
DDB_G0269640	DDB_G0269640	NA	39S ribosomal protein L24, mitochondrial	Q55DJ4	0.138081	-0.173843	-0.218967	-0.247081	0.107143	33.9566	33.8501	32.5789	32.6929	38.4809	25.9512	19.8314	24.4995	28.3204	16.4324	25.518	14.9426	21.7719	28.1152	21.5065
DDB_G0287257	DDB_G0287257	NA	unknown	Q54KM5	0.719681	1.26943	1.1565	1.0496	0.107315	144.257	156.516	170.397	141.226	158.146	157.793	139.551	148.826	147.185	138.275	136.323	136.911	141.565	141.255	125.006
DDB_G0291229	abpF	kenN	actin binding protein F	Q54ET6	0.184791	0.260952	0.274975	0.227011	0.107368	95.046	97.7361	98.752	93.5146	98.0193	90.2956	108.029	90.018	95.5923	107.653	101.301	98.9693	98.684	99.7007	98.5935
DDB_G0272246	prsB	PRS	phosphoribosyl pyrophosphate synthetase	Q75JN8	-0.616613	1.12132	0.453469	1.54628	0.107598	2.07413	1.71466	2.759	2.17911	2.29155	2.15063	1.70305	1.73479	1.62149	2.38484	2.8576	1.86632	113.411	18.4688	48.6848
DDB_G0268420	DDB_G0268420	NA	NA	Q55FP4	-1.50302	-0.964821	-1.6498	-1.49303	0.107598	10.4391	4.10624	2.18831	8.63569	7.18287	7.19592	9.53807	7.27579	6.5163	6.58306	4.38997	2.46065	1.91813	8.35748	6.67014
DDB_G0283157	ppp5C	PP5	protein phosphatase 5 catalytic subunit	Q54RH6	-0.0426178	-0.306108	-0.17565	-0.1289	0.107698	94.069	93.5461	101.694	90.5414	110.466	85.3592	80.1449	101.562	98.3274	105.62	114.155	93.226	123.833	121.052	102.688
DDB_G0272106	arpB	ARP2, poly P kinase component, polyphosphate kinase component	actin-related protein 2	O96621	0.0806005	0.0403326	0.206584	0.193596	0.107896	6.31316	2.14912	14.2737	4.414	2.22442	5.73479	2.50085	12.7903	19.3446	6.35807	6.5114	8.95201	6.03041	8.88282	1.67866
DDB_G0291259	DDB_G0291259	UBXD16, ubiquitin domain-containing protein	UBX domain-containing protein 16	Q54EZ0	-0.868302	-0.504683	-0.231737	-0.270321	0.107931	72.1437	69.682	76.151	79.1205	73.6447	79.1	67.7494	74.8873	72.7307	75.9847	75.8659	66.4976	69.5286	58.5099	68.4453
DDB_G0283921	ctsB	NA	peptidase C1A family protein, papain family cysteine protease, cathepsin B precursor	Q54QD9	-0.105976	-0.280552	-0.633711	-0.563544	0.107931	2.57531	4.0932	2.48657	3.27025	2.90613	2.4409	2.1238	1.90462	2.36659	2.25164	1.49937	1.96335	1.7807	2.67938	1.84364
DDB_G0274959	mrpl13	rpl13	ribosomal protein L13, mitochondrial	Q554U7	-0.0365064	-0.101143	-0.352483	-0.549354	0.108179	219.14	205.976	217.34	187.014	195.752	264.09	218.415	194.188	203.13	240.575	251.724	250.68	240.418	239.456	258.475
DDB_G0280257	DDB_G0280257	NA	NA	Q54VM1	0.0400385	-0.0415219	-1.24457	-0.734995	0.108311	14.8381	2.23086	12.0805	10.619	9.77429	2.21084	13.7796	3.81955	1.96597	15.6198	10.4784	12.435	9.8003	21.7297	12.1279
DDB_G0274595	catA	cat, acrA	catalase A	O77229	0.174382	0.295334	0.196682	-0.222131	0.108345	567.482	518.934	528.965	451.788	478.38	465.744	440.248	411.059	422.138	306.037	311.17	302.848	211.335	322.677	273.528
DDB_G0286645	cstf3	NA	cleavage stimulation factor subunit 3, suppressor of forked (suf) domain-containing protein	Q54LG7	-0.291678	-0.470941	-0.740266	1.42798	0.109157	88.0138	80.1522	94.458	76.8827	81.5582	83.9631	95.1507	76.7395	81.5392	78.8165	75.219	89.9394	68.5176	103.586	87.3441
DDB_G0273429	hpdl-1	hpdl	4-hydroxyphenylpyruvate dioxygenase-like protein	Q557J8	0.00961108	-0.359795	-0.329952	-2.69458	0.109204	3550.92	3461.12	4655.96	4961.09	4527.77	3545.02	5416.55	5279.3	6151.23	7103.13	7167.93	5320.45	6984.09	4618.15	4641.66
DDB_G0277007	DDB_G0277007	NA	solute carrier family 35 member protein, GDP-fucose transporter	Q550W6	0.755519	-0.117636	1.59645	2.15336	0.109204	583.458	648.462	1114.3	1206.42	1150.27	1202.55	1401.8	1285.01	1655.66	2490.74	2341.02	2055.87	2322.4	1700.53	2113.59
DDB_G0275651	elp2	NA	WD-40 repeat-containing protein, elongation protein 2, RNA polymerase II elongator complex subunit	Q86H45	-0.164481	-0.192273	-0.411283	-0.393371	0.109204	4.2563	1.8394	7.65767	2.54651	9.45853	1.79366	14.1198	12.5887	5.58428	24.4875	14.8625	12.1618	12.397	13.5656	8.76698
DDB_G0280805	DDB_G0280805	NA	ribosomal RNA assembly protein	Q54UU6	-0.00587698	0.0654296	-0.274862	-1.60092	0.109204	2500.89	2457.26	2289.81	2150.31	2141.03	2105.64	2180.38	2105.06	1970.01	2030.64	1941.18	2064.92	2026.67	1909.91	1961.48
DDB_G0291896	DDB_G0291896	tetratricopeptide repeat-containing protein	NASP-related protein	Q54DZ8	0.0521372	0.0208813	0.276317	0.328454	0.109204	49.7559	46.9719	49.6594	45.0181	45.3631	43.2271	41.4938	39.1181	38.4031	43.4949	37.311	45.8008	65.5965	65.7729	53.5167
DDB_G0272476	DDB_G0272476	NA	putative NADH dehydrogenase (ubiquinone), putative NADH-ubiquinone oxidoreductase 8B subunit	Q1ZXN5	0.00233431	0.142535	0.0131732	-0.251236	0.109694	493.806	494.668	556.174	493.544	551.304	498.025	565.536	553.758	518.983	733.277	626.966	685.15	686.544	716.897	694.179
DDB_G0269602	slc35b2	NA	solute carrier family 35 member B2	Q55DM5	-0.0695915	-0.471818	-0.647364	-0.553727	0.109724	16.0034	28.2641	44.3383	26.185	21.9387	19.5436	19.4607	23.3681	28.0177	20.0353	4.8052	21.8813	5.09083	14.4312	19.8619
DDB_G0278649	iliK	NA	TatD-related deoxyribonuclease, TatD-related DNase	Q54YD3	0.0174373	0.24738	-0.0521867	-0.145624	0.109834	49.9974	61.5948	57.8518	57.4023	56.7976	48.8864	46.3144	50.5648	49.8786	48.1535	44.7342	51.4172	45.3813	55.2814	50.4812
DDB_G0281685	nol1	NA	NOL1/NOP2/Sun family protein	Q54TL4	0.449013	0.326016	0.017535	-0.446358	0.109871	157.799	147.22	140.642	129.781	139.064	167.75	136.365	128.084	135.162	150.286	127.123	136.831	126.175	156.343	138.236
DDB_G0293218	vps35	NA	vacuolar sorting protein 35	Q54C24	0.0661345	-0.00198286	-0.105698	-0.247565	0.109991	168.801	159.995	153.617	146.277	190.948	172.47	170.086	150.337	139.716	161.001	163.035	173.515	156.848	194.687	168.964
DDB_G0294074	mrps12	rps12	ribosomal protein S12, ribosomal protein S12, mitochondrial	Q23886	0.293694	0.281587	0.124818	0.0176226	0.110708	91.552	79.8034	97.2257	106.641	79.9014	65.6161	88.411	99.529	100.33	74.5756	84.2692	80.2421	84.1545	96.89	53.6216
DDB_G0269120	cypB	cyp2	cyclophilin B	Q9TW32	0.167056	0.168451	0.245532	0.282652	0.111198	471.044	479.117	483.221	513.065	410.036	533.613	481.323	481.295	479.781	493.288	419.871	536.002	448.247	487.385	494.421
DDB_G0278799	crop	NA	putative U1 small nuclear ribonucleoparticle-associated protein, Luc7 family protein	Q54XQ8	0.318863	-0.0400759	-0.0286046	-1.50619	0.111624	39.7361	43.7038	40.5965	2.13323	5.92726	2.85802	1.69482	2.63397	3.09921	2.27172	2.64523	1.90417	2.47567	2.41821	2.89901
DDB_G0276159	rtc1	R2037, orfR2037	RNA 3'-terminal phosphate cyclase	O15746	0.244304	0.0584809	0.543837	0.727561	0.11167	80.8137	72.6954	44.9324	75.0854	57.4121	55.2814	63.0152	67.7257	63.4255	59.283	68.4823	77.4241	81.127	66.7102	64.578
DDB_G0289811	act10	actin10	actin	Q54GX7	0.804593	0.62742	0.794057	0.469865	0.111788	42.6109	50.055	47.2892	53.2885	61.7142	69.4221	54.8116	52.051	53.61	55.8728	56.7761	54.6514	51.7701	52.3899	57.2859
DDB_G0295475	DDB_G0295475	NA	unknown	B0G183	-2.11342	-0.881567	-0.256785	0.343573	0.112395	691.542	636.441	663.247	617.015	636.166	711.76	666.452	568.375	557.672	623.762	549.731	586.128	501.942	643.204	589.641
DDB_G0278725	p17	gp17, sctA	Sct family protein A	O77257	0.128073	0.385485	0.347221	0.734259	0.112644	19.368	16.2372	14.3174	19.8309	19.616	21.6125	12.3369	17.7971	17.6895	13.1904	17.5082	17.0594	12.5731	7.97166	13.554
DDB_G0284407	erg24	NA	putative delta(14)-sterol reductase	Q54PP1	0.0207371	0.0563246	-0.17634	-0.457667	0.11269	2.53402	2.37957	2.9341	17.4196	17.9031	16.4927	16.8832	16.8059	10.6304	1.67213	8.08439	2.34096	15.7442	3.68036	2.80389
DDB_G0292420	mrpl53	rpl53	ribosomal protein L53, mitochondrial	Q54D99	-0.0425228	-0.0115925	-0.375041	-0.755319	0.112976	2.46941	18.7616	22.347	1.83423	15.4236	15.9194	13.3068	15.2662	14.4191	10.1602	14.1247	16.6753	12.3114	11.3932	9.42268
DDB_G0270026	DDB_G0270026	NA	NA	Q55CK0	0.0665626	0.111439	-0.14935	-0.160388	0.113581	63.194	57.9009	61.5631	55.3381	60.5396	55.7246	53.3309	51.8168	55.1744	52.092	49.2796	54.9395	39.9048	51.4493	50.7751
DDB_G0283273	mrpl51	NA	mitochondrial ribosomal protein L51	Q54RB6	0.524609	0.453012	0.602274	0.159771	0.113739	126.949	115.71	114.453	120.953	125.624	130.218	110.801	109.899	107.302	90.8185	86.8101	110.212	76.3316	104.342	96.9182
DDB_G0274575	myoK	myoIG, myosin 1K heavy chain	myosin-K heavy chain	Q9XXV8	0.585706	0.525399	0.488349	0.146768	0.11392	16.5394	17.8675	16.598	18.9502	18.8821	18.9344	19.5401	16.9196	16.478	18.3486	23.4063	12.5254	2.60983	18.8408	11.6594
DDB_G0276193	DDB_G0276193	NA	putative transmembrane protein, polymorphic membrane protein repeat-containing protein	Q552D1	0.146009	0.309457	0.555181	0.455516	0.11442	73.7301	78.7177	75.2078	82.1551	86.4499	87.9343	77.0048	74.9094	69.998	92.7413	108.127	91.2479	110.42	102.131	101.388
DDB_G0279113	metS	metRS	methionyl-tRNA synthetase, methionine-tRNA ligase	Q54X95	0.0224402	0.0888936	0.307974	0.149228	0.11442	584.909	836.983	828.77	652.404	806.824	857.824	706.638	711.843	691.353	670.487	583.798	646.284	491.222	668.337	701.333
DDB_G0282261	ech1	NA	enoyl Coenzyme A hydratase, Delta(3,5)-Delta(2,4)-dienoyl-CoA isomerase	Q54SS0	0.146518	0.223859	0.0984632	-0.250073	0.11442	30.1438	28.9254	13.4508	34.9667	30.4459	27.6436	27.5293	24.9311	31.513	22.1281	20.1287	26.3096	23.5113	21.6982	26.6496
DDB_G0281505	DDB_G0281505	NA	Protein SCO1 homolog, mitochondrial	Q54TT7	0.110713	0.370763	-0.12353	-0.163965	0.114672	29.5375	25.0472	21.2111	7.54846	3.98304	16.9589	3.96828	16.0416	12.8449	13.9061	17.7947	20.5605	12.2937	23.5307	29.5077
DDB_G0271750	nfaA	RasGAP, DdNF1	Ras GTPase activation domain-containing protein	Q55AR6	-0.159828	-0.0119349	-0.801048	-1.65778	0.11521	152.024	144.055	176.532	142.044	158.418	146.919	142.656	147.765	132.506	156.279	141.991	145.848	147.74	168.167	139.035
DDB_G0267570	DDB_G0267570	NA	NA	Q55GP7	-0.62179	-0.808068	-1.22162	-1.87519	0.11521	817.1	663.489	624.061	750.676	772.463	1075.96	975.093	750.587	652.733	733.317	690.377	811.662	720.088	546.274	739.005
DDB_G0280057	grp94	Dd-grp94	heat shock protein Hsp90 family protein	Q9NKX1	0.0528731	0.0613133	0.205271	0.2402	0.11521	11.8708	7.95063	6.26125	8.07207	11.466	4.86049	8.29798	5.03933	4.80873	8.61809	2.97459	7.28344	2.45597	3.62354	4.23783
DDB_G0289835	DDB_G0289835	NA	phosphoglycerate/bisphosphoglycerate mutase family protein	Q54GY0	0.075584	0.342302	1.45268	0.965949	0.11532	79.1876	67.1735	82.4128	63.4956	49.871	56.3353	31.3592	59.934	48.5903	1.92119	2.62182	8.36297	5.8292	7.79117	1.80164
DDB_G0273555	DDB_G0273555	NA	Elongation factor P	Q557H6	-0.148135	-0.114244	-0.238499	-0.370404	0.11532	5.88442	4.78787	2.65629	1.74713	5.7459	3.58754	2.64086	4.24625	4.6444	1.54393	4.77444	3.68074	5.11105	3.52176	3.38289
DDB_G0277173	vamp7B	DdVamp7B, SYBL, synaptobrevin	vesicle-associated membrane protein 7B	Q86AQ7	0.0357096	0.152166	-0.149985	-0.467522	0.115978	24.664	46.1078	72.7551	32.7669	49.1814	67.977	46.0775	41.4042	52.2344	53.4261	40.4343	49.4645	53.3026	21.637	54.6873
DDB_G0269174	rab1C	NA	Rab GTPase	O76173	0.192394	0.442817	0.364119	0.362258	0.116143	8.6887	12.0622	34.8112	7.18691	1.48931	11.1505	10.7767	9.23559	10.3396	5.42658	1.65113	2.23039	6.95047	3.54956	7.19164
DDB_G0269678	fuk	FKP	fucokinase	Q55DE9	-1.84637	-0.872014	0.314721	0.348841	0.116862	13.193	23.8073	20.7524	12.3317	21.0916	22.9383	21.8605	20.0326	17.4274	9.60972	20.4398	26.3183	17.5334	25.6113	19.255
DDB_G0291438	nol6	UTP22	U3 snoRNP protein, U3 small nucleolar ribonucleoprotein, Nrap family protein	Q54EN2	0.0983829	-0.00513144	-0.24368	-0.641141	0.116926	2598.58	2247.94	2678.38	2384.55	2077.79	2465.92	2033.28	1965.61	2196.68	2111.16	1770.74	1928.75	1941.43	1859.39	1994.33
DDB_G0272883	ksrA-1	ksrA, 3-dehydrosphinganine reductase	3-ketosphinganine reductase	Q556J2	0.151904	0.198955	0.322141	0.211051	0.117039	2.12227	11.124	6.06262	7.41809	9.63858	15.9828	5.43767	8.7129	9.09217	8.95763	14.9427	11.2659	9.7512	2.87697	8.60099
DDB_G0288715	gadB	NA	glutamate decarboxylase B	Q54IJ3	0.0942529	-0.153032	-0.535825	-1.84887	0.117208	167.528	184.926	218.518	216.017	195.526	171.41	197.282	202.548	232.44	238.25	224.455	200.47	252.59	233.275	247.424
DDB_G0269062	DDB_G0269062	NA	DUF974 family protein	Q55EX6	-1.65552	-0.596059	-2.49028	-1.48264	0.118048	756.816	665.862	622.443	642.722	647.714	682.541	705.414	595.218	611.113	574.589	577.122	724.453	537.596	680.082	672.828
DDB_G0269922	xrn2	NA	5'-3' exoribonuclease, CCHC-type zinc finger-containing protein	Q55CS4	-0.378962	-0.535825	-1.56394	-0.706106	0.118108	141.121	153.283	132.546	127.274	132.453	117.669	111.25	122.908	117.312	101.553	115.381	108.854	107.054	99.8097	103.65
DDB_G0278863	fray1	DFray1	putative protein serine/threonine kinase, STE20 family protein kinase, protein kinase, STE group, FRAY subfamily protein kinase	Q54XL6	-0.419126	0.483511	1.72483	0.571297	0.118108	2.93692	1.95886	2.59369	2.66719	2.72216	2.38856	6.0035	2.77273	2.74308	18.2309	17.4918	12.1199	4.5024	14.6404	9.63968
DDB_G0271106	sod2	SOD	superoxide dismutase, putative mitochondrial superoxide dismutase	Q55BJ9	0.0741096	0.254689	0.693259	0.433299	0.118121	571.189	513.575	583.319	568.633	534.042	625.825	497.256	587.828	627.938	459.223	569.285	596.44	510.41	551.074	498.522
DDB_G0277269	ionA	NA	P-type ATPase, ATPase, P-type cation exchange, alpha subunit, putative sodium/potassium-transporting ATPase	Q76P11	1.24002	1.75659	1.05802	0.793324	0.118625	9.31502	1.74356	2.60896	16.8948	2.81087	2.93633	2.02815	1.8439	2.14431	16.6065	22.0114	12.193	17.471	4.13166	12.1518
DDB_G0292626	DDB_G0292626	NA	GTP-binding protein	Q54CY8	-0.235837	-0.238853	-2.64128	-2.03678	0.118986	183.449	188.71	190.124	197.699	196.281	191.487	190.496	187.116	197.649	196.182	197.548	198.796	232.823	211.537	209.913
DDB_G0278571	DDB_G0278571	NA	hypoxia induced family protein	Q54XU9	0.440558	0.548616	-0.16024	-0.0343429	0.119616	21.286	17.4016	21.3575	22.7564	21.3026	20.5074	23.4954	23.7318	21.5158	22.0324	25.4923	22.0261	26.7854	26.5615	22.0587
DDB_G0284597	csn5	NA	Mov34/MPN/PAD-1 family protein, COP9 signalosome complex subunit 5	Q54PF3	0.0163468	0.0624721	0.280737	0.251818	0.119616	169.216	159.783	156.983	149.407	158.47	371.009	190.202	176.866	172.894	175.869	204.622	176.443	248.113	178.937	233.568
DDB_G0291324	DDB_G0291324	NA	NA	Q54EU8	0.0218368	-0.319375	-0.483858	-0.876265	0.119634	45.6623	45.5622	56.0661	53.4394	47.439	56.8963	42.7477	54.8584	49.5297	49.9076	40.9321	44.9931	46.9964	45.0708	38.1091
DDB_G0293246	fxn	NA	frataxin	Q54C45	-0.370073	-0.0340896	0.587443	0.401589	0.119656	197.938	214.249	175.539	198.662	189.07	203.278	178.128	160.476	175.737	170.234	138.163	141.486	138.83	154.536	139.571
DDB_G0289713	DDB_G0289713	NA	SAP DNA-binding domain-containing protein	Q54H43	-1.5502	0.0731898	-1.36966	-0.842212	0.119743	869.247	852.311	801.527	884.828	891.914	874.379	956.419	851.79	952.864	899.396	815.039	942.428	782.545	950.283	897.89
DDB_G0282717	gxcAA	RacGEF	pleckstrin homology (PH) domain-containing protein, RhoGEF domain-containing protein, IQ calmodulin-binding domain-containing protein, Phox domain-containing protein, calponin homology (CH) domain-containing protein	Q54S15	-0.722546	-0.671122	-1.24906	-1.25826	0.12012	240.026	248.6	241.956	287.306	270.321	255.555	230.735	252	241.919	265.197	259.703	267.023	237.277	277.214	251.694
DDB_G0283917	sir2A	silent information regulator protein (Sir2) family protein, UBP-type zinc finger-containing protein	NAD-dependent deacetylase Sir2A	Q54QE6	0.0726166	-0.184143	0.0755792	0.0844331	0.120219	14.6169	12.5947	14.4829	14.0923	12.0056	14.6156	13.2091	14.6745	16.0233	13.534	14.6766	14.3766	12.3811	18.8381	15.1004
DDB_G0293524	ppk1	PPK, DdPPK1, ppkA	polyphosphate kinase Ppk1	Q54BM7	0.131468	0.02957	0.269757	0.289056	0.120376	136.366	128.609	124.316	121.038	129.887	138.695	130.606	124.029	120.249	130.934	140.749	133.334	138.422	113.968	123.639
DDB_G0283481	DDB_G0283481	NA	putative cell surface glycoprotein	Q54QY8	-0.434367	-0.428824	-0.742269	-1.75019	0.120783	201.715	256.662	280.556	189.776	224.681	251.018	198.287	207.267	187.454	168.239	162.033	176.508	141.061	144.895	168.181
DDB_G0280067	DDB_G0280067	NA	protein phosphatase 2C-related protein	Q54VY2	-0.279062	-0.820602	-2.1063	-1.40726	0.120944	551.072	464.117	516.468	504.737	514.194	637.563	708.892	557.022	572.542	657.636	695.294	444.372	524.552	714.267	376.992
DDB_G0292206	manA	lysosomal alpha-mannosidase	alpha-mannosidase A	P34098	-0.179606	-0.122296	-0.228997	-0.363225	0.122066	82.5138	70.7735	74.6968	84.0342	74.7402	72.5654	85.8271	78.2479	79.3855	85.6275	91.7835	76.5801	76.0055	112.888	79.1442
DDB_G0270698	cniA	NA	cornichon family protein	Q55CP5	-1.06483	0.266347	0.713016	0.763634	0.122466	68.3606	63.2911	75.5723	60.4002	58.0176	62.8477	61.472	68.8094	63.6624	57.4234	64.0435	61.7085	65.324	66.9246	52.038
DDB_G0285357	DDB_G0285357	NA	FKBP-type peptidylprolyl cis-trans isomerase (PPIase)	Q54NB6	0.332665	0.307902	0.445734	0.317743	0.12286	462.662	411.063	498.279	582.776	506.965	542.6	603.58	576.655	596.589	690.928	731.166	598.807	726.683	621.589	524.405
DDB_G0283067	DDB_G0283067	NA	unknown	Q54RP4	-0.00936888	-0.618801	-1.56324	-1.31318	0.123078	42.7258	57.8566	73.6426	48.1244	58.9144	50.1782	43.9964	49.0352	45.0877	59.9836	38.276	58.365	31.1852	46.3384	49.5995
DDB_G0283687	DDB_G0283687	NA	putative RNA splicing factor, RNA-binding region RNP-1 domain-containing protein, RNA recognition motif-containing protein RRM	Q54QQ7	0.182569	-0.0520021	-1.29214	-0.354292	0.123403	18.2424	15.0254	15.3945	17.6417	18.9268	22.6766	18.1406	16.5146	19.3671	21.1723	22.338	21.8302	20.0938	27.6063	18.8462
DDB_G0281699	DDB_G0281699	NA	28S ribosomal protein S29, mitochondrial	Q54TK2	0.0171434	-0.0339952	-0.193602	-0.411218	0.123403	180.809	168.285	183.191	172.579	178.36	179.164	149.527	161.392	172.061	127.495	131.777	149.217	108.015	153.201	142.315
DDB_G0280343	DDB_G0280343	NA	unknown	Q54VG5	-0.00526041	0.22825	0.557369	1.44865	0.12369	55.0412	65.1241	64.4756	57.7738	53.667	69.1384	59.2329	61.0746	58.8413	78.1711	66.7475	77.3491	87.3754	85.2622	86.4577
DDB_G0271742	DDB_G0271742	NA	UPF0548 family protein	Q86JL6	0.132152	-0.04705	0.283014	0.373943	0.124437	36.1526	32.5818	21.0911	24.4999	32.3176	20.1884	26.4094	31.3303	31.274	31.7426	28.3217	21.7693	27.0324	47.8303	24.6906
DDB_G0289371	copG	gamma-COP	adaptin N-terminal domain-containing protein, coatomer protein complex gamma subunit	Q54HL0	-0.0565014	-0.00678412	0.0662973	0.174679	0.124903	18.1823	23.5002	32.4611	21.3622	20.6933	20.0278	21.4279	22.2859	21.7231	23.6585	21.6746	21.8043	19.264	25.6597	20.0359
DDB_G0285033	DDB_G0285033	NA	glucose/ribitol dehydrogenase family protein	Q54NQ7	0.351818	0.481385	0.308136	-0.0142929	0.125369	167.563	176.469	161.957	166.946	175.997	200.532	186.925	169.651	180.599	212.815	203.932	199.375	208.881	206.747	215.02
DDB_G0284517	psmC6	NA	26S protease regulatory subunit S10B, 26S proteasome subunit ATPase 6	Q54PJ1	0.0341077	0.12372	0.441396	0.435775	0.125426	24.3634	29.9174	25.0855	28.0884	27.576	20.6747	31.5306	27.3203	25.2388	40.835	36.1349	31.7522	35.6324	50.3777	31.8383
DDB_G0285189	DDB_G0285189	NA	unknown	Q54NK1	-0.348516	-0.30317	-0.606862	-0.855116	0.125426	303.54	247.676	286.271	292.62	295.118	294.272	282.498	270.031	251.758	284.774	268.426	269.13	245.017	318.783	269.109
DDB_G0267404	kif6	K6, ksnF, kinesin-13	kinesin family member 6	Q6S004	0.329776	1.16734	1.0729	0.897052	0.125426	14.5877	14.6298	14.9142	1.55366	6.69172	2.45869	10.4558	10.4012	8.27641	2.55406	9.61758	10.7722	8.24179	3.39433	6.32673
DDB_G0289893	ccdc124	NA	coiled-coil domain-containing protein 124, DUF1014 family protein	Q54GW3	0.0968087	-0.224446	0.280236	-0.156741	0.126071	56.8513	57.0792	47.1742	43.9767	64.4024	34.1878	61.2605	58.8761	53.6293	43.3066	38.7421	53.1789	48.3335	51.6646	39.1595
DDB_G0269694	pan2	NA	WD40-like domain-containing protein, peptidase C19 family protein, putative ubiquitin carboxyl-terminal hydrolase (UCH), putative exonuclease, polyA specific ribonuclease subunit	Q55DD5	0.074407	-0.0556641	-0.395401	-0.32598	0.126819	90.3972	91.9862	100.649	85.4621	98.9234	111.972	87.3926	96.1059	96.1716	107.635	112.424	97.9655	100.885	101.948	121.13
DDB_G0280967	kif3	K3, ksnC, kinesin-1, KHC1	kinesin family member 3	Q54UC9	-0.424793	-0.204692	-0.812131	-0.841811	0.127277	2.92889	2.11972	2.29587	2.86495	3.22144	2.38054	1.92109	2.75252	4.26579	16.3393	2.6265	1.81566	50.8647	20.8357	26.4296
DDB_G0282099	rio2	NA	RIO2 subfamily protein kinase	Q54T05	0.610819	-0.244871	-0.645691	-0.565084	0.127705	19.6025	16.2691	9.84681	13.1115	16.6836	18.7968	12.6227	9.84712	11.1411	2.58956	2.06406	2.59011	1.65413	2.26577	3.31012
DDB_G0283703	DDB_G0283703	NA	NA	Q54QP9	0.125689	-0.102671	-0.19928	-0.396081	0.127705	365.697	357.189	397.752	344.795	366.343	319.142	400.521	427.481	362.051	528.76	428.376	457.231	464.408	480.063	487.267
DDB_G0294026	nad5	NA	NADH dehydrogenase subunit 5	Q34313	0.0341953	0.209814	0.818559	1.00112	0.127924	75.3577	105.421	104.658	70.6436	89.674	73.301	89.6936	88.9924	113.398	94.9354	59.5833	93.5343	74.7848	77.1274	92.4633
DDB_G0268052	DDB_G0268052	NA	NA	Q55FL7	0.556907	1.7956	2.03801	1.68348	0.128363	2.40492	1.79487	2.57836	2.64854	2.82744	2.80554	2.30938	3.67908	2.28788	4.79066	2.0833	4.68987	8.29922	9.59798	7.14533
DDB_G0277089	commd4	NA	COMM domain-containing protein 4	Q550I8	0.214855	0.0489185	0.0146273	-1.56779	0.128363	16.163	12.5581	11.7958	1.7859	13.6499	8.43569	2.62888	11.3196	2.65924	11.9261	2.10476	1.84451	7.11699	13.8834	2.37194
DDB_G0293382	DDB_G0293382	NA	CHCH domain-containing protein	Q54BV1	0.770277	1.11911	0.857888	0.850644	0.128363	39.2223	42.1334	42.5659	37.7266	36.5604	37.3907	29.9259	35.0904	32.3456	28.2556	30.9183	28.0325	24.2557	31.0289	25.6071
DDB_G0274387	dpoA	NA	prolyl oligopeptidase	Q86AS5	-0.067207	-0.0247534	0.266338	0.291887	0.128363	63.9571	49.9855	44.6344	42.2437	37.8432	24.3181	26.0883	24.1954	32.2357	8.70886	15.6771	11.3761	2.13925	9.79721	3.97899
DDB_G0284691	DDB_G0284691	NA	NA	Q54P96	0.912635	1.72734	1.70981	1.70873	0.128559	42.712	82.9402	75.3871	11.4533	3.16976	111.102	14.3924	12.743	42.0389	54.8773	37.2567	42.0601	85.2076	20.1994	89.9115
DDB_G0281239	impa1	NA	inositol-phosphate phosphatase, inositol monophosphatase (IMPase)	Q54U72	0.0184174	-0.163957	-0.434442	-0.474853	0.12956	25.0381	22.8287	40.4994	30.9735	30.0709	20.4925	23.5981	27.8653	28.3882	21.5272	25.2164	13.7865	1.46586	17.7944	16.0291
DDB_G0288895	DDB_G0288895	P53, SHAPS, SH3/AKT-preferential substrate	BAR domain-containing protein	Q54IA6	0.0829025	-0.159321	-0.115658	-0.20764	0.130354	69.7095	67.386	53.6701	55.2946	54.5636	72.2896	60.2168	53.5753	51.5583	53.5052	59.3892	50.639	54.6944	48.306	54.794
DDB_G0290257	cfrA	fusA, GP138A, DdFRP2	cell surface glycoprotein GP138 A	P34115	-0.452986	-0.190994	-0.0915404	-0.369568	0.130495	32.2243	28.8511	28.6085	29.6977	28.1947	27.3099	26.4675	29.462	23.3487	30.2111	28.5027	33.5201	38.8095	27.615	32.4631
DDB_G0277119	hspG8	NA	heat shock protein Hsp20 domain-containing protein	Q550E9	-1.06595	2.84029	2.47942	2.03604	0.130678	7.55933	6.84242	7.89746	9.74228	7.4159	2.76339	7.89508	8.31343	6.50656	4.91924	7.74741	7.11899	4.42815	3.85213	2.28547
DDB_G0287733	syn7A	syn7, DdSyn7A	syntaxin 7, t-SNARE family protein	Q54JY7	0.275165	0.459751	0.138861	-0.139687	0.130678	165.211	168.899	148.152	162.65	166.82	183.514	190.463	162.3	182.602	177.948	175.026	189.331	150.88	207.857	189.549
DDB_G0281503	DDB_G0281503	NA	NA	Q54TT8	1.78162	1.6761	1.38193	2.39004	0.130678	5.82926	4.8353	2.79099	5.04381	3.16258	2.00064	8.02517	6.25042	7.99671	2.7397	1.57662	5.27187	2.18983	4.89558	3.19407
DDB_G0287495	pyrK	cmpk, umpk	UMP-CMP kinase, cytidylate kinase, uridylate kinase, uridine monophosphate/cytidine monophosphate kinase	P20425	-0.142276	-0.150688	-0.344832	-0.49778	0.131037	91.6481	58.9547	66.6277	91.6956	89.0537	77.21	86	75.832	88.6691	81.7036	77.0575	77.7938	65.1867	94.2042	66.6896
DDB_G0273251	fpaB-1	fpa2, fpaB, Skp1B, SKP1, FP21	ubiquitin ligase subunit SKP1	Q557E4	-0.10589	-0.19132	-0.351085	-0.732806	0.131294	9.78132	17.3441	18.0439	17.3695	20.3354	11.0265	18.6554	10.9764	17.631	17.4016	7.55409	14.0829	8.84333	11.4537	19.8194
DDB_G0288145	purL	NA	phosphoribosylformylglycinamide synthase, PFAS	Q54JC8	-0.0645042	-0.136358	-0.144243	-0.270928	0.13158	51.3369	54.101	52.3206	52.6727	54.5611	55.4621	50.7013	58.3056	56.7342	57.1711	53.9546	59.0431	53.0865	68.306	64.1565
DDB_G0267726	uduA2	NA	unknown protein UduA2	Q55GC5	-0.000246219	0.117699	-0.285087	-0.476457	0.131735	197.213	206.246	194.844	208.95	196.654	222.96	187.627	209.751	211.586	239.344	278.082	263.136	289.865	262.728	260.729
DDB_G0279979	DDB_G0279979	NA	unknown	Q54W06	-0.0859217	-0.152793	-0.29578	-0.27188	0.13178	1114.02	975.824	834.383	1197	1065.87	987.393	1470.78	1144.57	1113.55	1644.5	1419.13	1204.81	1278.91	1083.04	1202.24
DDB_G0271642	cks1	NA	cyclin-dependent kinases regulatory subunit	B0G102	-2.16829	-2.03116	-3.47688	-4.77021	0.13178	51.429	63.9482	35.1457	40.9392	45.0169	43.3927	58.3676	46.0115	49.0145	58.8512	49.2257	50.4349	71.5088	22.5307	54.6472
DDB_G0269474	fcsB	long-chain-fatty-acid-CoA ligase	fatty acyl-CoA synthetase	Q1ZXQ4	0.0412938	0.0394534	0.281224	0.34767	0.131938	89.2245	97.4353	59.9776	80.5304	81.0402	97.5638	95.6735	98.7709	92.6622	84.104	105.416	95.7941	84.5698	74.4248	83.8109
DDB_G0292648	DDB_G0292648	NA	mRNA splicing factor, Cwf18 family protein	Q54CX0	0.990972	0.190407	1.8141	1.97318	0.132035	4.76621	3.73575	7.97515	3.64693	2.99951	8.19788	4.89985	10.9574	13.073	3.53018	8.15699	2.71294	5.32666	2.46113	1.44708
DDB_G0285931	dlpB	NA	dynamin-like protein B	Q54MH8	0.112827	0.191248	0.349423	0.454681	0.132041	7.78654	1.73054	5.56532	7.7478	3.08465	7.46729	8.21888	5.77844	8.62937	8.65782	5.92094	4.35736	3.26681	7.70001	5.96677
DDB_G0272466	DDB_G0272466	NA	short-chain dehydrogenase/reductase (SDR) family protein, glucose/ribitol dehydrogenase family protein	Q559N8	0.30363	0.751707	0.90549	0.596442	0.132296	40.2366	43.8847	51.8353	43.1567	45.9871	56.1939	42.392	39.3625	42.2768	32.6249	25.5957	32.3881	13.3182	26.0433	24.0289
DDB_G0289175	DG1091	NA	tetratricopeptide-like helical domain-containing protein (TPR)	Q54HV0	1.64819	0.908145	2.29065	2.36849	0.132296	5412.65	5611.9	5630.55	5287.3	5028.12	5156.59	5118.68	5173.36	5593.32	4863.09	5250.28	5595.86	5364.21	4962.69	5219.5
DDB_G0268302	rpl38	NA	S60 ribosomal protein L38	Q55GJ7	0.147113	0.361673	0.557867	0.263508	0.132486	100.924	106.982	95.9909	103.74	99.0166	87.7216	100.595	92.3745	92.9893	85.4837	94.4662	84.5679	87.6635	100.947	80.6567
DDB_G0290573	DDB_G0290573	NA	unknown	Q54FV8	0.359433	-0.113995	1.03743	0.651501	0.132879	70.3819	59.4188	28.5553	70.1853	84.9749	80.464	60.3423	71.2941	72.6313	46.2679	76.6169	51.8929	64.4371	35.7636	55.5702
DDB_G0290403	DDB_G0290403	NA	unknown	Q54G50	-0.291034	-0.0342507	-0.553743	-2.48994	0.133958	3.238	2.66056	1.89172	10.2874	13.2363	7.54674	31.6834	42.7026	2.66743	36.7785	61.6108	49.609	14.2888	34.9309	17.3784
DDB_G0272815	cprE	CP5	cysteine proteinase 5	P54640	0.364162	1.0162	0.299925	0.205835	0.133958	194.657	206.131	196.944	200.931	201.915	255.979	174.543	250.199	210.085	239.475	244.558	217.639	308.717	179.314	267.031
DDB_G0277501	capB	NA	NA	P34122	0.0972988	0.0354639	-0.698147	-0.975925	0.133958	11.0261	11.0956	2.27983	15.7444	2.86218	6.97742	10.7136	2.63712	12.8839	11.9674	10.981	12.4335	7.45292	14.4419	12.6098
DDB_G0280819	aoxA	NA	NA	Q8WSV6	-0.142957	-0.219469	-0.473871	-0.521389	0.133958	58.2446	54.3223	52.3689	58.3516	50.1113	32.1981	52.9107	59.5729	62.2238	46.7249	57.4636	56.5098	58.4553	48.028	49.1084
DDB_G0285813	DDB_G0285813	NA	coiled-coil domain containing protein	Q54MP2	0.0460931	-0.0480362	-0.207438	-0.255534	0.133987	77.0059	69.7102	63.215	66.1357	70.3052	67.6092	59.8229	61.2161	59.6183	55.727	55.0581	50.6235	51.9009	62.0474	45.885
DDB_G0281313	DDB_G0281313	NA	NA	Q54UB6	-0.950674	-0.869247	-0.894842	-0.933172	0.134521	15.6015	8.54885	8.4198	12.4384	17.0503	20.5593	15.5863	14.9781	16.1507	30.8141	28.7513	18.693	30.337	26.1218	18.1364
DDB_G0287013	DDB_G0287013	NA	NA	Q54KZ1	-0.142971	-0.127893	-0.165748	-0.365599	0.134521	218.41	128.062	231.14	166.312	116.084	171.1	132.952	156.515	117.332	115.246	109.958	142.181	101.41	129.637	110.798
DDB_G0293694	DDB_G0293694	NA	NA	Q54BP0	0.366071	0.0564261	0.639827	0.979096	0.13453	138.166	113.429	115.447	207.33	172.837	167.743	260.249	292.102	286.824	188.689	227.002	187.714	108.006	193.734	146.009
DDB_G0279791	plnA	DdLSD, Plin	perilipin	Q54WC4	0.510823	1.14431	2.15344	2.23788	0.134984	4145.82	3936.3	4168.8	3693.26	3942.47	5029.24	4811.69	3151.1	3796.92	4712.72	4929.53	4603.18	4038.73	5220.84	4229.88
DDB_G0285619	DDB_G0285619	NA	unknown	Q54MX6	0.383689	0.429067	-0.787295	-0.973761	0.135741	12.9395	2.05996	11.2565	9.13565	10.9369	18.0353	11.568	15.6643	12.886	111.996	76.2387	59.2424	210.225	104.834	124.717
DDB_G0290279	dgat2	NA	diacylglycerol O-acyltransferase 2	Q54GC1	0.895672	1.02154	1.30205	1.6648	0.136604	22.0392	19.7855	2.45901	26.9469	36.5451	92.7376	163.432	26.9363	2.79535	107.032	127.686	118.241	146.636	61.5711	92.7883
DDB_G0277345	rps3a	NA	40S ribosomal protein S3a	Q54ZW5	-0.0308576	-0.136861	-0.160673	-0.219742	0.13663	161.948	152.196	185.506	192.99	211.04	186.488	230.45	206.304	218.923	376.626	351.097	308.384	408.474	493.829	387.332
DDB_G0281435	mrpl17	rpl17	ribosomal protein L17, mitochondrial	Q54TY5	-0.128475	-0.0948198	-0.292031	-0.431096	0.137139	172.461	171.357	134.446	74.8434	165.677	252.985	479.814	130.739	168.693	176.573	216.856	206.827	172.094	161.397	203.361
DDB_G0279821	DDB_G0279821	NA	RNA-binding protein NOB1	Q54W91	1.46144	-1.68817	0.441424	-1.69113	0.137323	528.217	501.758	527.696	486.956	505.646	505.848	532.71	507.452	495.414	595.081	517.659	554.487	530.675	633.959	541.006
DDB_G0288477	DDB_G0288477	NA	NA	Q54IW4	0.126002	0.216473	0.333578	0.28787	0.137565	141.718	119.986	131.583	50.3824	49.3549	43.2794	27.3551	24.0587	18.3237	1.14336	12.6438	8.31176	2.411	9.63484	2.94404
DDB_G0275153	gpdA	GAPDH	glyceraldehyde-3-phosphate dehydrogenase, NAD+-dependent glyceraldehyde phosphate dehydrogenase	Q94469	-0.119499	-0.056104	0.105705	0.00679118	0.137584	30.8122	15.2704	19.0929	35.6011	24.1452	33.3339	39.5738	29.0311	21.1552	141.783	127.224	115.239	169.135	105.859	122.954
DDB_G0278269	DDB_G0278269	NA	NAP (nucleosome assembly protein) family protein	Q54YF1	0.177196	-0.951839	-1.21545	-1.81683	0.137651	682.912	661.384	538.827	807.634	836.579	1274.26	1493.93	1280	1395.73	1692.62	2048.9	1971.12	1997.83	1743.71	1639.65
DDB_G0280053	osbA	OSBPa	oxysterol binding family protein, member 1	Q8MPQ7	1.84175	0.987438	4.23594	4.63898	0.137651	26.6942	28.301	18.4262	40.3289	47.5332	38.7355	50.1154	58.7198	44.6226	36.1418	33.7801	31.1863	23.5336	32.1979	18.4267
DDB_G0276783	DDB_G0276783	NA	RRP40 family protein, ribosomal RNA processing protein RRP40, exosome complex component 3	Q7KWX9	-1.37488	-1.34854	-2.19353	-2.48644	0.137651	88.9387	92.1174	82.5135	86.0632	92.6806	81.5397	99.4154	90.2402	87.833	95.9219	91.1703	86.806	85.0998	75.2763	79.9318
DDB_G0280445	DDB_G0280445	NA	glutathione-dependent formaldehyde-activating, GFA family protein	Q54VC9	-0.13521	-0.107587	-0.22407	-0.333052	0.137651	1549.19	1550.28	1417.33	1413.18	1420.49	1392.71	1320.04	1386.86	1326.54	1001.38	1166.61	1117.52	511.026	835.991	747.485
DDB_G0278095	mecr	NA	trans-2-enoyl-CoA reductase, 2-enoyl thioester reductase	Q54YT4	-0.070939	0.00952753	-0.163664	-0.296575	0.137652	105.939	88.5954	117.38	116.69	99.9937	116.56	141.095	125.844	121.366	137.024	134.6	156.56	129.817	170.916	151.704
DDB_G0283765	hgd	HGO, bwnA	homogentisate 1,2-dioxygenase, homogentisic acid oxidase	Q54QI4	-0.0463738	-0.158557	-0.224916	-0.318243	0.138429	1.94877	5.40423	4.09177	6.7483	2.56736	5.05061	8.27233	6.95496	8.26682	8.71312	8.08955	5.53056	7.21518	6.03439	6.78449
DDB_G0278499	DDB_G0278499	PP2C	protein phosphatase 2C	Q54Y00	0.0325169	0.205234	0.401217	0.249963	0.138448	65.6385	71.4996	72.5714	73.6877	68.1257	69.1248	67.6703	71.3791	72.7069	84.5422	89.5066	82.2858	105.689	88.1086	88.321
DDB_G0272973	DDB_G0272973	NA	NA	Q559C0	1.4111	2.80348	4.04037	4.07297	0.138448	48.7485	44.0694	53.1828	66.1576	68.1691	55.6516	52.5302	55.5977	60.8674	66.0675	40.8691	56.4298	63.4434	73.2682	56.9879
DDB_G0290009	spr	SR	sepiapterin reductase	Q54GP3	-0.145925	-0.178473	-0.304334	-0.228082	0.138724	487.154	512.082	525.791	464.531	495.32	504.643	494.05	492.253	475.592	462.084	461.848	485.353	437.125	521.456	503.551
DDB_G0279765	DDB_G0279765	NA	NA	Q54WB8	-0.991285	0.076185	1.17201	2.19765	0.138963	67.3442	68.3643	68.4882	57.0373	76.0208	63.5796	58.1631	61.7246	43.0323	51.521	55.4004	52.0101	33.0343	31.5736	39.8615
DDB_G0273831	DDB_G0273831	NA	armadillo-like helical domain-containing protein, SEC7-like domain-containing protein	Q556T7	-0.208518	-0.239608	-0.283885	-0.33764	0.139015	218.361	233.805	229.125	204.754	224.759	240.455	264.368	222.565	229.45	264.444	230.668	258.877	227.612	290.775	262.262
DDB_G0267482	DDB_G0267482	NA	NA	Q55GW4	-0.333767	-0.455708	-0.600614	-0.74533	0.139015	27.8217	21.5662	26.7558	38.9231	2.39476	68.041	49.2081	24.0657	23.4319	38.7096	41.1726	54.6058	2.93448	41.7475	2.117
DDB_G0291676	DDB_G0291676	NA	short-chain dehydrogenase/reductase (SDR) family protein, glucose/ribitol dehydrogenase family protein	Q54EI4	1.06465	1.52686	0.155493	-0.917037	0.139031	54.8982	48.412	48.4602	48.3803	52.9526	58.6389	54.1933	50.2203	50.4507	46.9413	51.5192	47.8041	36.4019	56.3759	43.7134
DDB_G0283735	dnajc19	timm14	DnaJ homolog subfamily C member 19, mitochondrial import inner membrane translocase subunit 14	Q54QN1	-1.11142	-1.41707	-2.45778	-3.22218	0.139055	20.0367	26.2917	32.4489	25.9096	28.2753	29.288	6.30741	26.8183	23.6744	16.7644	17.0493	16.1742	10.9743	20.7331	18.2946
DDB_G0267386	cysB	NA	cystathionine beta-synthase	P46794	-0.148594	-0.102265	-0.217919	-0.333527	0.139114	9.2958	6.66849	7.50959	3.01448	7.41023	6.30512	8.965	6.12526	7.5063	9.85643	7.01099	11.0728	1.94794	14.4126	9.1527
DDB_G0278381	gacA	RacGAP	RhoGAP domain-containing protein, papD-like domain-containing protein	Q54Y72	-0.275637	-0.925604	1.20579	0.678331	0.139314	11.1199	8.94355	2.72563	14.2877	15.1215	25.1749	13.7022	15.6318	18.1687	2.53448	1.93856	10.4578	2.2309	6.27158	2.86903
DDB_G0270864	DDB_G0270864	NA	unknown	Q55E22	0.206127	0.433774	0.274797	0.325923	0.139314	2.75216	1.90447	1.93246	2.28794	3.20882	5.21857	7.18907	1.61616	5.10426	21.2355	15.6188	14.4772	29.4604	19.8184	22.4417
DDB_G0269016	cyp524A1	NA	cytochrome P450 family protein	Q55EK2	-1.65878	-1.40823	-0.527859	-0.321469	0.139314	70.6093	47.0011	53.1635	76.9154	52.5418	44.0318	45.2453	40.0552	46.1826	29.6673	47.807	41.3633	42.7901	52.2541	34.0342
DDB_G0269848	agpA	AGPAT	putative 1-acylglycerol-3-phosphate O-acyltransferase	Q55CZ2	-0.519836	-0.137236	0.0649844	-2.36704	0.139554	26.8715	29.631	13.7636	28.3076	28.2372	28.5961	27.3781	29.2774	30.0786	33.6533	37.1442	35.3551	58.0651	41.2798	40.7059
DDB_G0270466	DDB_G0270466	NA	NA	Q55EE3	0.372673	-0.074777	-0.0929653	-0.492909	0.13958	1274.23	1264.49	1224.74	1206.72	1204	1162.46	1271.45	1142.85	1220.35	1338.88	1278.27	1273.69	1300.05	1231.66	1260.61
DDB_G0283293	DDB_G0283293	NA	putative delta-1-pyrroline-5-carboxylate dehydrogenase	Q54RA2	-0.121827	-0.136981	-0.198676	-0.32189	0.13958	15.3049	15.027	11.2532	14.3985	18.6802	18.5634	11.8526	13.4112	15.2858	10.751	11.5801	8.73875	11.4635	3.18827	13.3482
DDB_G0287577	manG	NA	alpha-mannosidase	Q54K67	0.0593443	0.0571243	0.299165	0.422035	0.140435	62.9205	58.1483	66.6186	66.9311	59.8589	67.6787	64.3639	58.3344	57.2276	55.9291	56.9773	52.1365	64.2573	56.8551	49.938
DDB_G0267670	DDB_G0267670	NA	NA	Q55GH7	-2.00696	-1.91063	-2.77893	-2.65853	0.140504	172.696	169.122	179.647	180.971	184.355	190.662	175.493	176.538	185.108	168.794	170.828	178.785	159.817	170.108	167.88
DDB_G0275415	DDB_G0275415	NA	ubiquitin domain-containing protein, peptidase C19 family protein, putative ubiquitin carboxyl-terminal hydrolase (UCH)	Q553T4	-0.0243728	0.0782248	0.138009	0.173348	0.141949	176.059	158.171	156.127	203.01	212.772	194.241	237.582	188.474	204.495	242.651	218.062	237.122	211.267	353.649	251.2
DDB_G0287633	DDB_G0287633	NA	DSS1/SEM1 family protein	Q54K21	0.13837	-0.0233312	0.800633	0.530643	0.142159	16.4084	8.45637	21.407	17.0297	15.8653	22.6449	17.9666	15.2214	21.1349	23.3077	16.1448	20.7767	14.1843	22.3165	27.8088
DDB_G0283581	utp15	NA	WD40 repeat-containing protein, U3 snoRNP protein, U3 small nucleolar ribonucleoprotein	Q54QV4	-0.201599	-0.13822	-0.66671	-0.468519	0.142607	2.61078	8.06527	7.2854	2.38836	3.03297	6.00922	14.4599	10.0268	10.6123	18.4821	8.55067	2.42189	13.1546	19.7864	15.5847
DDB_G0270806	ldhd	NA	D-lactate dehydrogenase (cytochrome)	Q55BQ4	-0.216795	-0.383456	-0.505817	-0.479484	0.142658	1.85003	2.18278	3.53903	58.5744	58.9922	67.3537	31.2623	51.2658	22.0569	27.1858	12.197	2.05782	7.65085	12.0452	29.9195
DDB_G0290619	DDB_G0290619	NA	unknown	Q54FS0	-0.940289	-0.280164	0.959995	0.882145	0.143513	463.338	456.297	438.098	442.815	459.534	447.439	473.89	422.062	411.974	471.711	443.843	424.405	461.641	521.602	450.12
DDB_G0281573	gefP	RasGEFP, RasGEF	Ras guanine nucleotide exchange factor	Q54TK8	-0.197721	-0.405983	-1.52105	-1.30583	0.143513	1259.68	1245.26	1256.26	1230.37	1282.66	1403.65	1202.92	1217.71	1321.93	1028.92	1095.45	1227.84	949.308	1096.2	1142.66
DDB_G0277491	hspG12	NA	heat shock protein Hsp20 domain-containing protein, putative alpha-crystallin-type heat shock protein	Q76NU5	-1.38889	3.39283	0.425998	0.529718	0.144681	1121.91	1053.27	1050.32	991.204	1050.49	1007.71	1107.23	1021.89	1029.47	1081.84	1026.48	977.938	899.36	1103.01	966.531
DDB_G0271960	mccB	MCCC2	methylcrotonyl-CoA carboxylase, 3-methylcrotonyl-CoA:carbon dioxide ligase beta subunit	Q8T2J9	0.00796139	-0.0687578	-0.223378	-0.233737	0.144779	107.179	85.9808	84.6209	84.0741	86.9989	82.4235	102.838	87.1919	81.8033	88.4471	87.9223	84.9988	78.9494	95.7955	77.4065
DDB_G0292040	hemG	PPOX	protoporphyrinogen oxidase	Q54DT8	1.9001	1.29474	-0.500954	-0.461746	0.145077	1.67858	2.26754	3.05106	3.72958	6.76813	7.70823	11.5227	4.56478	2.97396	17.6485	25.4354	13.9271	6.34003	12.2779	10.2963
DDB_G0285909	DDB_G0285909	PTPase	putative protein tyrosine phosphatase	Q54MJ2	0.0747151	0.226455	0.418496	0.256837	0.14512	82.9338	73.4693	79.2308	70.2639	78.9257	80.9602	90.9277	73.8983	80.1012	108.767	87.2365	98.3637	94.4957	128.352	104.137
DDB_G0281849	cct5	NA	chaperonin containing TCP1 epsilon subunit	Q54TD3	0.0260109	-0.0291218	-0.113321	-0.178616	0.14512	102.321	93.7011	85.7481	100.69	98.8881	104.597	115.126	106.5	105.169	115.82	123.346	120.578	104.918	104.435	104.951
DDB_G0281847	DDB_G0281847	NA	NA	Q54TD4	2.02287	1.1001	3.66761	2.77302	0.145279	1958.2	1892.42	1716.39	1524.19	1740.71	1962.43	2299.34	1594.38	1621.08	2030.88	1614.3	1842.82	1607.01	2031.23	2207.9
DDB_G0284265	ppa1	NA	inorganic pyrophosphatase	Q54PV8	-0.0406868	-0.0375482	0.240046	0.151776	0.145279	159.835	213.945	120.38	165.227	146.882	225.188	190.921	184.424	180.493	140.455	184.233	193.459	195.227	121.952	191.887
DDB_G0272825	rps4	NA	40S ribosomal protein S4	P51405	-0.108221	-0.144167	-0.185691	-0.328745	0.145279	120.635	104.208	125.522	123.497	107.193	111.861	96.8978	113.116	124.473	104.517	124.357	117.323	130.381	150.627	127.316
DDB_G0279591	glnA3	putative glutamate-ammonia ligase	putative glutamine synthetase type III	Q54WR9	-0.166168	-0.21741	-0.235418	-0.248963	0.145299	1454.91	1474.06	1469.14	1546.04	1727.39	1924.64	1771.43	1534.88	1499.6	1600.74	1488.93	1573.67	1336.93	1454.4	1498.61
DDB_G0275537	cytC	NA	cytochrome c	Q869N1	-0.0669754	-0.521906	-0.580239	-0.563969	0.145355	139.052	138.042	144.985	124.63	147.475	151.485	146.162	137.002	137.385	140.417	129.065	138.206	134.308	147.755	138.063
DDB_G0290055	uap1	NA	UDP-N-acetylglucosamine pyrophosphorylase, UDP-N-acetylgalactosamine pyrophosphorylase	Q54GN5	-0.11507	-0.55437	-0.343388	-0.656552	0.145904	26.7705	2.24225	2.3277	2.22531	1.70394	2.09861	36.0803	64.8885	67.3763	2.8932	2.18543	52.0721	2.52915	3.33275	52.9356
DDB_G0283539	crtA	NA	calreticulin	Q23858	-0.0413259	-0.0532174	0.209453	0.193531	0.147051	1255.91	1167.9	1156.53	1122.78	1086.99	1279.24	1098.26	1049.31	1089.3	1058.44	1083.25	1145.32	988.602	1031.42	1045.84
DDB_G0267402	H3a	DdH3	histone H3	O15819	0.89185	0.596303	0.50374	0.531738	0.147228	455.851	396.235	348.537	1122.55	560.993	875.758	672.3	703.812	527.613	607.954	621.344	561.119	722.939	992.873	569.271
DDB_G0275829	DDB_G0275829	NA	ribosomal protein L49/IMG2	Q86H83	0.0575565	-0.0705307	-0.261324	-0.467077	0.147484	44.4168	41.9606	52.2561	43.6768	42.9116	41.7978	37.6056	38.5541	38.3401	35.0606	39.0334	32.9199	30.0438	40.3575	33.3362
DDB_G0276471	DDB_G0276471	NA	NA	Q86HU9	0.0899661	-0.101747	-0.263748	-0.419491	0.147484	38.5306	40.1493	46.9104	42.519	40.8299	43.2431	39.3494	45.8743	44.1864	42.095	37.2181	48.3989	33.9832	42.575	36.3997
DDB_G0285359	DDB_G0285359	NA	NA	Q54NB5	0.256867	0.391349	-0.129211	-1.07849	0.147484	8.92383	14.9	19.083	2.2067	3.25115	13.0152	6.08096	6.04548	6.61442	11.8215	4.07614	8.77872	2.13191	4.97942	8.3129
DDB_G0271892	gst4	glutathione transferase	glutathione S-transferase 4	Q869Z5	-0.072088	0.160469	0.269322	0.160206	0.147608	279.366	283.102	198.502	304.873	260.705	255.724	299.321	283.771	273.784	198.421	254.354	265.164	165.693	209.501	183.565
DDB_G0286583	DDB_G0286583	NA	NA	Q54LL7	-0.0321817	0.545967	1.46004	1.81706	0.147827	2.05505	7.4006	5.28607	5.15938	2.43918	10.2212	9.52631	2.61995	8.92439	8.77375	8.54814	5.64162	10.0304	3.57729	10.9437
DDB_G0278705	DDB_G0278705	NA	NA	Q54XW6	0.055165	-0.376731	0.0805354	0.738406	0.148668	235.164	240.786	295.351	179.517	231.541	305.342	230.291	214.844	235.101	309.171	244.032	270.018	257.447	291.804	275.817
DDB_G0274371	mpheS	PheRS	phenylalanine-tRNA synthetase, phenylalanine-tRNA ligase, phenylalanine-tRNA ligase, mitochondrial, phenylalanine-tRNA synthetase, mitochondrial	Q86A68	-0.025423	-0.308795	-1.64334	-0.618779	0.148708	3011.16	3170.16	3009.86	3203.39	2738.96	2282.29	2559.78	2830.16	2921.57	2717.83	2878.53	3036.89	3071.03	2765.69	2726.95
DDB_G0279189	rpl11	V18, rpgC, rplK	S60 ribosomal protein L11	P16168	-0.0915565	-0.168534	-0.262144	-0.483559	0.148708	32.5859	26.3969	28.4909	37.5861	37.403	31.307	37.6468	35.2428	33.0369	41.2244	43.4054	38.3181	43.1217	49.2121	36.3378
DDB_G0288267	thrS1	thrS, ThrRS	threonyl-tRNA synthetase, threonine-tRNA ligase	Q54J66	-0.0377083	-0.121455	-0.0871976	-0.20549	0.149141	25.2344	23.3647	29.5529	26.328	22.7344	20.4515	33.4676	28.0546	25.5668	34.7834	26.0383	37.5534	30.5659	38.1767	37.237
DDB_G0283375	coyA	NA	C-terminal CASP domain-containing protein	Q54R70	-0.385581	-0.343488	-0.116302	-0.00621406	0.149389	118.232	114.977	101.545	125.78	106.348	99.7014	105.819	103.334	117.665	121.932	129.476	128.9	136.814	134.779	120.165
DDB_G0276417	pdhB	NA	pyruvate dehydrogenase E1 beta subunit	Q86HX0	-0.156457	-0.14485	-0.257006	-0.340249	0.149776	440.769	481.039	503.804	422.658	455.177	424.475	412.711	427.528	417.613	416.075	389.973	409.136	373.089	421.55	425.977
DDB_G0281657	DDB_G0281657	NA	Probable E3 ubiquitin-protein ligase makorin-2	Q54TM9	0.0475418	0.310698	0.461753	0.518308	0.149776	22.3521	19.3395	3.13915	2.52554	2.63079	22.3345	25.7215	30.9848	39.8105	11.8359	13.7768	23.1265	11.6251	9.01227	19.2019
DDB_G0280775	rvb2	TIP49	AAA ATPase domain-containing protein, RuvB-like protein 2	Q54UW5	-0.0687552	0.0139207	0.16513	0.163759	0.150076	13.3121	7.93973	15.8454	2.28241	13.3875	3.21383	2.1454	2.78795	16.518	2.48286	3.77241	1.81539	2.57745	2.80739	1.39591
DDB_G0277849	dymA	NA	dynamin A	Q94464	-0.274462	-0.0890844	-0.364857	-0.538294	0.150199	3.39869	2.37739	2.42971	2.39532	2.70431	1.71584	12.6709	2.45402	2.53336	2.37502	2.99439	2.34976	8.41092	21.9596	17.2812
DDB_G0269110	tspA	CD9	tetraspanin family protein	Q55CV5	-0.0157282	0.115453	-0.194684	-0.221889	0.15064	10.3356	14.3748	9.0103	11.8069	9.44819	5.60627	9.00721	9.0159	7.66768	4.02798	2.69789	11.1581	2.14663	3.76228	2.87826
DDB_G0281711	ddx27	NA	putative RNA helicase, DEAD/DEAH box helicase	Q54TJ4	0.0301676	0.2002	-0.0587672	-0.492146	0.150856	2.00817	2.68116	10.99	26.4321	24.9328	14.348	22.3303	25.5066	21.7937	35.9956	39.7512	17.1574	10.4038	21.0345	12.6346
DDB_G0267708	vps25	NA	vacuolar protein sorting 25	Q55GD9	-0.355129	0.0339532	-0.182977	-1.15842	0.150976	73.8567	75.0528	93.3438	77.7595	83.3802	103.386	90.8542	89.4426	81.7199	165.305	133.965	133.439	201.655	127.581	186.221
DDB_G0289159	DDB_G0289159	NA	NA	Q54HX2	0.374329	0.366433	1.19826	0.526402	0.151689	41.4425	20.5113	17.4769	27.6196	8.9602	6.3042	16.0371	7.92334	14.1989	5.3042	1.89728	11.0375	1.82919	6.22525	1.0439
DDB_G0291235	ranA	RC4/RAN	GTP-binding nuclear protein Ran	P33519	-0.121826	-0.190243	-0.17167	-0.223721	0.151962	123.284	125.331	128.372	135.674	151.322	139.02	147.148	153.357	160.01	138.245	133.457	144.233	130.946	133.742	142.755
[truncated: 2,013 more rows]
