# Supplementary material for: Multi-omics analysis of aggregative multicellularity
Source: iScience. 2024 Aug 3;27(9):110659. doi: 10.1016/j.isci.2024.110659 (PMC11367525; doi:10.1016/j.isci.2024.110659)
Supplement: Table S4. Significant GO-terms for differentially expressed protein clusters, related to Figure 3C — Full set of significantly enriched GO-terms (Fisher’s p-value <0.01) for each of the clusters in Figure 3C. For each GO-term, the total number of genes in the set with the annotated term is shown, as well as the number of genes with that annotation in the cluster. The number of expected genes, given the size of the cluster, and the relative enrichment are shown right. [file mmc5.xlsx]

## Sheet: Table S4
Table S4: Significant GO-terms for differentially expressed protein clusters, related to Figure 3c. Full set of significantly enriched GO-terms (Fisher's p-value < 0.01) for each of the clusters in Fig. 3c. For each GO-term, the total number of genes in the set with the annotated term is shown, as well as the number of genes with that annotation in the cluster. The number of expected genes, given…
GO.ID	Term	cluster	Fisher p-value	total annotated	genes in cluster	expected	enrichment
GO:0031152	aggregation involved in sorocarp development	1	0.00018	79	10	2.68	3.73134
GO:0042244	spore wall assembly	1	0.00036	5	3	0.17	17.6471
GO:0030435	spore formation	1	0.00045	37	9	1.25	7.2
GO:0019933	cAMP-mediated signaling	1	0.00094	14	4	0.47	8.51064
GO:0051346	negative regulation of hydrolase activity	1	0.00119	7	3	0.24	12.5
GO:0005977	glycogen metabolic process	1	0.00185	8	3	0.27	11.1111
GO:0090630	activation of GTPase activity	1	0.00185	8	3	0.27	11.1111
GO:0007155	cell adhesion	1	0.00416	48	9	1.63	5.52147
GO:0007275	multicellular organism development	1	0.00648	36	5	1.22	4.09836
GO:0031589	cell-substrate adhesion	1	0.00661	23	4	0.78	5.12821
GO:0006629	lipid metabolic process	1	0.00786	116	8	3.93	2.03562
GO:0006511	ubiquitin-dependent protein catabolic process	2	2.5e-07	42	15	2.67	5.61798
GO:0031156	regulation of sorocarp development	2	8.5e-06	14	7	0.89	7.86517
GO:0051017	actin filament bundle assembly	2	4e-05	12	6	0.76	7.89474
GO:0044671	sorocarp spore cell differentiation	2	4.6e-05	8	5	0.51	9.80392
GO:0051603	proteolysis involved in protein catabolic process	2	6.1e-05	51	20	3.24	6.17284
GO:0018107	peptidyl-threonine phosphorylation	2	7.5e-05	5	4	0.32	12.5
GO:1903013	response to differentiation-inducing factor 1	2	0.0005	24	7	1.53	4.57516
GO:0051050	positive regulation of transport	2	0.00093	12	5	0.76	6.57895
GO:0030163	protein catabolic process	2	0.00146	61	24	3.88	6.18557
GO:0000281	mitotic cytokinesis	2	0.00184	64	11	4.07	2.7027
GO:0030587	sorocarp development	2	0.00216	209	32	13.29	2.40783
GO:0070588	calcium ion transmembrane transport	2	0.00229	5	3	0.32	9.375
GO:0043326	chemotaxis to folate	2	0.00238	16	5	1.02	4.90196
GO:0042331	phototaxis	2	0.0024	19	5	1.21	4.13223
GO:0031288	sorocarp morphogenesis	2	0.0038	33	7	2.1	3.33333
GO:0045454	cell redox homeostasis	2	0.00696	28	6	1.78	3.37079
GO:0043405	regulation of MAP kinase activity	2	0.00728	7	3	0.45	6.66667
GO:0032259	methylation	3	0.0017	29	7	2.13	3.28638
GO:0006744	ubiquinone biosynthetic process	3	0.0035	5	3	0.37	8.10811
GO:0006364	rRNA processing	3	0.0038	44	9	3.23	2.78638
GO:0009130	pyrimidine nucleoside monophosphate synthesis	3	0.0053	10	3	0.73	4.10959
GO:0062012	regulation of small molecule metabolic process	3	0.0066	6	3	0.44	6.81818
GO:0007264	small GTPase-mediated signal transduction	3	0.0091	109	14	8.01	1.74782
