# Supplementary material for: Multi-omics analysis of aggregative multicellularity
Source: iScience. 2024 Aug 3;27(9):110659. doi: 10.1016/j.isci.2024.110659 (PMC11367525; doi:10.1016/j.isci.2024.110659)
Supplement: Table S5. Regulation over time of differentially expressed genes in both datasets, related to Figure 4A — Log2 fold changes (logFC) are relative to the 0h time point and shown with adjusted p-value for both the mRNA and protein data. Only genes are included which are differentially expressed over development in both datasets (adj. p-value <0.01). Synonyms are alternative gene names, if available. [file mmc6.xlsx]

## Sheet: Table S5
Table S5: Regulation over time of differentially expressed genes in both datasets, related to Figure 4a. Log2 fold changes (logFC) are relative to the 0h time point and shown with adjusted p-value for both the mRNA and protein data. Only genes are included which are differentially expressed over development in both data sets (adj. p-value < 0.01). Synonyms are alternative gene names, if available.
GENE ID	Gene Name	Synonyms	Gene Products	UniProt ID	mRNA logFC 2h	mRNA logFC 4h	mRNA logFC 6h	mRNA logFC 8h	mRNA logFC 10h	protein logFC 2h	protein logFC 4h	protein logFC 8h	protein logFC 10h	mRNA adj. p-val	protein adj. p-val
DDB_G0289605	fmoC	NA	flavin-containing monooxygenase, dimethylaniline monooxygenase [N-oxide-forming]	Q54H99	-0.0608991	1.96647	4.05679	6.78148	7.04316	-0.0264387	-0.0260358	-0.245804	-0.730418	6.94957e-55	0.00450923
DDB_G0276125	DDB_G0276125	NA	NA	Q75JG1	-0.62804	2.02078	2.13484	4.82208	7.2211	0.167541	0.176596	-0.209583	2.30773	4.66531e-61	0.00899592
DDB_G0281993	DDB_G0281993	NA	NA	Q54T55	0.167628	0.0667313	2.56128	6.77454	6.99945	0.0712209	0.358136	0.890912	2.12789	1.8759e-172	0.00981378
DDB_G0276215	DDB_G0276215	NA	glycoside hydrolase family 15 protein	Q552D2	0.971342	1.56479	3.24911	6.15354	8.03025	-0.221036	-0.00304437	-0.499785	1.42101	2.14164e-93	0.00770011
DDB_G0273017	DDB_G0273017	NA	isocitrate lyase	Q558S7	-0.519181	-0.37566	1.21644	4.88037	6.56702	0.398401	-0.0621551	0.894781	3.54579	1.96106e-268	0.00269845
DDB_G0288377	gxcH	RacGEF	pleckstrin homology (PH) domain-containing protein, RhoGEF domain-containing protein	Q54J14	-0.159669	0.511477	1.96629	4.78316	4.93208	0.216195	-0.081836	0.0583158	1.48453	1.56495e-47	0.00827962
DDB_G0284353	osbI	NA	oxysterol binding family protein, member 9	Q54PS9	-0.649117	1.17681	2.08019	3.63719	4.15063	-0.247156	-0.233018	0.973092	2.21789	5.71832e-41	0.00464116
DDB_G0282107	DDB_G0282107	NA	putative phospholipid transfer protein	Q54SZ9	0.603043	1.43557	4.03921	6.96957	6.16351	-0.217271	-0.1293	1.919	4.17748	1.27043e-95	0.00687263
DDB_G0270218	glkA	glycogen synthase kinase-like kinase A	putative serine/threonine-protein kinase GlkA	Q55C57	-0.528876	0.631414	4.83335	6.34017	6.16072	0.164378	0.136398	2.40709	3.03362	3.51262e-58	9.38825e-05
DDB_G0289925	fmoG	FMO	flavin-containing monooxygenase, N,N-dimethylaniline,NADPH:oxygen oxidoreductase, N-oxide-forming	Q54GT4	0.964904	2.15109	3.82583	4.83201	4.61895	-0.206662	-0.605947	0.820996	1.60379	6.9655e-52	0.00994997
DDB_G0287295	forC	NA	formin C	Q54KF1	0.278808	2.28619	3.67821	4.3558	4.61368	-0.604938	-0.303654	-0.00800935	1.88841	7.18926e-42	0.00385854
DDB_G0285023	alrF	NA	aldo-keto reductase	Q54NR2	-0.936015	1.46245	3.54887	4.89062	4.50394	-0.247788	-0.773647	1.15712	2.19606	1.02704e-58	0.00013835
DDB_G0286141	DDB_G0286141	NA	NA	Q54M75	-0.117827	1.62921	2.84488	5.17842	4.7467	0.240047	0.462419	1.8589	2.48437	1.06724e-80	8.88129e-05
DDB_G0289555	arkA	ARCK-1	ankyrin repeat-containing protein, PKC domain-containing protein, PE/DAG binding, GRAM domain-containing protein, protein kinase, TKL group, tyrosine kinase-like protein, ARK family protein kinase	Q54HC6	0.0868255	1.97347	3.96275	5.29802	5.43854	-0.129948	0.0588438	1.81795	2.47312	2.72851e-38	0.000336324
DDB_G0272180	DDB_G0272180	NA	NA	Q75JW4	-0.210944	1.56098	3.60191	5.37935	5.02461	-0.191698	-0.111128	2.39312	3.24488	1.67422e-76	9.93717e-06
DDB_G0277595	DDB_G0277595	NA	unknown	Q54ZF4	0.577166	1.67836	1.73252	3.58274	3.12521	-0.138921	0.25757	2.39429	2.09351	2.03177e-15	0.000282178
DDB_G0280439	cpiB	NA	cystatin A2, cysteine protease inhibitor	Q65YR7	1.48013	1.74506	1.69543	3.50158	3.14838	0.546936	0.4912	2.63186	2.617	6.25886e-25	7.89134e-05
DDB_G0287491	DDB_G0287491	NA	paramecium surface antigen repeat-containing protein	Q54KB3	-0.373352	1.63504	2.0598	3.26691	2.64893	0.24226	0.834385	3.06331	3.66565	2.25633e-33	0.00169035
DDB_G0284449	plbD	PLB	phospholipase B-like protein	Q54PS7	0.419097	1.84935	3.27985	3.37097	2.5995	-0.530279	-0.143146	2.6548	2.85418	1.11266e-21	0.000503142
DDB_G0282381	gefC	RasGEF, racGEF	regulator of chromosome condensation (RCC1) domain-containing protein, RhoGEF domain-containing protein, Ras nucleotide exchange factor	Q8IS20	1.1045	1.04708	2.7064	3.70247	3.62032	-0.0387277	0.0634539	2.70209	3.40079	1.85655e-29	2.66415e-07
DDB_G0281105	DDB_G0281105	NA	NA	Q54UF5	1.28396	2.97575	2.67904	3.19323	2.12601	-0.168312	-0.0409448	1.97886	2.33616	1.11272e-15	0.000155898
DDB_G0279413	pkaR	PKA, rdeC, cAK	cAMP-dependent protein kinase A, regulatory subunit	P05987	1.33752	2.5214	3.00718	3.0806	3.35903	0.099778	0.765974	2.21742	2.44134	1.26908e-21	2.99191e-05
DDB_G0274661	DDB_G0274661	NA	unknown	Q555E4	0.853299	2.28082	2.53431	2.85545	2.81285	0.209434	0.67893	1.65612	2.12472	4.90723e-17	3.08635e-05
DDB_G0293708	DDB_G0293708	NA	LIM-type zinc finger-containing protein	Q54BL7	2.67758	1.80536	3.50057	4.42206	3.14792	0.640113	0.934532	1.95041	2.03616	3.81618e-40	4.23162e-05
DDB_G0286143	DDB_G0286143	NA	dullard-like phosphatase domain containing protein	Q54M73	1.81438	2.12976	3.2324	3.77276	2.18986	-0.0184174	0.60668	3.37187	2.47124	5.45794e-23	0.000713497
DDB_G0285939	ctnnA	vinA, Dd-alpha-catenin	alpha-catenin related protein	Q54MH2	2.35366	-0.337634	0.330941	3.48634	3.62272	2.03348	2.30199	5.62978	6.2288	5.75081e-14	1.52272e-07
DDB_G0284613	D7	NA	NA	P54682	-2.08984	0.156755	1.45992	2.56851	5.36446	-0.043893	1.23921	3.50166	5.66617	7.85718e-51	0.000503117
DDB_G0280051	DDB_G0280051	NA	unknown	Q54VG7	0.328931	0.250469	1.09787	3.89211	4.69759	-0.595871	-0.195507	3.20763	4.55958	1.55761e-42	1.8023e-06
DDB_G0273989	DDB_G0273989	NA	unknown	Q556K5	0.336099	1.05562	2.35877	5.39874	5.49888	0.143279	0.147673	4.64491	5.60527	6.55265e-70	4.49597e-08
DDB_G0289693	DDB_G0289693	NA	unknown	Q54H57	1.75378	4.16405	3.25056	4.95936	7.0801	-0.0671884	2.63537	3.6464	5.62767	3.47717e-55	0.000110569
DDB_G0292996	rasD	ras, Dd-ras, Ddras, rasA, 12E2	Ras GTPase RasD	P03967	0.628607	3.46223	2.4522	4.66822	4.55153	0.128997	1.33765	4.26619	5.27573	1.46369e-42	0.000214812
DDB_G0277001	cpiC	NA	cystatin A3, putative cysteine protease inhibitor	Q5R1U3	2.3704	3.09737	3.14073	6.21672	5.78151	0.851273	0.999303	3.5869	4.35843	6.67773e-66	0.000556422
DDB_G0291938	DDB_G0291938	NA	NA	Q54DX0	0.98384	2.85903	4.27391	4.97156	4.56793	0.264064	0.170772	2.73335	3.57853	9.77372e-63	1.42257e-05
DDB_G0291181	DDB_G0291181	NA	NA	Q54F06	1.05637	2.90277	3.79292	4.3239	3.86311	-0.0534843	0.425298	2.68535	3.02411	8.92112e-45	2.43088e-06
DDB_G0290531	DDB_G0290531	NA	NA	Q54FY5	1.29635	2.02825	1.71021	4.34137	5.01213	-0.154118	-0.0266013	2.29697	3.76854	7.51279e-61	3.28112e-05
DDB_G0275253	DDB_G0275253	NA	unknown	Q8T2U1	0.648422	2.13708	2.63114	3.90996	5.13923	-0.0631771	0.0443133	2.83414	3.71247	1.67997e-20	1.8023e-06
DDB_G0276563	DDB_G0276563	NA	Four and a half LIM domains protein 1	Q551J8	3.93807	1.75673	2.9692	5.13123	4.49973	0.173368	-1.22613	2.36527	2.74999	4.27856e-46	0.00164854
DDB_G0272833	csbA	NA	contact site B protein A	P16642	2.76434	1.90645	2.7661	4.7056	4.64952	1.52788	0.617467	2.99446	3.41549	4.60452e-30	0.00375568
DDB_G0285215	DDB_G0285215	NA	unknown	Q54NJ3	3.3905	2.75799	2.37516	4.05682	4.37959	0.990114	1.80039	3.2337	3.7276	8.54732e-17	0.000483835
DDB_G0289073	csaA	csA, gp80	contact site A protein	P08796	5.5784	6.43257	6.70091	7.46637	6.24736	3.90867	5.35967	7.26546	6.96192	2.17937e-28	1.27008e-08
DDB_G0295799	DDB_G0295799	NA	unknown	C7G077	11.2244	7.39992	8.70241	8.29681	7.35875	6.42362	6.47925	6.79707	6.47817	1.14061e-143	1.02284e-08
DDB_G0295801	DDB_G0295801	NA	B_lectin domain-containing protein	C7G078	10.2506	6.70996	7.60403	7.61131	6.81278	5.94013	6.02501	6.29192	6.12139	2.31811e-131	1.02284e-08
DDB_G0273533	carA-2	carA, carA2, cAR1, G-protein-coupled receptor	cAMP receptor 1	P13773	2.33864	3.2689	4.07666	3.04142	2.47493	3.25349	4.25161	5.2461	4.36158	7.63444e-22	4.42208e-06
DDB_G0290371	DDB_G0290371	NA	transmembrane protein	Q54G71	4.07234	3.20378	4.0923	2.51059	0.554176	2.52092	3.8886	4.51794	3.31982	3.21433e-39	6.64952e-07
DDB_G0293202	trafH	DdTRAFh	TNF receptor-associated factor H	Q54C11	5.2341	4.61993	3.42584	3.02218	2.65098	3.45126	4.49508	3.63581	3.59225	2.56789e-32	5.42393e-08
DDB_G0291646	DDB_G0291646	NA	unknown	Q54EB9	4.8531	4.8081	3.46899	4.45097	4.11415	4.27933	5.50594	4.84289	5.05257	1.23103e-25	5.42393e-08
DDB_G0283317	tgrI2	NA	IPT/TIG domain-containing protein, immunoglobulin E-set domain-containing protein	Q54R85	2.30602	3.23537	6.35517	6.7668	5.20019	-0.286422	0.0805337	3.08294	2.90104	1.78079e-32	7.02652e-06
DDB_G0267456	cbp2	NA	calcium-binding protein 2	P54653	2.19483	4.10725	4.80127	5.41109	4.8187	0.0801076	0.628106	2.1741	2.4514	2.09176e-48	1.8023e-06
DDB_G0279681	DDB_G0279681	NA	calcium-binding EF-hand domain-containing protein	Q1ZXH5	1.94104	4.01412	4.90852	5.3111	4.22789	0.0866598	0.605074	2.40379	2.47025	4.47674e-47	7.55562e-06
DDB_G0276969	D2B	putative carboxylesterase	type-B carboxylesterase/lipase family protein D2B	Q86L18	2.50296	4.36988	4.51701	3.6977	1.59066	0.146197	1.1975	3.07727	3.15134	3.27675e-25	3.27445e-06
DDB_G0287833	DDB_G0287833	NA	NA	Q54JR7	3.54257	5.36971	5.25716	4.002	3.47787	0.135296	2.01268	3.84275	3.31542	4.28958e-31	4.16784e-05
DDB_G0278865	DDB_G0278865	NA	NA	Q54XL5	2.52136	4.397	4.41324	4.7216	3.38167	0.298852	3.14019	3.64342	3.30577	3.11838e-16	0.000263822
DDB_G0283305	DDB_G0283305	NA	ERV/ALR sulphydryl oxidase domain-containing protein	Q54R93	0.937992	3.58182	5.8523	5.07559	2.9862	-0.00522101	0.422699	5.04851	5.22913	3.62762e-29	8.03222e-08
DDB_G0270518	DDB_G0270518	NA	unknown	Q55E15	2.42177	5.4298	6.87412	5.30821	2.26897	-0.200757	2.09406	5.16231	4.98312	1.08383e-39	5.90548e-08
DDB_G0276793	DDB_G0276793	NA	NA	Q7KWW7	2.09071	0.974601	3.13069	9.81319	10.9294	-0.416998	-0.427109	-0.0337383	1.57547	1.50238e-142	0.00816153
DDB_G0283555	DDB_G0283555	NA	putative spore coat protein	Q54QX2	1.81771	2.34826	1.94007	9.73135	12.4619	-0.179313	-0.036774	0.111497	3.95148	2.61606e-148	0.000606633
DDB_G0276761	cotB	SP70, 2H3, 2B1	spore coat protein SP70	P15269	0.564826	1.41626	3.56506	8.92363	12.2548	0.109751	-0.0705071	0.331481	4.61383	1.22647e-210	0.000692031
DDB_G0280019	DDB_G0280019	NA	DJ-1/ThiJ/PfpI family protein	Q54W12	-0.0463361	1.23703	2.65615	9.55295	10.5917	0.0263298	-0.016222	-0.105372	3.30086	5.16629e-134	0.00296737
DDB_G0277379	pspD	NA	spore coat protein SP87	P54643	0.832861	0.768855	0.652368	10.9738	13.944	0.0256628	-0.0203772	2.34187	6.50175	4.10112e-159	3.76269e-05
DDB_G0276941	cotA	SP96	spore coat protein sp96	P14328	0.446392	0.346761	0.675911	7.98347	14.0361	-0.247406	0.320831	-0.212361	4.67079	4.67983e-58	0.000407289
DDB_G0277141	cotC	SP60	spore coat protein SP60	P15270	0.547412	0.315231	0.39414	7.62968	12.4365	-0.226389	0.120518	0.62869	6.0552	6.26621e-194	0.000143684
DDB_G0291668	tgrA3	NA	immunoglobulin E-set domain-containing protein	Q54EL4	-0.625895	-0.592282	6.66764	10.5588	11.3316	0.168976	0.0179736	0.561286	2.24426	5.90567e-92	0.00169193
DDB_G0268754	DDB_G0268754	NA	glycoside hydrolase family 47 protein, mannosyl-oligosaccharide 1,2-alpha-mannosidase	Q55EU0	0.593281	2.20862	4.85462	8.12172	8.53824	-0.296401	-0.0141979	-0.338948	1.72229	8.20535e-74	0.000484868
DDB_G0280049	rdiB	RhoGDI2	rho GDP-dissociation inhibitor-like protein	Q95UP9	0.680128	2.02213	4.72055	8.51641	8.04902	0.0336351	-0.0873506	-0.0493323	2.85969	1.34252e-17	0.00179126
DDB_G0293182	expl8	NA	expansin-like protein	Q54C80	0.6824	1.21786	4.71247	10.5934	10.4372	-0.316281	-0.314657	1.63897	3.45325	1.03188e-211	2.94377e-05
DDB_G0286025	DDB_G0286025	NA	glycoside hydrolase family 5 protein	Q54MD5	1.10614	1.53197	4.24326	9.53845	9.12573	-0.5029	-0.111031	1.36087	2.64661	1.07973e-127	2.11189e-05
DDB_G0278213	DDB_G0278213	NA	NA	Q54YJ2	0.983885	1.59137	5.22893	9.24197	8.39795	-0.106058	0.134375	1.84567	2.8303	1.81583e-71	0.00290002
DDB_G0283979	DDB_G0283979	NA	NA	Q54QA1	3.37631	2.30036	2.30308	5.77023	7.72071	-0.138845	0.038006	1.84215	3.97669	6.61009e-56	0.000644852
DDB_G0275487	DDB_G0275487	NA	NA	Q86ID4	3.9865	4.00919	2.62187	5.09987	6.69621	-0.15668	-0.0491014	-0.0520543	3.15472	7.48629e-29	0.000400703
DDB_G0268374	dcd2B	NA	neutral/alkaline nonlysosomal ceramidase family protein	Q55G11	2.16982	3.09321	3.92492	6.93708	6.10578	0.294696	0.280753	0.704572	1.86348	5.43726e-40	0.00371086
DDB_G0287581	DDB_G0287581	NA	unknown	Q54K61	2.06872	4.01113	3.16445	7.44986	7.61831	-0.357166	0.285503	1.93977	4.0096	7.62885e-78	1.06825e-05
DDB_G0268884	DDB_G0268884	osmC	osmotically inducible family protein	Q55EI4	0.846963	2.19659	3.67081	7.86717	8.20217	-0.526789	-0.284852	1.1024	4.16036	1.59915e-57	0.00322634
DDB_G0288711	tgrM1	NA	IPT/TIG domain-containing protein, immunoglobulin E-set domain-containing protein	Q54IJ6	0.495936	1.07058	3.08936	9.66444	10.98	0.346045	0.817037	3.15865	5.39278	1.77303e-232	0.000111538
DDB_G0269872	tspB	NA	tetraspanin family protein	Q55CW7	0.616799	3.36873	3.93737	8.68971	9.87418	0.23288	0.291658	2.51715	4.17331	4.56337e-99	0.000718712
DDB_G0293010	aplD	sapA, sapA1, saposin-like protein D	amoebapore-like protein D	Q54C60	1.82486	2.40747	4.13023	8.81631	9.15503	0.328712	0.215988	1.69798	6.0062	1.91353e-57	0.00145144
DDB_G0279713	aplK	saposin-like protein K	amoebapore-like protein K	Q54WE0	2.47089	2.41721	4.20414	8.77856	8.47534	0.248695	-0.37147	3.73441	5.46775	2.53756e-58	5.50736e-06
DDB_G0291123	glpD	GP2, gp-2, glycogen phosphorylase a	glycogen phosphorylase 2	P34114	-0.245825	-0.14323	3.48098	7.76257	8.64235	1.27801	0.0731422	5.09155	6.56075	2.94548e-76	0.000222015
DDB_G0283149	cotD	DP87, SP75, sorus matrix protein	spore coat protein SP75	Q04503	-0.836282	-0.226273	-0.425356	7.06262	9.19421	-0.281196	-0.0628226	3.54757	6.4803	1.26959e-118	1.8023e-06
DDB_G0292696	colA	NA	colossin A	Q54CU4	-0.414198	-0.0316833	1.60405	7.45508	9.33526	0.689978	-0.400795	2.12472	5.10297	1.96642e-95	0.000493258
DDB_G0293802	DDB_G0293802	NA	transmembrane protein	Q54BA1	0.260267	0.0172017	2.40443	8.35072	8.84726	-0.24785	0.467406	2.31313	4.42557	2.5381e-215	6.30997e-05
DDB_G0271162	DDB_G0271162	NA	NA	Q55B43	0.347602	0.657857	3.19972	8.1856	8.65289	0.0913662	0.0542227	1.60915	4.06165	2.03757e-143	0.00139017
DDB_G0271074	DDB_G0271074	NA	unknown	Q55BW8	0.805967	1.86097	3.75361	7.33446	10.1011	-0.299113	-0.0211634	-0.530578	4.36937	4.50574e-139	2.61159e-06
DDB_G0291818	DDB_G0291818	NA	NA	Q54E39	-0.0592517	0.872718	2.40397	6.74243	9.44601	-0.0530587	-0.092879	1.24466	3.49498	3.86155e-88	0.00177441
DDB_G0274265	DDB_G0274265	NA	NA	Q86AU2	0.198756	1.63246	1.71232	5.61843	9.60241	0.0438206	0.0345627	0.080854	4.15715	1.6478e-65	0.000136577
DDB_G0275439	cad2	DdCAD2	putative adhesion molecule	O97113	1.22487	4.10539	6.27543	8.0415	7.41797	-0.214493	0.656789	5.77804	6.28829	1.35744e-61	7.55562e-06
DDB_G0279799	cprB	CP2, pst-cath, 16G1	cysteine proteinase 2	P04989	1.55721	3.29881	6.49048	8.96473	8.58055	0.28078	0.080097	5.98636	6.64253	9.25082e-55	1.02284e-08
DDB_G0285917	DDB_G0285917	NA	unknown	Q54MI7	3.62803	1.76079	5.78419	10.047	9.83468	-0.372255	-0.197539	4.20546	5.72734	2.54023e-77	2.38223e-07
DDB_G0284759	psiM	NA	PA14 domain-containing protein	Q54P69	2.44302	4.0054	6.04379	9.02579	9.83489	-0.177579	-0.661832	4.84435	5.56696	3.9884e-63	4.99412e-07
DDB_G0280307	DDB_G0280307	NA	beta-lactamase family protein	Q54VJ1	1.61271	3.29113	7.62235	8.7011	8.39465	0.30892	0.206119	4.28126	4.74453	2.73778e-36	2.21193e-06
DDB_G0267398	gppA	P29F8, dajumin, GP100	glycoprotein gp100	Q06885	3.04153	5.41109	8.0925	9.22709	7.63125	0.0883725	-0.158966	4.01629	4.23084	7.74057e-60	3.4264e-07
DDB_G0272568	cofC-1	DCOF3, cofC	cofilin-2	Q966T6	3.04041	4.02166	8.00734	9.47831	7.98398	0.0734854	-0.0728801	4.28202	4.4651	2.73581e-93	1.21453e-06
DDB_G0288745	DDB_G0288745	NA	unknown	Q1ZXD1	4.43967	5.60998	5.91019	9.31109	9.22602	-0.601317	0.40828	4.55289	5.88971	7.10149e-53	2.55631e-07
DDB_G0283153	cbpD1	CBP4a	calcium-binding protein	Q54RF4	2.618	5.15983	7.18397	8.63887	7.83185	0.0366695	1.315	5.18087	5.66664	8.04684e-76	5.42393e-08
DDB_G0285845	phdA	DG1093	PH domain-containing protein	O76765	3.21734	5.69499	7.60783	8.60574	8.45265	-0.323348	0.659547	4.74615	4.53004	8.6725e-43	4.49783e-06
DDB_G0292248	DDB_G0292248	NA	unknown	Q54DH5	3.56426	5.71678	7.16978	8.26229	7.9309	-0.0206773	-0.0900751	5.03053	5.30164	1.84672e-42	5.17902e-08
DDB_G0288919	psiI	NA	PA14 domain-containing protein	Q54I92	3.36992	5.64468	6.65001	8.89625	8.48608	-0.246126	-0.0014872	4.47136	5.27039	2.36413e-76	2.66415e-07
DDB_G0280047	yelA	DG1014	initiation factor eIF-4 gamma middle domain-containing protein	Q23925	1.7408	3.9527	4.96974	5.87476	6.58677	0.120927	0.544102	4.47388	4.77251	1.30245e-39	4.49783e-06
DDB_G0282247	rapgapB	NA	RapA GTPase regulatory protein B	Q54SS8	0.341184	2.7171	5.6986	7.131	6.92905	-0.308607	0.105461	4.15738	4.80968	2.60476e-45	2.66415e-07
DDB_G0272827	cbpI	CBP9	EF-hand domain-containing protein	Q966R0	1.08448	5.25991	6.11106	7.42185	6.91076	-0.608817	1.14194	4.61887	4.96507	2.22623e-74	0.00892587
DDB_G0290961	trafD	DG17, zfaA, DdTRAFd	TNF receptor-associated factor D	P11467	0.471596	4.23171	7.39139	8.03271	6.69638	-0.0495013	-0.11151	3.57771	3.40763	3.14951e-63	1.8023e-06
DDB_G0274099	cbpE	CBP5	calcium-binding protein	Q869S9	0.530163	4.28276	5.92955	7.64283	6.858	-0.0298008	0.524657	3.46467	4.02874	4.89189e-67	9.52003e-07
DDB_G0280531	tgrC1	lagC1, GP150, lagC	Tiger protein C1	P42523	3.61084	6.62011	8.40965	9.29515	8.74135	-1.78112	-1.64496	3.21277	3.66916	3.19662e-14	0.00666404
DDB_G0268278	DDB_G0268278	NA	NA	Q55GR3	4.84623	6.06696	6.92549	8.84054	7.72846	-0.239347	-0.211948	2.57102	3.11351	1.13185e-68	1.15247e-05
DDB_G0274391	alfA	A11H2, ALF	alpha-L-fucosidase	P10901	3.02895	5.31247	6.74938	7.58492	6.83868	-0.428837	-0.0549286	1.46664	2.96214	7.23919e-50	0.00230049
DDB_G0283083	cbpD2	CBP4b	calcium-binding protein	Q9GYD9	2.03889	5.39487	6.79354	7.95871	7.92971	-0.475899	0.264721	2.78946	3.38422	1.32913e-60	8.77677e-05
DDB_G0282583	DDB_G0282583	NA	G protein signalling regulator	Q54S99	3.10845	4.35118	6.08745	7.30182	6.05604	1.35969	2.89066	5.43848	5.42215	3.83603e-55	0.000584971
DDB_G0269476	act31	NA	actin related protein	Q55DY5	2.55787	6.42059	8.61275	8.50516	6.53133	2.73339	0.933213	4.97584	4.84875	1.73304e-54	0.0034088
DDB_G0291253	dia2	NA	unknown	O96042	3.93143	6.21915	6.93833	7.60998	6.09442	0.779139	1.05286	4.12287	4.34155	5.59774e-67	2.12998e-05
DDB_G0288013	smcl	NA	smc-like protein	Q54JJ4	3.69281	7.03616	8.87932	7.97181	6.27606	-0.540889	0.984274	5.02569	4.92983	2.55677e-65	1.25551e-06
DDB_G0267934	fnkB	FNIPK-B	FNIP repeat-containing protein, protein kinase, STE group, FNIPK subfamily protein kinase	Q55FV4	3.6063	3.7477	8.42032	15.642	14.7093	0.197226	0.233315	0.830682	3.61815	6.2838e-38	0.00656581
DDB_G0271908	mrrA	NA	transmembrane protein	Q86KL3	2.21434	4.0746	8.34872	10.9192	9.19282	-0.0314361	0.140176	3.916	1.85895	5.35355e-17	0.00402106
DDB_G0294585	DDB_G0294585	NA	unknown	Q1ZXH1	-0.401535	2.88334	7.47872	10.3412	10.185	-0.256538	-0.271222	0.89394	2.05797	3.01462e-86	0.00183761
DDB_G0283599	limA	NA	LIM-type zinc finger-containing protein	Q54QR1	2.09441	4.58232	7.78323	10.8749	11.0071	-0.342477	-0.166934	2.13851	3.53144	7.42084e-53	4.39576e-05
DDB_G0277627	tgrR2	NA	immunoglobulin E-set domain-containing protein	Q54ZD2	1.17252	2.94796	7.18486	10.928	10.9456	0.11683	0.111397	2.26439	3.19955	2.87639e-121	2.9302e-05
DDB_G0269702	DDB_G0269702	NA	unknown	Q55DC6	1.84306	5.3459	5.97338	10.0051	13.7349	0.0325632	-0.332218	0.138573	4.4191	5.99714e-124	0.000111126
DDB_G0279705	aplE	saposin-like protein E	amoebapore-like protein E	Q54WE4	1.16018	2.17512	5.9081	11.3096	11.6586	0.0771311	0.421595	2.96801	4.80674	7.11534e-40	8.12269e-06
DDB_G0275063	DDB_G0275063	NA	unknown	Q86I18	1.46665	2.57642	6.10983	11.9994	12.6378	-0.401301	0.00377656	1.80533	5.32408	3.34817e-139	0.00242355
DDB_G0292014	psiK	NA	PA14 domain-containing protein	Q54DV5	3.71313	6.12959	8.34508	10.9642	11.3127	-0.310045	0.962628	6.65573	7.39768	1.67087e-35	5.42393e-08
DDB_G0276759	cbpA	CBP1	calcium-binding protein	P42529	2.53021	6.59149	8.70902	10.0643	9.93489	1.20811	3.23103	7.66026	8.31799	1.54159e-62	0.000120889
DDB_G0283609	cbpG	CBP7	calcium-binding protein	Q54QT8	4.12587	6.86846	8.0878	9.36547	8.8448	0.326967	2.97133	6.45593	7.09204	9.45853e-70	2.80892e-06
DDB_G0283613	cbpC	CBP3	calcium-binding protein	Q54QT7	3.73937	7.72096	10.2646	13.5267	12.2008	0.166713	0.385975	5.48645	6.13896	1.0315e-92	0.00135481
DDB_G0283611	cbpF	CBP6	calcium-binding protein	Q54QT9	0.209507	5.4727	8.75062	10.6416	9.87679	-0.293858	-0.0212898	6.19033	6.84397	1.79085e-110	2.11436e-08
DDB_G0283645	DDB_G0283645	CBP12	calcium-binding protein, calcium-binding EF-hand domain-containing protein	Q54QU0	2.43191	6.678	9.81973	11.3516	9.86581	-0.134235	-0.599923	4.8616	5.34242	4.36822e-103	7.53282e-08
DDB_G0289997	DDB_G0289997	NA	NA	Q54GQ4	3.41963	5.1885	9.64566	12.2624	10.8125	0.0961482	0.01135	4.44348	3.94674	3.60953e-69	3.78118e-08
DDB_G0283335	tgrI1	NA	IPT/TIG domain-containing protein, immunoglobulin E-set domain-containing protein	Q54R96	2.07813	5.20808	10.0885	10.9515	9.46002	0.263839	0.00472957	3.31224	3.61293	3.29951e-30	7.55562e-06
DDB_G0292382	psmC5	TBP10, tbpC	26S proteasome subunit ATPase 5, 26S protease regulatory subunit 8, HIV TAT binding-protein-related	P34124	1.114	1.55066	1.94916	1.87426	0.374411	0.152198	0.258932	0.75112	0.759652	1.70964e-11	0.000242174
DDB_G0282363	psmA1	DG1026, prtC	20S proteasome subunit C2, proteasome subunit alpha type 1, 20S proteasome subunit alpha-1	Q27562	0.658454	1.41311	1.53084	1.71365	0.150116	-0.0141055	0.156897	0.526507	0.467796	3.54322e-10	0.00195264
DDB_G0273909	psmB4-2	NA	proteasome subunit beta type 4, 20S proteasome subunit alpha-4	Q556Q0	0.757837	1.63645	1.6496	1.71437	0.310982	-0.0189818	0.117749	0.64703	0.637804	2.41632e-10	0.00189778
DDB_G0267390	psmB6	DAPS-1, dapA, 20S proteasome subunit beta-6	proteasome subunit beta type 6	Q55GJ6	0.978304	1.78135	1.75755	1.97236	0.208847	0.0588684	0.0363587	0.395122	0.41304	6.64286e-11	0.00810767
DDB_G0280969	psmA4	DD4, prdD	proteasome subunit alpha type 4, 20S proteasome subunit alpha-4	P34119	1.05623	1.61079	1.63571	1.62935	-0.0304249	-0.0454234	0.147749	0.422935	0.492011	9.3442e-11	0.00681527
DDB_G0285105	psmD13	NA	26S proteasome non-ATPase regulatory subunit 13, 26S proteasome regulatory subunit S11	Q54NQ0	1.00211	1.57048	1.669	1.67142	-0.00672519	-0.0670148	0.152641	0.556189	0.612356	1.19901e-14	0.00472959
DDB_G0278847	psmA6	NA	proteasome subunit alpha type 6, 20S proteasome subunit alpha-6	Q54XM7	0.535871	1.29212	1.36737	1.60056	0.00728815	0.130488	0.465017	0.836538	0.818787	5.4702e-11	0.000575006
DDB_G0284415	psmC3	NA	26S proteasome ATPase 3 subunit, 26S protease regulatory subunit 6A, TAT-binding protein 1	Q54PN7	0.712333	1.38615	1.40972	1.29213	0.242144	0.240617	0.406053	0.767236	0.810539	5.15314e-07	0.00147035
DDB_G0272831	psmA7	DD5, prdE	proteasome subunit alpha type 7, 20S proteasome subunit alpha-7	P34120	0.673088	1.30396	1.53806	1.36524	0.00417873	0.0668787	0.328284	0.701575	0.763484	2.64884e-09	0.000387949
DDB_G0279633	psmD7	NA	26S proteasome non-ATPase regulatory subunit 7, 26S proteasome regulatory subunit S12, Mov34 domain-containing protein	Q54WI8	0.853363	1.40776	1.55382	1.40257	0.176927	0.0776696	0.203288	0.668925	0.658103	1.63696e-09	0.000222015
DDB_G0281889	tubA2	tubulin alpha chain, tubulin	alpha-tubulin A2	Q54TA6	-0.344185	1.37281	1.52662	1.15377	0.707847	0.0158672	0.146045	0.616152	0.723449	9.10176e-11	0.00290339
DDB_G0291155	DDB_G0291155	NA	RNA-binding region RNP-1 domain-containing protein, RNA recognition motif-containing protein RRM	Q54F26	0.455943	1.14653	1.5795	1.07279	0.572295	0.0650421	0.306531	0.695054	0.81099	1.79768e-09	0.000913873
DDB_G0283679	psmB7	NA	proteasome subunit beta type 7, 20S proteasome subunit beta-7	Q54QR2	0.265736	1.50197	1.52734	1.38568	0.365422	0.087306	0.247554	0.622093	0.505958	3.4956e-12	0.00139399
DDB_G0269472	psmB2	20S proteasome subunit beta-2	proteasome subunit beta type 2	Q55DY7	0.202551	1.27728	1.37279	1.09533	0.155815	-0.0120844	0.0987805	0.418208	0.414845	1.67772e-07	0.00443966
DDB_G0273979	psmD8-2	psmD8	26S proteasome regulatory subunit S14, 26S proteasome non-ATPase regulatory subunit 8	P02889	1.11915	1.97901	1.86526	2.4076	0.927596	-0.0184195	0.110037	0.54797	0.587553	1.36858e-15	0.00138219
DDB_G0272969	psmB1	NA	proteasome subunit beta type 1, 20S proteasome subunit beta-1	Q86A21	1.47987	2.32035	2.09694	2.36655	0.956534	-0.0326677	0.224628	0.445643	0.513394	1.27452e-11	0.000563878
DDB_G0271122	ufd1	NA	ubiquitin fusion degradation protein UFD1 family protein	Q55BK0	1.21873	2.27345	1.8263	2.06993	1.07687	0.21433	0.433815	0.941211	0.896608	5.81668e-15	0.000644852
DDB_G0272566	psmD14	SKS1	26S proteasome non-ATPase regulatory subunit 14, putative multidrug resistance protein	Q86IJ1	0.912893	2.11738	2.27484	2.45109	0.797843	0.151888	0.270868	0.792926	0.943371	1.18598e-20	0.000172906
DDB_G0292698	DDB_G0292698	NA	RNA-binding region RNP-1 domain-containing protein, RNA recognition motif-containing protein RRM	Q54CU2	0.692114	0.932596	0.514256	1.16645	0.782848	0.146093	0.323116	0.807085	0.915913	0.00328526	0.000519644
DDB_G0285361	rnp1B	NA	RRM domain-containing protein RNP1B	Q54NB4	0.719385	0.897939	1.00959	1.50808	0.675239	0.313164	0.490197	0.77988	0.823608	7.62737e-05	0.00191695
DDB_G0284469	gpaH	Ga8, Galpha8, gpa8	G-protein subunit alpha 8	P34046	1.032	0.390935	1.71341	1.22784	0.960409	0.129813	0.261972	0.772705	0.704918	4.13264e-05	0.000451433
DDB_G0272550	DDB_G0272550	NA	putative peptide/oligopeptide transporter	Q559I6	1.23498	1.07275	1.40841	1.37889	1.28788	0.318045	0.269267	0.708162	0.778672	1.05036e-07	0.00289237
DDB_G0291239	ubpA	USP5	deubiquitinating enzyme, UBP-type zinc finger-containing protein, peptidase C19 family protein, putative ubiquitin carboxyl-terminal hydrolase (UCH)	P54201	0.697322	0.844737	1.26835	1.49444	1.12588	0.0189379	0.106866	0.757949	0.826297	4.56428e-06	0.00290339
DDB_G0278457	ndrA	NA	NDR family protein kinase A	Q54Y26	0.858188	1.14692	1.11323	1.34721	1.10464	0.0568444	0.279751	0.717841	0.568972	9.39946e-07	0.00782407
DDB_G0275573	vps32	Ddvps32	SNF7 family protein	Q86H98	1.82575	1.58166	1.61832	1.73412	0.887162	0.228488	0.345958	0.611837	0.455582	4.37335e-08	0.00981378
DDB_G0273297	DDB_G0273297	NA	NA	Q556W8	1.41729	0.976752	1.38411	2.04146	1.36409	0.218892	0.129259	0.423779	0.520525	1.31998e-06	0.00558701
DDB_G0288141	DDB_G0288141	NA	unknown	Q54JD0	1.55852	1.22857	1.38654	2.04927	0.833886	0.225509	0.346142	0.704953	0.670547	1.29004e-07	0.00535882
DDB_G0279209	DDB_G0279209	NA	NA	Q54X50	1.18439	1.21339	1.32506	2.09915	0.997443	0.0610951	0.37338	0.846043	0.840805	6.52497e-09	0.00346771
DDB_G0292596	ube2v	NA	putative ubiquitin-conjugating enzyme E2	Q54D06	0.864737	1.40359	1.25937	1.65829	0.763411	0.0599703	0.0922426	0.349703	0.345127	9.33225e-10	0.00707929
DDB_G0276917	psmC2	NA	26S proteasome ATPase 2 subunit, 26S protease regulatory subunit 7	Q86JA1	0.994176	1.57881	1.2988	2.09721	0.748964	0.0040871	0.109555	0.468211	0.512424	2.12975e-13	0.00169705
DDB_G0273233	DDB_G0273233	NA	NA	Q557B4	0.699536	1.18935	1.46988	1.88676	1.14783	0.554467	0.72317	1.05926	0.959909	2.13969e-08	0.00361776
DDB_G0288933	cda	NA	cytidine deaminase	Q54I82	0.757694	1.37839	1.41658	1.6681	0.99636	0.0541642	0.338816	0.766241	0.773423	1.93595e-05	2.02986e-05
DDB_G0287125	proA	NA	profilin I	P26199	0.806994	0.906532	1.31352	1.98674	1.05564	-0.0553462	0.174338	0.694871	0.621165	3.48003e-05	0.00672964
DDB_G0274093	adrm1-2	adrm1	adhesion regulating molecule family protein	Q556N5	0.683498	1.23108	1.17608	2.07278	0.942357	0.0666098	0.255345	0.807338	0.789738	1.44017e-12	7.83099e-05
DDB_G0283903	erkB	dagC, ERK2	extracellular signal-regulated kinase 2	Q54QB1	1.75465	2.18322	2.24249	1.15198	1.63528	0.281753	0.615328	0.793984	0.616974	1.38942e-09	0.00490426
DDB_G0285419	cryS	CP, gp70	crystal protein	P21837	1.6075	2.37804	1.68025	0.723874	1.40564	0.0143882	0.215664	0.507857	0.54889	1.38327e-05	0.00128617
DDB_G0279973	DDB_G0279973	NA	AhpC/TSA family protein	Q54W09	1.30028	2.32486	1.44796	0.72993	1.27205	0.298308	0.55356	0.712273	0.599743	2.74524e-05	0.00942554
DDB_G0289849	DDB_G0289849	NA	NA	Q54GZ7	2.65491	2.31464	2.08619	2.59255	2.21097	0.0713752	0.377014	0.594547	0.704449	4.876e-21	0.000465782
DDB_G0272182	DDB_G0272182	NA	putative arginine deiminase	Q75JW5	2.28412	2.07879	1.74479	1.66626	2.04791	0.0137602	0.164843	0.3439	0.471017	5.98933e-13	0.00214729
DDB_G0293274	DDB_G0293274	NA	B-box zinc finger-containing protein/FNIP repeat-containing protein	Q54C10	3.6806	2.25543	1.32298	1.52154	2.23673	0.535928	0.884801	0.961101	0.810391	1.55518e-13	7.61734e-05
DDB_G0284331	regA	pde2, DG1030, DdPDE2	cAMP phosphodiesterase RegA	Q23917	2.45561	2.96277	2.00081	0.921027	1.42097	0.275475	0.800453	1.02812	0.446572	8.9554e-13	0.000730935
DDB_G0290959	chtC	rsc6	cheater C	Q54FB1	2.58599	2.52182	1.90685	1.24186	1.55137	0.667565	0.974079	1.25632	1.35267	4.28104e-15	5.66694e-05
DDB_G0277589	gtaC	NA	GATA-binding transcription factor GtaC	Q75JZ1	1.21843	1.57969	2.23571	1.93594	1.66666	1.34464	1.26313	3.03793	2.00764	5.78176e-10	0.00423366
DDB_G0273861	ublcp1-2	ublcp1	ubiquitin-like domain-containing CTD phosphatase 1	Q556S4	0.85236	1.29243	1.88004	1.682	1.59092	0.249778	1.18697	2.01773	2.48197	7.97945e-08	0.00743359
DDB_G0268850	DDB_G0268850	NA	putative ATP binding protein	Q55EK5	1.12638	1.87618	1.55218	1.37598	1.95718	0.272854	0.968922	1.79085	1.97685	6.68025e-05	3.60646e-05
DDB_G0268920	mef2A	srfC	MADS-box transcription factor Mef2A	Q55F37	1.5483	1.67017	1.3437	1.73374	1.99098	0.061444	0.550435	2.6861	1.77543	0.00091584	0.000761319
DDB_G0275689	abcG2	mdrA1, mdrA	ABC transporter G family protein	Q9NGP5	1.51895	2.34253	1.86876	1.90514	1.69828	-0.209487	1.22596	1.83671	1.48022	3.06313e-13	3.0481e-06
DDB_G0292754	DDB_G0292754	NA	NA	Q54CR6	1.99161	1.27928	1.55103	2.66545	2.72209	0.6741	1.11253	1.33967	1.48963	1.65266e-16	1.48911e-05
DDB_G0285345	DDB_G0285345	NA	unknown	Q54ND0	2.15439	1.43609	1.43996	2.5736	2.16771	0.948226	1.13999	1.59525	1.5149	3.52017e-12	0.00010169
DDB_G0274643	DDB_G0274643	NA	NA	Q555A3	0.487553	0.61137	0.667579	1.44857	2.14487	1.13055	1.1863	1.81082	1.61982	3.40456e-07	0.00113683
DDB_G0268026	DDB_G0268026	NA	transmembrane protein	Q55FN4	1.63683	1.49994	0.473103	1.95471	2.26928	1.21016	1.36961	1.64416	2.11803	1.21851e-12	0.000381451
DDB_G0293248	grpA	gorasp2, GRASP55, GRASP	golgi reassembly stacking protein	Q54C46	0.903894	1.27971	1.01542	0.91577	0.694983	0.238909	0.0405156	1.9604	1.75082	8.95348e-08	0.000475133
DDB_G0289515	pigS	NA	phosphatidylinositol glycan, class S	Q54HE1	0.441053	1.13842	0.831164	0.948243	0.506995	0.471288	0.265067	2.44849	2.72747	2.52996e-05	0.00841628
DDB_G0281445	fam63B	NA	DUF544 family protein	Q54TY0	0.136499	1.1084	1.10017	0.947034	0.781661	0.291431	0.231655	1.5462	2.4499	7.40758e-06	0.00129214
DDB_G0288921	hspI	NA	heat shock protein Hsp20 domain-containing protein, putative alpha-crystallin-type heat shock protein	Q54I91	-0.479106	2.89249	1.84829	0.879345	-0.703919	0.531674	1.19609	1.48565	1.46753	1.07207e-23	0.0007702
DDB_G0287657	tpsA	NA	glycosyltransferase, alpha,alpha-trehalose-phosphate synthase, trehalose 6-phosphate synthase, trehalose-phosphatase	Q54K57	0.429712	1.61963	1.49085	0.75022	1.55572	0.28804	0.559239	1.08287	1.25064	2.1702e-05	0.000451433
DDB_G0284975	tpsB	NA	glycosyltransferase, alpha,alpha-trehalose-phosphate synthase, trehalose 6-phosphate synthase, trehalose-phosphatase	Q54NU9	0.385036	1.1612	1.70542	1.49478	1.46983	0.0295349	0.204794	1.19069	1.30552	3.15277e-06	0.000575006
DDB_G0283813	hmgL	HMGCL	hydroxymethylglutaryl-CoA lyase	Q54QI7	0.7	2.13063	1.68506	1.70747	1.1182	0.171916	0.805641	1.42441	1.39796	2.87934e-20	7.55562e-06
DDB_G0281055	DDB_G0281055	NA	putative SAM dependent methyltransferase	Q54UI8	0.214735	2.54399	2.11584	1.47503	0.484978	0.311859	0.60067	1.0492	1.21002	5.81215e-14	0.000150948
DDB_G0271666	prtB	M3R	proteosomal alpha-subunit 7-1	P11872	2.21897	3.8195	3.90361	1.0852	1.24529	0.0875082	0.523034	1.44863	1.38074	3.98319e-31	0.000258783
DDB_G0277827	cafA	CAF-1, caf1, quit2	calfumirin-1	P54670	2.24706	4.01116	3.85544	0.695456	0.497095	0.0255753	0.684018	1.55722	1.58849	1.54213e-44	2.61159e-06
DDB_G0272756	csbC	NA	contact site B protein C	Q558X5	2.29663	3.14092	3.01899	2.97134	1.553	-0.0353056	0.400847	1.40854	1.35871	3.79175e-17	0.00254663
DDB_G0271086	gip1	G-protein interacting protein	G-protein regulatory protein 1	Q55BQ2	2.77952	2.91541	3.19822	1.60709	1.76449	0.285223	0.650181	1.32002	1.03902	1.46578e-27	0.00378078
DDB_G0282815	DDB_G0282815	orfSGP	unknown	Q54RZ4	1.18795	3.59339	3.41141	-0.0983767	-1.28022	0.129765	0.64598	1.58782	1.4354	1.04974e-28	2.11189e-05
DDB_G0277097	uduF	NA	unknown	Q550I1	2.40592	3.21829	3.99032	0.239231	-1.19158	-0.00482817	0.16296	0.618602	0.583179	5.2771e-47	0.000527382
DDB_G0277083	uduD1	NA	N-terminal delta endotoxin domain-containing protein	C7G000	2.44579	4.19146	4.71263	1.38007	-0.821164	0.2526	1.72563	3.41953	3.29998	2.49659e-29	1.38654e-06
DDB_G0272396	DDB_G0272396	NA	putative transmembrane protein	Q559Z3	2.56389	3.13944	3.07302	1.19388	0.23835	-9.80584e-05	0.820162	2.9325	2.7707	8.08202e-35	0.000119148
DDB_G0287985	DDB_G0287985	NA	NA	Q54JK8	3.78243	1.01164	0.378461	1.73569	2.29658	2.11685	2.44067	2.4689	2.68736	1.01583e-61	1.01295e-05
DDB_G0292188	DDB_G0292188	NA	unknown	Q54DL7	3.85834	3.03848	1.80756	1.16811	1.68143	1.3797	2.12199	1.39898	1.2828	5.11179e-43	6.34902e-06
DDB_G0269482	DDB_G0269482	NA	unknown	Q55DY0	3.7064	2.23379	1.58761	1.48021	1.56945	1.31764	2.40813	2.16556	2.41511	2.52663e-21	1.19945e-05
DDB_G0275161	DDB_G0275161	NA	unknown	Q86I43	1.91504	2.54572	2.21298	2.27454	1.44396	2.34121	3.11647	3.04425	2.77342	4.50791e-10	5.52519e-06
DDB_G0276267	gpaB	Ga2, Galpha2, gpa2, guanine nucleotide-binding protein alpha-2 subunit	G-protein subunit alpha 2	P16051	1.89363	2.72364	3.28774	2.37881	1.92874	0.549174	1.40063	2.17914	1.99437	1.92834e-17	1.8023e-06
DDB_G0278667	DDB_G0278667	NA	NA	Q54Y89	2.68557	2.96573	2.52569	2.63068	2.21893	1.19831	1.10956	2.53698	2.30992	2.92896e-17	0.00180694
DDB_G0277115	dcx	DdDCX	doublecortin	Q550F6	2.5183	2.05302	3.14437	2.75587	2.12127	1.71571	0.905754	2.84361	2.92809	9.91661e-21	0.00233361
DDB_G0275695	ampA	D11, pegA, prestalk D11 protein precursor	adhesion modulation protein A	P05817	0.966861	0.0620598	-1.23513	2.20943	4.34378	-0.223594	-0.0317197	0.7549	3.99601	1.8889e-31	0.000471162
DDB_G0291251	limD	NA	LIM-type zinc finger-containing protein	Q54EY5	2.92594	0.548686	0.64737	2.93502	3.70896	-0.285925	0.641695	2.54995	3.16513	1.83961e-11	0.00300439
DDB_G0280565	DDB_G0280565	NA	calponin homology (CH) domain-containing protein	Q54V78	1.8187	0.9332	1.96018	2.49692	3.4641	-0.125213	-0.0737538	3.84448	4.15799	7.94095e-09	5.71258e-06
DDB_G0287569	agl	NA	glycogen debranching enzyme, amylo-alpha-1,6-glucosidase	Q54K94	0.3243	-0.0939487	0.992842	2.2795	2.63703	0.525547	0.367638	2.25059	2.27316	1.49699e-17	0.00253731
DDB_G0273205	DDB_G0273205	NA	calcium-binding EF-hand domain-containing protein	Q556Z1	-0.215654	-0.214948	0.379944	1.89712	2.39727	0.282261	0.669933	1.75309	2.51514	5.18441e-26	0.00893973
DDB_G0277427	DDB_G0277427	NA	NA	Q8MP77	0.924973	-0.103107	0.677903	2.83372	3.19694	-0.566367	-0.0818695	1.57815	2.49252	1.44572e-30	0.00113419
DDB_G0289319	mybQ	NA	myb domain-containing protein	Q54HP1	1.01696	0.457708	-0.0507685	1.82138	2.16558	0.0542952	0.0721997	1.95348	2.22033	0.00183649	1.91263e-05
DDB_G0275165	DDB_G0275165	NA	LISK family protein kinase, protein kinase, TKL group, tyrosine kinase-like protein	Q869X3	0.855147	0.652404	0.824243	2.4374	1.86242	0.000936718	-0.178244	1.9446	2.30112	3.13399e-08	0.00800943
DDB_G0275185	gacI	RacGAP	RhoGAP domain-containing protein	Q553X3	0.443542	-0.043136	0.484525	0.986338	2.24092	1.54839	2.09769	2.70723	3.19291	3.91121e-13	9.00296e-06
DDB_G0268650	DDB_G0268650	NA	NA	Q55F35	0.620428	-0.306633	-0.309964	0.672464	1.92318	0.87776	0.0681237	2.7773	3.11011	0.00088815	4.63549e-05
DDB_G0271734	rapgap1	rapGAP	RapGAP/RanGAP domain-containing protein	Q75J96	-0.159477	-0.242333	0.035839	1.32466	1.82634	0.628931	0.86247	2.97678	3.41708	9.39562e-15	0.000519644
DDB_G0278393	DDB_G0278393	NA	immunoglobulin E-set domain-containing protein	Q54Y64	0.91888	2.38167	4.33891	4.09884	2.0923	-0.437674	-0.418151	1.79763	0.0103601	3.32218e-27	3.36714e-05
DDB_G0284979	DDB_G0284979	NA	unknown	Q54NU7	2.15395	2.44556	2.93718	3.61812	3.01818	-0.344677	-0.238415	1.04018	1.30165	8.78564e-16	0.000108746
DDB_G0294489	trxC	TRX3	thioredoxin	P29447	0.924308	2.07809	2.25371	2.99109	2.39352	0.1302	0.110678	1.01766	0.961793	2.44107e-22	0.00378078
DDB_G0276789	DDB_G0276789	NA	NA	Q7KWW3	1.03685	2.4499	2.29606	3.18348	2.01242	-0.0157292	0.199112	0.778973	0.928521	6.88728e-19	4.21202e-05
DDB_G0289451	tmem167	NA	TMEM167 family protein	Q54HH9	1.65404	1.61536	1.60547	2.80406	2.10073	-0.0250408	-0.283839	-0.110305	2.4931	3.05068e-16	0.000203227
DDB_G0291532	DDB_G0291532	NA	NA	Q54EG0	1.30295	0.384079	1.47812	3.76923	2.91313	0.0456539	0.103574	0.86282	1.09956	2.54714e-37	0.00127997
DDB_G0271356	DDB_G0271356	NA	LIM-type zinc finger-containing protein	Q55BI0	1.75213	1.36107	1.88156	3.32677	2.37871	0.23888	0.219049	0.815811	0.998775	7.37976e-23	0.00454462
DDB_G0275057	DDB_G0275057	NA	putative myosin light chain kinase DDB_G0275057	Q869W6	1.54464	0.74152	2.73686	3.78072	2.84103	0.00226639	-0.138251	0.872689	1.0799	1.85985e-22	0.00102197
DDB_G0270746	DDB_G0270746	NA	WD40 repeat-containing protein	Q55C95	0.228209	1.13321	1.00219	1.79902	1.16349	-0.120317	0.0994854	0.405635	0.693998	1.76007e-12	0.00169705
DDB_G0272440	DDB_G0272440	NA	putative quinone oxidoreductase, alcohol dehydrogenase	Q75JT6	0.151619	0.863112	1.11493	1.9536	1.37679	0.182469	0.255952	0.673203	0.779212	5.43408e-13	0.000465782
DDB_G0276883	canA	CNA, PP2B, calcineurin	calcineurin A	Q7YSW8	0.822231	0.974439	0.984499	2.01573	2.07376	0.113649	0.132579	0.85172	1.04166	0.00128843	0.00409317
DDB_G0292758	mobB	NA	Mps1 binder-like protein MobB	Q54CR8	0.883716	0.584213	1.02651	2.20468	1.41213	0.22613	0.360287	0.728618	0.820073	2.51823e-11	0.00359446
DDB_G0276567	DDB_G0276567	NA	CDC50/LEM3 family protein	Q551J1	0.601326	0.769007	1.46772	1.95931	1.58565	0.265773	0.288014	0.526048	0.72767	1.78702e-08	0.00300439
DDB_G0295725	DDB_G0295725	NA	unknown	C7G007	-0.0841706	1.35139	2.13544	3.40523	1.18886	-0.126934	0.0624389	1.07092	1.09527	2.41673e-34	2.03489e-05
DDB_G0283497	ssr1	TRAP-alpha	translocon-associated protein TRAP alpha subunit	Q54R45	0.0934814	0.873951	1.33261	2.71752	1.56356	-0.0675172	-0.185552	0.213544	0.374958	6.37528e-26	0.00443966
DDB_G0278117	sec61b	NA	protein transport protein SEC61 beta subunit	Q54YR4	0.168356	0.46557	1.18293	3.18562	2.23153	0.228596	0.178527	0.870368	1.06269	1.36846e-37	0.000300385
DDB_G0271358	DDB_G0271358	NA	NA	Q55BH7	-0.0344091	0.551936	0.845033	2.53035	1.9405	0.335158	0.310457	0.822792	0.811893	9.52051e-33	0.00760862
DDB_G0288677	cdk5	crp, crpA	cyclin-dependent kinase 5	P34117	0.824849	2.08749	2.08507	2.17787	2.27783	0.104594	0.418248	1.48142	1.7115	3.53854e-21	5.71258e-06
DDB_G0274579	pitB	DdPITP2	phosphatidylinositol transfer protein 2	Q9NCL7	0.749827	1.53592	2.28225	2.45881	2.46739	0.0997767	0.476118	1.42927	1.72272	7.50126e-10	0.000336324
DDB_G0274899	DDB_G0274899	NA	NA	Q555F9	0.216093	1.20989	1.77559	2.22638	2.45206	-0.119197	-0.210409	1.83983	1.52546	3.72004e-17	0.00827962
DDB_G0289027	DDB_G0289027	NA	unknown	Q54I40	0.541496	0.712045	1.53102	2.45065	2.12414	0.508889	0.574549	1.25697	1.53203	4.37731e-17	0.00183761
DDB_G0284183	mrfA	veg132, rcdK	transcription factor MrfA	Q54PT9	0.378746	0.445567	1.51996	2.22595	2.1003	-0.203804	0.216971	1.47618	2.09735	3.0344e-11	0.000136577
DDB_G0291237	rapA	Rap1, Ras GTPase RapA, Ras superfamily GTPase	Rap GTPase RapA	P18613	1.52066	0.600172	0.363439	2.56496	2.86988	0.052131	0.157425	0.326247	0.359693	1.09241e-24	0.00928494
DDB_G0285319	H1	DDIHIH1, hstA	histone H1, calmodulin-binding protein, transcriptional repressor	P54671	0.932723	0.761172	0.199264	1.89362	2.6568	0.350136	0.560773	0.651125	0.79702	3.1971e-06	0.000265686
DDB_G0274757	DDB_G0274757	NA	NA	Q556D4	0.630469	1.38996	1.46535	2.66727	1.98481	0.0975622	0.208886	0.647393	1.02378	3.70684e-14	0.000370718
DDB_G0273817	ptpA1-2	ptpA1, PTP1	protein-tyrosine phosphatase 1	P34137	0.730977	1.00995	1.43773	2.52617	2.5308	-0.143961	0.174342	1.20189	1.20629	1.38621e-13	6.69907e-05
DDB_G0287663	DDB_G0287663	NA	NA	Q54K41	1.09887	0.967367	1.5061	3.08417	2.34994	0.313061	0.310458	1.15128	1.29741	1.99356e-22	4.42208e-06
DDB_G0289541	vasP	VASP	vasodilator-stimulated phosphoprotein	Q5TJ65	1.68033	1.03752	1.33939	2.03589	2.78107	0.233211	0.408145	1.06606	1.33631	9.77427e-06	7.55562e-06
DDB_G0274109	paxB	NA	paxillin	Q8MML5	1.50912	0.725397	0.726784	3.01404	2.76861	0.340226	0.541419	1.08915	1.40345	2.14411e-36	0.00274468
DDB_G0270164	DDB_G0270164	NA	NA	Q55C89	5.93467	3.42236	0.526739	-0.0869914	0.370393	4.3275	4.7468	4.69868	4.39968	5.47156e-100	0.00041025
DDB_G0272242	cupI	NA	ricin B lectin domain-containing protein, cup family protein	Q75JP7	5.85636	-0.131218	-1.21774	-1.44051	0.661716	4.6529	3.77003	1.87289	2.502	4.04929e-124	0.00584629
DDB_G0290563	cupH	NA	ricin B lectin domain-containing protein, cup family protein	Q54FW5	5.01463	-0.465358	-0.777727	-1.8959	0.324285	4.37003	4.40882	4.11471	3.57468	1.07925e-168	4.49597e-08
DDB_G0289283	cupC	NA	calcium up-regulated protein, ricin B lectin domain-containing protein	Q7Z202	4.16387	-0.553631	-1.34003	-2.1055	0.0991725	5.07677	4.73176	4.59697	2.98394	2.42605e-121	0.000753708
DDB_G0277125	hspG11	NA	heat shock protein Hsp20 domain-containing protein, putative alpha-crystallin-type heat shock protein	Q550E3	-3.44115	1.59391	1.52343	-0.130406	-1.23054	-2.37094	3.45642	3.99075	3.63632	3.4442e-24	0.000113663
DDB_G0276951	hspG7	NA	heat shock protein Hsp20 domain-containing protein	Q8MPA5	-1.4442	1.92601	1.3981	1.07167	-0.119505	-0.875439	3.36174	3.1421	2.51922	1.2013e-11	0.00290002
DDB_G0280335	DDB_G0280335	NA	NA	Q54VH1	-0.504048	1.97514	0.872125	-0.788411	-2.65803	1.49571	3.38806	2.00052	1.20261	3.23478e-19	0.00162417
DDB_G0287671	DDB_G0287671	NA	NA	Q54K28	0.320699	1.45347	0.222833	-0.913598	-2.22186	2.39003	5.00039	4.81106	4.27797	2.64951e-16	0.00270058
DDB_G0294603	DDB_G0294603	NA	C2 domain-containing protein	B0G179	2.01191	1.36739	0.373624	-0.349144	-0.740378	0.587881	3.37301	3.14632	3.10111	1.73117e-16	0.000981927
DDB_G0290259	cfrB	fusB, GP138B, DDFRP3	cell surface glycoprotein GP138 B	P34116	1.35317	0.872888	-0.0650802	-1.7887	-2.53279	2.66858	3.19658	3.53412	2.99348	4.3115e-19	0.00121666
DDB_G0290765	jcdA	NA	transcription factor jumonji, jmjC domain-containing protein, Kame	Q54FM1	0.584165	1.14091	-0.0555852	-0.482421	-0.912777	2.39605	3.0004	3.15642	3.00383	2.21988e-08	0.000111538
DDB_G0277863	pdiA	PDI	cAMP phosphodiesterase inhibitor	P22549	3.82927	2.30735	1.31183	1.51128	-1.08359	2.89057	3.20636	0.0853696	0.0556122	3.49045e-42	1.9394e-05
DDB_G0293730	DDB_G0293730	NA	TIM beta/alpha-barrel domain-containing protein	Q54BH5	3.03683	-0.364432	0.143383	-1.32487	-0.634805	2.7225	2.56323	1.96306	1.64791	3.1453e-60	0.0025848
DDB_G0283549	DDB_G0283549	NA	C2 domain-containing protein	Q54QX8	4.49118	1.3287	0.506231	-0.00260472	-0.0302551	0.875083	1.1948	1.27643	1.15124	1.0338e-101	0.000720344
DDB_G0281049	DDB_G0281049	NA	NA	Q54UJ1	5.17219	1.71974	0.226322	-1.12851	-0.537049	1.60183	1.66629	1.89344	1.56271	1.47952e-81	0.00141659
DDB_G0280039	myoA	DMIA, abmA, myoIA, class I myosin	myosin I A heavy chain	P22467	1.14516	0.475611	0.656372	-0.398408	-0.293673	0.224059	1.62919	2.17497	2.1363	0.000435087	0.00593926
DDB_G0267438	abcA2	NA	ABC transporter A family protein	Q8T6J5	0.901474	0.555957	0.581468	-0.0109432	-0.530293	0.00340595	1.8557	2.71069	1.98267	0.00599716	0.000538625
DDB_G0291834	cpiA	NA	cystatin A1, cysteine protease inhibitor	Q65YR8	1.5958	0.223326	-0.765637	0.0526747	-0.503374	0.596743	1.16426	1.61777	1.48894	1.32745e-08	0.000108059
DDB_G0290439	gacW	RacGAP	leucine-rich repeat-containing protein (LRR), RhoGAP domain-containing protein	Q54G18	1.19235	0.135239	-0.410842	0.073847	0.379375	1.33624	1.61359	1.6324	1.62972	5.25471e-06	0.0003331
DDB_G0288811	DDB_G0288811	rabGAP	RabGAP/TBC domain-containing protein, putative GTPase activating protein (GAP)	Q54IE1	0.787183	-0.0569604	0.0693436	0.262941	0.179007	1.49798	0.940931	1.74184	1.82654	0.00341286	0.00357804
DDB_G0271340	DDB_G0271340	NA	acyl-CoA oxidase	Q55BH8	0.505495	1.18379	1.08957	0.377716	0.449526	1.22385	2.03123	2.82423	2.72494	0.000585244	2.3214e-05
DDB_G0270098	sqstm1	p62	sequestosome-1	Q55CE3	0.628894	1.57508	1.14557	0.982538	0.894982	1.68206	2.95927	2.64162	2.51729	6.94137e-11	1.01295e-05
DDB_G0278629	DDB_G0278629	NA	NA	Q54YK2	2.29528	1.11254	1.1634	0.888191	0.706968	1.69892	1.58206	1.98893	1.8462	3.41073e-11	0.000558581
DDB_G0271992	DDB_G0271992	NA	NA	Q86JN6	2.68238	0.631835	0.763283	1.19796	0.743079	1.46056	1.95613	2.34767	2.22773	6.43074e-34	0.000594156
DDB_G0270088	DDB_G0270088	NA	NA	Q55CE9	1.62712	1.38436	1.91251	0.709973	0.237456	0.769915	1.13959	2.27339	2.33216	0.000148388	4.31624e-06
DDB_G0270884	abnA	NA	actobindin A	Q55DU3	2.23505	1.36872	1.28258	1.5289	0.925686	0.650768	0.95342	1.62364	1.40714	9.40121e-09	0.00127997
DDB_G0290523	DDB_G0290523	NA	putative transmembrane protein	Q54FZ2	-0.620649	0.26883	0.864292	1.41973	1.08905	-0.0189183	0.0073605	0.416093	0.569172	3.56145e-11	0.000387949
DDB_G0268618	pinA	NA	peptidyl-prolyl cis-trans isomerase PinA	Q55EZ0	0.3671	0.502495	1.03699	1.32271	0.739802	-0.0470911	0.0644349	0.443956	0.706205	0.000213975	0.00160105
DDB_G0293540	empB	NA	emp24/gp25L/p24 family protein B	Q54BN0	0.230416	0.635731	0.58684	1.15763	0.276239	-0.0179638	0.185326	0.43514	0.433183	0.000977007	0.00183668
DDB_G0281523	DDB_G0281523	NA	NA	Q54TY9	-0.0798327	0.781202	0.990354	1.00633	0.128445	-0.00508494	0.00559634	0.418563	0.401603	5.32715e-06	0.00979975
DDB_G0291444	DDB_G0291444	NA	NA	Q54EM7	-0.314389	0.0668666	1.4896	0.369539	0.603686	-0.12792	0.768183	0.744239	0.518047	2.28713e-05	0.00107179
DDB_G0275025	DDB_G0275025	NA	thioredoxin domain-containing protein, putative protein disulfide-isomerase	Q869Z0	-0.396022	-0.205081	0.615047	1.18576	-0.307226	0.225831	0.277134	0.506848	0.58248	1.94371e-08	0.00980261
DDB_G0295755	glnA2	putative glutamate-ammonia ligase	putative glutamine synthetase type I GlnA2	P0C7B6	0.699849	1.2456	1.05319	-0.619357	0.107573	0.138949	0.32191	0.574632	0.505013	5.58002e-14	0.00507764
DDB_G0293752	psmD2	NA	26S proteasome regulatory subunit S2, 26S proteasome non-ATPase regulatory subunit 2	Q54BC6	0.791443	0.961483	0.750841	0.849086	-0.487809	-0.0242129	0.0322841	0.514045	0.567168	2.03639e-05	0.000981927
DDB_G0291916	argJ	ARG7	amino-acid N-acetyltransferase, N-acetylglutamate synthetase, ornithine transacetylase	Q54DY1	0.739765	0.400685	0.96014	0.453189	-0.0409315	0.0690404	0.224251	0.36231	0.614662	0.00727022	0.0036823
DDB_G0281315	psmD11	NA	26S proteasome non-ATPase regulatory subunit 11, 26S proteasome regulatory subunit S9	Q54UB5	-0.0727645	0.641377	0.921781	0.611642	-0.346131	0.0170018	0.186677	0.608481	0.60582	0.0021448	0.00027059
DDB_G0281051	psmD12	NA	26S proteasome non-ATPase regulatory subunit 12, 26S proteasome regulatory subunit p55	Q54UJ0	-0.0267494	0.800993	1.21137	0.42884	-0.570882	0.0160587	0.168692	0.547414	0.610092	1.20077e-06	0.000584971
DDB_G0272048	DDB_G0272048	NA	NA	Q55A74	0.149591	1.26215	0.873058	0.273949	0.251713	0.12801	0.411491	0.600615	0.758343	2.89162e-11	0.00228441
DDB_G0284485	DDB_G0284485	NA	short-chain dehydrogenase/reductase (SDR) family protein	Q54PL1	0.644276	1.23632	1.30572	0.514453	0.0276857	-0.0169059	0.283373	0.485926	0.483266	6.39932e-05	0.00115786
DDB_G0288621	psmD3	NA	26S proteasome regulatory subunit S3, 26S proteasome non-ATPase regulatory subunit 3	Q1ZXD3	0.2503	1.0312	1.2007	0.637286	-0.25943	0.0223485	0.200622	0.594192	0.629748	3.13164e-06	0.000226475
DDB_G0270188	psmD6	NA	26S proteasome non-ATPase regulatory subunit 6, 26S proteasome regulatory subunit S10	Q55C75	0.377518	1.16173	1.27288	0.793023	-0.315052	-0.0404633	0.0653875	0.532024	0.48676	2.24409e-07	0.00089259
DDB_G0290415	DDB_G0290415	NA	Uncharacterized protein YOL098C	Q54G44	-0.539875	0.575789	0.80359	0.186596	0.043058	-0.140767	0.00257445	0.359502	0.533601	0.00286868	0.00767026
DDB_G0280145	DDB_G0280145	NA	glycoside hydrolase family 63 protein	Q54VT5	-0.831137	0.622775	0.198717	-0.322021	-0.413756	-0.0921382	0.0708605	0.4109	0.358767	3.76841e-06	0.00574131
DDB_G0291780	wbp1	ost48, oligosaccharyltransferase beta subunit	dolichyl-diphosphooligosaccharide-protein glycotransferase subunit Wbp1	Q54E62	-0.0782804	0.208689	0.254323	0.349134	-0.845545	0.32853	0.30075	0.788533	0.854768	0.000509175	0.00919977
DDB_G0271264	usp14	NA	ubiquitin domain-containing protein, peptidase C19 family protein, putative ubiquitin carboxyl-terminal hydrolase (UCH)	Q55BC4	0.0465083	0.920595	0.849587	-0.0828525	-1.00618	0.272379	0.431073	0.954325	1.0657	1.87547e-07	0.000108059
DDB_G0289675	adprh	NA	ADP-ribosylarginine hydrolase	Q54H71	0.220314	0.489771	-0.022059	-0.864892	-1.52723	0.232662	0.631886	0.670111	0.586897	2.43502e-13	0.00593926
DDB_G0291003	DDB_G0291003	NA	Protein DOA1	Q54F90	-0.17785	0.45015	0.40047	-0.845278	-1.2294	-0.027392	0.0078101	0.363765	0.332952	8.91673e-09	0.00392337
DDB_G0270994	psaA	psA	puromycin-sensitive aminopeptidase PsaA	Q55CT4	0.309799	0.123643	0.111122	-0.825083	-1.62843	-0.0265576	0.0395859	0.377274	0.326954	5.42324e-05	0.00178191
DDB_G0288007	DDB_G0288007	NA	Proteasome-associated protein ECM29 homolog	Q54JJ7	0.368349	0.816414	0.705032	-0.657519	-1.92653	0.139733	0.543804	1.14693	1.21917	2.6968e-10	2.3433e-05
DDB_G0284777	DDB_G0284777	NA	DUF1183 family protein	Q54P59	-0.862933	0.895	0.871451	-0.538745	-2.02891	0.579314	1.2279	1.26217	0.952808	3.17161e-15	0.00653342
DDB_G0273093	DDB_G0273093	NA	heat shock protein 70 (Hsp70) family member	Q556U6	-2.56313	-1.42351	0.00125253	0.0859231	-0.00256392	0.00558568	-0.0247932	0.400764	0.639487	1.7719e-16	0.000808044
DDB_G0292264	nosA	NA	U box domain-containing protein, E3 ubiquitin-protein ligase	O44007	-0.350212	0.00975245	-0.780091	-0.645073	-0.688533	0.18306	0.251676	0.568655	0.605982	0.00334172	0.00902758
DDB_G0288201	DDB_G0288201	NA	NA	Q54JA0	-1.74231	-0.144559	-0.419432	-0.826206	-0.334547	0.136026	0.441994	0.763696	0.811879	2.0765e-06	0.000160987
DDB_G0281499	vinB	NA	vinculin-related protein	Q54TU2	-0.0314654	-0.930004	-1.2924	0.946288	0.893916	0.224388	0.287065	0.899572	1.2494	2.14642e-09	7.71204e-05
DDB_G0268236	DDB_G0268236	NA	NA	Q55F70	-0.408574	-0.856351	-1.13902	0.73687	0.838141	0.0731901	0.173999	0.392624	0.48636	0.000648055	0.00255519
DDB_G0268306	rpb9	NA	RNA polymerase II core subunit	Q55GG8	-0.410816	-0.382525	-0.638846	0.387605	0.690651	0.0295803	0.4432	0.682755	0.726937	7.50925e-05	0.000117496
DDB_G0269214	abcG1	NA	ABC transporter G family protein	Q55DW4	-0.706049	-1.40483	-0.178176	0.800397	1.39507	-0.142443	-0.286351	-0.200504	0.302142	1.64518e-36	0.00529716
DDB_G0285425	gpaD	Ga4, Galpha4, gpa4, guanine nucleotide-binding protein alpha-4 subunit	G-protein subunit alpha 4	P34042	0.00180502	-0.892821	-0.618534	0.819939	1.39125	-0.129307	-0.0479696	0.311042	0.512669	1.65965e-08	0.00326719
DDB_G0288009	DDB_G0288009	NA	UPF0663 family protein	Q54JJ6	-0.497723	-0.342394	-0.774732	0.424187	1.53153	-0.377265	-0.286271	0.25302	1.0309	3.62093e-11	0.00299627
DDB_G0287291	abpD	actnB, interaptin, alpha actinin 2	actin binding protein D	O76329	-0.45903	-1.23061	-0.599732	1.38609	2.87082	-1.0223	-1.59624	-0.708489	0.234542	2.22732e-24	0.00378011
DDB_G0275541	DDB_G0275541	NA	coiled-coil domain-containing protein	Q8MMQ1	-0.827117	-1.25034	-1.71061	0.50791	1.20905	0.0356331	0.0579004	-0.683175	-0.558195	1.75989e-08	0.000584971
DDB_G0275073	pwp1	NA	WD40 repeat-containing protein, periodic tryptophan protein	Q869X0	-0.489517	-0.413118	-0.859066	1.04678	0.97911	0.075098	-0.021411	-0.615202	-0.64446	0.000216997	0.00203558
DDB_G0285489	DDB_G0285489	NA	TRM112 family protein	Q54N57	-1.00836	-0.479584	-0.0456181	0.625309	0.560865	-0.102929	-0.174005	-0.480113	-0.44262	4.26245e-05	0.00498541
DDB_G0275459	DDB_G0275459	NA	RNA-binding region RNP-1 domain-containing protein, RNA recognition motif-containing protein RRM	Q75K16	-1.24933	-0.862235	-0.116375	1.0353	0.98075	-0.14222	-0.16732	-0.484541	-0.669133	5.65848e-09	0.0016313
DDB_G0276445	DDB_G0276445	Grp78, heat shock protein Hsp70 family protein	endoplasmic reticulum chaperone Bip ortholog	Q8T869	-1.18389	-0.887293	-0.328769	2.75324	2.45845	0.109087	0.199587	0.505525	0.68966	1.5398e-18	0.000108059
DDB_G0291434	pdi2	PDI	protein disulfide isomerase	Q54EN4	-0.284802	-0.586423	-0.54919	1.90145	2.24955	0.109899	0.243528	0.771127	1.05452	4.07823e-13	8.25393e-05
DDB_G0286131	sec63	NA	protein transport protein SEC63	Q54M91	0.219525	-0.350907	-0.446459	1.82324	2.12435	0.136827	0.14555	0.557465	0.850627	5.15066e-08	0.000200762
DDB_G0278885	sec61a	NA	protein transport protein SEC61 alpha subunit, SecY family protein	Q54XK2	-0.0736113	0.117917	0.0712172	2.03521	1.56542	-0.0143643	0.135024	0.484925	0.506207	1.04131e-09	0.00348693
DDB_G0270358	DDB_G0270358	ubiquitin interacting motif (UIM) domain-containing protein Description, UAS domain-containing protein, UBXD7	UBX domain-containing protein 7	Q55BU7	0.625277	0.451179	0.147498	1.67931	1.73809	0.0100103	0.0349018	0.748598	0.890457	3.42063e-07	0.00171322
DDB_G0276141	pdi1	PDI, Dd-PDI	protein disulfide isomerase	Q86IA3	0.257618	0.221711	0.0755846	2.22312	2.25358	0.271288	0.227177	0.670015	0.918709	2.41982e-11	0.00113636
DDB_G0284605	DDB_G0284605	NA	P-type ATPase, Ca2+-ATPase	Q54PE8	-0.0902622	0.053852	-0.133358	1.09459	0.768356	0.165295	0.294906	0.670303	0.784733	7.24438e-09	0.000907648
DDB_G0288187	ddi1	NA	ubiquitin-associated (UBA) domain-containing protein	Q54JB0	0.409029	0.589607	-0.20923	1.30027	1.20948	0.106623	0.627943	1.00894	0.934555	0.0093349	0.000514428
DDB_G0279539	DDB_G0279539	NA	RNA-binding region RNP-1 domain-containing protein	B0G128	0.822941	0.362662	-0.303245	1.11193	1.1107	0.167773	0.349677	0.528556	0.565962	0.000340512	0.0033256
DDB_G0273775	cinD-2	cinD	putative helix-turn-helix transcription factor	P14327	0.567217	0.482615	-0.237918	1.16978	0.906233	0.274639	0.301697	0.565884	0.605607	0.000210829	0.00464988
DDB_G0276361	DDB_G0276361	NA	unknown	Q86AC9	1.43774	0.624761	-0.272309	1.1385	1.4814	0.369756	0.814984	0.598226	0.296461	0.000758386	0.00179024
DDB_G0288065	cdcD	cdc48, p97	cell division cycle protein 48	P90532	0.979066	0.665736	0.288169	1.66159	1.16129	0.154097	0.370363	0.861065	0.841697	0.00210361	0.000153721
DDB_G0285703	hipA	Hip1r	clathrin-associated protein Hip1r	Q1ZXE9	1.0053	0.311235	0.0517787	1.47213	0.970888	0.200811	0.352423	0.697763	0.735357	0.000382378	0.000678608
DDB_G0286509	H2Bv3	NA	histone H2B domain-containing protein	Q54LP8	1.02698	0.475969	-0.00811702	1.33109	0.817593	0.259306	0.585507	0.532172	0.728987	0.000173135	0.00128617
DDB_G0282189	tupA	TUP1	transcriptional repressor TUP1	O76734	0.508844	0.501866	0.526697	0.938844	1.89842	0.066285	0.208142	0.361054	0.502038	0.000130939	0.00163886
DDB_G0287221	DDB_G0287221	NA	ubiquitin-protein ligase (HECT) domain-containing protein, armadillo repeat-containing protein	Q54KP2	1.03696	0.564689	0.172114	0.930734	1.48316	0.149447	0.335736	0.780043	0.641608	0.00404389	0.00469292
DDB_G0280131	DDB_G0280131	NA	armadillo repeat-containing protein, protein kinase, TKL group, tyrosine kinase-like protein, ARMK family protein kinase	Q54VU5	1.11026	0.233565	0.335851	0.948768	1.64106	0.192674	0.205429	0.830889	1.34528	1.36896e-06	0.00105947
DDB_G0283907	pkaC	PKA, pkacat, DdPK3, DdPK2, PKA-C, PK2, PK3, cAK	cAMP-dependent protein kinase A, catalytic subunit	P34099	0.670402	0.118733	-0.332397	1.03188	2.20755	0.146616	0.519107	1.21941	1.68912	1.40162e-08	0.000142953
DDB_G0273107	fip-1	ddFIP, fip	filament-interacting protein	Q556T3	0.795308	-0.547715	0.0218659	0.364511	0.9005	0.06935	0.162148	0.690573	1.21071	0.00377527	0.000223722
DDB_G0288557	vilA	villin-related protein	villidin	Q8WQ85	0.609256	-0.448161	0.0429092	0.827686	1.97871	-0.152379	-0.178016	0.484524	1.17479	3.44355e-08	0.000528632
DDB_G0268264	DDB_G0268264	NA	unknown	Q55GV2	2.53055	0.70925	0.00279502	1.49057	1.55835	0.601536	0.939504	1.23224	1.19401	2.38645e-10	0.00255447
DDB_G0269200	cplA	NA	calpain-like cysteine protease	Q8MUF9	2.23713	0.421334	-0.212752	1.14731	1.56718	0.266124	0.403878	0.895611	0.931597	1.6785e-09	0.000136577
DDB_G0287585	rgaA	DG1029, iqgA, rasGAP, rasGAP1, DGAP1, RIP2, IQGAP1	Ras GTPase-activating-like protein rgaA	Q54K32	2.49368	-0.0678811	-0.480681	1.51486	1.93122	0.252247	0.304914	0.500632	0.509856	2.63487e-14	0.00268317
DDB_G0287505	talB	NA	talinB	Q54K81	1.76841	-0.235425	-1.06401	1.19039	1.88031	0.286081	0.37253	0.889936	1.12419	2.6939e-05	0.000242174
DDB_G0289467	DD8-14	NA	AAA ATPase domain-containing protein	Q58A41	3.82377	1.24558	-0.174197	1.89804	2.04568	0.0896024	0.254623	-0.0975741	-0.252701	1.55994e-11	0.00553542
DDB_G0269100	abpC	gelA, ddFLN, FLN, ABP120, ABP-120, gelation factor, filamin	actin binding protein C	P13466	2.84587	0.675363	-0.0217527	2.75322	2.00365	0.409732	0.431722	0.995326	1.09766	3.58636e-05	0.000387949
DDB_G0290575	DDB_G0290575	NA	LIM-type zinc finger-containing protein	Q54FV6	2.74886	-0.20847	0.198518	2.46467	2.1989	0.508631	0.530263	1.14897	1.29655	1.23914e-16	0.000588075
DDB_G0289117	myoB	DMIB, abmB, myoIB, myosin-1B, myosin IB	myosin IB heavy chain	P34092	3.29007	0.742571	1.18225	1.79733	1.54839	0.555247	0.740149	1.01598	0.928321	1.17973e-17	0.00124015
DDB_G0277855	fimA	fim, p67, plastin, fimbrin 1	fimbrin-1	P54680	3.00622	0.46505	0.20658	1.88425	1.09133	0.207874	0.264575	0.492338	0.458029	1.88479e-20	0.00715363
DDB_G0284791	cpnC	NA	phospholipid-binding protein, copine C	Q54P51	2.91402	-0.75836	-1.52189	-0.654252	-0.365357	0.667726	0.705732	0.509245	0.407041	2.90086e-55	0.00899592
DDB_G0279415	limE	crp, DdLim	LIM-type zinc finger-containing protein	O60952	2.76443	-0.696225	-1.87604	0.514157	0.722875	0.223424	0.421031	0.688551	0.586552	5.2516e-20	0.00828733
DDB_G0277861	patA	PAT1	P-type ATPase, Ca2+-ATPase	P54678	3.0915	-0.651841	-0.714757	0.424779	0.873796	0.713196	0.768922	0.338478	0.022238	8.49992e-52	0.000527365
DDB_G0286355	mhcA	MHC	myosin II heavy chain	P08799	1.86737	-0.450763	-1.61416	0.145476	0.21326	0.234894	0.307187	0.610481	0.680827	4.86256e-06	0.0011814
DDB_G0284845	gxcC	RacGEF, RacGEF3, grfA	Rac guanine nucleotide exchange factor GxcC	Q54P24	1.47134	-0.188167	-1.10891	-0.301544	0.247775	0.141563	0.282063	0.550496	0.548004	1.93379e-06	0.0013355
DDB_G0291804	ddx6	NA	putative RNA helicase, DEAD/DEAH box helicase	Q54E49	0.134851	-1.15334	-1.93371	-0.0505858	0.0474236	0.133888	0.193111	0.508062	0.537756	0.0092399	0.000471162
DDB_G0280195	hdaC	NA	FYVE-type zinc finger-containing protein, HMG-I and HMG-Y, DNA-binding domain-containing protein, histone deacetylase family protein, type-2 histone deacetylase	Q54VQ7	0.84099	-0.56376	-1.42426	-0.324577	-0.281311	0.555808	0.720454	0.958306	0.989646	0.000294129	0.00467879
DDB_G0268144	vwkA	NA	alpha protein kinase VwkA	Q6B9X6	3.02162	1.7819	0.662638	0.115393	-0.155398	0.794239	1.09182	0.497673	-0.0271975	8.58585e-21	0.00282821
DDB_G0293530	pefB	DdPEF-2, alg2B, pef2, alg2, alg-2B, ALG-2	penta EF hand calcium binding protein	Q95YL4	2.81886	0.70713	0.283256	0.532326	0.299195	0.451718	0.716923	0.779314	0.809751	3.35863e-14	0.00196632
DDB_G0281067	DDB_G0281067	NA	putative transmembrane protein	Q54UI0	2.10916	1.07593	0.151186	-0.383692	-0.428832	0.632575	1.14819	0.76733	0.230477	4.24436e-13	0.00551038
DDB_G0283095	DD3-3	NA	unknown	Q58A42	2.63325	0.965753	-0.410019	0.169429	-0.113778	0.566537	1.20961	0.731074	0.223291	1.85166e-11	0.00123955
DDB_G0280077	bloc1s1	GCN5-like 1 domain-containing protein	biogenesis of lysosome-related organelles complex-1, subunit 1	Q54VX7	0.077309	0.583767	0.302667	1.31333	0.843209	0.664142	2.88843	-0.350303	-0.435573	9.45871e-09	0.006206
DDB_G0286353	erkA	erk1, MAPK family protein kinase, ERK subfamily protein kinase	extracellular signal-regulated kinase 1	P42525	1.21226	1.38337	1.00775	0.457599	0.740506	0.18382	0.507638	0.549485	0.118989	9.37208e-05	0.0094016
DDB_G0287543	DDB_G0287543	NA	BCAP29/BCAP31 family protein	Q54K74	1.17128	1.37538	0.835253	1.13428	0.332168	0.275942	0.212382	0.4047	0.554329	8.05054e-05	0.00994161
DDB_G0275755	DDB_G0275755	NA	AhpC/TSA family protein	Q552Z0	0.990552	1.08428	0.544681	0.851226	0.676509	-0.157512	0.118497	0.21423	0.305953	0.00275852	0.00574746
DDB_G0276077	mlcR	RMLC, putative calmodulin-binding protein	Regulatory myosin light chain (RLC)	P13833	1.7739	0.948576	1.08258	1.06665	0.908847	0.350173	0.378659	0.877137	0.852367	1.77942e-06	0.00187164
DDB_G0289483	ctxA	ctxI, cortexillin I	actin bundling protein cortexillin I	Q54HG2	1.75106	0.549106	0.438881	0.516625	0.812346	0.247484	0.290471	0.478226	0.469594	0.00327596	0.00288293
DDB_G0291486	DDB_G0291486	NA	RNA-binding region RNP-1 domain-containing protein, RNA recognition motif-containing protein RRM, putative splicing regulator	Q54EJ3	0.998556	0.548995	-0.115279	-0.0943643	-0.49043	0.39596	0.560997	0.767932	0.86773	5.49375e-07	0.000318061
DDB_G0280759	DDB_G0280759	NA	NA	Q54UX5	1.39366	0.126703	0.288453	-0.106307	-0.61334	0.308887	0.525406	0.723726	0.257327	1.13457e-05	0.00408467
DDB_G0275775	psmD4	NA	type A von Willebrand factor (VWFA) domain-containing protein, 26S proteasome regulatory subunit S5A, 26S proteasome non-ATPase regulatory subunit 4, ubiquitin interacting motif (UIM) domain-containing protein	Q553E0	0.742927	0.511753	-0.0750579	1.23524	0.312495	0.18249	0.388003	1.27153	1.07438	0.00693883	0.003491
DDB_G0283625	DDB_G0283625	NA	Mob1-like protein	Q54QV0	0.736357	0.177879	0.3835	0.0715586	0.0160271	0.558709	0.676523	1.21787	1.30219	0.00134357	0.00430378
DDB_G0273865	pakH-2	pakH	STE20 family protein kinase PakH	Q556S2	1.02936	0.558296	0.4906	0.740588	0.352569	0.663109	0.656987	0.89068	1.04791	0.000924554	0.00531164
DDB_G0290333	tpp1B	NA	tripeptidyl-peptidase 1B	Q54G77	0.398264	-0.332539	-1.52717	-2.2264	-0.642015	0.0472647	0.181337	-0.413805	-0.603443	3.58662e-05	0.000132282
DDB_G0289993	DDB_G0289993	NA	acyl-CoA oxidase	Q54GQ6	0.487667	-0.999617	-1.05986	-1.74802	-1.24733	0.129134	0.156368	-0.204379	-0.635125	2.84479e-14	0.00359361
DDB_G0281819	DDB_G0281819	NA	unknown	Q54TF0	0.0991558	-0.579916	-1.35133	-1.27423	-0.972043	-0.0432923	-0.0546318	-0.449691	-0.866561	2.07231e-13	0.0010447
DDB_G0267776	DDB_G0267776	Sca2	NA	Q55G82	0.452063	-1.09466	-0.834238	-1.44702	-0.658428	-0.0186702	-0.138153	-0.478919	-0.770197	3.4744e-11	0.0054054
DDB_G0274437	twfA	TWF	twinfilin	Q869T1	0.292577	-0.781751	-1.00322	-1.52962	-0.974287	-0.130738	-0.226221	-0.440443	-0.537251	8.93302e-16	0.00557754
DDB_G0278025	DDB_G0278025	NA	villin headpiece (VHP) domain-containing protein, putative actin binding protein	Q54YX6	2.01711	-0.56485	-2.11448	-1.55439	-2.02899	0.182558	0.113619	-0.130382	-0.448776	8.38224e-32	0.00643955
DDB_G0288091	DDB_G0288091	NA	unknown	Q54JF0	1.32356	-0.257064	-0.722488	-1.57374	-1.71356	-0.113477	-0.155516	-0.407828	-0.880162	2.33393e-30	0.00105926
DDB_G0277915	gefI	RasGEFI, RasGEF	Ras guanine nucleotide exchange factor	Q8IS15	0.732658	-1.10494	-1.17261	-2.56866	-1.6719	-0.106338	-0.285597	-0.849641	-1.37775	7.53767e-25	8.0605e-05
DDB_G0290225	DDB_G0290225	NA	patatin family protein	Q54GD5	1.94918	-1.23138	-0.358364	-2.13851	-2.11698	1.784	2.06455	-0.860765	-1.00411	4.43377e-43	0.00141659
DDB_G0276765	ubqC	rps27a	ubiquitin/ribosomal protein S27a fusion protein	P14797	0.520505	-0.254537	-0.836674	-1.16554	-1.47493	0.135774	0.486649	0.738539	0.481962	8.45233e-06	0.0010227
DDB_G0291301	DDB_G0291301	NA	amine oxidase (flavin-containing), putative sarcosine oxidase, putative L-amino acid oxidase	Q54EW2	0.618454	0.073918	-1.11008	-1.67464	-1.95947	0.175365	0.237633	0.498267	0.510879	2.84955e-07	0.00672964
DDB_G0278101	cnrO	NA	C2 domain-containing protein, putative cell number regulator	Q54YT1	0.683686	0.437004	-0.838331	-1.76498	-1.81414	0.556485	0.681589	0.855568	0.695844	7.36583e-26	0.00276552
DDB_G0289327	sevA	NA	severin	P10733	1.69391	0.00982574	-0.885904	-2.14816	-1.65258	0.384594	0.418187	0.464445	0.430345	3.46546e-26	0.0032964
DDB_G0277909	cbpP	NA	calcium-binding protein	P35085	1.74299	-1.12575	-1.47296	-2.31805	-1.8692	0.61352	0.732344	0.682912	0.418608	3.45654e-32	0.00490426
DDB_G0292636	DDB_G0292636	NA	NA	Q54CY3	1.31703	-0.322358	-1.85417	-2.69843	-1.915	0.805579	1.1349	0.597964	0.693961	1.5006e-76	0.00531164
DDB_G0277851	dymB	NA	dynamin B	Q9U1M9	-1.69501	-0.0311276	-0.305875	-3.03271	-3.68729	0.818647	1.55099	1.60015	1.65456	2.1119e-43	0.000730935
DDB_G0286671	sir2B	NA	ankyrin repeat-containing protein, NAD(+)-dependent deacetylase, silent information regulator protein (Sir2) family protein	Q54LF0	-0.660999	0.455692	-0.703871	-2.83528	-3.05981	0.427875	1.45849	-0.195666	1.18816	7.15044e-33	0.00383864
DDB_G0286363	DDB_G0286363	NA	NA	Q54LX4	-0.90426	0.641023	-0.00275573	-2.26255	-3.35874	0.590611	1.29207	1.06976	0.943155	7.95878e-21	0.000644852
DDB_G0278333	DDB_G0278333	NA	Protease 4	Q54YA6	-0.553571	0.801295	-0.0966855	-1.60915	-2.12487	0.51693	1.10248	1.37054	1.41224	9.62173e-16	0.000196836
DDB_G0287407	DDB_G0287407	NA	TPR repeat-containing protein	Q54KD0	0.4345	-0.0392365	-1.37802	-3.37812	-2.6867	0.467927	1.19523	1.18667	1.10213	7.44203e-24	0.000206454
DDB_G0282209	DDB_G0282209	NA	type A von Willebrand factor (VWFA) domain-containing protein	Q54SU8	-0.746949	-0.601101	-1.47175	-2.35554	-2.37602	1.01839	1.77084	1.67515	1.55967	4.07824e-20	0.000111538
DDB_G0291562	osbL	NA	oxysterol binding family protein, member 12	Q54EF5	-0.697067	-1.33536	-2.03682	-2.76576	-2.24744	0.621632	2.1248	0.205279	0.04592	1.34744e-24	0.0075438
DDB_G0277657	DDB_G0277657	NA	unknown	Q54ZE2	-0.647341	-1.20584	-0.817439	-2.26503	-2.39468	0.19372	0.398168	0.608728	0.399189	2.95493e-10	0.00238608
DDB_G0292312	fbxD	NA	F-box-containing protein FbxD	Q54DE4	-0.469816	-1.23177	-1.9671	-3.99052	-3.24323	1.82173	2.08194	1.68759	1.44797	1.17304e-42	8.0605e-05
DDB_G0292028	DDB_G0292028	NA	von Willebrand factor A domain-containing protein 5B1	Q54DU5	1.19507	-1.2682	-3.53767	-3.99422	-2.72927	1.73532	2.17069	1.55439	1.25041	1.14726e-32	2.02986e-05
DDB_G0279717	DDB_G0279717	NA	carboxylesterase, type B family protein	Q54WD8	0.00921388	-1.55272	-3.44479	-0.859982	-0.525265	1.62571	1.76066	1.5913	0.829855	2.38629e-06	0.00653011
DDB_G0289199	DDB_G0289199	NA	mRNA-capping enzyme subunit alpha	Q54HV6	0.0263342	-0.488498	-0.553346	-1.22442	-0.689491	1.07024	0.994735	2.17561	2.48859	5.5913e-05	0.00822815
DDB_G0270006	jcdI	NA	transcription factor jumonji, jmjC domain-containing protein	Q55CL5	0.812138	-1.0442	-1.73247	-1.99965	-0.765104	1.55921	1.10771	1.54602	1.43805	1.72592e-20	0.000518479
DDB_G0269462	DDB_G0269462	NA	ubiquitin domain-containing protein	Q55DZ2	-1.65745	-0.816391	-1.47511	-2.63486	-2.26542	2.06783	2.81957	2.63477	2.51569	2.19525e-15	4.36238e-05
DDB_G0271728	DDB_G0271728	NA	NA	Q75JA2	-1.58083	-1.2607	-1.09438	-1.22284	-1.88163	0.809162	0.193844	3.02877	3.06435	2.74776e-10	0.00991439
DDB_G0288387	accA	NA	acetyl-CoA carboxylase A	Q54J08	-3.70982	-5.74382	-5.72806	-5.02427	-4.40205	-0.111107	-0.226132	-0.357728	-0.474737	6.441e-105	0.00644068
DDB_G0278345	acly	NA	ATP citrate synthase, ATP citrate lyase	Q54YA0	-4.8644	-5.13982	-5.29721	-4.72638	-3.65551	-0.224483	-0.515176	-1.10639	-1.30241	8.96472e-144	1.7792e-06
DDB_G0278341	DDB_G0278341	NA	putative ATP citrate synthase, putative ATP citrate lyase	Q54YA2	-4.0664	-4.10301	-4.24058	-3.99003	-3.50035	-0.192006	-0.53568	-0.978731	-1.2511	9.66089e-108	5.61829e-06
DDB_G0275069	pks16	dipks16, FAS, beta-ketoacyl synthase family protein	putative fatty acid synthase	Q869W9	-5.29933	-6.75979	-6.72292	-7.68206	-6.06449	-0.199861	-0.581014	-2.92565	-3.70056	9.15575e-140	3.49224e-05
DDB_G0273105	scdB-1	scd2, des9-1, SCD, des9, stearoyl-CoA 9-desaturase	delta 9 fatty acid desaturase ScdB	Q556T4	-1.31111	-3.32383	-4.55043	-6.39669	-6.28739	0.0330554	-0.535639	-2.62387	-3.3864	3.47336e-89	6.04812e-06
DDB_G0293724	DDB_G0293724	NA	unknown	Q54BI8	-2.17741	-4.28589	-4.46994	-5.63798	-4.75695	-0.152187	-0.284028	-1.30866	-2.18565	2.23524e-65	7.65122e-05
DDB_G0279921	gp130	NA	glycoprotein 130	Q95US4	-2.74378	-4.74028	-5.08579	-6.64438	-6.53487	-0.536517	-0.906027	-1.30557	-1.6766	2.28881e-90	0.00012373
DDB_G0286977	DDB_G0286977	NA	NA	Q54L14	-0.0237118	-1.48751	-1.50545	-1.88572	-1.56772	-0.176651	-0.303057	-0.750694	-1.11543	3.53265e-14	0.00142503
DDB_G0285391	xacC	RacGEF, RacGAP	RhoGEF domain-containing protein, RhoGAP domain-containing protein, PH domain-containing protein	Q54ND2	-0.267863	-1.33607	-1.3986	-2.01485	-1.92394	-0.03239	-0.1201	-0.635667	-1.05494	2.69749e-18	0.00338885
DDB_G0289991	DDB_G0289991	NA	NA	Q54GQ7	-0.273706	-1.25177	-1.3658	-2.51141	-1.93297	-0.0300245	-0.213336	-0.870849	-1.12507	2.03424e-11	0.0016313
DDB_G0280253	DDB_G0280253	rabGAP	RabGAP/TBC domain-containing protein, putative GTPase activating protein (GAP)	Q54VM3	-0.647332	-1.07172	-1.22225	-2.64048	-1.91078	-0.0654796	-0.484555	-0.942129	-1.011	9.67274e-12	0.0049984
DDB_G0293034	DDB_G0293034	NA	NA	Q54CD7	-0.245643	-1.14733	-1.98248	-2.42736	-2.07738	-0.0933074	-0.355597	-0.85397	-1.15585	8.33532e-12	6.30997e-05
DDB_G0289127	DDB_G0289127	NA	short-chain dehydrogenase/reductase (SDR) family protein, glucose/ribitol dehydrogenase family protein	Q54HZ2	-0.447143	-0.997544	-1.72719	-2.17904	-2.10716	-0.147523	-0.177964	-0.516895	-1.09834	2.49565e-18	9.09164e-05
DDB_G0286725	vps13A	vps13	vacuolar protein sorting-associated protein 13 family protein	Q54LB8	-0.67634	-1.30714	-1.75002	-2.4847	-1.76622	-0.111027	-0.156995	-0.586401	-0.596093	3.68553e-13	0.000305871
DDB_G0274003	ap3b-2	NA	beta adaptin	Q556J8	-0.710867	-1.10388	-1.20569	-2.46598	-1.33505	-0.01883	-0.172357	-0.301539	-0.461579	1.3221e-07	0.00338091
DDB_G0273247	DDB_G0273247	NA	NA	Q557C7	0.13848	-1.25537	-2.05327	-2.18436	-1.60737	-0.00132377	-0.00103874	-0.277007	-0.726219	5.83075e-07	0.00131889
DDB_G0275519	DDB_G0275519	NA	NA	Q86IB4	-0.186627	-1.62027	-1.55394	-2.47465	-2.09698	0.0578307	0.101144	-0.208364	-0.583371	7.35719e-33	0.000321442
DDB_G0275007	cmfA	CMF-H, CMF	conditioned medium factor, density sensing factor	P34090	0.237114	-1.65547	-3.10235	-1.8441	-2.27493	0.877702	0.437362	-2.49676	-2.53982	1.81862e-18	0.00010293
DDB_G0293654	gacE	RacGAP	RhoGAP domain-containing protein	Q54BF1	-0.169805	-1.40225	-1.98857	-2.42206	-1.78616	0.2523	0.796469	-1.79143	-1.60768	3.7253e-13	0.00759663
DDB_G0290001	DDB_G0290001	NA	NA	Q54GQ2	-0.921579	-1.26734	-2.46318	-2.33259	-2.20132	-0.2511	-0.425729	-1.09232	-1.81017	5.1072e-24	0.0054054
DDB_G0287033	nagA	beta-hexosaminidase, N-acetylglucosaminidase, beta-N-acetylglucosaminidase	beta-N-acetylhexosaminidase	P13723	-0.409048	-1.3055	-1.86271	-1.85358	-1.26861	-0.300431	-0.379771	-1.17908	-1.79674	6.79126e-11	0.000333625
DDB_G0286307	DDB_G0286307	NA	unknown	Q54LY3	-0.733738	-0.891557	-1.81935	-1.97371	-1.92672	-0.115154	-0.22923	-1.0599	-1.62266	3.05347e-09	0.000731955
DDB_G0270356	erg2	NA	C-8 sterol isomerase	Q55BU8	-0.49325	-1.15482	-1.65831	-1.61503	-1.7357	0.00229301	-0.0979618	-1.19266	-1.82202	1.74608e-09	0.00233617
DDB_G0288195	sibC	NA	type A von Willebrand factor (VWFA) domain-containing protein	Q54JA5	0.379556	-1.52971	-2.5001	-1.62049	-1.72195	0.070463	0.00464753	-0.425026	-1.44878	5.08998e-06	0.00776746
DDB_G0287403	DDB_G0287403	NA	unknown	Q54KD3	0.579462	-1.11321	-1.88528	-1.93717	-1.65838	-0.00218708	-0.0447303	-0.835167	-1.4182	3.42127e-15	0.00139017
DDB_G0269934	rgbA	RasGAP, RhoGEF, regulator of chromosome condensation (RCC1) domain-containing protein, RhoGEF domain-containing protein, Ras GTPase activation domain-containing protein	RGBARG	Q55CR5	0.656809	-1.46083	-2.37401	-2.19663	-1.803	-0.000382619	0.0158087	-0.839501	-1.87836	4.71891e-14	0.001915
DDB_G0276453	vilB	Cap100, F-actin capping protein	protovillin	P36418	0.0795062	-1.41742	-2.33791	-2.81868	-2.19331	0.0788092	0.0096094	-0.477276	-1.29809	1.28859e-11	0.00119686
DDB_G0290529	cpnE	NA	phospholipid-binding protein, copine E	Q54FY7	-0.23535	-1.51611	-1.71087	-2.62568	-2.10208	-0.140268	-0.282026	-0.529791	-2.1308	3.18578e-14	0.00883507
DDB_G0279411	ctsD	catD, cln10, Ddp44	cathepsin D	O76856	-0.158089	-1.3475	-2.48015	-0.77986	-0.00217541	-0.0987071	-0.0350254	-0.753136	-1.11486	7.41861e-09	1.8023e-06
DDB_G0278793	rmd1	rmdn1	regulator of microtubule dynamics protein 1	Q54XR4	0.459409	-0.92981	-2.15933	-0.355319	-0.198205	-0.260476	-0.277438	-0.753653	-0.854246	1.7222e-05	4.14544e-05
DDB_G0275887	masA	NA	malate synthase	Q8T2K9	-0.616344	-1.05296	-1.62856	-1.09035	-0.665018	0.0112144	-0.0162459	-0.279539	-0.727727	4.97919e-05	0.00199858
DDB_G0271552	DDB_G0271552	PHAPS, P78, PPH/AKT-preferential substrate	SAM/PH domain-containing protein	Q86JG3	0.195713	-1.70961	-1.83287	-1.13518	-0.750374	-0.0630936	-0.0914857	-0.755717	-1.50994	3.69664e-09	0.00290339
DDB_G0276221	fam21	NA	WASH complex subunit FAM21	Q552E2	-0.0196615	-1.48798	-2.44394	-1.31988	-0.733456	-0.156571	-0.164352	-0.621616	-0.915903	7.40866e-05	0.00230049
DDB_G0272524	malA	sigA	NADP-dependent malate dehydrogenase (oxaloacetate-decarboxylating), NADP malic enzyme	Q6TU48	-0.310485	-1.30153	-2.88324	-1.40694	-0.891152	-0.0754473	-0.33052	-0.348467	-1.00297	0.00443378	0.00322634
DDB_G0274597	ctnA	countin, Countin counting factor complex component	CF complex subunit Countin	Q86IV5	0.478098	-1.16709	-3.5679	-1.0521	-0.706617	-0.116704	-0.258747	-1.23232	-2.12586	3.27491e-11	0.00131767
DDB_G0280763	hemA	ALAS	5-aminolevulinate synthase, ALA synthase	Q54UX3	-0.58666	-1.504	-2.10931	-1.09723	-1.17685	-0.0973069	-0.564195	-1.33919	-1.77192	3.93131e-05	3.37107e-05
DDB_G0288907	smtA	erg6, Smt1	putative delta-24-sterol methyltransferase Smt1	Q54I98	-0.529805	-1.6632	-2.57949	-0.514598	-0.500024	-0.149566	-0.33198	-1.12396	-1.52314	0.000349788	0.000343726
DDB_G0276767	plbA	PLB	phospholipase B	Q550U9	-0.741343	-1.99017	-2.30225	-0.893603	-1.10582	-0.181483	-0.321438	-0.898041	-1.24944	1.53515e-09	0.000111126
DDB_G0275359	DDB_G0275359	NA	NA	Q553T0	-0.875581	-2.78194	-3.28618	-1.16351	-1.08171	-0.0170344	-0.00843742	-0.463568	-0.967095	5.74494e-08	0.0017794
DDB_G0279403	cyp51	NA	cytochrome P450 family protein, sterol 14-demethylase	Q1ZXH9	-0.0716783	-2.17998	-3.07389	-0.770738	-1.039	-0.0679958	-0.129332	-0.524088	-1.13157	0.000129699	0.00125151
DDB_G0277733	valS1	valS, ValRS	valyl tRNA synthetase, valine-tRNA ligase	Q86KU2	-0.480226	-2.01666	-2.67122	-1.23697	-1.17851	-0.204457	-0.251803	-0.327017	-0.38701	8.48761e-07	0.00824023
DDB_G0290111	adhfe1	NA	iron-containing alcohol dehydrogenase, alcohol dehydrogenase iron-containing 1	Q54GJ7	0.401578	-1.83108	-2.24005	-2.31692	-1.22411	-0.0155587	-0.155129	-0.652904	-0.578309	1.2955e-22	0.00800943
DDB_G0276103	enlA	fimB, fimbrin 2, fimbrin-2	enlazin	Q75JH9	-0.174664	-2.02203	-2.12158	-2.11532	-1.0565	0.0755661	0.101701	-0.205692	-0.398878	4.66832e-24	0.00290339
DDB_G0286183	agps	eapA, alkyl-DHAP, ADPS	alkyl-dihydroxyacetonephosphate synthase, alkyldihydroxyacetonephosphate synthase	O96759	-0.389759	-1.94248	-3.05427	-1.88179	-1.80237	0.133311	0.133224	-0.124481	-0.653248	1.1952e-08	0.00069254
DDB_G0269790	gaa	NA	alpha-glucosidase, alpha-glucoside hydrolase	Q55D50	-0.879066	-1.5631	-2.18326	-1.74784	-1.38756	-0.00335699	-0.0172397	-0.49154	-0.999587	7.75515e-07	0.000151971
DDB_G0267848	DDB_G0267848	NA	beta-lactamase-type transpeptidase fold containing protein	Q55G30	-1.29792	-2.49952	-2.35096	-2.07276	-1.96118	1.07842	1.41003	0.565863	-2.22117	2.05078e-16	0.00665661
DDB_G0277993	DDB_G0277993	NA	putative importin subunit alpha C	Q54YZ3	-0.669201	-2.26047	-3.31747	-2.49437	-2.59205	0.0237422	-0.302508	-0.870501	-1.26204	1.6326e-14	8.61639e-05
DDB_G0270074	DDB_G0270074	NA	putative endoglycoceramidase	Q55CF6	-0.419426	-2.24133	-2.84867	-2.77963	-1.79357	-0.0890975	0.00758985	-0.705427	-1.21684	1.39543e-15	0.000448349
DDB_G0290745	pabpc1B	NA	RNA-binding region RNP-1 domain-containing protein, RNA recognition motif-containing protein RRM, putative polyadenylate binding protein (PABP)	Q1ZXC2	-1.5258	-2.40419	-2.92359	-2.02045	-1.59029	-0.281247	-0.35298	-1.38112	-1.85133	7.14964e-06	0.00363729
DDB_G0269048	DDB_G0269048	NA	NA	Q55F29	-0.7761	-3.31423	-3.54685	-2.14477	-1.68865	-0.240304	-0.436481	-1.0126	-1.27991	1.71769e-05	7.27365e-06
DDB_G0288591	DDB_G0288591	NA	short-chain dehydrogenase/reductase (SDR) family protein	Q54IQ3	-4.29232	0.156212	-0.946609	-3.29763	-3.13474	-0.0600031	-0.0257555	-0.644015	-1.65861	3.05248e-37	0.000584971
DDB_G0284897	abkD	AdckB2	ABC1 family protein kinase AbkD	Q54P00	-3.61305	-2.29299	-1.95519	-3.43226	-3.49762	-0.125189	-0.299495	-0.71067	-0.793346	1.60503e-66	0.00180895
DDB_G0277835	cspA	37D	culmination specific protein 37D	Q54YE6	-3.29636	-2.37385	-2.9014	-3.70354	-3.44134	-0.326331	-0.556321	-2.04851	-2.31542	4.06204e-71	0.000189862
DDB_G0275921	DDB_G0275921	NA	NA	Q552R6	-5.05005	-3.37598	-2.82565	-2.58066	-2.84774	0.233128	-0.494266	-2.15651	-2.7582	1.03008e-47	0.00114917
DDB_G0287891	bms1l	NA	BMS1-like ribosome biogenesis protein	Q54JS8	-4.27284	-3.3045	-2.22524	-3.07567	-2.67765	0.230076	-0.0503875	-2.66005	-1.36139	2.59708e-26	0.00529716
DDB_G0280463	DDB_G0280463	NA	Ribosomal large subunit pseudouridine synthase D	Q54VB9	-4.20895	-2.89677	-1.52186	-3.39719	-2.99396	0.929255	0.684614	-1.57441	-1.62847	2.5441e-23	0.00175291
DDB_G0286427	uox	NA	urate oxidase, uricase	Q54LT2	-0.304427	-2.81722	-4.49865	-2.82891	-2.3347	0.0965292	0.2159	-0.0134123	-0.540802	6.2046e-22	0.00542088
DDB_G0291788	adprt3	TNKS, pARTb	poly(ADP-ribosyl)transferase, NAD+ ADP-ribosyltransferase	Q54E42	-0.360653	-2.22088	-2.98692	-2.92779	-2.45034	0.210607	0.433738	0.454547	0.488873	4.38467e-16	0.00516942
DDB_G0281185	DDB_G0281185	NA	NA	Q54UA6	-1.39607	-2.75941	-4.0021	-3.21905	-3.10381	0.391921	0.637282	0.669567	0.582787	1.6739e-29	0.00164398
DDB_G0273139	rad51-1	rad51	putative DNA repair protein 51	Q557E6	-2.8373	-2.22285	-2.61674	-4.06132	-3.51897	0.384489	0.579098	0.663882	0.649259	4.68344e-48	0.00804885
DDB_G0268138	DDB_G0268138	gsta1, putative glutathione transferase	putative glutathione S-transferase alpha-1	Q55FF3	-1.85309	-3.38776	-3.94896	-3.22584	-3.33571	0.00133717	-0.17657	-0.373391	-0.466602	5.00885e-46	0.00996518
DDB_G0270444	DDB_G0270444	NA	putative protein serine/threonine kinase, WD40 repeat-containing protein, protein kinase, CMGC group	Q55BM1	-1.66006	-2.35205	-3.28792	-3.54992	-3.1422	-0.168282	0.253484	-1.01611	-1.17067	9.67834e-29	0.000975915
DDB_G0271720	DDB_G0271720	NA	short-chain dehydrogenase/reductase (SDR) family protein	Q75JE7	-1.7106	-3.00847	-3.21729	-3.82215	-3.50705	0.0805731	0.046881	-0.386895	-1.06865	1.28304e-45	0.00270976
DDB_G0288989	nipsnap	NA	Protein NipSnap homolog 1	Q54I58	-1.67938	-2.27502	-2.21198	-1.80713	-1.98515	-0.255584	-0.551688	-1.11522	-0.831538	6.02592e-15	0.00145476
DDB_G0293030	mileS	IleRS	isoleucyl-tRNA synthetase, isoleucine-tRNA ligase, isoleucyl-tRNA synthetase, mitochondrial, isoleucine-tRNA ligase, mitochondrial	Q54CE4	-1.22453	-2.29159	-1.59172	-2.28807	-1.56449	-0.179054	-0.357556	-0.757395	-0.704539	5.33684e-14	0.000321442
DDB_G0292542	DDB_G0292542	NA	NA	Q54D52	-1.48989	-1.85485	-1.83154	-1.78298	-1.69301	-0.139574	-0.21529	-0.562548	-0.516691	0.000315419	0.00853576
DDB_G0268630	spsA	NA	spermidine synthase	Q9XY92	-1.90317	-2.58117	-2.08334	-1.48575	-1.69232	-0.0517255	-0.1253	-0.284764	-0.42038	2.36004e-15	0.00321371
DDB_G0279527	DDB_G0279527	NA	unknown	Q54WN8	-1.01734	-2.36764	-2.7002	-2.16519	-1.92071	0.0504355	-0.0962246	-0.343001	-0.356098	1.82619e-09	0.00611607
DDB_G0269756	DDB_G0269756	NA	enoyl-CoA hydratase/isomerase family protein	Q55D79	-1.59545	-2.22117	-2.57487	-1.97132	-1.88525	0.123172	-0.12467	-0.421295	-0.454329	8.44329e-13	0.00864066
DDB_G0290181	DDB_G0290181	NA	HAT repeat-containing protein, RNA binding S1 domain-containing protein	Q54GG4	-1.97939	-1.58782	-0.805919	-2.42677	-1.82511	-0.00920517	-0.379524	-0.750726	-0.711165	1.71109e-07	0.00199461
DDB_G0269860	DDB_G0269860	NA	importin beta family protein, putative importin 7	Q55CX9	-2.26721	-2.01582	-0.739368	-2.80235	-1.91868	-0.185493	-0.342016	-0.458342	-0.734672	8.84716e-11	0.00300439
DDB_G0270336	ipo4	NA	importin 4	Q55BW3	-2.19913	-2.05786	-1.11183	-2.0145	-1.8083	-0.196554	-0.406178	-0.556331	-0.577798	3.35324e-09	0.000996407
DDB_G0276279	DDB_G0276279	NA	NA	Q7KWR1	-1.80613	-1.62334	-1.39517	-2.47098	-2.03098	-0.152305	-0.249183	-0.469616	-0.593612	3.62902e-15	0.00126679
DDB_G0284945	fsjC	ftsj3	rRNA methyltransferase, putative rRNA (uridine-2'-O-)-methyltransferase	Q54NX0	-1.71523	-1.37628	-1.65218	-2.47702	-2.19335	0.0551593	-0.0693842	-1.02961	-1.38758	3.37931e-10	0.000470397
DDB_G0293850	alrA	NA	aldehyde reductase, aldo-keto reductase	Q6IMN8	-1.48539	-2.11156	-1.88584	-2.66937	-2.38581	-0.105514	-0.149805	-0.447068	-1.16667	8.47961e-13	0.000222015
DDB_G0290535	DDB_G0290535	ALDH	aldehyde dehydrogenase, putative NAD-dependent aldehyde dehydrogenase	Q54FY2	-1.07165	-1.81467	-2.35136	-3.08451	-3.09043	-0.134642	-0.149242	-0.241321	-0.491885	7.95646e-77	0.00944087
DDB_G0287859	DDB_G0287859	NA	Zinc finger, N-recognin domain-containing protein	Q54JV0	-0.532289	-0.563794	-1.51873	-3.04898	-2.65181	-0.129143	-0.202475	-0.544976	-0.806233	1.47491e-12	0.000470397
DDB_G0273291	ddo-1	DDO	D-aspartate oxidase, D-amino-acid:oxygen oxidoreductase (deaminating)	Q556W1	-2.30814	-2.77057	-2.77774	-3.00866	-2.66374	0.716717	-0.0334234	-1.46292	-3.76805	4.36425e-24	0.00625702
DDB_G0283389	rhgA	Rh50	Rh-like protein/ammonium transporter, Rhesus-like glycoprotein	Q9NIV0	-1.0731	-1.99037	-2.1377	-3.11616	-2.75842	-0.0938179	-0.491361	-2.79436	-3.41435	1.70976e-22	0.00302075
DDB_G0287875	dydA	Daydreamer	putative Ras effector	Q1ZXE2	0.204086	-2.18996	-3.02139	-2.5044	-1.98647	-0.101891	-0.340742	-3.02823	-3.5663	4.50773e-17	0.00291316
DDB_G0267786	DDB_G0267786	NA	pleckstrin homology (PH) domain-containing protein	Q55G75	-0.570638	-2.41974	-2.5925	-2.46843	-1.88769	-0.636175	-0.924085	-2.16005	-3.60887	7.59182e-17	0.00035769
DDB_G0267928	tmem144B	NA	transmembrane protein 144 B	Q55FV8	-0.125608	0.367429	-0.864799	-2.26211	-3.33517	0.118765	-0.381167	-2.59469	-2.68989	1.08503e-22	1.91263e-05
DDB_G0276973	nramp1	NRAMP, Slc11a1	solute carrier family 11 member 1	Q869V1	-0.0543925	-0.462239	-2.19736	-2.28311	-2.19143	-0.193946	-0.834722	-3.65529	-3.63217	1.85483e-19	1.8023e-06
DDB_G0293904	redA	DG1047	NADPH-cytochrome-P450 oxidoreductase	Q54B10	-1.00982	-1.60088	-1.26191	-0.97041	-1.09138	-0.102686	-0.237306	-1.6405	-2.43067	0.000359536	0.00800943
DDB_G0274663	DDB_G0274663	NA	serine protease, peptidase S28 family protein	Q555E5	-0.0626877	-1.15546	-2.08937	-0.664264	-0.774322	-0.163153	-0.647125	-2.66666	-2.94503	5.89295e-10	0.00169705
DDB_G0285505	ino1	ISYNA1, MIPS	inositol-3-phosphate synthase, myo-inositol-1-phosphate synthase	Q54N49	0.60926	-0.740899	-2.31829	-1.04363	-1.77308	-1.13007	-1.71598	-2.51643	-3.17777	7.92303e-08	8.55666e-05
DDB_G0270708	DDB_G0270708	NA	EGF-like domain-containing protein	Q55CJ5	0.96086	-1.18104	-1.27196	-1.59134	-0.921158	-0.634022	-1.86874	-2.77472	-2.65115	3.97162e-22	0.00299822
DDB_G0284671	DDB_G0284671	NA	unknown	Q54PA8	1.27332	-1.06307	-3.48486	-2.04433	-1.24039	-0.756299	-0.286911	-2.81923	-3.11477	4.33299e-32	0.00127997
DDB_G0274441	psiL	NA	PA14 domain-containing protein	Q86HT1	2.11141	-1.18644	-2.19438	-2.03641	-1.50579	-0.0387262	-0.477381	-2.04529	-3.05001	4.36445e-50	0.000203227
DDB_G0280475	coq7	NA	ubiquinone biosynthesis protein	Q54VB3	-1.64905	-2.05482	-2.31456	-1.80619	-1.66719	-1.94322	-1.62946	-4.52052	-4.44181	7.64076e-27	0.00715363
DDB_G0269410	DDB_G0269410	NA	pyrroline-5-carboxylate reductase, PCA reductase	Q55E34	0.0705383	-1.19617	-1.92079	-1.32143	-1.13322	-3.65416	-4.09245	-4.18254	-4.02466	2.15411e-11	7.27365e-06
DDB_G0269376	DDB_G0269376	NA	NA	Q55E63	-2.19608	-2.06494	-1.81015	-1.82069	-2.00871	-2.60443	-4.41696	-4.26338	-4.73751	4.78158e-23	0.000349091
DDB_G0292424	DDB_G0292424	NA	NA	Q54D94	-2.01107	-1.14219	-2.09405	-2.96126	-2.64209	-2.49776	-2.89871	-2.69946	-2.32654	6.49459e-22	2.12998e-05
DDB_G0284699	mtr	NA	cobalamin-dependent methionine synthase, methionine synthase, 5-methyltetrahydrofolate:L-homocysteine S-methyltransferase, dihydropteroate synthase	Q54P92	-0.800938	-2.9484	-3.49878	-2.60484	-2.31967	-3.37635	-3.53154	-3.60925	-3.70608	9.27724e-15	0.000552707
DDB_G0269040	DDB_G0269040	NA	IPT/TIG domain-containing protein, EGF-like domain-containing protein, C-type lectin domain-containing protein	Q55F41	-0.513969	-3.10261	-2.14563	-2.7527	-2.36312	-3.14848	-3.41394	-3.32755	-3.01121	2.50828e-13	2.04599e-06
DDB_G0288903	cox19	NA	cytochrome oxidase subunit 19	Q54IA0	-1.43564	-0.897869	-0.492082	-0.458082	-0.730618	-0.32497	-0.526206	-4.24582	-3.08082	0.00011893	0.00169705
DDB_G0282525	DDB_G0282525	NA	NA	Q54SD6	-0.939263	-1.97549	-1.46724	-1.89618	-0.714513	-0.0828745	0.195903	-5.77255	-4.04786	1.43885e-08	0.00274468
DDB_G0293374	dut	deoxyuridine 5'-triphosphate nucleotidohydrolase, dUTPase	dUTP diphosphatase	Q54BW5	-2.29389	-1.34939	-1.027	-0.295265	0.838703	-1.12532	-3.61412	-3.82604	-3.55384	1.75996e-20	0.00017501
DDB_G0291394	DDB_G0291394	NA	Putative lipase YJR107W	Q54EQ6	0.108905	0.0964658	-0.369859	-0.917925	-1.62988	-2.33251	-1.82902	-2.84842	-3.08537	5.62095e-08	0.00395762
DDB_G0287713	DDB_G0287713	NA	NA	Q54JZ8	-0.332433	-0.35024	-0.180208	-0.735044	-1.10846	-2.7221	-2.26053	-2.65908	-2.49695	0.00334235	0.000584971
DDB_G0281663	aprA	Ncf60, 60T	autocrine proliferation repressor AprA	Q5XM24	0.539605	-0.321961	-1.12466	-1.4117	-1.22828	-1.47013	-2.49928	-4.71441	-5.02789	8.57528e-16	0.000979715
DDB_G0274955	etnkA	NA	ethanolamine kinase A	Q869T9	-0.906226	-0.544131	-0.51118	-1.51056	-1.25151	-1.08666	-2.52439	-3.60251	-3.01146	3.4672e-07	0.00726593
DDB_G0277227	DDB_G0277227	NA	unknown	Q86K59	0.0341566	-0.528228	-1.21018	-0.996503	-1.22779	-0.624482	-2.70387	-3.64372	-3.46674	9.12843e-06	0.000845123
DDB_G0271306	nmd3	NA	60S ribosomal export protein	Q55BF2	-0.723232	2.64034	2.87392	0.326003	0.127279	-0.180194	-0.210539	-0.568051	-0.765526	1.88165e-26	0.000423595
DDB_G0275749	DDB_G0275749	NA	NA	Q553N3	1.4451	1.39847	0.941937	0.994978	0.393151	0.0196233	-0.0337252	-0.6401	-0.832732	2.912e-08	0.0013537
DDB_G0277041	rheb	GTP-binding protein Rheb	Ras GTPase RheB	Q550Q4	0.509101	0.967167	1.16173	0.531907	0.580107	-0.291125	-0.623702	-0.967498	-1.19663	0.000406572	0.00175844
DDB_G0273071	vatD-1	vatD, DVA41, V-ATPase subunit D	vacuolar ATPase subunit D	P54641	1.07231	1.58104	1.30674	1.03203	1.20644	-0.138842	-0.137339	-0.490631	-0.646082	7.10941e-05	0.0038221
DDB_G0271736	rabC	NA	Rab GTPase	P34143	0.481235	1.35733	1.30041	0.829178	0.946169	-0.247161	-0.278199	-0.608407	-0.866065	2.39809e-05	0.000937334
DDB_G0275675	rab32C	NA	Rab GTPase	Q8MXQ2	0.491992	1.01859	1.47629	1.03424	0.830459	-0.1902	-0.211408	-0.490766	-0.93868	1.30233e-06	0.00531164
DDB_G0287913	oatA	OAT	ornithine-oxo-acid transaminase, ornithine 5-aminotransferase	Q54JP5	1.17447	0.918041	0.00213093	2.31508	2.53081	-0.235952	-0.51488	-0.969484	-1.22829	1.21759e-09	2.21962e-05
DDB_G0289827	rab18	NA	Rab GTPase	Q54GY8	1.29756	1.83353	1.73753	2.02882	1.4203	-0.327894	-0.381568	-0.738005	-1.01188	3.27491e-11	0.0034562
DDB_G0289201	mfsd1	NA	major facilitator superfamily domain-containing protein 1	Q54HV5	1.38179	1.6676	1.4486	2.014	2.06128	-0.26935	-0.612481	-1.2413	-0.938042	1.01377e-09	0.00119686
DDB_G0280803	DDB_G0280803	NA	unknown	Q54UU7	0.599319	1.91995	1.8502	1.10725	0.809397	-0.554923	-2.59807	-2.67796	-2.42668	6.51179e-20	0.00396386
DDB_G0293444	DDB_G0293444	NA	NA	Q54BT0	1.64908	0.722614	0.951479	1.23873	0.713502	0.167256	-0.543296	-1.88812	-2.31704	2.93026e-10	0.00357804
DDB_G0268916	DDB_G0268916	NA	NA	Q55EG0	0.714428	1.32733	0.835442	1.34184	0.815938	0.0372285	-1.0908	-2.31055	-0.716449	4.13754e-05	0.000333625
DDB_G0275295	galE	NA	UDP-glucose 4-epimerase	Q553X7	-0.192735	-1.40453	-1.41943	-1.03822	1.68392	0.502207	0.317706	-1.63181	-2.88462	1.09313e-32	0.000265686
DDB_G0292112	galK	NA	galactokinase	Q54DN6	-1.2511	-1.20584	-1.24887	0.606954	1.43652	-0.30579	-0.765787	-3.11988	-3.26869	7.7986e-34	4.32481e-05
DDB_G0272694	gacH	RacGAP	RhoGAP domain-containing protein	Q86IG9	0.155101	-1.17178	-0.527734	0.136545	0.620666	0.392527	-0.512045	-2.92171	-3.31423	4.37352e-08	0.000131244
DDB_G0273149	DDB_G0273149	NA	putative importin subunit alpha A	Q557F4	0.0249478	-0.192564	-0.114418	0.629366	1.88486	-1.57111	-1.57939	-3.17185	-3.44186	6.57249e-07	0.00426165
DDB_G0283789	dimt1l	NA	dimethyladenosine transferase	Q54QK7	-1.03089	0.225049	0.68549	0.722516	0.370425	-0.0824341	-0.720043	-3.59636	-2.98879	1.23772e-07	4.49597e-08
DDB_G0272342	DDB_G0272342	NA	heat shock protein DnaJ family protein	Q86KX9	-0.036841	-0.469741	0.543153	0.373256	1.19578	-0.302907	-0.351311	-1.57727	-2.67439	1.17528e-11	0.000198775
DDB_G0295761	nle1	NA	WD40 repeat-containing protein, NLE domain-containing protein, putative notchless	C7FZX3	-0.83577	-0.674971	0.178763	0.0559331	0.608391	0.029795	-0.251345	-2.29928	-2.31513	7.26912e-06	2.43088e-06
DDB_G0288565	bysl	NA	bystin	Q54IS0	-0.867386	-0.00966407	0.901195	-0.0467904	0.108924	-0.596272	-0.832099	-2.44198	-2.54632	0.000102591	0.00290339
DDB_G0289137	DDB_G0289137	NA	NA	Q54HY7	-0.0643913	1.34567	1.36773	1.78635	1.5485	-0.417115	-0.562217	-4.82623	-3.309	2.50646e-08	0.001038
DDB_G0267498	pgpep	pyrrolidone-carboxylate peptidase	pyroglutamyl-peptidase I	Q55GV5	1.27059	1.35552	0.826592	1.7988	1.5849	-0.336777	-0.023715	-4.96426	-3.06868	1.85585e-06	0.00183761
DDB_G0292768	dcd1B	NA	acid ceramidase-like protein, acid N-acylsphingosine amidohydrolase-like protein	Q54CS6	1.11983	0.528764	-0.127305	-0.0172952	-0.147802	-0.152728	-0.817893	-3.06	-2.71602	4.03575e-06	1.43234e-06
DDB_G0276475	cfaC	NA	counting factor associated protein	Q86HB8	1.13393	0.818294	0.149775	-0.0787402	-0.625276	-0.69421	-1.28251	-2.89197	-2.86444	4.19708e-10	0.000534517
DDB_G0280351	gpaL	Galpha12, Ga12, gpa12	G-protein subunit alpha 12	Q54VG1	2.22383	0.116893	0.367558	0.297774	-0.295147	-0.614366	-1.125	-4.04427	-3.6304	7.45402e-15	0.00134502
DDB_G0268760	rabQ	NA	Rab GTPase	Q55ET3	0.808473	0.257361	-0.0877431	-0.101136	-0.124758	-0.443231	-0.741794	-4.43461	-4.15777	0.00108779	0.000136577
DDB_G0283473	treh	trehalase	alpha,alpha-trehalase	Q54QZ5	0.362431	-0.318472	-0.401944	-0.709069	-0.492683	-0.155103	-0.394996	-2.03866	-3.71183	0.00983156	0.00045522
DDB_G0268222	DDB_G0268222	NA	acid phosphatase	Q55F77	1.10656	-0.191848	-0.343338	-0.922303	-0.797805	0.0782665	-0.165342	-1.61929	-3.02278	3.7042e-16	0.00395401
DDB_G0289653	noxA	gp91phox, flavocytochrome b large subunit	superoxide-generating NADPH oxidase flavocytochrome A	Q9XYS3	1.31629	0.53917	-0.415919	-1.28388	-0.576649	-0.0426881	-0.185892	-2.15158	-2.43	1.54993e-15	0.000527382
DDB_G0290409	DDB_G0290409	NA	peptidase S28 family protein	Q54G47	0.360268	-0.641649	-0.891164	-0.955984	-0.609178	-0.301066	-0.264194	-1.07177	-1.32056	3.82851e-06	0.00162667
DDB_G0285399	cyb5r1	NA	NADH-cytochrome b5 reductase	Q54NC1	0.0191619	-0.155363	-0.692044	-0.955977	-0.631698	-0.115407	-0.391103	-0.874194	-1.10794	0.00173191	6.56963e-05
DDB_G0291340	DDB_G0291340	NA	NA	Q54EU0	0.716946	-0.454914	-1.20846	-1.02176	-0.955646	0.18666	0.184766	-1.09431	-1.86422	6.68477e-09	0.00497523
DDB_G0281547	amyA	NA	putative alpha-amylase	Q54TS5	0.785194	0.00478972	-1.06232	-0.917929	-1.21359	-0.115138	-0.210344	-0.826946	-1.26266	2.64954e-09	1.48911e-05
DDB_G0292810	gluA	NA	beta glucosidase	Q23892	0.622262	-0.490565	-1.8686	-0.966163	-0.863445	-0.408463	-0.506605	-1.14591	-1.42505	9.68128e-07	8.55666e-05
DDB_G0273791	DDB_G0273791	NA	NA	Q556V7	0.225025	-1.04302	-1.08751	-0.809899	-0.972065	-0.196042	-0.434752	-1.43164	-1.9427	2.4939e-05	0.00183761
DDB_G0286651	aplB	saposin-like protein B	amoebapore-like protein B	Q54LG3	0.4451	-0.397375	-2.08371	0.237589	0.110785	-0.665198	-1.05278	-1.83877	-2.09447	0.00614177	0.000349091
DDB_G0291191	DDB_G0291191	NA	cysteine protease	Q54F16	0.490802	0.401189	-1.15508	-0.77577	-0.208273	-0.541371	-0.676328	-1.197	-2.03984	9.03034e-06	0.000251136
DDB_G0279557	DDB_G0279557	NA	PUF domain-containing protein, pumilio RNA-binding region-containing protein	Q54WL9	0.492429	-0.353052	-1.25791	-0.538354	-0.644794	-0.156359	0.011349	-1.15464	-2.84773	0.00221677	0.000106713
DDB_G0269242	fcsA	LC-FACS 1	fatty acyl-CoA synthetase, long-chain-fatty-acid-CoA ligase	Q55DR6	1.92391	0.0871735	-0.821692	0.636022	0.901804	-0.220839	-0.330065	-0.797297	-1.04931	1.96973e-05	7.63302e-05
DDB_G0284047	abcF2	NA	ABC transporter-related protein	Q8T6B7	0.600107	-0.346036	-1.14879	0.506613	0.496588	-0.282883	-0.690803	-0.996682	-0.988588	0.00374879	0.000327996
DDB_G0267568	gacO	RacGAP	RhoGAP domain-containing protein	Q55GP8	0.0621686	-1.23467	-1.25743	-0.341154	0.21275	0.0841694	-0.112654	-0.572473	-1.18101	0.000105445	0.00300439
DDB_G0293920	DDB_G0293920	NA	NA	Q54B43	0.785544	-0.597353	-0.930926	-0.506174	0.486789	-0.0129255	-0.0687733	-0.538698	-0.76858	6.09543e-06	0.00726593
DDB_G0281739	gacY	RacGAP	RhoGAP domain-containing protein	Q54TH9	0.977072	-0.778021	-1.22987	-0.360302	0.407124	0.202223	-0.209068	-0.634834	-1.44136	3.46313e-06	0.00170495
DDB_G0288977	iqgC	DdIQGAP3, IQGAP-related protein IqgC	Ras GTPase-activating protein IqgC	Q54I64	1.1082	-0.29897	-0.53952	-0.0936588	0.140674	0.574498	-0.320158	-0.677436	-1.65722	0.000204449	0.00330636
DDB_G0275447	myoD	myoID, DMID, myosin-1D	myosin ID heavy chain	P34109	1.89928	-0.520659	-1.02916	-0.691645	-0.197816	-0.0208914	-0.194898	-0.536456	-0.815127	3.03109e-28	3.79e-05
DDB_G0289823	omt9	NA	O-methyltransferase family 2 protein	Q54GZ0	1.21592	-0.95014	-0.964528	-0.218138	-0.527345	0.00526019	-0.0606711	-0.47944	-1.44826	1.93389e-18	0.00121133
DDB_G0277917	mlcD	NA	myosin ID light chain	Q7Z2B8	1.71582	0.121811	0.420706	-0.0260761	-0.340427	0.114671	0.0729906	-0.135592	-0.679906	1.76466e-18	0.00183761
DDB_G0293434	rasG	ddRASG	Ras GTPase RasG	P15064	0.945325	0.334769	0.117018	-0.503299	-0.642848	-0.137769	0.067306	-0.422753	-0.699332	7.68724e-08	0.00139399
DDB_G0284985	rab1D	NA	Rab GTPase	Q54NU2	0.469761	0.439397	0.100097	-0.170377	-0.426562	-0.259168	-0.214136	-0.555514	-0.710794	0.00117582	0.00724112
DDB_G0285111	snpA	alpha-SNAP	soluble NSF attachment protein alpha isoform	Q54NP6	0.515461	0.638571	0.764478	0.193941	-0.395239	-0.297306	-0.332098	-0.707265	-0.860757	0.000149156	0.000237428
DDB_G0282847	rab5B	NA	Rab GTPase	Q54RX9	0.910707	0.466959	0.0991357	0.162162	-0.0447026	-0.333023	-0.168902	-0.690126	-0.929183	6.73936e-06	0.00378078
DDB_G0293014	DDB_G0293014	NA	serine protease, peptidase S28 family protein	Q54CF7	0.141412	0.119539	0.126243	-0.773735	-0.744554	-0.293953	0.00659425	-0.46765	-0.937813	6.88382e-05	0.00516942
DDB_G0286269	DDB_G0286269	NA	putative transmembrane protein	Q54M12	0.343781	0.446574	0.0635133	-0.854475	-0.934795	-0.0746758	-0.00541881	-0.227087	-0.576991	4.88111e-07	0.00598156
DDB_G0293006	gefF	RasGEFF, RasGEF	Ras guanine nucleotide exchange factor	Q54C94	0.683983	-0.455044	-0.644138	-1.32599	-0.287573	0.0401542	-0.0941084	-0.45632	-0.850238	2.0869e-05	0.00182414
DDB_G0282817	patB	PAT2	P-type ATPase	P54679	0.713941	-0.0349997	-0.376651	-0.771729	-0.703935	-0.226848	0.0535153	-0.337122	-0.824329	8.81444e-07	0.00304455
DDB_G0272612	DDB_G0272612	NA	NA	Q556I6	1.06111	0.196742	-0.666844	-0.827792	-0.537807	0.097361	0.0593365	-0.601583	-1.08499	7.88776e-09	0.0030108
DDB_G0283533	cbpB	NA	calcium-binding protein	Q54QX0	3.06328	0.722332	-0.206817	-0.64053	-0.938958	0.471702	0.459454	-0.280362	-1.47594	8.26482e-71	0.000678899
DDB_G0281141	DDB_G0281141	NA	NA	Q54UD6	2.49484	-0.274987	-0.107746	-0.789271	-0.562591	0.64785	0.552785	-0.76358	-2.01069	1.72114e-24	0.00768856
DDB_G0293492	lyEh2	NA	Entamoeba-type lysozyme protein 2	Q54BQ8	1.56107	1.14033	-0.854669	-0.39392	0.33328	0.124234	0.163067	-1.10435	-1.70979	4.28662e-17	0.000110569
DDB_G0286947	DDB_G0286947	NA	NA	Q54L23	1.40713	0.825767	0.327511	-0.0200284	0.185479	-0.261389	-0.502972	-1.05582	-1.20842	8.16924e-07	0.000258783
DDB_G0279183	kil2	NA	P-type ATPase Kil2	Q54X63	1.62105	0.375897	0.229684	-0.154796	0.294662	-0.222825	-0.467131	-1.64929	-1.53077	1.66729e-08	0.00328385
DDB_G0285515	ppan	NA	brix domain-containing protein	Q54N44	-1.69521	-0.865853	-0.0677351	-1.39143	-0.57077	0.134589	-0.126776	-1.26413	-1.92028	1.28571e-10	0.000131244
DDB_G0295477	nip7	NA	60S ribosome subunit biogenesis protein	B0G104	-2.11218	-0.948747	-0.289148	0.12894	-0.226479	-0.257705	-0.0958175	-0.973505	-2.54184	9.28647e-09	0.000941578
DDB_G0267572	DDB_G0267572	NA	Glioma tumor suppressor candidate region gene 2 protein	Q55GP6	-1.81858	-0.80123	0.165464	-0.45463	0.0309248	0.192336	-0.141521	-1.47197	-2.31047	7.28833e-05	0.00141642
DDB_G0293118	DDB_G0293118	NA	SET and MYND domain-containing protein 5	Q54C79	-3.45676	-2.1409	-0.727389	-1.55681	-1.22093	-0.321258	-0.408103	-1.41519	-2.41084	4.28581e-16	0.00415156
DDB_G0283915	DDB_G0283915	NA	esterase/lipase/thioesterase domain-containing protein	Q54QE7	-3.04151	-2.02953	-1.10859	-0.595721	-1.55108	-0.10669	-0.229052	-0.830388	-1.98005	1.45983e-11	0.00644068
DDB_G0286923	DDB_G0286923	NA	NADH:flavin oxidoreductase/NADH oxidase domain-containing protein	Q54L37	-1.8454	0.053055	-0.317564	-1.67984	-1.54247	0.0403119	-0.369059	-2.26772	-1.8263	3.00083e-11	0.000258783
DDB_G0287537	nop14	UTP2	U3 snoRNP protein, U3 small nucleolar ribonucleoprotein	Q54K79	-2.4033	-1.38749	-0.396751	-1.80132	-1.08195	0.0223821	-0.225813	-0.351889	-1.02165	1.01628e-06	0.00213045
DDB_G0278115	netD	Net4	nuclear envelope transmembrane protein 4	Q54YR8	-2.62619	-0.477334	-0.798271	-1.45866	-1.79181	-0.134633	-0.552978	-1.03793	-1.56254	1.16219e-07	3.49224e-05
DDB_G0285053	alrB	NA	aldo-keto reductase	Q54NZ7	-0.84383	-0.594668	-1.23997	-1.98315	-2.17303	0.0167666	-0.0699264	-0.289218	-0.993814	4.50116e-09	5.01931e-05
DDB_G0294292	DDB_G0294292	NA	unclassified GTPase	Q54AQ0	-1.13381	-0.899097	-1.46286	-1.73947	-1.44849	-0.0261073	-0.259951	-0.746574	-1.10613	0.00131048	0.00608972
DDB_G0293584	sqle	erg1	squalene monooxygenase, squalene epoxidase	Q54BK7	-1.40978	-1.22946	-1.14374	-1.58689	-1.37534	0.115369	0.0386145	-0.511725	-0.918631	1.93096e-13	0.00469642
DDB_G0288481	gchA	folE, gtoC, GCH, GTPCH	GTP cyclohydrolase I	Q94465	-1.76246	0.00275305	-0.797218	-1.024	-1.33083	-0.136365	-0.200139	-0.304283	-0.535961	3.54674e-10	0.00354377
DDB_G0293438	abcB2	NA	ABC transporter B family protein	Q54BT3	-0.681294	-0.43763	-0.745275	-1.46348	-1.6114	-0.0732874	-0.143964	-0.352531	-0.702013	1.64779e-06	0.0016313
DDB_G0277721	fszA	FtsZ	mitochondrial cell division protein	Q54Z54	-0.662629	-0.265923	-0.479757	-1.31533	-1.3638	-0.149566	-0.111393	-0.728292	-0.753809	0.000110184	0.00607477
DDB_G0267528	DDB_G0267528	NA	NA	Q55GT3	-1.29502	-1.92974	-2.16997	-1.15878	-0.994147	-0.0212031	-0.156942	-0.307464	-0.579474	1.834e-05	0.000980322
DDB_G0274273	DDB_G0274273	NA	Double C2-like domain-containing protein beta	Q86J14	-1.65616	-1.56069	-2.10535	-0.694352	-1.26867	0.0729794	0.0299425	-0.230665	-0.617127	8.30887e-07	0.00497523
DDB_G0289265	DDB_G0289265	NA	putative amino oxidase	Q54HR9	-2.03094	-1.98962	-1.6829	-1.25576	0.0389758	0.130728	0.127115	-0.240216	-0.799968	1.01097e-17	0.00252241
DDB_G0282741	ddx18	NA	putative RNA helicase, DEAD/DEAH box helicase	Q54S03	-1.23769	-1.3751	-1.28322	0.0153834	-0.162272	0.0886958	0.126222	-0.32956	-0.62691	0.00285137	0.00166091
DDB_G0289941	DDB_G0289941	NA	Nucleolar protein 12	Q54GS2	-1.45266	-1.518	-1.40436	-0.6073	-0.323256	-0.0656922	0.150585	-0.848774	-1.10121	0.00778266	0.000238058
DDB_G0281839	DDB_G0281839	NA	WD40 repeat-containing protein, BOP1, N-terminal domain-containing protein	Q54TD8	-1.67846	-1.70781	-1.38607	-0.524442	-0.473333	0.0601946	-0.0682844	-0.463654	-0.772875	0.000776263	0.000873294
DDB_G0274521	rrs1	NA	ribosome biogenesis regulatory protein	Q869Q2	-1.65492	-0.578915	0.565136	-0.425121	-0.154449	0.134152	0.135862	-0.646944	-1.01415	6.12281e-05	0.00558701
DDB_G0279433	metap1	NA	methionine aminopeptidase 1	Q54WU3	-1.41095	0.370772	0.676263	-0.470795	-1.25016	-0.0173934	-0.240824	-0.380305	-0.513165	1.13372e-16	0.00529716
DDB_G0288203	DDB_G0288203	NA	armadillo repeat-containing protein	Q54J99	-0.720221	0.379362	0.451578	-0.550718	-0.340929	-0.0143264	0.145949	-0.52616	-0.981872	1.31162e-05	0.00726593
DDB_G0270264	metap2	NA	methionine aminopeptidase 2	Q55C21	-0.78563	0.215406	0.473139	0.143066	-0.359522	-0.095906	-0.268597	-0.400154	-0.473357	5.45598e-05	0.00892587
DDB_G0283035	osbG	NA	oxysterol binding family protein, member 7	Q54RM1	0.136072	-0.15233	0.51505	-0.452862	-1.07582	-0.103954	-0.256268	-0.975023	-1.50226	3.07486e-06	0.000267657
DDB_G0290479	hydA	ALDH	aldehyde dehydrogenase, putative NAD-dependent aldehyde dehydrogenase	Q54FY3	-0.875823	-0.523442	-0.0269757	-1.04438	-1.05581	-0.0823467	-0.285387	-0.839864	-1.79141	0.0017203	0.00178191
DDB_G0269182	pitC	rsc5, cellular retinaldehyde-binding/triple function domain-containing protein	phosphatidylinositol transfer protein 3	Q55CU8	-0.617682	0.246255	0.291163	-1.26401	-0.755888	-0.107641	-0.122173	-1.21824	-1.82797	2.37425e-07	0.000514428
DDB_G0267850	DDB_G0267850	NA	ribosomal protein L1 family protein	Q55G29	-1.17246	-1.14794	-0.587063	-1.29586	0.380373	0.162156	0.182024	-0.124598	-0.471216	0.00283099	0.0056315
DDB_G0287269	ccbl	NA	kynurenine-oxoglutarate transaminase, kynurenine aminotransferase, cysteine-S-conjugate beta-lyase	Q54KM6	-0.771294	-0.952987	-0.544024	-0.789262	-0.223247	-0.1653	-0.228599	-0.723552	-1.07764	0.000233881	5.56705e-05
DDB_G0292832	DDB_G0292832	NA	NA	Q54CP2	-0.0959421	-0.442713	-0.169395	-1.08414	-1.02046	0.330617	0.128285	-0.578064	-1.13461	0.000104479	0.000800975
DDB_G0271146	udkD	UDK	adenylate cyclase domain-containing protein, phosphoribulokinase/uridine kinase family protein	Q9GNF0	-0.743646	-0.355322	-0.142604	-0.861816	-0.505647	0.122734	0.0421045	-0.330997	-0.701199	0.000541056	0.00955943
DDB_G0286525	acmsd	NA	aminocarboxymuconate-semialdehyde decarboxylase	Q54LN9	-0.484696	0.58336	0.505378	0.757733	0.937824	-0.313701	-0.593833	-0.653253	-1.92223	0.000117242	0.000108059
DDB_G0283865	timm22	NA	mitochondrial import inner membrane translocase subunit 22	Q54QM0	-1.20748	-0.0885889	0.32012	0.652252	0.785355	-0.214981	-0.418697	-0.659575	-1.93647	3.69188e-08	0.00903615
DDB_G0293222	DDB_G0293222	NA	DTW domain-containing protein 1	Q54C26	-1.39611	0.189683	0.266015	0.567457	0.526368	0.313905	-0.350514	-1.78734	-1.52374	5.77254e-07	0.000717274
DDB_G0278337	DDB_G0278337	NA	unknown	Q54YA4	-1.5652	-0.15637	0.454884	0.691118	0.113241	0.0871055	-0.243892	-0.874876	-1.91658	3.53868e-06	0.000288741
DDB_G0276411	mrt4	NA	ribosomal protein L10 family protein, mRNA turnover protein 4	Q86HD3	-1.6384	-0.462891	0.250855	0.49482	0.0199692	-0.115299	-0.358686	-0.897047	-1.42041	1.23473e-05	0.000189178
DDB_G0280045	thyA	THY1, thyX	thymidylate synthase (FAD)	P15808	-0.932707	-0.257349	0.451836	-0.297341	1.85382	-0.0760549	-0.187411	-0.456818	-0.548166	4.50619e-19	0.00280028
DDB_G0280237	coq5	NA	ubiE/COQ5 methyltransferase family protein	Q54VN2	-0.233096	0.462449	0.855956	0.903934	0.177669	-0.0013722	-0.17805	-0.524168	-0.653863	7.85054e-05	0.00430378
DDB_G0277079	cyb5B	NA	cytochrome b5 B	Q86L22	-0.637245	-0.0334612	-0.0424953	0.508503	0.190947	-0.0599422	-0.277832	-0.885814	-0.945171	0.00505132	0.000394831
DDB_G0277011	DDB_G0277011	NA	voltage-gated potassium channel, shaker family	Q550W4	0.183011	0.666121	0.416419	0.576448	1.57914	-0.302095	-0.49424	-0.712296	-0.666125	2.01964e-07	0.0022271
DDB_G0273537	DDB_G0273537	NA	NA	Q557I5	0.189133	0.82528	0.740326	0.618087	0.538704	-1.06986	-0.405897	-0.179987	0.0317111	0.00414947	0.00430378
