# Supplementary material for: Multi-omics analysis of aggregative multicellularity
Source: iScience. 2024 Aug 3;27(9):110659. doi: 10.1016/j.isci.2024.110659 (PMC11367525; doi:10.1016/j.isci.2024.110659)
Supplement: Table S6. Per gene correlation of RNA and protein for all common genes, related to Figure 4E — The calculated Pearson correlation coefficient (r) is indicated for each gene, with p-value. The correlation coefficient is calculated on the log2 transformed, normalized RNA and protein quantification. Samples for which both transcriptomics and proteomics were performed are included, and only the 3604 genes that were quantified in both datasets (Table 1) For each included replicate, the mRNA and protein quantifications were normalized, so that all gene quantifications for each replicate (i.e., each column) sum to 1e6. Synonyms are alternative gene names, if available. [file mmc7.xlsx]

## Sheet: Table S6
Table S6: Per gene correlation of RNA and protein for all common genes, related to Figure 4e. The calculated Pearson correllation coefficient (r) is indicated for each gene, with p-value. The correlation coefficient is calculated on the log2 transformed, normalized RNA and protein quantification. Samples for which both transcriptomics and proteomics were performed are included, and only the 3604 …
GENE ID	Gene Name	Synonyms	Gene Products	UniProt ID	Pearson's r	p-value	RNA 0h a (rpm)	RNA 0h b (rpm)	RNA 0h c (rpm)	RNA 2h a (rpm)	RNA 2h b (rpm)	RNA 2h c (rpm)	RNA 4h a (rpm)	RNA 4h b (rpm)	RNA 4h c (rpm)	RNA 8h a (rpm)	RNA 8h b (rpm)	RNA 8h c (rpm)	RNA 10h a (rpm)	RNA 10h b (rpm)	RNA 10h c (rpm)	protein 0h a (LFQpm)	protein 0h b (LFQpm)	protein 0h c (LFQpm)	protein 2h a (LFQpm)	protein 2h b (LFQpm)	protein 2h c (LFQpm)	protein 4h a (LFQpm)	protein 4h b (LFQpm)	protein 4h c (LFQpm)	protein 8h a (LFQpm)	protein 8h b (LFQpm)	protein 8h c (LFQpm)	protein 10h a (LFQpm)	protein 10h b (LFQpm)	protein 10h c (LFQpm)
DDB_G0280051	DDB_G0280051	NA	unknown	Q54VG7	0.973507	1.03776e-09	21.2323	24.2187	52.0736	21.5055	25.006	46.8319	41.4427	45.6881	37.7557	695.551	346.921	269.256	937.147	1172.6	780.958	2.43071	2.5468	4.82685	2.39679	2.26965	1.62939	2.92037	2.4783	2.6816	42.1	24.553	22.1665	109.141	53.7575	70.9123
DDB_G0273989	DDB_G0273989	NA	unknown	Q556K5	0.966637	4.5689e-09	72.7756	57.9849	68.9452	54.2994	44.7268	90.3009	130.189	150.92	172.776	3815.27	1177.42	1823.2	4140.95	2564.87	1797.55	2.77063	2.21385	2.24437	2.88043	2.67811	2.46194	3.53706	2.69585	1.91424	79.1801	51.2394	51.6765	157.832	101.498	105.264
DDB_G0289997	DDB_G0289997	NA	NA	Q54GQ4	0.960944	1.25464e-08	0.405232	0.253242	0.492802	0.643881	0.545478	0.617235	2.83283	2.86722	2.83666	330.503	197.4	203.055	164.325	99.0078	73.5192	2.32786	2.20813	2.13874	2.27043	2.36819	2.55736	1.60731	2.41779	2.82505	58.8492	46.4611	40.2796	41.2945	36.458	28.4293
DDB_G0283149	cotD	DP87, SP75, sorus matrix protein	spore coat protein SP75	Q04503	0.958463	1.8612e-08	14.1747	25.2802	24.0514	7.0653	9.0268	2.12945	9.1248	8.32717	22.3314	3116.98	2797.5	1026.6	14890.2	5025.41	13164.1	2.86261	2.73068	2.49454	2.01829	2.0314	2.71423	3.53969	2.05342	2.29615	57.6487	26.4278	19.9005	448.807	140.654	233.427
DDB_G0285917	DDB_G0285917	NA	unknown	Q54MI7	0.949802	6.24202e-08	0.715518	0.638163	0.662479	2.44116	1.85644	3.22536	1.46631	1.56496	1.39359	296.296	147.752	303.714	291.551	369.741	155.51	3.55901	2.68801	2.54765	2.18203	2.57255	2.05042	1.94865	3.01289	2.68497	67.5095	46.703	47.2076	260.511	95.7803	154.221
DDB_G0291646	DDB_G0291646	NA	unknown	Q54EB9	0.948378	7.46067e-08	52.1215	46.1437	58.8054	1187.39	1060.09	1786.5	1028.32	1354.24	2397.87	1138.77	846.143	873.163	1388.82	509.862	841.551	1.70569	3.27606	2.39004	39.8196	51.5158	48.8184	84.0862	107.277	135.499	66.2358	63.1292	73.421	82.2582	79.6726	79.0941
DDB_G0289693	DDB_G0289693	NA	unknown	Q54H57	0.941224	1.70434e-07	17.3999	19.9727	27.2914	47.7473	47.7501	82.8303	368.192	366.183	573.305	982.457	251.383	402.144	3600.76	1608.47	2551.97	2.62165	2.79476	2.94491	3.45516	3.54086	1.57067	10.1284	17.7045	28.1515	63.5505	35.1719	18.4342	313.967	68.7082	128.362
DDB_G0277627	tgrR2	NA	immunoglobulin E-set domain-containing protein	Q54ZD2	0.940173	1.90747e-07	0.715518	0.863384	0.81193	1.21267	0.821236	0.800646	5.14738	2.97489	2.83666	971.458	397.941	268.675	536.465	1049.8	497.794	2.00714	2.12796	2.83009	2.40054	2.53617	2.59244	2.97027	1.56518	3.19695	14.0828	8.56475	10.8094	32.2781	17.953	17.1722
DDB_G0279705	aplE	saposin-like protein E	amoebapore-like protein E	Q54WE4	0.93767	2.47463e-07	0.405232	0.514508	0.906855	0.261532	0.456215	0.755205	0.986381	0.888458	1.55598	625.303	140.887	266.009	610.478	629.263	284.478	2.25864	2.21593	1.35761	1.88982	2.15012	2.01048	2.08225	3.59598	2.12676	21.0828	13.6632	10.9899	88.8615	32.3611	55.006
DDB_G0279713	aplK	saposin-like protein K	amoebapore-like protein K	Q54WE0	0.933896	3.59311e-07	3.12912	3.03929	6.24475	5.83071	8.78615	30.9732	7.66936	14.948	43.4936	2286.72	402.277	1464.66	1475.16	1545.69	1012.19	2.64347	2.13665	2.56367	2.17831	4.10631	2.78061	1.02661	2.13792	2.97205	53.9253	17.9852	34.2361	126.495	81.6	129.099
DDB_G0279921	gp130	NA	glycoprotein 130	Q95US4	0.929063	5.61699e-07	298.565	295.731	386.468	52.5479	41.6691	30.8858	8.76985	10.8907	15.4872	2.39577	3.06013	2.20489	1.63581	7.50673	3.59663	108.746	111.351	85.3239	69.8117	83.0274	59.8209	52.3901	56.4056	51.8248	39.166	40.7299	41.7085	28.6445	44.7994	26.1691
DDB_G0282381	gefC	RasGEF, racGEF	regulator of chromosome condensation (RCC1) domain-containing protein, RhoGEF domain-containing protein, Ras nucleotide exchange factor	Q8IS20	0.926645	6.94304e-07	32.2613	44.021	42.2283	93.4817	74.9597	24.4636	98.1951	125.733	53.7058	517.359	515.231	247.399	431.939	712.034	428.182	2.41004	2.4379	2.28271	2.20847	2.65713	2.15953	2.20071	3.03253	2.23656	20.1322	14.5887	12.2386	31.0243	25.3292	21.3516
DDB_G0282247	rapgapB	NA	RapA GTPase regulatory protein B	Q54SS8	0.923833	8.80538e-07	2.94075	3.60646	6.79278	2.0795	2.51729	3.09399	52.1193	43.6602	13.8023	621.903	507.571	358.139	462.699	645.172	364.877	2.61359	1.83739	2.92696	1.52271	2.69952	1.84331	2.32611	3.07289	2.3882	52.6513	45.7181	32.2671	100.877	55.4532	58.851
DDB_G0280307	DDB_G0280307	NA	beta-lactamase family protein	Q54VJ1	0.923334	9.17607e-07	1.07616	1.1471	4.85251	2.40834	1.99602	9.08411	44.1739	27.0101	31.9125	1584.09	1075.09	630.553	1109.39	1392.37	751.604	1.7917	1.41445	3.348	2.89509	2.3548	2.42299	2.37286	1.62097	3.30284	52.6495	39.7835	28.9614	79.8229	45.2229	48.077
DDB_G0288711	tgrM1	NA	IPT/TIG domain-containing protein, immunoglobulin E-set domain-containing protein	Q54IJ6	0.922644	9.70983e-07	3.4584	3.90633	4.51464	4.10672	5.34645	3.3567	8.94733	7.04485	6.05884	2698.81	2359.42	1177.32	6268.63	4662.11	6079.61	2.45558	2.42561	2.5404	2.52839	1.42768	8.81576	5.08978	3.0673	5.16931	39.7129	15.5897	16.9265	156.453	82.5827	92.2183
DDB_G0279799	cprB	CP2, pst-cath, 16G1	cysteine proteinase 2	P04989	0.921742	1.04467e-06	5.94364	8.69151	28.722	16.8664	17.8935	70.3358	156.33	160.738	285.528	14422.8	4279.34	3783.46	5763.24	12809.9	4408.62	2.3649	1.96858	2.12745	2.79802	2.0959	3.10113	1.70356	2.12353	3.15425	167.262	123.882	118.457	289.815	201.391	179.685
DDB_G0272180	DDB_G0272180	NA	NA	Q75JW4	0.919624	1.23617e-06	2.51608	2.03383	4.81029	2.99776	2.03087	1.64567	8.23738	8.64768	10.4847	126.736	62.5485	64.1089	89.01	87.7414	63.0861	2.19608	2.1945	3.20308	2.29645	2.21186	2.08911	1.99195	2.14942	2.79091	17.4996	9.30501	13.3638	31.6078	16.1399	27.373
DDB_G0276759	cbpA	CBP1	calcium-binding protein	P42529	0.919448	1.2534e-06	10.9023	11.5126	13.9094	75.9341	60.8396	74.5734	2938.94	2685.52	1828.48	33204.9	12318.9	13089.4	26595	19546.1	13979.8	5.99837	5.08151	50.0638	122.405	10.3201	15.2563	131.516	115.088	81.3967	2875.68	2516.49	1697.62	5991.19	2946.36	2983.27
DDB_G0292014	psiK	NA	PA14 domain-containing protein	Q54DV5	0.919158	1.28211e-06	0.975863	1.52582	1.53355	12.7458	10.7799	5.7624	183.252	204.282	44.1253	2537.2	4548.83	1370.69	4304	3908.51	4175.03	2.07609	1.9014	2.15112	1.55442	1.70804	1.71896	2.82261	7.98256	2.7207	263.787	217.567	147.496	470.627	304.01	302.16
DDB_G0289073	csaA	csA, gp80	contact site A protein	P08796	0.918482	1.35109e-06	14.8759	12.8398	9.57315	508.458	564.348	195.019	1549.05	639.825	467.343	550.62	3122.34	1696.42	850.711	496.445	1032.65	2.00276	3.52612	2.3238	45.522	32.4503	38.5404	109.392	122.801	82.481	422.926	408.863	336.174	280.228	419.324	287.308
DDB_G0272568	cofC-1	DCOF3, cofC	cofilin-2	Q966T6	0.91313	2.01584e-06	0.479261	0.557233	0.713592	2.67061	1.92627	1.95372	5.39617	5.33388	4.89845	198.344	102.151	133.848	73.6654	65.0384	52.7709	3.04954	2.30909	2.60688	2.66817	2.80102	2.93074	2.4779	2.55673	2.42864	64.8874	53.6376	37.769	107.795	36.2925	53.6805
DDB_G0295801	DDB_G0295801	NA	B_lectin domain-containing protein	C7G078	0.91231	2.13859e-06	2.46881	1.45751	2.60783	1895.49	1243.68	1833.55	191.517	189.447	192.357	290.087	237.074	290.096	184.28	154.321	175.02	2.69298	2.8393	2.4437	178.524	155.107	159.949	167.975	163.427	183.317	197.642	273.696	161.596	245.715	166.963	163.175
DDB_G0293802	DDB_G0293802	NA	transmembrane protein	Q54BA1	0.910221	2.47928e-06	6.0841	6.2342	7.00351	5.83071	5.2776	5.58752	5.25401	6.61727	6.53331	2123.96	1073.13	1088.1	1774.3	3550.82	2420.53	1.58463	2.63992	2.43895	1.89062	1.49103	2.21384	2.75194	2.23303	4.28006	21.9971	7.21005	7.67898	73.7077	31.7842	45.8918
DDB_G0277379	pspD	NA	spore coat protein SP87	P54643	0.909957	2.52547e-06	0.603478	2.13482	1.62063	1.48242	2.75977	0.755205	0.948622	1.45464	3.36637	1802.28	1850.51	878.058	17333.1	4128.06	15519.9	2.06935	2.49381	2.73987	2.47128	2.67623	2.30943	2.12041	1.86109	3.34957	30.2756	8.84619	6.68975	507.685	95.6412	230.091
DDB_G0270218	glkA	glycogen synthase kinase-like kinase A	putative serine/threonine-protein kinase GlkA	Q55C57	0.908127	2.86527e-06	3.8812	3.60646	4.38789	2.01355	1.7165	1.24797	6.71062	5.54786	4.31778	391.823	91.5278	81.8952	112.872	467.684	117.55	1.91547	3.18231	2.08271	2.73935	2.69032	2.48308	3.08671	2.22656	2.39248	17.7294	11.9098	8.7253	31.6816	12.4692	18.7359
DDB_G0291123	glpD	GP2, gp-2, glycogen phosphorylase a	glycogen phosphorylase 2	P34114	0.907719	2.94615e-06	3.78729	4.60534	7.84624	1.68251	2.0657	1.73377	3.40371	6.1896	4.7929	1476.06	1070.39	351.208	2391.07	2220.48	1814.23	2.40668	2.0468	2.30085	2.18638	2.28623	33.1164	1.70352	2.63812	2.86383	121.144	64.5516	55.8749	361.364	167.092	167.679
DDB_G0275439	cad2	DdCAD2	putative adhesion molecule	O97113	0.907644	2.96103e-06	25.7188	22.2284	20.18	52.3208	48.7808	41.1962	682.135	579.633	200.148	8952.25	3244.12	2377.14	4684.48	4774.04	1838.58	3.22843	2.82876	2.11882	2.00305	2.56712	2.46707	14.3086	2.67438	1.93265	176.422	160.496	109.818	302.814	168.854	191.836
DDB_G0269872	tspB	NA	tetraspanin family protein	Q55CW7	0.907278	3.0354e-06	1.80393	1.93268	2.47996	2.89968	2.34383	2.6997	22.9263	22.2069	16.1717	1193.76	193.786	307.688	2019.99	1180.35	968.103	2.09663	2.64784	2.2189	2.73937	2.53826	2.94457	2.73307	2.3628	3.4121	25.7792	11.9296	7.30784	102.696	15.9251	46.9714
DDB_G0295799	DDB_G0295799	NA	unknown	C7G077	0.905307	3.46324e-06	1.70825	1.11217	1.26979	3150.11	1847.96	1325.43	178.002	225.52	129.454	328.877	180.345	231.648	155.667	176.401	108.001	2.59945	1.60104	2.62993	197.388	174.938	205.342	202.587	187.037	200.074	270.306	284.678	190.241	214.194	178.707	215.128
DDB_G0267928	tmem144B	NA	transmembrane protein 144 B	Q55FV8	0.90506	3.52034e-06	725.238	499.944	626.914	339.406	356.946	535.998	521.989	485.822	1343.89	92.9424	39.4226	109.956	20.3454	90.2891	56.2486	19.8288	16.4423	9.95431	13.2643	16.8656	19.019	12.7708	9.95607	11.2691	2.61848	2.08699	2.62045	1.67105	2.2927	3.34785
DDB_G0276881	DDB_G0276881	NA	AN1-type zinc finger-containing protein, A20-type zinc finger-containing protein	Q86HX6	0.90394	3.78855e-06	107.962	115.365	102.183	159.001	183.797	95.8929	513.902	410.474	944.83	448.796	705.944	526.938	644.967	474.818	668.376	10.8293	2.03556	3.68923	15.2446	35.7549	2.16927	55.078	48.1192	87.4437	50.4967	71.2086	83.6938	61.1103	40.7458	49.3192
DDB_G0283153	cbpD1	CBP4a	calcium-binding protein	Q54RF4	0.903863	3.80773e-06	32.4949	26.9387	34.3602	220.498	168.406	175.491	1540.58	1492.34	923.196	18303.6	6292.28	7194.43	9378.32	8058.77	3937.37	35.3597	30.147	44.8148	46.6964	39.4823	28.6386	110.453	84.9588	76.4718	1728.13	1273.65	1007.52	2386.22	1553.56	1793.37
DDB_G0267470	dicB	NA	discoidin-inducing complex (DIC) protein	Q55GS3	0.902866	4.06154e-06	344.826	269.861	273.84	1239.13	938.131	653.997	2288.6	1726.18	849.817	2122.75	2045.49	1609.52	736.084	1982.53	908.924	3.27539	2.68888	1.91238	10.4073	13.3807	7.63592	32.0552	43.175	2.69808	37.1892	62.2953	50.1901	14.435	35.3459	17.5765
DDB_G0273105	scdB-1	scd2, des9-1, SCD, des9, stearoyl-CoA 9-desaturase	delta 9 fatty acid desaturase ScdB	Q556T4	0.902516	4.15406e-06	9010.93	8202.76	10535.7	3774.78	3012.01	1761.9	865.23	816.134	741.065	51.6092	95.5748	73.8501	30.1299	221.41	152.622	247.208	243.686	282.879	266.505	260.774	268.982	179.558	158.204	192.085	43.5614	26.1436	62.1375	17.7555	27.5326	32.3694
DDB_G0290531	DDB_G0290531	NA	NA	Q54FY5	0.90242	4.17986e-06	9.35917	8.39274	13.4043	24.8467	19.4054	21.2306	30.3046	36.5094	59.1277	245.177	98.8269	133.025	385.167	197.462	250.527	2.54628	2.60877	2.65326	2.52623	2.28644	2.26805	2.84403	2.3893	2.39356	21.7464	12.5999	7.42435	63.3299	26.1377	28.6169
DDB_G0283335	tgrI1	NA	IPT/TIG domain-containing protein, immunoglobulin E-set domain-containing protein	Q54R96	0.89754	5.67085e-06	0.267625	0.253242	0.422492	0.604531	0.502032	0.259186	5.78705	2.32759	2.09222	119.138	105.981	59.0686	35.022	100.367	23.1799	2.81666	1.87598	2.62926	2.7582	3.62281	2.46458	2.43539	3.00028	1.87279	37.1961	23.4784	15.1634	41.6663	28.4297	22.8081
DDB_G0277001	cpiC	NA	cystatin A3, putative cysteine protease inhibitor	Q5R1U3	0.897481	5.69139e-06	6.73943	5.83548	8.94144	33.6698	27.4797	30.4052	66.8041	58.8156	58.6539	623.736	203.47	346.217	443.835	343.868	254.712	13.0889	2.08189	11.3794	9.24209	11.0563	18.2484	11.7037	15.8376	13.0341	113.247	77.0858	59.9364	212.376	106.079	126.138
DDB_G0293182	expl8	NA	expansin-like protein	Q54C80	0.895916	6.25595e-06	1.51602	1.86514	1.7939	1.84834	1.96115	2.04161	2.36779	3.08248	3.78946	2537.73	813.839	1092.03	1056.38	2477.96	1426.33	3.49927	2.24843	3.64426	2.72613	2.60494	2.1421	1.9476	2.59084	2.88081	16.5323	6.78199	7.51324	48.3356	29.6177	27.944
DDB_G0287663	DDB_G0287663	NA	NA	Q54K41	0.893222	7.33703e-06	33.3361	28.2655	30.4051	43.4008	36.6187	51.6375	69.2515	78.0263	36.8608	181.61	184.464	234.362	167.774	146.678	99.3956	78.0443	85.7396	83.9699	93.3547	112.467	105.088	104.173	96.8976	103.539	198.937	168.359	178.779	212.698	207.143	201.064
DDB_G0283599	limA	NA	LIM-type zinc finger-containing protein	Q54QR1	0.893001	7.43206e-06	0.479261	0.715341	0.999551	0.829864	0.667782	0.845893	12.9929	8.86133	2.6244	347.03	759.784	187.352	656.089	283.856	539.408	3.12312	2.64155	3.3296	2.91827	2.05349	2.30293	2.29047	2.91788	2.83297	23.7039	13.856	6.94323	53.0626	28.0558	30.2886
DDB_G0282583	DDB_G0282583	NA	G protein signalling regulator	Q54S99	0.891884	7.92921e-06	7.39456	7.29706	6.75063	42.3629	41.9783	38.8807	212.195	152.627	58.2854	980.151	351.329	902.193	262.762	692.672	301.277	2.32273	2.10739	5.02902	2.61099	37.9411	4.30112	27.2366	20.7192	17.3532	148.25	141.03	93.3833	163.094	114.22	110.606
DDB_G0286025	DDB_G0286025	NA	glycoside hydrolase family 5 protein	Q54MD5	0.891212	8.24124e-06	1.66031	2.20208	1.62063	1.61597	2.30911	3.31292	3.43935	6.08266	4.31778	847.105	1082.89	535.468	738.266	843.38	634.955	2.33824	2.89396	3.26138	1.89496	1.88522	2.22332	2.24765	2.11792	3.58944	8.17507	6.96815	6.38378	24.6715	20.38	11.4433
DDB_G0274099	cbpE	CBP5	calcium-binding protein	Q869S9	0.890766	8.45404e-06	56.4205	51.9151	67.5988	81.8049	70.9745	84.0099	1801.85	1478.04	763.226	15819.6	5937.23	6067.75	8340.7	8553.58	3600.45	91.8478	118.697	146.732	100.594	104.945	145.859	169.199	172.539	159.117	1738.13	1231.35	978.128	2697.82	1560.62	1754.21
DDB_G0286141	DDB_G0286141	NA	NA	Q54M75	0.889035	9.32345e-06	87.495	83.9223	125.113	68.7009	49.9489	79.4227	275.225	259.672	393.175	3898.4	1748.83	2668.45	3108.75	1833.29	2054.31	54.9454	43.7142	44.9803	57.9223	61.5789	51.101	96.3857	69.5562	41.1137	222.439	152.484	147.845	292.397	293.518	234.221
DDB_G0283979	DDB_G0283979	NA	NA	Q54QA1	0.882822	1.30805e-05	2.65779	2.63807	3.11795	31.8209	35.4849	8.6908	12.6735	20.7126	12.9071	217.207	99.1159	25.6278	587.461	429.299	399.771	2.23687	2.0986	3.15921	2.52521	2.47586	1.82004	2.15671	2.86369	2.53458	18.1442	8.09694	4.52518	86.0493	17.5609	40.6642
DDB_G0283611	cbpF	CBP6	calcium-binding protein	Q54QT9	0.882194	1.35214e-05	2.51608	2.30285	2.69299	2.93238	3.34745	1.82179	143.065	151.347	75.5512	5132.6	1588.04	1730.73	2694.59	2364.73	998.694	3.16545	2.59752	2.36523	1.86151	2.71072	2.14232	2.1222	3.27452	2.61132	260.088	207.263	136.638	482.046	263.961	246.042
DDB_G0283609	cbpG	CBP7	calcium-binding protein	Q54QT8	0.880642	1.46652e-05	9.68652	9.55453	13.4043	231.883	149.854	179.379	1762.33	1938.77	1104.48	10479.6	3296	4553.79	7199.68	4478.34	3005.18	2.24385	2.53147	7.58546	2.71012	3.68139	8.72922	31.095	30.1758	21.6037	428.654	273.646	241.686	690.511	320.609	524.81
DDB_G0277141	cotC	SP60	spore coat protein SP60	P15270	0.879486	1.55687e-05	1.02619	1.2858	1.22533	0.865713	1.07836	0.980748	0.948622	1.56496	1.22997	98.2051	96.8756	46.1771	4103.08	786.539	3117.12	1.95691	3.47162	2.49815	2.15262	2.2974	2.19489	2.20584	2.29755	4.19636	9.44636	2.16468	2.98361	454.881	59.8949	194.478
DDB_G0284759	psiM	NA	PA14 domain-containing protein	Q54P69	0.879241	1.5766e-05	4.06897	6.46674	4.81029	10.7013	16.2442	10.0892	153.954	113.993	41.8091	1702.17	3565.42	1392.94	4994.96	3423.43	4910.29	3.22621	2.84443	3.41184	2.49809	2.1946	4.04286	0.993062	2.48588	3.12376	117.298	85.3455	72.1117	198.063	127.023	140.766
DDB_G0278213	DDB_G0278213	NA	NA	Q54YJ2	0.87834	1.6509e-05	2.0422	1.1471	2.5226	2.50676	2.30911	3.44425	6.10679	4.04876	6.95497	885.807	322.783	634.043	301.511	904.694	394.231	2.04208	3.35144	2.44437	2.29025	2.36827	2.53352	2.93161	2.26408	3.25072	21.0767	3.17772	11.2792	20.0997	14.9884	21.2124
DDB_G0281185	DDB_G0281185	NA	NA	Q54UA6	-0.876898	1.77584e-05	35.1118	46.2764	54.3456	8.52654	12.6015	6.24327	5.14738	5.33388	4.00085	1.85871	5.59539	4.05396	3.83131	3.52963	6.49227	70.23	70.5484	89.9094	98.213	98.9354	106.067	110.067	118.967	124.855	119.179	120.305	121.599	105.933	134.863	111.236
DDB_G0280439	cpiB	NA	cystatin A2, cysteine protease inhibitor	Q65YR7	0.875932	1.86396e-05	153.288	127.637	194.996	385.107	264.841	398.514	402.207	401.403	752.751	1931.81	845.709	1329.21	1672.66	961.875	1080.21	31.168	15.433	19.3014	36.0159	24.4086	33.7278	40.0382	29.3523	21.3983	143.366	128.638	116.588	170.865	107.117	124.355
DDB_G0278865	DDB_G0278865	NA	NA	Q54XL5	0.874366	2.01431e-05	24.7374	17.5178	16.8134	38.9895	65.0997	115.858	282.248	517.306	412.335	143.116	218.14	938.104	126.316	182.572	279.35	2.30355	1.76446	1.7599	2.7834	2.71947	1.80166	10.8111	16.5173	26.774	12.1377	26.6479	41.971	9.58267	31.969	23.9735
DDB_G0284613	D7	NA	NA	P54682	0.873948	2.05615e-05	19.8303	19.2429	36.6323	5.89571	7.1012	1.99767	31.1205	59.8828	16.1717	242.545	147.969	27.6149	1065.75	941.268	952.424	2.22443	2.15438	2.97245	2.35448	2.47392	2.28604	25.8107	2.71981	2.60367	43.2173	23.6755	19.6759	233.02	67.8885	125.192
DDB_G0285845	phdA	DG1093	PH domain-containing protein	O76765	0.87145	2.32125e-05	2.08972	2.5711	3.07551	13.7517	12.2235	14.7207	305.8	223.493	60.7069	852.309	960.036	978.669	997.645	1094.81	739.874	2.59651	3.34708	2.88084	2.80911	2.37369	1.96298	5.23384	8.99091	2.04519	95.9319	82.7747	59.2691	81.2404	69.2296	58.2899
DDB_G0283389	rhgA	Rh50	Rh-like protein/ammonium transporter, Rhesus-like glycoprotein	Q9NIV0	0.870776	2.39743e-05	304.967	290.988	369.134	108.272	107.048	139.405	68.9323	87.7383	85.3948	14.8867	35.52	32.3161	12.2847	49.9785	70.0415	96.4389	90.9497	83.071	77.2418	87.2288	91.1195	68.3999	63.2362	59.1412	8.03715	10.8119	24.4263	2.19079	21.5926	13.4953
DDB_G0289555	arkA	ARCK-1	ankyrin repeat-containing protein, PKC domain-containing protein, PE/DAG binding, GRAM domain-containing protein, protein kinase, TKL group, tyrosine kinase-like protein, ARK family protein kinase	Q54HC6	0.870164	2.46847e-05	6.17773	6.20097	9.32047	3.78093	4.17537	3.05019	37.6118	43.34	12.4859	193.17	370.624	84.7545	287.152	222.599	263.671	1.85072	2.20277	3.85003	2.10281	3.15884	1.84688	1.86067	2.75439	3.37577	12.4867	8.52043	6.28857	17.7604	15.2244	10.5505
DDB_G0273533	carA-2	carA, carA2, cAR1, G-protein-coupled receptor	cAMP receptor 1	P13773	0.86921	2.58254e-05	443.702	233.343	138.66	1395.43	1124.47	743.381	3425.09	2790.97	1381.89	2073.67	1609.5	1136.18	1098.3	1930.1	982.957	4.91059	2.84383	6.27713	52.1883	38.4417	38.812	106.61	92.9101	59.6595	182.364	233.282	109.546	99.7965	113.293	71.5202
DDB_G0274109	paxB	NA	paxillin	Q8MML5	0.868636	2.65328e-05	241.884	294.836	263.784	571.74	526.523	451.725	468.891	329.043	417.441	1338.46	2053.3	1689.15	1791.27	1456.07	1589.19	126.3	122.375	124.674	149.559	170.474	157.037	180.471	181.447	176.937	311.978	226.678	255.186	465.357	237.7	342.408
DDB_G0291532	DDB_G0291532	NA	NA	Q54EG0	0.867363	2.8159e-05	20.1574	16.7216	28.9324	46.5472	33.1143	51.4191	28.7793	33.6276	20.7521	317.08	117.255	202.376	152.57	156.755	118.67	16.718	18.536	20.512	19.4762	19.5918	18.7589	20.0317	20.5925	18.6411	37.8655	34.4999	28.4622	54.2305	34.5311	35.465
DDB_G0289201	mfsd1	NA	major facilitator superfamily domain-containing protein 1	Q54HV5	-0.86522	3.10826e-05	377.769	285.914	318.058	459.708	398.86	849.541	905.205	1134.6	1054.32	1146.4	950.425	1126.05	1152.71	1264.59	1184.42	36.8513	36.779	35.7297	36.1682	32.857	23.8356	22.3647	27.4734	21.5097	14.438	18.3568	13.4492	19.8381	18.2799	20.1614
DDB_G0293202	trafH	DdTRAFh	TNF receptor-associated factor H	Q54C11	0.860537	3.83535e-05	31.5603	21.1669	30.91	740.241	892.816	1329.66	932.233	951.568	821.339	346.646	202.169	129.293	207.86	378.29	133.111	2.45486	2.05834	2.4189	25.1808	31.1213	20.9016	45.6465	51.8078	57.8053	29.5658	25.1773	30.6723	33.4746	29.2708	23.2371
DDB_G0276973	nramp1	NRAMP, Slc11a1	solute carrier family 11 member 1	Q869V1	0.860053	3.91789e-05	375.153	316.428	378.853	355.234	223.58	241.546	163.744	149.426	419.178	29.7891	41.3738	75.3525	32.6991	76.0219	117.904	27.2004	22.9093	34.6759	18.2442	20.9357	38.7076	12.8283	19.1074	15.1554	2.59536	2.46277	1.6438	2.22983	2.62343	2.05749
DDB_G0285215	DDB_G0285215	NA	unknown	Q54NJ3	0.859167	4.07298e-05	64.0373	46.7408	47.9083	213.817	347.43	663.084	473.182	570.348	244.944	402.998	1001.23	997.521	1758.22	624.394	1005.59	7.66307	5.38523	2.99064	4.09454	13.4997	17.9205	15.7621	19.344	16.6831	57.8238	41.7476	41.3879	83.9837	61.4102	59.0663
DDB_G0292754	DDB_G0292754	NA	NA	Q54CR6	0.858793	4.13989e-05	204.502	142.696	154.311	442.68	450.873	640.017	425.937	566.933	245.628	873.448	541.103	868.995	1119.56	1059.59	675.39	178.346	134.565	172.455	262.115	261.692	251.02	342.635	332.159	358.557	443.974	384.531	382.244	482.931	441.915	455.999
DDB_G0291788	adprt3	TNKS, pARTb	poly(ADP-ribosyl)transferase, NAD+ ADP-ribosyltransferase	Q54E42	-0.853318	5.22837e-05	116.373	282.597	302.281	111.84	205.166	31.1916	39.3853	48.8899	22.3841	11.6928	35.231	22.7198	43.152	18.8372	42.6913	99.9582	96.9521	112.802	116.463	117.092	127.209	131.37	136.49	146.538	144.672	130.49	144.925	131.541	168.517	144.72
DDB_G0273817	ptpA1-2	ptpA1, PTP1	protein-tyrosine phosphatase 1	P34137	0.852504	5.4087e-05	134.597	130.125	128.689	107.624	138.276	187.374	400.221	346.973	113.188	667.73	658.393	425.164	540.97	1088.13	576.955	84.4475	64.0927	77.6871	67.3984	61.2454	77.3318	84.473	81.1742	85.9425	191.609	161.165	161.209	212.353	156.582	164.96
DDB_G0289027	DDB_G0289027	NA	unknown	Q54I40	0.852491	5.41164e-05	220.763	160.374	204.883	191.209	184.896	266.055	295.337	381.765	280.58	1365.66	498.104	508.183	741.68	1183.75	492.371	70.9688	94.4501	117.507	126.616	124.545	147.38	168.074	99.1876	152.194	267.443	212.847	183.703	259.928	340.188	228.757
DDB_G0280047	yelA	DG1014	initiation factor eIF-4 gamma middle domain-containing protein	Q23925	0.850983	5.75927e-05	6.83303	8.06075	6.53986	14.9522	18.2028	8.29749	159.842	134.804	44.8096	265.813	533.732	156.578	713.032	394.878	551.55	2.40975	1.85083	2.32243	2.15834	2.5643	2.46461	1.59778	6.40757	3.05913	63.0227	38.6673	45.3601	78.3146	48.2606	59.4154
DDB_G0277863	pdiA	PDI	cAMP phosphodiesterase inhibitor	P22549	0.847493	6.63567e-05	171.232	99.677	135.925	1927.34	1182.77	1962.25	672.523	674.084	588.149	317.258	137.707	284.425	39.6325	102.178	33.4957	2.36691	2.04721	3.02915	27.7676	13.9148	15.8652	16.7291	19.6053	34.3245	3.28883	1.99541	2.5978	2.36044	3.58886	2.06531
DDB_G0284183	mrfA	veg132, rcdK	transcription factor MrfA	Q54PT9	0.847459	6.6447e-05	124.364	143.591	110.093	157.574	141.231	88.2039	253.482	254.229	56.1272	598.664	570.082	219.484	351.451	822.546	443.684	3.1503	2.06298	2.38244	2.1193	2.42591	2.01881	2.77188	2.98001	2.87061	10.5655	7.01691	4.37396	11.3727	12.85	8.81536
DDB_G0291424	DDB_G0291424	NA	Transcription factor SKN7	Q54EN9	0.844752	7.39846e-05	40.4391	34.9326	41.0923	40.3194	43.4212	22.6724	48.2176	66.7133	44.4937	84.7822	54.7435	36.9203	91.0865	85.9863	84.6596	2.93869	2.01303	2.66589	2.06967	2.53312	2.71106	2.67856	4.89925	3.04208	4.4879	5.3144	1.74903	8.18258	9.52661	6.61383
DDB_G0283317	tgrI2	NA	IPT/TIG domain-containing protein, immunoglobulin E-set domain-containing protein	Q54R85	0.844728	7.40561e-05	1.17522	1.07713	2.09511	6.4481	4.4166	2.30504	18.8467	10.6771	6.11156	101.99	117.4	60.2317	37.3097	84.7407	22.5904	2.82014	2.88682	2.04948	2.02634	2.24734	2.0684	2.66237	2.38458	3.03065	26.2369	24.2636	15.5081	32.5967	15.4766	14.6362
DDB_G0272833	csbA	NA	contact site B protein A	P16642	0.84452	7.46638e-05	41.4204	32.2127	57.5853	254.458	190.187	362.297	180.556	208.124	243.049	1632.75	670.244	767.657	1584.12	855.213	747.183	1.57869	1.56756	2.97633	2.3943	4.32572	17.4633	3.89604	2.36033	2.82089	10.4491	26.7327	12.9796	22.8672	28.2602	14.7011
DDB_G0292696	colA	NA	colossin A	Q54CU4	0.844248	7.54643e-05	1.17522	1.76366	1.44611	0.643881	0.821236	0.474833	1.35678	0.888458	1.50196	156.184	223.56	115.917	999.194	216.994	686.943	3.44725	2.02265	3.10017	2.26062	3.02519	13.5912	1.42616	2.13233	3.0127	24.0735	7.9399	9.12334	182.992	54.7157	93.0521
DDB_G0275253	DDB_G0275253	NA	unknown	Q8T2U1	0.844119	7.58481e-05	41.9345	29.526	43.785	17.2557	24.9716	65.2243	303.743	263.728	51.7581	374.32	352.341	560.087	1862.78	782.463	654.289	2.03544	2.40114	3.05371	2.41718	1.88713	2.93822	2.08491	2.30753	3.31773	20.8566	13.83	18.2489	44.5755	27.1201	29.5296
DDB_G0287581	DDB_G0287581	NA	unknown	Q54K61	0.841395	8.43016e-05	7.86242	8.39274	11.2153	18.0343	28.7853	48.7542	100.181	133.097	264.157	2434.22	482.133	960.349	1614.14	2504.12	1429.75	2.27147	2.71211	3.20718	2.61447	2.15495	1.70887	3.39062	3.47506	2.96131	14.3008	6.76885	11.209	71.4197	32.1112	38.2245
DDB_G0271162	DDB_G0271162	NA	NA	Q55B43	0.840532	8.7138e-05	3.08205	2.63807	3.41479	2.47396	2.13531	3.44425	3.2611	3.19002	6.05884	954.103	276.677	419.058	1128.25	589.01	650.693	1.6314	1.89323	3.47477	2.27699	2.09388	2.78764	1.98383	2.44746	2.41319	16.0792	9.04982	2.03663	65.5066	28.4957	28.4258
DDB_G0287859	DDB_G0287859	NA	Zinc finger, N-recognin domain-containing protein	Q54JV0	0.840509	8.72133e-05	641.081	792.914	634.024	301.068	433.73	131.76	376.102	381.445	216.94	17.4889	94.0572	57.857	53.0768	54.7343	131.873	434.27	406.934	428.856	399.995	398.11	372.612	363.848	354.76	375.873	264.262	281.799	318.695	210.683	264.735	269.836
DDB_G0274265	DDB_G0274265	NA	NA	Q86AU2	0.839484	9.0685e-05	0.479261	0.715341	1.1358	0.521696	1.07836	0.319984	1.64793	3.94153	0.599896	16.3652	19.259	6.38346	347.368	110.954	182.624	2.27938	2.73062	2.65866	2.65967	2.94956	2.36634	3.04903	2.29695	2.47624	4.87916	1.83354	2.12835	95.1842	22.8671	45.8447
DDB_G0275063	DDB_G0275063	NA	unknown	Q86I18	0.838543	9.39722e-05	0.479261	0.752991	0.906855	1.1786	1.43512	1.51337	2.40362	3.61968	2.30542	1988.1	231.582	973.483	1664.71	3036.41	1295.83	2.35996	2.43918	2.63355	1.95449	2.03939	1.6908	2.60556	1.80223	3.17353	31.5856	1.15472	17.259	160.647	70.9945	90.7312
DDB_G0290961	trafD	DG17, zfaA, DdTRAFd	TNF receptor-associated factor D	P11467	0.836375	0.000101918	1.51602	1.07713	1.83707	2.04653	1.68145	0.755205	31.5461	25.6226	25.806	396.553	249.938	119.358	111.429	241.451	98.4525	1.77665	2.63987	3.68249	2.22305	2.70646	2.65227	2.06686	2.39298	2.701	38.9663	30.9649	23.696	40.0499	25.4695	21.4854
DDB_G0290535	DDB_G0290535	ALDH	aldehyde dehydrogenase, putative NAD-dependent aldehyde dehydrogenase	Q54FY2	0.834822	0.000107945	426.88	419.944	511.677	236.165	213.308	117.562	109.546	142.915	135.928	44.6316	39.8562	46.2255	29.9187	62.2642	60.08	343.814	354.399	402.825	335.198	335.624	337.699	332.561	328.292	321.495	313.635	284.631	323.748	247.979	278.178	271.659
DDB_G0277595	DDB_G0277595	NA	unknown	Q54ZF4	0.833015	0.000115323	1.12582	0.638163	0.953432	1.1786	0.667782	0.755205	1.79259	0.768704	2.83666	5.48011	4.14756	3.85966	4.85405	3.24422	3.59663	2.14111	1.72023	3.20214	2.16399	1.51727	2.75572	1.96785	3.71751	2.68648	10.288	17.4843	9.26544	11.0124	13.1156	6.74015
DDB_G0268026	DDB_G0268026	NA	transmembrane protein	Q55FN4	0.83149	0.000121867	322.07	172.746	168.574	613.905	405.765	580.428	622.12	721.043	453.973	918.299	278.989	618.244	989.691	945.457	729.795	20.3431	16.8134	26.2515	46.8206	47.5242	51.1802	56.3815	63.9981	41.8754	80.029	67.1482	49.6233	112.685	80.257	86.2368
DDB_G0276951	hspG7	NA	heat shock protein Hsp20 domain-containing protein	Q8MPA5	0.831286	0.000122763	181.045	154.139	318.016	19.851	63.3476	74.1803	639.323	646.015	1603.55	161.565	357.905	901.66	117.306	175.438	331.043	2.33585	3.41069	6.79283	1.91881	2.04344	2.28923	23.394	35.1495	69.7304	15.8402	28.4433	80.3743	6.55682	31.7501	52.003
DDB_G0281663	aprA	Ncf60, 60T	autocrine proliferation repressor AprA	Q5XM24	0.830858	0.000124668	1898.15	1404.49	1503.33	2507.57	1713.8	1611.44	1140.83	899.486	1273.56	326.009	334.924	502.9	237.423	939.909	717.947	143.354	121.263	133.019	50.9694	49.8934	43.7908	27.6761	24.3249	18.5342	1.15612	12.7843	8.40912	2.43567	9.74932	2.97759
DDB_G0293708	DDB_G0293708	NA	LIM-type zinc finger-containing protein	Q54BL7	0.830838	0.000124755	58.757	37.553	34.5706	311.641	185.721	165.006	119.513	148.038	132.244	943.844	388.474	805.847	371.23	436.15	287.072	63.8034	97.6554	124.512	139.97	141.872	151.441	152.127	187.502	185.208	365.437	358.144	332.806	407.856	406.253	343.025
DDB_G0288299	pdx1	NA	vitamin B6 biosynthesis protein, putative pyridoxal biosynthesis protein PDX1	Q54J47	0.827195	0.000141959	3258.26	3154.61	3403.54	1645.6	1468.74	1919.79	2353.97	2175.17	2505.41	480.313	993.279	1457.44	440.984	718.771	901.968	1510.12	1708.55	1599.97	1410.81	1650.6	1591.47	1560.88	1633.44	1613.31	1382.23	1442.3	1567.06	1227.96	1389.51	1393.18
DDB_G0291818	DDB_G0291818	NA	NA	Q54E39	0.826759	0.000144143	0.660443	1.07713	0.906855	0.521696	0.932635	0.523051	1.86475	1.6748	0.896022	78.7804	33.5688	10.2142	349.726	334.753	172.191	2.44846	2.24146	2.44277	2.18014	1.82083	3.09732	2.38716	2.06428	2.18742	3.73534	3.09484	15.0072	50.6646	14.0258	28.7079
DDB_G0283083	cbpD2	CBP4b	calcium-binding protein	Q9GYD9	0.824866	0.000153945	2.23209	2.30285	2.73555	9.30566	6.55084	9.95807	114.476	96.4898	72.9719	604.134	238.303	299.885	544.243	427.375	336.407	2.4347	2.76272	2.21202	1.74296	1.95497	1.6623	2.74961	3.7151	2.46348	22.782	23.3029	9.00775	51.3787	22.0559	15.8696
DDB_G0291181	DDB_G0291181	NA	NA	Q54F06	0.824234	0.000157339	24.3168	18.513	21.9895	42.7846	37.8899	36.1284	147.747	167.569	197.937	594.791	220.236	228.159	240.696	475.044	231.252	2.29406	1.48822	2.70489	2.16512	1.78805	2.18578	2.83456	2.10279	3.65911	15.867	12.8173	11.7533	18.137	16.324	17.8287
DDB_G0294585	DDB_G0294585	NA	unknown	Q1ZXH1	0.824068	0.000158241	0.660443	0.514508	0.492802	0.682297	0.348849	0.152776	2.90426	1.89337	1.28468	298.72	275.304	65.4658	212.857	283.629	164.057	2.28425	2.45905	2.97905	1.86175	2.52382	2.13934	1.74626	2.14351	2.48067	8.9058	4.67477	2.50831	13.5818	8.63869	10.9337
DDB_G0275161	DDB_G0275161	NA	unknown	Q86I43	0.822295	0.000168133	820.61	631.753	772.485	2879.99	2155.71	2206.11	2303.5	3090.12	8005.23	2945.21	1258.07	4243.38	1380.13	3214.07	1954.17	16.161	13.6136	15.5935	63.5078	80.4166	89.5128	108.448	129.019	155.998	98.271	136.123	140.017	72.7897	150.173	106.517
DDB_G0275695	ampA	D11, pegA, prestalk D11 protein precursor	adhesion modulation protein A	P05817	0.819973	0.00018185	200.25	188.202	163.483	122.122	177.991	403.669	122.847	147.931	179.724	392.71	517.182	1215.27	4997.04	591.388	3046.44	1.97461	2.53997	3.01938	1.73549	2.01997	2.77896	2.66601	1.87139	2.77146	10.7965	2.73079	2.40059	69.6843	24.1928	38.7446
DDB_G0349279	DDB_G0349279	NA	NA	Q55GI0	0.819361	0.000185617	32.2145	24.3845	28.5958	41.9412	29.7473	37.9196	58.0074	62.2308	101.081	103.438	65.5115	88.3409	49.4166	60.0562	49.7057	518.566	497.138	461.106	534.325	443.912	524.507	506.806	568.637	638.129	713.854	694.245	679.272	628.006	584.396	668.946
DDB_G0290527	DDB_G0290527	NA	NA	Q54FY8	0.819048	0.000187562	2.98786	3.40641	2.30917	2.37551	2.1701	0.663562	4.54292	4.58453	2.41184	140.218	64.4274	50.2481	77.3608	142.885	44.6365	1.72812	2.29386	2.96013	1.65062	3.69584	1.65154	215.601	1.67764	1.93839	87.8497	77.01	41.6187	155.468	68.1515	93.3244
DDB_G0285345	DDB_G0285345	NA	unknown	Q54ND0	0.817599	0.000196812	439.637	339.148	332.615	1677.65	1171.95	1283.97	927.196	885.826	1079.85	2511.54	906.342	1451	1770.64	1404.94	1128.37	154.988	193.319	208.561	374.606	396.815	309.261	398.975	436.743	374.369	571.399	620.032	473.175	612.087	531.232	476.263
DDB_G0273017	DDB_G0273017	NA	isocitrate lyase	Q558S7	0.814218	0.000219846	14.502	15.8591	21.19	9.79255	11.6736	7.07377	11.2187	15.3751	15.066	534.802	324.735	227.577	1319.67	1587.98	1610.41	2.91504	1.83159	3.2173	2.0915	8.00807	2.40501	1.82908	2.52103	3.1928	8.59634	2.4017	5.20134	50.0442	19.7358	29.415
DDB_G0274661	DDB_G0274661	NA	unknown	Q555E4	0.813069	0.00022816	559.401	405.218	379.863	438.334	533.531	892.572	2050.6	2145.6	2511.89	4114.94	1564.84	1788.45	2760.96	3392.92	2127.75	247.51	159.58	226.07	255.151	201.043	275.557	287.917	292.808	423.887	671.76	626.344	646.14	1030.48	856.164	891.409
DDB_G0283613	cbpC	CBP3	calcium-binding protein	Q54QT7	0.811158	0.000242558	0.660443	0.790166	0.953432	9.04597	5.2776	4.88793	161.403	122.744	74.0247	7682.96	2071.43	3319.56	3077.64	2717.16	930.969	3.04063	7.91961	6.60952	1.67894	2.29805	59.751	13.6501	8.80383	2.88238	310.524	256.183	175.335	513.534	325.341	354.003
DDB_G0267456	cbp2	NA	calcium-binding protein 2	P54653	0.810322	0.000249091	361.835	254.073	343.68	1530.23	1148.76	1250.55	6707.64	6255.35	5159.1	17948.6	7326.49	8393.52	10943.1	9701.68	5379.83	493.03	429.53	546.469	533.966	511.052	513.033	749.46	759.713	731.851	2397.06	2290.03	1884.68	3573.02	2274.43	2474.01
DDB_G0280443	DDB_G0280443	NA	FNIP repeat-containing protein	Q54VD2	0.810156	0.000250399	106.747	69.063	72.9001	243.657	162.84	140.235	34.1356	28.5044	39.0191	15.0641	17.0184	21.8474	16.7552	57.9048	33.5547	19.6415	26.1066	19.4756	46.0574	26.9956	40.7159	13.8226	19.9289	16.6904	12.3749	8.66452	14.7431	3.70359	36.6839	11.8567
DDB_G0274437	twfA	TWF	twinfilin	Q869T1	0.809865	0.000252722	244.688	207.339	261.597	258.221	211.831	235.037	128.132	120.93	104.819	64.1157	48.1671	62.558	55.5404	175.099	96.9789	570.7	553.222	632.324	582.22	517.988	516.558	509.236	485.381	492.153	460.8	399.083	422.502	411.085	407.341	414.206
DDB_G0287913	oatA	OAT	ornithine-oxo-acid transaminase, ornithine 5-aminotransferase	Q54JP5	-0.80905	0.000259299	81.7942	126.941	132.391	195.783	187.061	88.5534	121.534	78.7734	296.898	216.971	641.771	561.832	700.468	301.237	834.125	505.697	520.902	567.446	413.137	453.566	500.147	379.258	355.261	370.903	266.082	250.681	290.282	195.797	256.814	245.435
DDB_G0291237	rapA	Rap1, Ras GTPase RapA, Ras superfamily GTPase	Rap GTPase RapA	P18613	0.808409	0.000264573	504.589	468.004	457.403	828.173	860.11	1014.11	782.125	813.787	395.438	1745.9	2518.41	2221.28	3530.62	1880.28	2741.41	1119.41	1142.78	1126.24	1178.9	1182.8	1179.3	1183.45	1254.98	1312.55	1422.45	1498.53	1295.48	1533.53	1529.04	1378.33
DDB_G0276941	cotA	SP96	spore coat protein sp96	P14328	0.808296	0.000265512	0.405232	1.21663	1.04528	0.79367	1.99602	0.259186	0.459255	0.2726	1.71751	125.849	103.813	15.3525	7135.27	1111.06	7338.82	2.16512	2.18413	2.75622	2.53473	1.95817	1.60772	1.89292	4.10572	3.18746	1.72279	2.67954	1.76571	161.582	18.5496	76.3023
DDB_G0284495	ragC	NA	Ras-related GTP-binding protein	Q54PK6	-0.807347	0.000273504	186.465	165.913	266.393	332.692	266.043	104.805	233.69	338.435	346.274	463.874	171.6	192.441	213.245	399.69	221.644	144.293	122.866	139.727	101.663	115.696	162.353	126.383	98.0191	110.643	103.826	141.635	123.802	123.234	117.938	116.72
DDB_G0279363	DDB_G0279363	NA	CBS (cystathionine-beta-synthase) domain-containing protein	Q54WW1	0.807272	0.000274143	7.39456	5.90194	14.4144	12.3888	10.6425	17.9976	24.9483	32.667	49.284	229.122	72.8828	137.483	133.882	121.088	99.2777	2.4198	2.64141	4.7036	1.80967	5.62673	8.05568	13.357	1.64803	10.0718	20.3818	15.5647	12.1966	29.9606	20.6833	21.4971
DDB_G0277427	DDB_G0277427	NA	NA	Q8MP77	0.807017	0.000276327	30.9528	28.9953	21.9053	55.9536	45.8261	17.6917	28.7084	24.3417	10.9587	129.013	228.98	61.0071	215.004	174.646	207.616	2.35163	2.80686	3.21762	1.62388	2.04822	2.01399	1.62678	4.73362	2.26892	16.2425	6.58754	5.13898	21.346	15.194	12.3922
DDB_G0277879	ugpB	UDPGP2, UTP-glucose-1-phosphate uridylyltransferase, uridine diphosphate glucose pyrophosphorylase	UDP-glucose pyrophosphorylase 2	Q54YZ0	0.806794	0.000278245	303.846	216.991	249.985	158.45	184.828	159.545	310.766	304.39	103.661	593.816	876.423	544.821	1985.82	877.689	1247.02	625.128	583.266	684.89	616.943	647.156	740.186	750.163	611.703	593.053	916.533	709.695	736.167	952.278	807.186	903.309
DDB_G0289127	DDB_G0289127	NA	short-chain dehydrogenase/reductase (SDR) family protein, glucose/ribitol dehydrogenase family protein	Q54HZ2	0.806274	0.000282775	434.31	356.196	506.502	373.495	263.191	193.578	183.323	193.289	193.515	63.8791	41.6629	83.1068	37.9784	157.095	90.4951	351.099	367.701	371.818	326.496	346.479	319.757	316.511	309.84	329.734	252.051	252.837	250.057	136.192	205.608	185.444
DDB_G0277227	DDB_G0277227	NA	unknown	Q86K59	0.805184	0.000292454	110.766	81.2689	101.047	100.715	76.0247	75.054	39.6691	47.7159	87.9215	32.2136	23.0172	46.8556	24.8857	47.827	37.6809	28.8609	30.0776	32.7167	20.8686	17.867	21.2894	2.15044	15.3878	3.02643	2.07333	1.92357	3.54694	2.86995	2.88068	2.6991
DDB_G0288919	psiI	NA	PA14 domain-containing protein	Q54I92	0.804183	0.000301573	6.87983	8.25994	7.12994	79.2425	69.4972	61.7293	610.451	489.45	221.151	4119.97	2321.19	2352.66	2114.87	5504.08	1780.05	2.51616	2.04975	4.15595	2.02532	1.84969	3.51229	3.16699	2.26904	2.90022	80.0114	54.1889	52.4814	150.72	93.3657	92.9893
DDB_G0283645	DDB_G0283645	CBP12	calcium-binding protein, calcium-binding EF-hand domain-containing protein	Q54QU0	0.803796	0.000305163	0.873838	1.25125	1.04528	3.94385	3.7271	3.09399	75.6716	89.0191	56.601	2171.77	670.895	902.29	699.377	722.225	249.642	3.50657	2.25789	4.16732	3.04376	2.84467	2.95204	1.8772	2.62987	1.87226	134.904	88.3697	66.1447	181.743	132.531	97.1409
DDB_G0267398	gppA	P29F8, dajumin, GP100	glycoprotein gp100	Q06885	0.803778	0.000305331	0.821934	0.863384	1.31408	6.0582	6.65404	2.6997	50.5232	47.1823	24.7531	256.53	717.652	288.545	152.359	178.665	150.264	1.70273	2.86915	2.92067	2.6965	3.267	1.99336	1.79585	2.50665	2.2213	53.7097	35.4051	30.9207	54.9502	47.3475	38.5466
DDB_G0270212	DDB_G0270212	NA	galactose-binding domain-containing protein	Q58A40	0.80374	0.000305689	628.698	326.511	316.754	525.584	394.531	302.533	54.1766	61.4837	56.6536	4.02873	2.40619	3.61671	2.48852	3.52963	2.64757	2880.74	3118.64	2758.69	2767.58	3063.13	2362.11	2350.89	2559.75	2412.77	2564.76	2024.69	1930.05	2212.84	2370.31	2120.65
DDB_G0278117	sec61b	NA	protein transport protein SEC61 beta subunit	Q54YR4	0.801582	0.000326379	159.597	150.357	190.83	186.085	107.494	142.769	212.621	186.566	259.104	1652.36	766.36	1083.98	839.343	663.798	609.492	205.644	201.925	156.903	209.854	230.263	222.12	245.847	215.104	174.182	324.653	366.69	325.205	407.767	426.507	362.539
DDB_G0273205	DDB_G0273205	NA	calcium-binding EF-hand domain-containing protein	Q556Z1	0.799276	0.000349753	60.3925	72.5457	70.8805	70.5173	64.4469	13.7158	46.3376	63.1914	57.6538	287.278	296.334	84.3184	311.963	512.863	357.98	2.23457	2.55843	3.33272	2.46528	5.63217	2.52742	1.6904	6.36154	6.95948	10.5432	8.73908	7.70274	18.4907	12.0451	16.9686
DDB_G0272440	DDB_G0272440	NA	putative quinone oxidoreductase, alcohol dehydrogenase	Q75JT6	0.798692	0.000355873	230.389	215.267	263.784	216.12	174.109	246.133	418.382	387.102	569.041	1047.41	515.737	700.438	556.772	692.615	539.172	140.424	119.531	124.649	141.878	141.754	155.701	172.972	136.121	147.573	207.378	192.822	206.333	202.647	238.506	232.334
DDB_G0284041	rcdII	veg158	PH domain-containing protein	Q54Q72	-0.797035	0.000373752	515.57	423.394	519.418	456.011	378.728	171.035	217.729	282.511	228.362	181.61	54.4544	108.502	81.3377	372.515	101.694	111.997	106.901	102.481	118.665	122.061	130.188	131.398	129.449	141.638	128.481	147.731	141.401	177.706	146.156	149.16
DDB_G0288477	DDB_G0288477	NA	NA	Q54IW4	-0.795873	0.00038671	99.2706	95.332	103.487	57.8025	71.9364	44.6912	67.4426	88.1653	35.9133	20.3275	70.7147	21.3142	30.8338	36.1637	42.7502	178.016	162.788	192.179	201.642	180.629	203.495	207.486	193.893	211.779	218.265	207.989	238.742	221.405	208.388	233.209
DDB_G0283035	osbG	NA	oxysterol binding family protein, member 7	Q54RM1	0.794846	0.000398471	642.249	527.042	741.435	657.985	531.642	479.641	500.884	541.425	575.147	421.063	196.316	383.049	115.722	609.618	213.746	138.578	139.625	144.465	129.73	135.019	131.658	106.742	127.301	117.753	55.6374	84.1419	76.4581	36.216	69.2309	52.0701
DDB_G0291938	DDB_G0291938	NA	NA	Q54DX0	0.794453	0.000403052	5.66267	5.56962	6.79278	9.33812	8.99242	8.90931	51.9775	39.0709	29.0698	166.975	92.106	94.835	74.2989	145.602	93.1475	2.24112	1.92346	2.17692	2.55034	3.32635	1.96175	1.8836	2.07745	3.33615	12.8775	21.5703	9.66229	35.8706	24.3872	19.4211
DDB_G0271908	mrrA	NA	transmembrane protein	Q86KL3	0.792972	0.000420679	0.975863	0.863384	1.09069	3.45487	2.55195	2.34891	83.3687	62.6577	44.2305	8296.84	2949.99	3973.19	1798.13	3107.12	1323.59	3.27067	2.19288	2.06694	1.89829	2.08371	3.59532	2.59985	2.90331	2.5638	42.2426	40.9699	28.6539	13.1093	30.505	1.87879
DDB_G0292996	rasD	ras, Dd-ras, Ddras, rasA, 12E2	Ras GTPase RasD	P03967	0.792877	0.00042184	22.6811	18.7453	11.2153	16.2175	20.6767	23.8083	176.655	143.129	290.529	581.191	135.466	317.235	297.534	569.421	288.899	1.938	2.29884	2.00188	2.43464	1.77788	2.75935	2.38122	22.3284	2.64131	42.593	32.4785	44.6724	109.342	63.7408	78.9954
DDB_G0289175	DG1091	NA	tetratricopeptide-like helical domain-containing protein (TPR)	Q54HV0	-0.79237	0.000428024	36.5605	37.0555	33.687	36.135	34.4886	3.18157	24.7354	36.5094	18.1724	18.1985	13.1875	5.2676	9.081	24.2733	9.67825	572.747	622.034	455.089	919.438	670.393	8295.23	2335.63	631.93	708.091	2844.06	3187.01	2037.66	4009.79	2863.18	2064.94
DDB_G0272612	DDB_G0272612	NA	NA	Q556I6	0.792001	0.000432587	383.797	297.589	275.733	622.014	591.042	276.714	191.162	243.664	523.772	82.3874	133.66	163.218	69.0902	249.151	282.533	113.99	115.534	115.852	122.995	123.706	125.741	110.075	116.227	131.592	56.5903	81.2362	92.3902	38.5119	62.0694	70.9929
DDB_G0268884	DDB_G0268884	osmC	osmotically inducible family protein	Q55EI4	0.791372	0.000440434	3.31733	2.30285	7.50919	4.10672	2.89818	11.7496	10.296	11.6382	52.0739	1635.47	355.52	750.356	1711.59	1128.55	1113.87	2.54404	2.39288	3.01264	1.55398	2.00145	2.01935	1.66393	1.77604	3.34743	31.7778	2.43688	2.27993	53.0363	44.5805	47.0867
DDB_G0276761	cotB	SP70, 2H3, 2B1	spore coat protein SP70	P15269	0.788823	0.000473466	1.85168	2.80536	1.92326	1.84834	2.82899	2.43664	3.11843	8.43401	6.16429	1252.13	409.143	320.628	8146.64	3838.36	7444.97	2.47348	2.4025	2.9356	2.84013	2.61863	3.01799	1.7501	2.83235	2.9644	7.62513	1.78538	2.48293	166.241	23.9987	68.1542
DDB_G0282107	DDB_G0282107	NA	putative phospholipid transfer protein	Q54SZ9	0.788403	0.000479097	15.3433	14.0011	21.7791	22.3489	15.7975	24.3325	40.5559	43.2333	67.7079	2396.85	1177.13	1481.29	1412.69	1262.33	852.692	2.54579	2.57238	4.55013	2.3083	3.5873	2.34559	2.7777	2.72324	2.93625	56.5255	2.03778	13.6057	64.6265	50.0142	57.9916
DDB_G0288011	DDB_G0288011	NA	methyltransferase type 11 domain-containing protein	Q54JJ5	0.787897	0.000485956	228.988	166.51	178.082	79.8912	63.3819	59.0207	107.098	122.424	112.715	25.2062	22.5835	24.9008	16.5088	43.1278	28.3084	193.818	200.112	201.708	190.754	187.577	162.375	169.386	167.302	171.903	177.82	157.6	153.634	138.115	155.433	150.976
DDB_G0291668	tgrA3	NA	immunoglobulin E-set domain-containing protein	Q54EL4	0.787206	0.000495446	0.479261	0.253242	0.422492	0.261532	0.348849	0.152776	0.349538	0.2726	0.244493	105.744	65.2947	20.3449	138.387	173.457	78.2348	3.01223	1.67121	3.066	2.51363	2.97168	3.00702	3.38828	1.97922	2.33027	6.53298	2.68851	2.74586	13.4394	12.8432	10.0985
DDB_G0288745	DDB_G0288745	NA	unknown	Q1ZXD1	0.78469	0.00053129	12.3049	10.1519	12.0993	499.474	404.459	427.522	1382.03	1294.9	1502.91	24865	6196.59	10893.6	21707.4	14407.4	10524.1	3.23841	2.29628	3.49542	1.77789	2.42095	1.77121	6.63013	2.97955	2.99952	87.3991	62.7818	59.5798	250.184	127.615	180.169
DDB_G0291003	DDB_G0291003	NA	Protein DOA1	Q54F90	-0.783773	0.000544878	319.733	319.114	316.459	281.898	259.859	151.157	521.244	577.818	351.643	190.362	162.061	64.6904	77.7831	230.468	104.406	97.9211	99.3852	96.7597	91.2028	97.2969	102.658	90.8946	97.7039	105.111	126.945	121.488	126.525	130.257	125.211	122.513
DDB_G0270358	DDB_G0270358	ubiquitin interacting motif (UIM) domain-containing protein Description, UAS domain-containing protein, UBXD7	UBX domain-containing protein 7	Q55BU7	0.782384	0.000565975	52.028	66.0779	66.9256	59.4567	73.5511	68.3261	79.7152	50.9178	83.1839	83.1561	253.19	137.726	238.408	93.9691	184.097	36.5228	28.9129	24.9875	26.7924	32.9958	31.2101	36.6595	25.4529	29.657	51.7736	54.6547	43.0142	60.2717	57.9108	51.1345
DDB_G0279413	pkaR	PKA, rdeC, cAK	cAMP-dependent protein kinase A, regulatory subunit	P05987	0.78181	0.000574896	71.0934	70.6883	93.9787	199.383	158.958	131.105	664.329	439.93	231.258	756.368	349.45	298.771	444.046	1062.93	520.369	19.346	20.4396	29.7094	21.3666	22.1461	31.2883	38.4965	44.8423	32.6397	132.723	92.9309	93.174	152.846	102.75	127.268
DDB_G0293034	DDB_G0293034	NA	NA	Q54CD7	0.781306	0.000582813	978.643	652.482	704.117	234.251	279.27	699.694	442.359	426.269	108.03	61.3956	85.1683	131.28	103.404	190.554	134.467	219.34	265.465	241.556	248.18	218.112	219.17	193.193	184.952	183.279	123.403	123.618	151.86	96.5186	123.651	113.122
DDB_G0284985	rab1D	NA	Rab GTPase	Q54NU2	0.780185	0.000600754	300.715	242.331	283.39	332.692	276.315	286.719	337.581	324.454	417.336	229.241	113.425	184.832	100.694	311.371	163.998	370.1	333.006	331.058	295.026	324.217	254.844	318.195	265.659	301.596	256.095	219.393	222.48	176.754	258.299	216.431
DDB_G0289329	dmtA	omt8	des-methyl-DIF-1 methyltransferase, O-methyltransferase family 2 protein	Q8T638	0.779943	0.000604683	11.2296	7.86154	12.9412	27.4418	20.5049	22.7597	28.8148	25.3024	15.6978	338.161	64.9333	146.061	240.168	443.453	240.388	2.99065	2.43457	2.49842	3.3262	2.57978	1.47195	2.28733	3.08905	2.54001	10.1551	2.55384	2.71853	18.0535	6.78071	13.798
DDB_G0278885	sec61a	NA	protein transport protein SEC61 alpha subunit, SecY family protein	Q54XK2	0.779753	0.000607781	950.233	681.935	621.655	296.073	359.832	538.619	846.041	1039.83	390.438	1195.33	3410.76	2956.67	2992.92	978.916	1889.33	362.939	384.58	371.976	394.759	373.679	349.848	376.078	440.438	404.821	532.573	506.044	513.589	592.629	515.266	517.27
DDB_G0283795	commd3	NA	COMM domain-containing protein 3	Q54QK4	-0.77961	0.000610127	8.04954	5.40342	9.65737	11.2855	10.1269	21.4054	5.89364	7.79294	11.8539	5.48011	6.46355	10.4081	10.4189	5.69107	11.2116	21.9796	18.4537	18.1717	15.4493	17.7143	12.7788	19.6389	15.7516	16.4275	19.5212	17.4409	15.2868	16.4747	21.0893	17.2558
DDB_G0272827	cbpI	CBP9	EF-hand domain-containing protein	Q966R0	0.77956	0.000610938	8.56408	5.33694	10.4574	14.6277	12.739	15.2887	324.28	399.908	317.006	1674.97	690.624	864.973	1248.79	777.368	572.829	71.7474	2.48195	13.3162	1.99459	64.6376	5.31093	30.5545	28.0216	29.0295	378.611	342.014	264.187	556.304	322.412	427.762
DDB_G0284699	mtr	NA	cobalamin-dependent methionine synthase, methionine synthase, 5-methyltetrahydrofolate:L-homocysteine S-methyltransferase, dihydropteroate synthase	Q54P92	0.778978	0.000620562	175.157	229.728	286.672	125.106	78.0517	30.7111	21.1171	17.7237	15.8558	8.35052	52.9368	19.7633	18.9023	28.2935	76.7022	25.1637	22.0169	47.8055	1.51874	6.68211	2.38675	2.51617	1.89627	3.50124	1.6026	3.27112	2.70349	2.29729	1.92472	2.86121
DDB_G0281993	DDB_G0281993	NA	NA	Q54T55	0.778838	0.000622883	4.77248	4.17272	5.27462	5.7007	5.62181	2.26115	4.04481	3.94153	5.10951	488.946	231.221	256.074	373.553	748.381	347.135	2.44696	1.4973	2.65592	2.03034	3.04437	1.8696	2.96138	2.54817	2.64855	6.79176	2.98131	2.98024	14.5274	5.59789	10.6087
DDB_G0271358	DDB_G0271358	NA	NA	Q55BH7	0.778763	0.000624138	42.9625	37.752	49.2547	27.8959	29.5068	31.4975	58.9297	67.1402	61.6544	165.231	181.718	204.896	175.622	132.411	111.361	28.7354	31.297	37.457	41.3029	43.5551	38.4997	33.5724	42.3982	44.0196	58.0286	59.0247	52.9358	63.8964	48.6149	62.2967
DDB_G0278053	ilvB	NA	thiamine pyrophosphate-binding enzyme family protein, 2-hydroxyphytanoyl-CoA lyase	B0G117	0.778177	0.000633992	180.344	121.667	124.313	225.688	207.605	146.483	69.9255	94.4621	56.1272	24.5557	43.5419	35.5633	31.4321	81.174	74.9928	111.43	101.06	104.154	106.876	109.193	95.1809	98.6887	93.0591	97.6484	84.6657	77.3017	95.6464	68.9086	91.6381	86.7718
DDB_G0286977	DDB_G0286977	NA	NA	Q54L14	0.777808	0.000640271	87.1679	53.6398	59.689	74.7339	57.5758	38.4439	18.1727	18.0439	22.4894	11.0718	9.35615	12.2988	9.18663	36.3902	17.7563	45.0395	40.7007	30.6108	35.303	33.7864	33.368	34.4182	30.0187	28.2068	22.7347	20.1107	25.0568	14.4686	22.808	17.7529
DDB_G0292188	DDB_G0292188	NA	unknown	Q54DL7	0.77718	0.000651048	296.837	285.582	328.871	3884.22	4765.73	3108.6	3477.76	3532.7	2218.9	626.16	886.54	516.858	1240.87	1457.88	965.627	87.913	77.7631	114.801	219.864	266.601	241.6	385.803	384.905	425.165	225.704	233.049	266.136	239.249	244.923	204.842
DDB_G0269702	DDB_G0269702	NA	unknown	Q55DC6	0.777068	0.000652987	0.405232	0.514508	0.422492	0.901264	0.667782	0.617235	5.96469	6.08266	5.37328	218.331	25.5467	40.2644	1873.51	577.744	1110.45	2.09808	1.73291	2.78912	2.2045	2.31655	2.17604	1.72303	1.75399	1.64012	2.41147	2.88935	1.88818	114.571	18.6882	49.2397
DDB_G0279613	DDB_G0279613	ALDH	aldehyde dehydrogenase	Q54WJ9	0.776883	0.000656207	397.582	325.217	351.506	180.7	155.591	181.607	217.161	204.496	92.9222	53.3832	86.6136	57.5662	57.7577	228.203	125.92	41.3013	41.3155	40.157	38.3937	42.0877	40.3435	37.8006	36.1885	34.7021	22.3012	31.6523	31.9084	17.7549	35.5094	26.9486
DDB_G0290015	grxA	Grx1	glutaredoxin	Q54GP8	0.776458	0.000663629	36.654	34.1697	52.7047	71.685	51.1857	77.2384	109.687	117.515	230.889	205.115	136.478	184.008	161.721	118.483	135.469	152.744	192.596	176.318	200.016	182.771	201.201	206.124	191.057	216.793	238.205	257.492	232.186	285.499	211.448	241.213
DDB_G0284353	osbI	NA	oxysterol binding family protein, member 9	Q54PS9	0.776185	0.000668446	32.308	19.3756	18.0338	7.45503	7.30756	7.72935	74.7139	80.5877	28.596	351.702	204.41	159.825	352.084	546.492	349.964	3.09692	1.92782	2.80843	1.69188	3.28272	1.84927	2.03784	2.32679	2.12447	7.68069	6.73695	2.38399	18.7551	8.02078	11.916
DDB_G0283847	DDB_G0283847	NA	cyclopropane fatty acid synthase, cyclopropane-fatty-acyl-phospholipid synthase	Q54QG2	0.775906	0.000673384	80.0185	56.1938	47.74	131.204	92.5153	45.4339	105.112	74.1842	54.3374	13.9404	12.9707	15.401	9.04579	47.0344	22.4135	14.3806	10.0624	11.5253	17.0126	15.0102	11.0081	11.4515	15.84	13.7911	7.31936	10.1037	9.47637	2.87011	7.04095	7.14651
DDB_G0288091	DDB_G0288091	NA	unknown	Q54JF0	0.774483	0.000699071	1280.08	936.099	807.574	2143.19	1858.71	2041.76	745.165	833.21	657.264	215.966	159.893	171.699	135.044	461.457	215.22	577.902	587.802	590.458	547.333	578.533	512.344	529.858	537.679	496.934	434.446	468.907	410.075	256.241	419.893	317.445
DDB_G0287777	sec61g	NA	protein transport protein SEC61 gamma subunit	Q54JV6	0.773303	0.000720954	114.971	96.2939	98.733	30.3288	34.4886	59.3702	86.4191	79.307	40.2825	441.552	293.298	474.888	488.46	315.957	223.648	139.106	161.677	191.661	134.323	168.721	164.392	239.285	176.278	159.719	281.465	215.964	258.952	273.172	207.077	330.672
DDB_G0285399	cyb5r1	NA	NADH-cytochrome b5 reductase	Q54NC1	0.773152	0.000723808	606.923	508.701	589.553	465.093	361.653	467.365	366.844	340.996	661.001	176.111	198.339	243.328	198.217	388.254	407.257	189.066	198.766	196.871	169.823	164.341	213.559	143.132	144.004	155.23	97.4622	102.831	116.578	79.9291	100.768	97.4054
DDB_G0292836	DDB_G0292836	spp1	peptidase A22B family protein	Q54CN9	0.77129	0.000759592	230.903	185.814	229.916	160.655	123.229	166.491	281.858	281.764	424.179	1842.14	919.494	1316.22	817.312	870.103	790.153	100.338	93.5852	86.4291	88.2663	87.4773	90.603	96.2954	95.2215	80.6186	125.625	111.755	102.269	105.939	131.27	113.94
DDB_G0270466	DDB_G0270466	NA	NA	Q55EE3	0.770382	0.000777552	5.10054	3.2396	4.17656	7.0653	5.75947	6.24327	1.97283	2.32759	3.68373	1.70898	2.40619	2.44883	1.52858	2.49962	2.17106	30.4366	28.0681	43.1141	44.7747	44.0542	41.5062	33.3281	23.7814	38.7974	24.1673	36.2249	33.7252	16.7533	32.9346	25.432
DDB_G0279681	DDB_G0279681	NA	calcium-binding EF-hand domain-containing protein	Q1ZXH5	0.770143	0.000782335	72.2148	51.6166	92.3799	297.305	224.439	246.701	1208.72	1409.84	1355.47	3278.53	1483.47	2078.17	1752.55	1635.93	777.657	152.241	154.574	215.898	164.211	155.559	243.908	266.727	254.67	256.719	1125.76	843.22	771.404	1123.42	808.429	1010.73
DDB_G0280159	DDB_G0280159	NA	unknown	Q54VS8	0.769736	0.000790548	281.276	257.555	204.799	53.0668	56.6139	29.6625	52.4386	57.4281	31.6493	29.8483	109.812	42.6391	20.6973	47.9402	34.9694	47.8775	39.1195	27.9929	26.9366	32.7739	26.9732	35.3856	26.4278	25.7949	26.2661	29.9875	24.5663	17.7021	28.318	20.4491
DDB_G0293010	aplD	sapA, sapA1, saposin-like protein D	amoebapore-like protein D	Q54C60	0.7695	0.000795326	1.32218	1.45751	1.96628	2.40834	1.39975	7.59824	2.61837	3.19002	15.3819	692.122	174.346	456.375	939.118	478.781	471.269	1.86629	1.90917	2.90863	2.63188	2.86601	2.78721	2.73457	2.38747	2.42601	51.9144	3.01858	2.19668	218.367	94.3967	141.76
DDB_G0276193	DDB_G0276193	NA	putative transmembrane protein, polymorphic membrane protein repeat-containing protein	Q552D1	0.769446	0.000796428	84.1773	63.8888	58.9737	192.118	131.131	80.0344	92.2362	72.69	67.6027	247.985	167.336	92.6057	142.434	313.805	226.89	23.9897	19.5202	22.6014	28.7475	25.7644	19.8257	33.5825	24.7251	23.6599	36.3288	29.8401	30.1223	27.7976	36.0743	28.8973
DDB_G0283767	dct	NA	dynacortin	Q9NHF6	0.769117	0.000803159	275.949	262.232	250.111	459.741	420.95	450.808	304.382	230.216	144.298	298.365	624.861	553.932	908.605	485.858	828.643	265.77	250.848	289.806	321.832	345.254	395.368	301.898	321.032	285.829	359.389	443.815	346.57	424.797	374.679	370.261
DDB_G0273597	DDB_G0273597	NA	unknown	Q557F3	0.769001	0.000805544	46.0934	34.0702	63.0128	34.9024	27.4454	32.3712	21.5073	27.1169	55.4429	22.9591	21.9331	39.392	13.8336	20.4794	26.4221	60.5362	56.2618	60.4	54.9943	56.2561	58.369	46.7588	53.5222	56.5949	35.3944	42.1005	51.4497	36.2009	49.8447	42.4827
DDB_G0293434	rasG	ddRASG	Ras GTPase RasG	P15064	0.767549	0.000835844	1225.88	837.458	957.731	1099.59	1153.4	1572.78	1545.93	1514.22	841.711	323.082	506.053	644.85	485.856	628.187	494.198	777.474	826.891	720.779	718.207	700.406	708.38	833.925	769.03	810.591	534.571	588.955	594.266	382.704	588.695	510.115
DDB_G0277657	DDB_G0277657	NA	unknown	Q54ZE2	-0.765085	0.000889367	20.4846	22.726	21.1479	15.8606	14.7666	2.74353	7.3143	15.8021	4.05368	3.99909	4.00267	1.86264	3.16049	5.52072	3.95179	52.6886	49.1656	54.0855	57.9078	61.4585	60.316	63.5715	63.0684	78.0042	82.9423	77.6463	75.0267	64.6467	75.078	70.299
DDB_G0285505	ino1	ISYNA1, MIPS	inositol-3-phosphate synthase, myo-inositol-1-phosphate synthase	Q54N49	0.764985	0.000891589	3534.75	3233.79	2675.73	2214.29	2922.24	2987.37	1039	690.626	825.55	129.959	1329.39	1303.52	419.269	212.804	1142.52	250.009	240.567	245.416	114.2	124.426	101.464	68.8987	73.9623	79.6786	29.635	47.3405	54.6281	15.6771	46.1857	29.2113
DDB_G0287491	DDB_G0287491	NA	paramecium surface antigen repeat-containing protein	Q54KB3	0.764886	0.000893795	166.045	146.046	163.02	102.045	85.5411	108.868	462.435	511.329	626.154	1758.38	469.125	1334.15	840.329	1335.48	685.764	2.82756	2.23326	2.69469	2.2585	2.42225	5.2717	2.29039	16.7405	2.45391	19.0165	21.1238	24.0611	37.3382	30.5609	32.3595
DDB_G0270098	sqstm1	p62	sequestosome-1	Q55CE3	0.763775	0.000918925	1609	1489.04	1813.66	2253.18	2183.36	1892.79	5025.56	4065.04	6394.8	2232.91	3083.83	2496.84	2081.83	3694.39	3322.48	12.1533	11.2377	7.05058	33.8499	30.2388	31.8326	67.8967	71.2244	91.3607	50.0448	54.2102	83.8869	54.9233	64.2502	54.3688
DDB_G0289991	DDB_G0289991	NA	NA	Q54GQ7	0.763193	0.000932312	142.681	86.7084	89.0141	47.0662	54.4151	73.5249	48.2885	53.3725	11.8013	5.53932	14.7055	15.3525	14.3616	29.5392	21.3524	113.53	107.86	93.3557	110.71	100.536	98.8182	76.8364	96.4533	96.5428	41.0866	71.671	61.735	40.2783	61.5658	47.1742
DDB_G0281547	amyA	NA	putative alpha-amylase	Q54TS5	0.76313	0.000933791	674.164	577.225	489.757	576.053	592.622	725.95	365.07	332.992	672.319	92.6763	245.819	300.758	106.607	229.166	276.167	156.123	151.984	134.12	139.275	151.996	121.176	122.518	128.95	126.862	85.788	88.6191	72.931	63.367	65.0693	59.3289
DDB_G0293086	copZb	NA	coatomer protein complex zeta subunit	Q54CA7	0.760108	0.00100595	31.5136	20.603	26.9548	36.3297	31.74	32.546	55.4181	56.2541	51.8107	102.64	59.9468	73.8501	55.822	77.4373	44.047	26.8348	17.051	30.9434	25.5492	27.2669	26.519	25.0996	30.2071	30.735	43.1224	32.591	34.7423	43.3447	42.6864	39.5923
DDB_G0278095	mecr	NA	trans-2-enoyl-CoA reductase, 2-enoyl thioester reductase	Q54YT4	0.759633	0.0010177	623.932	534.439	678.621	397.465	348.152	578.374	618.502	568.213	484.977	229.625	218.863	278.852	161.932	359.607	249.996	588.048	581.719	526.864	545.38	541.721	539.054	570.708	534.418	587.877	475.022	473.427	554.589	421.275	471.923	519.517
DDB_G0289605	fmoC	NA	flavin-containing monooxygenase, dimethylaniline monooxygenase [N-oxide-forming]	Q54H99	-0.757669	0.00106744	0.479261	0.5983	0.906855	0.93656	0.406498	0.259186	1.68414	2.75949	1.00876	39.7827	13.1153	11.2323	29.3556	37.3527	21.7061	227.077	252.233	273.909	267.613	239.003	237.761	226.157	275.694	232.48	184.24	229.125	216.8	172.898	151.125	139.594
DDB_G0269376	DDB_G0269376	NA	NA	Q55E63	0.757356	0.00107557	12.0244	8.25994	10.5416	1.98055	2.03087	1.99767	2.51104	2.43573	3.10166	2.1872	1.82275	3.2278	2.1695	3.35843	2.34999	62.7662	81.0299	28.8458	14.6749	13.2774	3.42829	2.24022	1.48309	4.41808	3.35688	2.95134	2.03331	1.5551	2.58316	2.04263
DDB_G0274455	myoI	DdMVII, M7, MVII, myosin VII, class VII unconventional myosin	myosin-I heavy chain	Q9U1M8	0.754834	0.0011427	92.2146	198.086	202.737	181.187	313.316	66.7534	92.5909	67.5671	44.6517	86.231	80.8322	69.9245	108.015	78.3432	71.9278	178.377	186.666	180.551	181.413	205.486	172.151	178.888	180.811	176.653	166.834	174.198	174.128	176.353	174.427	169.289
DDB_G0285425	gpaD	Ga4, Galpha4, gpa4, guanine nucleotide-binding protein alpha-4 subunit	G-protein subunit alpha 4	P34042	0.754274	0.00115806	180.671	201.436	220.954	183.717	175.036	36.1721	63.4699	57.9618	78.9201	338.752	449.323	129.681	524.006	448.888	569.174	122.988	145.347	124.47	111.112	133.543	117.361	120.827	121.397	133.904	151.468	164.247	166.085	197.82	178.361	194.445
DDB_G0287159	cysS	CysRS	cysteinyl-tRNA synthetase, cysteine-tRNA ligase	Q54KR1	0.753324	0.00118453	111.233	115.498	101.678	38.7624	54.7243	29.9684	25.6223	25.3024	10.0633	20.8301	145.584	41.0883	127.759	30.2187	111.715	162.072	153.269	146.819	133.423	146.58	143.072	138.854	135.136	128.935	140.84	140.391	138.94	146.259	134.239	150.686
DDB_G0268620	pkbA	Akt, PKB, pkfC, DK1, AktPKB	AKT/PKB protein kinase PkbA	P54644	0.752281	0.00121411	282.071	178.119	171.224	566.582	439.776	480.034	319.775	258.392	417.862	102.758	209.902	219.581	75.6011	294.726	278.407	49.1274	48.5266	48.3909	55.1146	46.2472	49.0337	52.4358	47.0514	47.7348	12.0768	17.6946	18.7144	1.6797	20.0314	17.4687
DDB_G0288009	DDB_G0288009	NA	UPF0663 family protein	Q54JJ6	0.752122	0.00121866	94.8314	113.243	121.2	44.2766	73.4137	35.342	80.7439	91.5805	53.1267	80.1995	201.158	65.0297	373.764	122.333	321.612	13.4047	18.122	15.5996	12.5544	13.1425	10.7336	12.1998	11.8706	14.0727	19.5462	14.9335	21.3685	45.2065	26.5577	28.5907
DDB_G0268008	DDB_G0268008	NA	NA	Q55FP7	0.751851	0.00122646	60.0187	51.1522	57.7115	40.2221	29.1632	18.6529	23.7067	28.1842	66.5499	17.1636	10.0791	19.6663	4.81879	42.6182	17.6973	23.2588	18.2271	24.8932	9.47127	25.6836	14.759	9.05157	12.4466	16.1667	2.45773	2.60692	11.4849	2.04032	4.35819	5.45332
DDB_G0287569	agl	NA	glycogen debranching enzyme, amylo-alpha-1,6-glucosidase	Q54K94	0.751439	0.00123843	66.6074	92.5459	88.8879	112.067	105.776	32.5023	80.3537	114.42	42.0196	553.399	353.28	141.797	498.174	596.653	461.19	3.1384	0.887947	2.68829	2.83758	3.47227	2.32259	2.31442	2.15797	3.14229	10.7584	6.18658	11.797	11.6624	8.28947	9.29334
DDB_G0267454	ancA	slc25a4, ANT	ADP/ATP translocase, transmembrane protein, mitochondrial substrate carrier family protein	O97470	0.751274	0.00124323	9160.46	7966.47	6530.93	4440.77	4829.18	4637.04	5989.13	8934.25	4879.74	2119.97	2947.24	4961.76	1640.21	3266.27	2586.69	9298.33	9630.85	8831.11	9289.81	8801.49	7556.25	8710.45	9018.62	9308.76	7634.38	7478.04	9047.21	7431.59	8676.79	8412.11
DDB_G0292832	DDB_G0292832	NA	NA	Q54CP2	0.75006	0.00127911	87.6819	48.0012	58.0902	49.6935	46.7538	45.3465	44.5286	44.5141	36.6503	27.2168	14.6332	16.9521	14.5728	49.1292	18.0511	22.3978	23.3133	23.6186	26.393	27.4973	34.6104	26.6615	24.2393	24.3032	14.0585	17.0515	15.0396	8.23125	17.2948	8.69095
DDB_G0280131	DDB_G0280131	NA	armadillo repeat-containing protein, protein kinase, TKL group, tyrosine kinase-like protein, ARMK family protein kinase	Q54VU5	0.749994	0.00128107	21.0454	39.1451	32.8876	52.0289	64.3439	21.5801	38.7823	29.3583	24.911	47.1151	61.6813	30.4744	100.87	60.4525	76.4075	8.85638	12.5961	10.4162	11.5572	11.7333	13.1003	12.2977	13.5386	10.4346	19.821	18.7685	17.0975	35.4938	23.1968	24.5795
DDB_G0291800	DDB_G0291800	NA	glutathione-dependent formaldehyde-activating, GFA family protein	B0G191	0.749137	0.00130694	66.7009	51.9151	73.3208	52.2235	33.1143	34.1187	27.9989	21.6732	22.0682	8.23218	9.78994	16.8551	8.79931	19.0637	23.6515	95.4552	93.5097	90.5566	86.1037	95.9021	81.4043	88.3126	94.7771	84.3702	76.6459	66.6374	72.5956	74.2644	70.8834	77.8846
DDB_G0290359	DDB_G0290359	NA	armadillo-type fold-containing protein	Q54GC3	0.749117	0.00130755	42.5887	35.198	45.8467	36.8811	39.2985	38.138	35.2352	51.1312	25.2269	11.1309	31.762	19.2786	20.1342	26.5383	40.3924	10.7685	8.87109	21.9702	8.13246	12.5192	8.33628	5.203	5.1981	7.70305	0.903511	2.62069	2.97291	5.4489	8.73482	7.16933
DDB_G0286269	DDB_G0286269	NA	putative transmembrane protein	Q54M12	0.748914	0.00131374	391.367	358.285	420.926	470.282	425.828	325.163	486.448	603.005	507.033	111.598	249.143	138.259	64.0222	312.729	263.082	73.8682	71.2918	75.1595	72.8551	77.7037	61.3038	68.1941	69.766	80.2324	58.5058	62.3107	65.8501	44.9096	53.7498	52.4489
DDB_G0277721	fszA	FtsZ	mitochondrial cell division protein	Q54Z54	0.748726	0.00131949	117.261	84.1213	112.323	72.4959	52.2507	39.9292	56.3049	60.8434	142.034	28.0151	29.4494	35.0301	13.6928	67.6994	43.3986	54.9259	44.1524	65.6929	55.7271	47.5212	45.1409	58.1407	43.8564	48.3383	28.3753	32.1001	37.4117	30.8127	35.4058	32.3396
DDB_G0284449	plbD	PLB	phospholipase B-like protein	Q54PS7	0.748131	0.00133782	58.0093	39.9412	50.4748	43.3684	47.063	53.0355	286.469	260.419	72.3402	549.408	450.841	264.749	299.469	470.345	179.382	2.63274	2.23364	11.0656	2.05398	2.98057	3.61371	4.9906	2.45362	3.84868	31.6892	23.9755	20.8046	34.4101	27.6804	27.4259
DDB_G0277491	hspG12	NA	heat shock protein Hsp20 domain-containing protein, putative alpha-crystallin-type heat shock protein	Q76NU5	0.747596	0.00135447	143.382	96.7583	207.113	5.86321	14.2167	20.5753	489.853	589.772	2335.02	125.08	136.334	511.187	43.9263	117.917	139.89	27.0796	2.26612	2.35311	2.25123	1.72253	2.12341	36.5037	65.6065	68.1504	2.92551	2.20972	52.682	2.55502	3.37235	53.5389
DDB_G0269214	abcG1	NA	ABC transporter G family protein	Q55DW4	0.746464	0.00139027	265.856	237.754	279.141	147.195	158.786	74.9666	94.2934	103.64	85.9738	540.656	291.708	217.497	564.514	1069.78	474.865	50.3303	47.4718	50.2015	45.5425	45.8581	43.7379	41.9807	39.5509	38.8443	43.9806	37.7255	46.3373	66.2677	66.5544	54.1266
DDB_G0267570	DDB_G0267570	NA	NA	Q55GP7	0.74587	0.00140938	1161.35	865.551	818.218	377.744	340.8	318.698	187.296	193.289	387.437	33.5146	48.8898	57.13	36.8169	154.604	100.633	43.1685	38.4284	72.6771	28.3441	32.6786	36.5853	30.3462	26.4051	27.3413	22.3085	21.0669	19.6711	4.48689	37.5131	15.4053
DDB_G0276279	DDB_G0276279	NA	NA	Q7KWR1	0.745162	0.00143239	335.434	259.247	353.694	55.4347	49.5366	89.3398	88.4054	102.573	78.6043	35.5547	35.1587	39.1981	26.364	132.015	59.3726	120.364	113.321	118.498	103.755	114.222	101.756	92.7412	95.424	106.097	81.4097	84.995	85.5574	69.8476	86.9212	82.2621
DDB_G0285619	DDB_G0285619	NA	unknown	Q54MX6	0.744843	0.00144287	1492.88	770.791	448.315	1030.15	1141.86	2607.21	2502.52	2495.77	872.82	237.401	305.728	505.614	239.746	639.171	315.659	198.745	191.388	190.105	253.065	264.987	245.245	285.895	219.094	274.793	71.4897	84.2517	227.145	37.1647	162.719	167.606
DDB_G0272342	DDB_G0272342	NA	heat shock protein DnaJ family protein	Q86KX9	-0.744438	0.00145628	35.5792	31.7152	41.3868	32.5345	27.5484	29.6189	30.1627	33.2007	20.2783	51.3136	40.2898	24.5615	73.2431	119.503	68.7448	15.5895	17.4783	16.6847	17.2257	15.9847	9.00664	16.9794	9.50205	13.2372	3.70764	6.77967	6.61981	2.48957	3.54885	2.10024
DDB_G0267712	DDB_G0267712	CISD	CDGSH iron-sulfur domain-containing protein	Q55GD7	0.744398	0.00145761	398.703	316.461	372.753	311.869	239.486	318.436	285.653	309.94	336.956	103.97	102.368	159.922	47.3401	130.033	96.2716	259.074	277.311	278.636	270.992	251.063	325.679	216.19	248.218	294.631	181.978	194.592	235.566	199.873	145.295	199.536
DDB_G0270708	DDB_G0270708	NA	EGF-like domain-containing protein	Q55CJ5	0.744028	0.00146992	85.5324	49.5601	51.8212	117.257	100.383	84.0973	28.9567	23.808	15.8558	8.17302	16.8016	12.5411	11.1582	46.1285	30.961	16.6233	14.3867	20.6781	11.7277	9.78615	11.8068	2.24059	12.8263	3.4454	2.31856	1.99919	3.23753	2.23495	3.3623	2.81907
DDB_G0292556	DDB_G0292556	NA	unknown	Q54CY2	0.743637	0.00148303	11.6503	13.8352	17.6972	7.8447	8.37356	1.07011	3.83121	7.25861	5.47877	1.88862	2.3334	1.56822	1.56435	4.49779	2.76643	7.38817	5.46107	8.01483	7.94889	7.44302	2.2973	7.17188	9.29152	5.82411	4.52299	1.73508	4.56052	2.10533	5.19495	1.9674
DDB_G0292248	DDB_G0292248	NA	unknown	Q54DH5	0.742065	0.00153675	3.83425	3.20623	12.2677	74.3447	48.1623	94.1454	602.47	577.285	275.474	3243.14	1173.44	1033.38	1798.13	2519.92	1039.84	2.15756	1.70115	2.56261	1.92396	2.59263	1.8498	1.95959	1.78028	2.18043	99.1228	65.6041	49.1162	114.958	73.2247	72.7947
DDB_G0272562	csbB	NA	contact site B protein B	P16643	0.741445	0.00155835	208.1	159.246	273.672	863.3	631.821	880.821	775.527	777.5	1204.76	3132.27	1428.47	1652.51	2356.9	1485.11	1318.17	235.731	202.768	303.865	233.076	240.446	832.435	340.306	254.264	400.662	550.595	640.207	566.998	760.551	657.682	740.033
DDB_G0292424	DDB_G0292424	NA	NA	Q54D94	0.740157	0.00160402	130.578	100.307	111.776	27.0525	20.6424	20.8811	32.8586	32.0266	60.7595	7.72925	6.60822	14.1892	6.58062	23.4806	19.2301	15.6171	13.2597	13.71	2.32756	2.79001	2.48494	2.25638	1.1908	2.48471	1.95049	2.25087	2.29478	2.36301	4.11348	2.45737
DDB_G0272781	pmmB	PMM	phosphomannomutase B	Q86B09	0.739798	0.00161694	24.8776	20.3376	31.7095	16.2175	11.9142	10.1329	11.3251	10.1431	17.6985	11.7224	7.76539	11.0384	5.03029	14.7596	9.44232	40.3678	38.0172	47.6347	30.7704	29.5867	16.954	22.2045	37.9217	29.6341	16.5814	23.9025	20.223	18.0147	23.0232	16.1294
DDB_G0277589	gtaC	NA	GATA-binding transcription factor GtaC	Q75JZ1	0.739347	0.00163327	92.0744	80.4397	66.2945	148.687	146.109	120.489	321.017	298.413	96.8175	216.646	230.426	211.875	150.881	307.634	165.648	1.69796	2.29168	3.08437	3.77304	6.84198	7.79932	11.658	4.61529	3.00813	17.8456	25.718	14.0903	6.4049	12.4238	10.4136
DDB_G0290503	DDB_G0290503	NA	NA	Q54G05	0.738848	0.00165152	15.2966	11.8112	15.2562	12.1941	16.0036	1.73377	5.07628	8.43401	7.58735	2.66356	2.0419	1.66651	1.95641	10.2842	3.59663	12.6881	10.6269	8.32648	14.0952	8.58823	2.85593	2.19979	4.11479	2.24077	1.6002	2.79	2.49677	2.44579	2.68537	1.29165
DDB_G0285391	xacC	RacGEF, RacGAP	RhoGEF domain-containing protein, RhoGAP domain-containing protein, PH domain-containing protein	Q54ND2	0.738372	0.00166909	87.1212	102.231	84.386	66.5926	74.2726	20.1384	31.6526	36.5094	22.542	15.7738	14.3441	18.2607	11.8975	34.0122	21.6472	26.3593	27.8083	27.1745	24.6146	30.5892	25.3282	23.7048	25.0042	25.5336	15.1811	17.3139	19.6528	8.92518	16.6154	15.9033
DDB_G0286195	nagB1	GPI	glucosamine-6-phosphate deaminase	Q54M58	0.73817	0.00167659	451.085	403.725	383.145	76.9071	94.2674	53.6472	109.439	153.054	87.9215	111.776	194.292	84.5122	139.83	237.035	175.315	235.992	251.484	248.251	210.887	229.304	220.262	219.728	205.281	206.16	228.99	225.132	215.088	221.734	238.002	221.255
DDB_G0274897	DDB_G0274897	NA	ubiquitin-conjugating enzyme E2	Q555G0	0.738157	0.00167705	146.326	145.349	130.372	216.995	176.892	63.3021	188.005	195.958	148.141	161.919	130.48	113.881	134.164	284.818	109.475	14.6759	12.8796	13.2449	16.1212	12.0041	2.39312	14.2809	8.61819	10.5881	16.2316	16.1148	12.7891	11.0053	18.259	9.84018
DDB_G0269168	vps26	veg152, rcdQ, pepA, PEP8	vacuolar protein sorting-associated protein 26	Q55CA0	0.737368	0.00170658	496.739	398.153	502.589	559.479	446.785	519.528	428.632	413.462	599.309	197.25	134.166	237.609	111.956	421.94	235.496	351.138	361.231	329.208	309.341	382.848	322.098	327.605	323.975	345.423	267.801	300.428	293.708	263.32	304.986	272.436
DDB_G0287315	DDB_G0287315	NA	NA	Q54KJ2	0.736883	0.00172496	499.589	610.094	633.814	139.345	144.46	78.4179	245.147	431.179	277.738	27.3646	35.3032	33.4308	25.836	65.4914	64.0882	56.3422	48.0409	59.0733	48.4705	47.5579	54.235	45.279	41.6917	58.8438	10.7802	17.0207	28.9794	1.87365	13.6017	18.1061
DDB_G0283555	DDB_G0283555	NA	putative spore coat protein	Q54QX2	0.736649	0.00173387	0.405232	1.00662	1.35822	1.84834	1.78652	1.42504	3.47499	2.43573	2.9957	395.282	505.909	200.341	3728.79	763.44	2991.86	3.01714	2.0314	2.71718	1.97603	2.58671	2.29815	2.13392	1.98012	3.56107	5.73498	2.7661	1.28741	87.211	20.8895	35.9414
DDB_G0271356	DDB_G0271356	NA	LIM-type zinc finger-containing protein	Q55BI0	0.7366	0.00173574	63.9906	45.5799	45.8046	163.023	109.796	130.537	115.54	127.12	135.77	512.835	199.857	396.474	258.433	277.458	188.223	22.7835	25.3961	17.3574	25.5952	25.6789	25.7166	23.5698	28.7694	22.7802	35.6987	44.6661	33.4124	54.4455	43.1647	36.2085
DDB_G0289875	uppA	UDPGP, UDPGP1, UTP-glucose-1-phosphate uridylyltransferase, uridine diphosphate glucose pyrophosphorylase	UDP-glucose pyrophosphorylase 1	P08800	0.735284	0.00178664	364.966	326.179	447.221	333.503	256.252	153.298	237.166	222.532	193.831	1078.16	307.029	327.607	592.212	1605.19	698.26	308.234	314.349	324.135	312.88	336.628	335.886	330.913	291.694	283.445	392.133	317.975	329.312	436.528	388.468	385.006
DDB_G0270356	erg2	NA	C-8 sterol isomerase	Q55BU8	0.734413	0.00182099	625.941	473.311	621.781	412.515	270.097	308.606	169.454	197.132	273.842	121.06	60.1636	192.926	81.6545	245.754	175.256	228.575	240.759	235.86	229.928	236.099	246.036	222.254	215.156	215.946	72.4873	103.129	141.403	34.9799	90.5225	98.4662
DDB_G0291301	DDB_G0291301	NA	amine oxidase (flavin-containing), putative sarcosine oxidase, putative L-amino acid oxidase	Q54EW2	-0.734061	0.00183502	481.505	492.946	571.167	612.413	946.17	321.799	497.799	418.692	250.892	15.6259	274.147	65.902	49.663	43.3542	214.453	977.155	1027.63	1107.75	1100.75	1151.15	1294.62	1293.04	1209.52	1137.03	1503.42	1375.98	1473.82	1439.99	1486.11	1596.79
DDB_G0287847	DDB_G0287847	NA	U box domain-containing protein, putative E3 ubiquitin-protein ligase	Q54JQ6	0.732812	0.00188547	67.6354	60.2071	49.5071	38.1461	36.55	15.5946	55.7019	62.4443	41.7564	97.1408	137.273	68.0829	83.9773	109.878	84.8954	6.83332	4.69674	3.58641	7.2619	2.74154	2.24658	5.39548	2.95381	6.67258	10.1216	10.2823	5.52263	9.15845	6.23101	7.68748
DDB_G0269040	DDB_G0269040	NA	IPT/TIG domain-containing protein, EGF-like domain-containing protein, C-type lectin domain-containing protein	Q55F41	0.732627	0.00189304	231.09	227.903	290.879	199.87	191.527	38.2254	24.5936	28.1842	21.7523	21.7172	47.5889	10.0203	10.0316	106.708	59.019	21.9515	23.1156	22.0947	3.29257	2.56488	1.95002	1.84867	1.92157	2.54212	2.54894	2.59819	1.6273	2.50909	2.85412	3.17193
DDB_G0289653	noxA	gp91phox, flavocytochrome b large subunit	superoxide-generating NADPH oxidase flavocytochrome A	Q9XYS3	0.732395	0.00190257	144.644	129.959	96.6293	259.161	248.281	101.791	191.587	163.086	117.768	21.5694	52.4309	26.9364	58.8839	55.8666	76.7022	15.0612	16.0395	14.057	14.6928	14.039	15.4276	12.2854	18.1009	10.1188	2.74183	2.53959	5.4074	1.95751	5.80127	2.02887
DDB_G0275057	DDB_G0275057	NA	putative myosin light chain kinase DDB_G0275057	Q869W6	0.729508	0.00202439	199.549	167.804	252.341	676.862	443.865	448.186	493.826	440.571	193.094	3704.81	1292.18	1375.93	795.351	3245.66	789.505	151.903	125.78	158.033	147.104	161.293	130.942	114.139	145.549	132.978	316.573	258.233	220.533	386.855	261.793	299.03
DDB_G0285023	alrF	NA	aldo-keto reductase	Q54NR2	0.728779	0.00205609	2.79933	3.00589	3.96513	2.04653	1.92627	1.11467	10.9348	12.5992	8.00888	118.369	42.4579	52.6228	65.1132	95.1014	40.5693	3.3021	2.97102	3.28766	1.86378	3.41144	3.10329	1.62242	1.74733	2.22088	9.70111	6.36192	5.63733	22.3625	10.8109	13.6296
DDB_G0291366	DDB_G0291366	NA	peroxiredoxin-like protein, thioredoxin family protein	Q54ES4	0.728069	0.00208738	131.887	101.634	159.36	123.582	83.6516	74.0929	70.7413	80.1608	105.187	42.0002	34.9419	51.4597	28.6517	55.4703	48.1142	110.428	138.046	137.881	111.172	121.703	126.795	100.363	118.674	115.756	96.7687	100.116	115.626	84.566	118.703	102.367
DDB_G0272210	idhM	NA	isocitrate dehydrogenase (NADP+), isocitrate dehydrogenase (NADP+), mitochondrial	Q75JR2	0.727282	0.00212253	1089.58	719.614	803.703	440.928	579.086	895.849	399.547	446.227	116.557	28.4586	119.929	74.2378	63.1424	84.9106	81.4177	1274.22	1258.51	1269.98	1244.7	1296.66	1420.24	1217.03	1231.18	1337.12	1040.41	1107.62	1242.22	959.021	1109.23	1155.69
DDB_G0270778	DDB_G0270778	NA	putative prolyl 4-hydroxylase alpha subunit	B0G0Z0	0.726447	0.00216027	22.1203	24.0197	25.0192	23.6465	24.3531	14.1964	40.3785	33.8411	45.2307	119.995	57.562	42.6391	117.517	187.158	82.8913	7.25028	2.52366	11.8377	6.20715	5.49156	4.78822	4.43902	4.60368	9.23331	14.6312	10.0344	9.98392	20.6979	12.5496	14.9419
DDB_G0280445	DDB_G0280445	NA	glutathione-dependent formaldehyde-activating, GFA family protein	Q54VC9	0.724955	0.00222914	436.366	327.307	340.315	75.3502	54.3464	67.2776	24.1679	27.9708	35.808	19.5587	13.549	22.9621	20.8733	19.4035	22.1188	325.751	315.242	289.345	308.15	287.205	259.557	282.364	278.657	294.482	264.37	235.347	291.466	245.377	267.113	240.818
DDB_G0289539	DDB_G0289539	NA	Acyl-CoA synthetase family member 3, mitochondrial	Q54HD3	0.72428	0.00226083	61.9813	51.7492	69.4921	68.4414	53.3501	35.0799	39.3853	39.818	45.9677	45.6368	30.0998	29.9413	20.2398	108.18	42.1018	30.2131	26.0192	28.3015	26.2834	24.9911	24.1743	24.9662	22.9261	32.2073	22.1059	18.3894	25.0168	21.3101	32.8997	27.0544
DDB_G0347658	DDB_G0347658	NA	NA	Q54H06	0.723134	0.00231553	760.424	566.479	483.572	1280.51	1315.73	721.493	843.949	1226.38	1377.47	309.186	309.053	403.307	172.701	626.772	390.046	25.0758	29.8094	30.8598	30.1459	29.902	25.3636	27.8784	32.9995	36.4029	7.02451	14.9409	31.3241	2.19423	9.84466	27.3531
DDB_G0288635	DDB_G0288635	NA	transmembrane protein	Q54IN0	0.722752	0.00233399	425.105	357.954	373.847	581.373	333.619	388.335	180.698	216.555	146.456	34.7268	26.1972	31.4437	49.0998	78.2299	52.1225	43.6902	49.2791	45.4218	53.5027	50.5056	41.6222	54.8475	52.1895	46.91	31.4929	34.2323	30.8431	16.4667	38.9513	27.6586
DDB_G0288217	mms19	NA	putative DNA repair and transcription protein	Q54J88	0.722708	0.00233613	16.4184	14.2002	17.5288	19.0724	16.5191	2.21726	5.14738	9.28862	12.3805	2.30642	3.1327	3.08188	3.19582	7.45002	6.84641	21.7688	22.9551	16.1532	17.2346	17.1246	15.0253	14.9034	16.4494	17.0314	10.6872	6.89345	13.3234	11.2954	13.8319	13.1541
DDB_G0293438	abcB2	NA	ABC transporter B family protein	Q54BT3	0.720878	0.00242628	353.658	471.089	441.878	282.32	268.276	75.4035	229.824	494.68	230.099	150.773	132.214	56.5969	75.2843	186.988	138.593	72.6796	68.3266	64.8553	65.8078	71.8036	59.9358	59.103	67.3657	58.4843	56.6709	53.5226	49.6136	39.1091	50.8665	39.9303
DDB_G0268386	DDB_G0268386	NA	SET domain-containing protein	Q55FX4	-0.720447	0.0024479	67.4953	61.2022	62.9707	56.4077	49.0556	11.4437	48.1821	63.4048	66.6025	31.0901	24.3181	17.8245	22.9147	38.4285	25.1841	3.28635	4.28102	3.44087	3.54156	2.97365	9.05937	6.21343	6.13996	3.75384	5.4419	3.73784	8.30019	6.88587	5.94565	6.01513
DDB_G0277915	gefI	RasGEFI, RasGEF	Ras guanine nucleotide exchange factor	Q8IS15	0.71901	0.00252117	111.934	65.3814	67.5988	125.917	113.266	70.729	32.6812	39.6045	16.9614	4.97674	12.7538	6.67449	7.84855	34.1254	25.1252	28.9829	24.7	20.3262	21.9276	24.1181	22.5878	22.6155	17.2488	20.0892	14.0778	12.5935	13.6404	8.0847	11.2092	9.71554
DDB_G0268222	DDB_G0268222	NA	acid phosphatase	Q55F77	0.717948	0.00257638	632.81	553.676	685.942	1320.8	967.985	975.403	524.224	405.672	511.139	195.713	222.187	268.287	139.126	548.757	376.548	32.0648	38.1741	29.3688	42.079	34.3245	29.9945	24.2538	34.8778	29.3893	5.92999	14.2816	14.2366	2.71832	13.6276	1.91941
DDB_G0271632	pus7	NA	tRNA pseudouridine synthase D	Q86JH5	0.717658	0.00259165	15.6705	16.7548	24.2197	7.16273	7.68585	2.5682	8.37938	10.8907	8.79913	6.24972	6.75288	4.19966	4.3957	15.6658	9.1474	24.4601	26.6086	30.2724	25.9377	28.5092	10.9226	16.259	24.958	22.281	21.6428	20.4189	20.4201	21.6804	23.9049	20.8364
DDB_G0273139	rad51-1	rad51	putative DNA repair protein 51	Q557E6	-0.717558	0.00259691	926.495	947.608	704.958	76.9396	77.0554	79.3354	197.546	238.647	79.0254	41.7932	39.8562	26.1609	50.1909	87.3451	46.3459	44.0025	39.4354	50.0435	64.0167	57.8194	53.4465	63.099	65.5482	68.2746	66.722	77.6125	64.8594	62.7993	91.0409	62.2165
DDB_G0276875	hspG5	NA	heat shock protein Hsp20 domain-containing protein	Q8MPA7	0.717345	0.00260818	111.747	57.421	110.303	10.4741	42.2531	47.9241	628.611	739.079	903.088	74.9072	95.5748	320.676	29.3908	89.6097	80.3567	2.93811	2.69448	3.68322	2.12081	2.96845	1.99545	19.032	29.7489	65.4911	2.63131	23.6169	76.1592	3.01161	40.8793	36.1355
DDB_G0278709	DDB_G0278709	NA	Protein YIF1A	Q54XV4	0.715385	0.0027137	77.6821	64.2205	64.6957	49.9854	53.5562	51.288	116.746	118.582	67.8132	125.465	113.28	138.84	121.072	143.168	93.6191	27.1244	27.1592	19.5236	23.9377	23.0706	15.1264	25.7245	22.6747	21.1797	28.1269	29.6864	31.6517	30.1553	43.8096	30.5119
DDB_G0271074	DDB_G0271074	NA	unknown	Q55BW8	0.715358	0.00271522	2.27949	2.47058	2.90563	3.94385	2.69053	3.88189	5.14738	7.89979	11.9593	432.209	147.896	192.296	2877.49	687.916	1498.53	3.15202	2.70504	2.61968	2.31035	2.17588	2.44297	2.38581	2.60547	3.35374	3.0885	1.66651	1.40027	91.2294	41.3798	55.4712
DDB_G0277885	gnd	PGD	6-phosphogluconate dehydrogenase (decarboxylating)	Q8TA03	0.714519	0.0027614	427.581	525.683	599.356	202.821	255.977	217.562	217.268	175.36	220.73	369.146	1173.51	886.49	742.525	260.417	617.979	1053.94	1030.69	1081.92	954.264	891.267	1003.59	1016.86	928.611	996.471	1015.44	1023.71	1112.35	1058.44	943.301	1030.41
DDB_G0291253	dia2	NA	unknown	O96042	0.714301	0.00277355	17.3999	8.45913	21.0217	252.804	162.943	203.32	1322.29	1427.35	1497.49	3556	2311.51	2645.48	1481.49	1525.53	794.161	27.495	40.3879	11.3243	43.2936	45.9314	32.7314	59.7392	54.7382	33.4924	486.54	433.387	306.737	628.362	439.47	402.931
DDB_G0278349	tra2	NA	RNA-binding region RNP-1 domain-containing protein, RNA recognition motif-containing protein RRM, putative transformer-2 protein	Q54Y98	-0.713743	0.00280476	373.517	321.668	308.171	122.576	148.48	147.269	124.159	194.357	74.3931	71.2411	167.047	108.793	132.545	163.323	171.425	186.878	174.988	190.268	216.11	233.231	207.327	222.525	210.445	224.314	226.417	226.132	245.415	261.072	199.828	232.524
DDB_G0272104	acpB	cap34, cap-alpha	F-actin-capping protein subunit alpha	P13022	0.712703	0.00286365	553.606	367.738	388.151	876.177	780.475	1102.1	510.851	684.65	491.978	360.128	689.395	634.818	484.589	394.708	613.382	772.475	696.383	664.567	755.276	812.008	784.542	743.949	732.608	730.016	725.586	783.461	713.725	758.023	710.391	758.184
DDB_G0283533	cbpB	NA	calcium-binding protein	Q54QX0	0.712576	0.00287091	90.4389	78.7813	92.969	815.198	514.43	444.386	102.097	106.095	188.462	40.2853	28.4376	52.7198	26.3288	45.3925	47.1122	116.771	155.554	152.062	200.761	190.194	197.56	178.709	187.149	209.404	111.462	124.988	107.638	28.7895	72.8779	64.9447
DDB_G0273791	DDB_G0273791	NA	NA	Q556V7	0.711126	0.00295483	242.165	180.805	276.322	277.909	198.467	209.654	84.0781	78.4532	111.451	70.8271	60.2359	132.249	31.8896	206.803	121.912	69.0264	63.8069	61.5153	59.2274	59.2788	52.5711	43.7311	51.6755	47.3503	18.2185	33.9631	21.6951	9.24693	29.2814	18.702
DDB_G0286191	atg8a	APG8	autophagy protein 8a	Q86CR8	0.710037	0.00301909	77.9157	88.6321	71.1751	201.297	241.273	156.662	370.036	353.056	523.245	349.13	588.221	410.528	621.669	359.833	485.828	124.501	124.585	93.7621	105.688	132.653	143.803	166.647	159.664	177.609	121.711	152.408	164.045	136.078	147.923	170.102
DDB_G0292810	gluA	NA	beta glucosidase	Q23892	0.708117	0.00313524	367.349	394.836	407.631	354.715	408.135	274.661	232.91	164.474	139.718	30.9423	215.756	133.121	85.0331	95.2712	310.531	219.596	260.46	311.527	172.323	205.278	220.62	180.001	181.27	185.738	104.872	118.665	128.51	94.9759	95.7268	107.475
DDB_G0349377	DDB_G0349377	NA	NA	Q869L9	-0.707661	0.00316334	10.9023	8.62512	9.4047	20.3701	17.9966	13.4537	24.5226	24.3417	30.7544	64.6183	26.8476	40.749	40.3364	50.4314	32.2579	111.269	118.486	98.4978	100.109	107.509	95.5401	98.2299	105.507	96.6769	64.4964	64.4734	88.9287	73.8005	89.1823	81.8478
DDB_G0291572	DDB_G0291572	NA	unknown	Q54ED1	0.706939	0.00320819	229.502	138.483	170.762	2150.98	1344.17	599.868	313.71	330.004	271.158	54.7728	38.7722	48.1641	62.3329	128.561	75.5823	30.0479	26.8586	21.1973	35.374	33.472	31.4633	13.4722	37.5389	25.565	7.11676	19.902	15.2627	12.5008	21.0451	9.79796
DDB_G0281385	rasC	NA	Ras GTPase RasC	P32253	0.706835	0.00321469	284.454	229.164	253.308	428.084	358.87	494.801	674.474	613.358	366.75	732.035	389.992	402.241	260.475	626.263	264.673	30.5263	29.5979	28.3517	34.374	33.4242	35.158	44.1968	34.7865	33.6904	48.6674	42.3207	39.6346	38.597	56.9816	36.4978
DDB_G0286119	tagB	NA	serine protease/ABC transporter TagB	P54683	-0.706498	0.00323585	11.0425	12.3089	16.0559	11.5776	13.1514	6.28698	54.8506	58.3887	23.0685	206.475	295.177	78.8419	339.274	275.986	334.992	109.685	94.4094	82.6042	105.664	90.4023	158.353	139.599	105.577	84.4703	61.3955	74.6775	116.3	61.7522	69.1115	53.8704
DDB_G0279059	DDB_G0279059	NA	mannose-6-phosphate receptor domain-containing protein	Q54XB6	0.704968	0.00333332	94.9716	89.1628	97.9336	269.184	221.175	261.074	214.749	207.911	258.209	110.031	97.3092	164.235	63.987	260.7	166.65	79.3414	66.3613	80.8762	81.9684	80.33	83.3358	81.6188	105.854	98.9017	61.1376	78.0982	93.4069	37.5349	88.7053	76.726
DDB_G0291434	pdi2	PDI	protein disulfide isomerase	Q54EN4	0.702902	0.00346864	723.883	491.686	471.96	181.868	216.366	354.084	398.802	484.968	89.5006	570.725	2286.5	2261.36	3957.38	665.78	2327.22	365.844	366.988	313.811	362.091	379.577	394.543	434.492	388.09	404.373	634.036	573.308	560.309	837.327	722.228	662.858
DDB_G0269992	DDB_G0269992	NA	NA	Q55CM9	0.701962	0.00353168	69.9251	53.3745	61.9189	166.623	121.511	100.524	167.539	179.842	208.675	616.64	172.973	257.722	204.094	462.702	169.126	12.2944	8.55824	6.28504	12.2308	12.1925	11.807	13.6315	12.8325	8.36816	18.3737	15.8792	14.5637	13.7162	16.0923	16.9536
DDB_G0290111	adhfe1	NA	iron-containing alcohol dehydrogenase, alcohol dehydrogenase iron-containing 1	Q54GJ7	0.70194	0.00353314	98.5696	51.2849	49.0443	52.8722	56.7856	64.9622	18.421	22.2069	7.21848	4.79905	11.525	9.63244	20.3806	24.783	25.8326	75.0173	67.7931	64.0323	67.4594	70.754	67.6469	53.9262	66.7235	63.9329	37.5661	39.775	54.5288	50.8425	46.1713	44.2515
DDB_G0279689	eftud1	NA	elongation factor Tu domain-containing protein, small GTP-binding protein domain-containing protein, band 7 family protein	Q54WF2	-0.701858	0.0035387	84.5044	125.283	100.206	37.0433	39.2985	10.9194	37.0797	101.292	39.5982	17.0453	36.0259	16.9521	20.2046	37.2961	40.9229	33.7528	24.9318	25.0691	31.7012	30.4213	46.6385	35.3616	28.0722	31.8862	41.3926	33.0678	36.5558	30.0475	44.5884	42.9919
DDB_G0270278	DDB_G0270278	NA	NA	Q55C10	0.701701	0.00354932	14.2215	18.2145	19.128	20.2079	19.8865	7.99157	22.2168	21.0328	15.3292	26.7733	34.1469	11.3777	33.8254	28.1803	31.3737	1.89538	4.56288	2.8038	2.68637	3.43752	2.97417	3.75443	4.07579	2.64425	6.37987	6.11779	2.86364	6.35857	3.06423	6.24219
DDB_G0286525	acmsd	NA	aminocarboxymuconate-semialdehyde decarboxylase	Q54LN9	-0.70114	0.00358748	125.392	135.73	163.147	119.657	90.0073	60.4624	175.661	174.506	373.804	300.346	184.464	133.558	194.803	521.921	293.968	13.7216	18.7678	16.5837	11.6986	13.0383	14.9347	11.0374	11.4834	9.55952	10.0586	9.799	10.8331	5.72769	3.93527	3.69527
DDB_G0276939	pspB	psB, 14E6, 14E-6, prespore protein	spore coat protein SP85	P54704	0.700492	0.00363196	3.5524	8.02755	6.07609	4.82277	7.96095	1.55749	3.01137	1.78425	3.47219	92.8537	152.522	29.5536	2836.28	401.219	2589.52	2.85611	2.40758	5.71367	2.19549	6.3897	21.4298	1.74165	6.96255	18.3557	29.9532	28.7331	25.3993	67.4205	27.5726	27.5013
DDB_G0286057	adk	NA	adenosine kinase, ATP:adenosine 5'-phosphotransferase	Q54MB5	0.699258	0.00371794	374.825	1001.64	734.62	753.993	901.646	58.977	193.184	142.061	423.021	86.9997	74.6895	133.655	119.558	171.758	128.514	895.511	939.353	910.864	822.75	839.71	772.188	693.795	778.268	771.734	639.491	680.509	708.683	698.685	557.419	718.202
DDB_G0275165	DDB_G0275165	NA	LISK family protein kinase, protein kinase, TKL group, tyrosine kinase-like protein	Q869X3	0.697034	0.00387699	23.1485	32.4118	34.9914	36.654	43.6617	21.6675	51.1616	34.9084	33.1233	82.5944	244.952	69.1491	108.613	54.2813	126.274	3.23863	2.11174	7.80789	1.84612	5.00178	5.93394	2.42373	6.69976	2.21398	15.8018	14.5561	12.878	21.3309	16.6105	19.1561
DDB_G0267698	DDB_G0267698	NA	rhodanese-like domain-containing protein	Q55GF0	0.696423	0.00392162	13.941	13.7689	15.8454	16.4446	14.3542	16.5121	23.5294	25.7293	50.8106	79.4308	29.4494	66.5805	46.1083	68.8317	47.6427	2.62602	2.71339	2.84955	2.30992	1.73202	2.94448	2.5764	3.52377	3.18593	25.4522	3.58383	2.04408	22.7744	33.2873	21.3146
DDB_G0285545	DDB_G0285545	NA	Ctr copper transporter family protein	Q54N27	0.695708	0.00397433	16.8858	12.5412	14.5828	14.433	10.1269	10.7883	3.61751	4.04876	6.26973	3.40601	4.72687	5.17054	4.67778	7.90366	8.91145	8.54537	11.2939	9.42041	2.30086	6.36077	7.79122	2.45998	1.86381	5.18917	1.48751	1.64841	2.09847	3.98139	2.7313	1.80016
DDB_G0276793	DDB_G0276793	NA	NA	Q7KWW7	0.695401	0.00399719	0.873838	0.677111	1.04528	3.61794	2.72515	1.20359	1.39335	1.34369	1.66375	710.393	148.691	106.806	950.626	869.197	657.118	2.82458	2.62021	3.34489	2.31263	1.77139	2.60022	1.85623	1.9305	2.77207	3.91535	2.88048	1.99014	17.0524	5.91745	6.89583
DDB_G0287587	smlA	NA	small aggregate formation protein	P54661	0.694173	0.00408947	2903.69	2606.82	3592.19	2059.74	1750.8	1924.11	1609.64	1654.46	1759.1	77.5682	105.259	113.736	26.188	139.431	102.755	1926.56	2053.15	1713.66	1843.36	2014.96	1706.68	1746.26	1853.18	1833.42	1669.61	1871.39	1706.43	1460.21	1489.86	1583.89
DDB_G0274899	DDB_G0274899	NA	NA	Q555F9	0.694021	0.00410097	86.6072	118.45	112.491	118.003	114.674	55.1762	312.717	305.991	162.3	497.934	474.906	186.044	506.198	628.357	451.877	2.67602	3.28043	2.6522	2.25008	2.86193	2.88983	2.69145	2.35663	2.31145	12.4491	11.5065	7.251	12.56	15.7006	2.99087
DDB_G0268374	dcd2B	NA	neutral/alkaline nonlysosomal ceramidase family protein	Q55G11	0.692731	0.00419998	5.84999	5.43666	15.172	13.1676	17.3094	46.8756	64.2857	62.551	140.824	1350.52	816.875	923.323	573.911	1177.69	589.922	2.43269	1.81398	2.60651	2.6794	2.85829	2.83869	2.33648	3.71979	2.31417	4.84415	2.10644	4.7448	8.38414	9.71203	7.22677
DDB_G0293014	DDB_G0293014	NA	serine protease, peptidase S28 family protein	Q54CF7	0.692562	0.00421308	1875.16	1564.13	1730.82	1410.81	1226.47	1765.01	1670.82	1658.62	1892.22	687.48	637.652	816.945	452.563	1426.23	957.965	245.135	223.551	213.16	214.673	196.379	153.991	273.223	206.111	205.105	191.425	157.207	142.759	103.946	148.783	114.089
DDB_G0280181	DDB_G0280181	NA	ankyrin repeat-containing protein, RA domain-containing protein	Q54VR6	0.691448	0.00430033	0.603478	0.863384	1.18068	1.61597	1.85644	0.845893	17.4632	13.6669	9.85264	1209.02	438.05	592.8	463.051	1044.87	538.347	3.74403	2.19429	3.68297	1.75961	2.48297	110.826	1.87308	2.43962	2.24996	66.9146	48.6538	38.2385	95.9857	59.2175	61.7198
DDB_G0275953	DDB_G0275953	NA	molybdenum cofactor sulfurase domain-containing protein	Q8MYE6	0.691294	0.0043125	152.494	122.397	170.846	52.4181	44.3488	28.8325	77.7999	88.3787	183.988	45.7255	26.8476	41.5244	13.1648	50.0917	26.7168	23.3147	21.6572	21.9066	15.2478	14.1068	1.54973	8.46528	11.326	10.2193	5.17912	8.684	7.60316	4.72009	10.7085	5.53305
DDB_G0267416	rpmA	RPO41	DNA-dependent RNA polymerase	Q95NZ8	-0.691283	0.00431339	8.75117	11.7448	27.3335	3.84611	4.82997	1.42504	4.7563	9.60906	6.42788	13.1419	32.9183	20.151	16.7552	43.241	46.3459	12.7257	13.7755	13.7968	14.0958	10.811	27.639	14.7274	13.336	14.7498	11.7764	6.03703	9.60019	12.0584	12.6062	10.6085
DDB_G0274093	adrm1-2	adrm1	adhesion regulating molecule family protein	Q556N5	0.691235	0.00431719	140.158	128.599	150.567	182.095	159.199	175.273	287.001	284.112	394.491	605.731	397.363	355.328	289.545	273.892	191.819	196.92	194.827	197.648	191.979	231.212	200.941	235.824	224.319	237.756	355.724	334.294	332.36	365.361	330.846	344.14
DDB_G0283419	gpaI	Galpha9, Ga9, gpa9	G-protein subunit alpha 9	Q54R41	0.691201	0.00431989	144.55	86.8742	85.0171	360.165	224.576	98.7762	55.2762	69.9151	66.6551	52.9693	29.2325	35.2725	16.6848	102.858	39.5672	46.094	47.203	44.7995	48.452	57.2118	37.9537	48.0058	50.3495	54.0175	14.3232	24.2057	29.0467	5.90078	23.1853	23.6889
DDB_G0271866	DDB_G0271866	NA	enoyl-CoA hydratase/isomerase family protein	Q869N6	0.691168	0.00432246	81.4203	57.9185	77.1074	58.4512	44.555	35.8226	48.927	56.0407	77.6042	27.6899	19.3312	24.8039	16.5088	42.5616	24.0052	124.498	110.756	118.009	115.49	117.701	109.935	102.1	112.44	112.135	82.2856	79.5015	104.152	88.1912	76.1566	100.377
DDB_G0276953	hspG9	NA	heat shock protein Hsp20 domain-containing protein	Q86KF5	0.690954	0.00433951	200.577	142.463	311.621	12.6484	40.1917	57.0985	688.839	979.53	1624.24	206.918	197.905	783.214	54.9069	194.121	183.39	3.45029	1.89936	2.14753	2.96701	2.77975	2.77029	11.1961	34.1128	71.8516	7.79309	14.985	51.1921	6.16235	11.212	45.0351
DDB_G0268760	rabQ	NA	Rab GTPase	Q55ET3	0.690523	0.00437382	123.569	91.7499	111.018	203.146	132.951	121.013	78.5093	103.747	154.878	76.7995	34.8696	94.4958	66.6266	113.615	76.7022	80.1019	67.8885	83.3125	64.2354	50.4151	57.001	31.7272	60.5972	49.1486	1.94264	2.65095	8.46093	5.88885	7.88375	1.82217
DDB_G0288557	vilA	villin-related protein	villidin	Q8WQ85	0.689773	0.00443415	110.766	145.316	128.226	204.865	194.619	51.2007	89.7887	167.462	25.806	189.09	317.002	89.504	515.7	456.361	595.05	21.3859	22.5191	18.476	18.0614	16.8911	21.7577	21.2033	16.6687	16.9578	34.9426	26.3407	25.7507	58.4897	44.6628	41.6151
DDB_G0289203	DDB_G0289203	NA	NA	Q54HV4	0.689772	0.00443423	18.0075	12.9394	14.5828	20.3052	12.2579	9.04041	4.82742	5.33388	6.16429	5.68734	4.50966	6.09241	3.54896	9.37751	5.96096	8.94436	8.53128	15.5606	7.06161	9.14578	1.6827	2.13105	6.75781	5.34198	2.4832	2.21635	1.79161	3.15401	4.80164	1.83331
DDB_G0293030	mileS	IleRS	isoleucyl-tRNA synthetase, isoleucine-tRNA ligase, isoleucyl-tRNA synthetase, mitochondrial, isoleucine-tRNA ligase, mitochondrial	Q54CE4	0.689733	0.00443742	44.8784	41.2348	57.7957	21.473	19.0618	9.1278	10.225	11.6382	8.325	6.10174	9.64534	7.88691	6.08744	33.1063	19.348	87.9843	84.3967	84.2756	78.8921	81.0009	69.112	60.6536	70.1418	68.2098	54.7389	49.8552	46.1686	50.8121	59.6254	50.6778
DDB_G0291129	ndufa6	NA	NADH dehydrogenase ubiquinone 1 alpha subcomplex subunit 6	Q54F42	0.689437	0.00446146	121.046	107.107	156.794	103.115	102.341	100.961	127.813	151.88	119.979	87.0884	48.2394	78.3573	55.9627	135.185	69.7468	122.045	119.587	110.075	116.44	120.287	127.92	108.881	123.233	129.662	98.4891	102.909	99.5834	76.9369	114.145	96.9474
DDB_G0274441	psiL	NA	PA14 domain-containing protein	Q86HT1	0.689181	0.00448231	214.595	135.067	110.555	415.369	404.837	488.117	71.7699	71.4093	19.7518	11.3379	36.8209	21.2658	29.1092	52.5828	50.1184	26.7518	30.2621	28.0055	29.7213	30.968	23.2748	17.5456	22.7949	20.4892	3.54458	13.7112	6.45193	3.56036	2.84334	4.18583
DDB_G0291340	DDB_G0291340	NA	NA	Q54EU0	0.689133	0.00448623	467.767	348.501	322.981	328.832	395.493	493.403	270.472	295.212	127.453	44.9568	129.541	189.097	95.169	209.294	208.5	115.39	150.612	93.1164	162.923	124.211	120.734	136.442	128.897	131.788	39.3812	67.983	60.3981	14.7271	44.6491	54.1513
DDB_G0288069	DDB_G0288069	NA	NA	Q54JG8	-0.689063	0.00449189	84.8782	100.738	108.83	55.3698	55.858	3.40048	17.2858	48.0361	26.9641	16.6313	13.9827	20.248	19.3598	19.3469	25.1252	1.91714	2.18618	4.34007	1.95682	2.90728	5.61486	4.40855	3.58095	3.09571	3.8469	4.91527	4.12077	2.84424	3.98217	3.48484
DDB_G0285265	DDB_G0285265	CBP14	calcium-binding protein, calcium-binding EF-hand domain-containing protein	Q54NH0	0.688944	0.00450165	89.9249	71.2853	87.794	495.874	279.716	263.477	101.6	108.763	128.98	60.5382	45.0595	65.272	42.6241	57.1122	59.0779	79.1259	68.042	77.0821	91.0182	96.5249	71.0792	88.8163	78.0015	79.078	76.0861	74.6634	73.4662	65.3282	71.3939	67.4788
DDB_G0287305	DDB_G0287305	NA	NA	Q54KJ9	0.688367	0.00454905	18.101	13.1053	20.0117	18.2614	12.8077	20.7937	9.01832	6.40345	14.908	5.03597	4.50966	10.8444	6.19313	5.97493	10.5039	22.4703	23.8961	27.0022	21.8367	24.344	21.8404	22.4887	21.8797	23.8914	19.8697	17.2016	20.7338	14.8413	20.1314	19.5761
DDB_G0268144	vwkA	NA	alpha protein kinase VwkA	Q6B9X6	0.687729	0.00460198	126.607	80.108	90.8653	408.136	582.075	715.159	510.107	628.406	107.293	54.2406	147.102	65.1266	68.0344	95.0448	90.2593	27.0024	28.6022	18.6273	40.7988	48.0519	39.1933	50.7035	59.3695	45.1353	36.5454	34.1554	31.5516	23.7744	32.5805	18.6368
DDB_G0274305	DDB_G0274305	NA	unknown	Q86J04	0.686654	0.00469218	91.5604	112.579	117.245	43.2062	44.555	6.46183	22.8554	19.2181	11.8013	6.75282	31.5452	7.35348	21.0845	19.7433	41.6303	164.789	162.389	159.329	135.548	153.324	117.201	133.922	137.191	132.102	108.777	114.68	116.919	122.927	103.896	103.913
DDB_G0277807	DDB_G0277807	NA	NA	Q54Z65	0.685716	0.00477206	180.484	140.838	143.499	299.316	192.248	205.155	67.1588	68.421	91.5009	18.5534	14.7778	21.9443	10.6653	70.4736	30.6074	5.39035	2.6842	2.73076	5.84892	8.19201	4.02528	4.48563	6.60396	5.2842	2.05876	2.90278	2.2746	1.95641	4.55584	3.34369
DDB_G0268138	DDB_G0268138	gsta1, putative glutathione transferase	putative glutathione S-transferase alpha-1	Q55FF3	0.685482	0.00479218	143.242	97.9855	142.783	41.9088	28.3043	22.1918	10.6154	8.86133	13.0651	7.43338	6.46355	14.1408	4.07827	14.9295	15.2212	200.223	216.529	177.455	200.976	191.133	205.68	180.219	162.252	177.756	172.135	139.698	143.144	140.251	156.372	141.162
DDB_G0279189	rpl11	V18, rpgC, rplK	S60 ribosomal protein L11	P16168	0.685282	0.00480944	2053.48	2495.41	1787.95	1641.45	2305.56	5018.43	742.469	920.618	853.186	195.654	1954.07	3039.83	778.071	241.791	1555.65	4707.28	4705.9	3472.57	4015.39	4164.91	3893.98	3527.89	3865.63	3875.08	3135.7	3934.55	3515.7	3302.26	2692.73	3360.54
DDB_G0290279	dgat2	NA	diacylglycerol O-acyltransferase 2	Q54GC1	0.684856	0.00484626	83.4297	66.3433	93.0952	150.341	112.27	166.098	184.706	174.186	446.445	379.523	139.947	283.359	271.631	316.919	347.017	11.9021	7.7934	2.8298	19.4528	7.80346	11.404	12.3785	10.3557	16.7091	14.786	12.4481	20.7939	14.4285	31.2303	19.716
DDB_G0289541	vasP	VASP	vasodilator-stimulated phosphoprotein	Q5TJ65	0.68456	0.00487204	157.167	208.733	128.605	594.315	551.843	34.7304	450.163	296.919	195.252	954.399	515.954	292.083	1413.25	937.927	404.015	163.818	153.816	187.531	195.239	213.342	188.691	233.154	208.587	221.438	380.832	354.998	311.996	412.654	499.696	391.746
DDB_G0280803	DDB_G0280803	NA	unknown	Q54UU7	-0.684467	0.00488012	66.0467	50.0908	74.6671	95.3629	85.9878	70.5105	206.627	223.813	338.851	137.173	113.208	89.504	70.4627	187.95	112.068	23.1237	25.8606	20.2914	16.0656	12.7396	19.1495	2.81071	6.45742	2.93759	1.55339	4.97662	5.82472	2.98659	3.35087	8.28346
DDB_G0274757	DDB_G0274757	NA	NA	Q556D4	0.682241	0.00507744	80.7661	68.2338	95.6196	105.418	80.0786	112.363	148.243	198.626	300.425	667.079	151.365	390.416	294.648	446.001	223.118	25.7403	26.2028	30.5648	29.7054	31.5801	27.5669	35.2438	34.3936	25.6106	41.9682	40.8997	44.8863	56.4828	60.4345	53.9004
DDB_G0267978	krsB	Krs2	STE20 family protein kinase KrsB	Q55FS2	0.682155	0.00508523	249.968	271.784	280.487	522.665	413.667	211.358	299.593	275.147	156.142	400.574	517.255	233.442	303.13	727.716	550.018	24.6447	30.2358	25.3593	28.4157	27.8769	20.919	31.9006	27.6225	25.5288	41.291	36.5364	32.1241	35.997	50.9763	32.2012
DDB_G0295725	DDB_G0295725	NA	unknown	C7G007	0.681977	0.00510128	87.9623	64.0547	118.087	71.4904	44.3488	75.8404	240.713	297.346	233.363	1083.84	549.992	625.707	168.302	307.974	158.398	51.6377	46.9377	45.8338	43.3757	49.1811	40.9585	55.3188	42.7174	52.208	116.256	95.9651	89.7843	102.858	108.061	103.5
DDB_G0277835	cspA	37D	culmination specific protein 37D	Q54YE6	0.681925	0.00510603	90.9062	123.757	145.644	12.1941	13.9074	8.516	22.2523	26.4765	25.069	5.86495	7.76539	8.66274	7.32029	16.0056	11.9193	11.393	11.2469	9.14987	10.0421	10.8296	5.6013	5.79828	5.83009	10.6379	2.15631	2.32605	3.21128	2.09496	2.11941	2.27357
DDB_G0270994	psaA	psA	puromycin-sensitive aminopeptidase PsaA	Q55CT4	-0.68131	0.00516184	364.826	316.892	345.658	228.25	307.372	293.446	537.879	664.159	97.4492	86.024	231.943	103.607	88.3765	129.693	88.3141	350.106	321.907	332.049	315.313	333.856	344.503	355.377	331.661	336.241	448.262	429.693	414.066	429.465	434.343	420.423
DDB_G0280819	aoxA	NA	NA	Q8WSV6	0.680899	0.00519947	489.542	455.168	775.009	58.3863	77.8456	139.362	291.4	330.217	535.826	112.604	67.2459	158.08	29.7075	170.966	67.9785	202.855	185.808	206.079	190.274	153.134	202.804	170.495	152.827	184.215	126.224	129.012	173.173	104.82	171.422	155.223
DDB_G0275007	cmfA	CMF-H, CMF	conditioned medium factor, density sensing factor	P34090	0.680782	0.0052102	2033.06	1842.47	1675.45	1179.9	1307.69	1420.84	544.193	384.754	277.843	94.3025	528.817	435.051	235.663	166.436	430.775	14.4537	16.5893	21.7605	34.1277	41.1074	23.6287	21.5974	26.4589	22.1123	1.82292	2.26184	6.8448	2.52309	3.23611	3.4505
DDB_G0275141	utp5	NA	WD40 repeat-containing protein, U3 snoRNP protein, U3 small nucleolar ribonucleoprotein, NUC189 domain-containing protein	Q8T2Q3	0.680233	0.00526089	20.3911	22.3611	39.6196	4.13928	5.24317	0.980748	3.72437	11.211	5.37328	3.317	4.21999	1.51902	3.30179	10.8508	5.37043	53.8443	55.5657	54.6043	56.5056	47.8908	33.4165	43.8524	61.1703	47.8862	35.7316	44.1651	42.6788	29.1365	50.521	35.7163
DDB_G0288013	smcl	NA	smc-like protein	Q54JJ4	0.680126	0.00527083	1.17522	1.2858	2.13798	17.3206	10.3675	13.6284	218.367	171.518	156.142	331.361	166.686	249.774	98.1956	137.846	80.7693	1.95778	3.3831	3.02088	2.08231	2.01555	1.58544	8.51521	5.42375	3.27159	113.35	93.0074	63.8023	122.097	61.2551	80.4435
DDB_G0287291	abpD	actnB, interaptin, alpha actinin 2	actin binding protein D	O76329	0.679705	0.00530997	15.2966	17.7169	19.0438	18.1316	15.3851	1.99767	5.78705	9.92948	4.95122	79.9039	31.1116	9.58395	155.21	108.293	86.0743	36.2754	25.7124	50.232	16.3164	18.1384	19.3478	11.164	12.219	12.1194	26.4785	19.65	20.0709	69.7016	30.1343	38.5735
DDB_G0293724	DDB_G0293724	NA	unknown	Q54BI8	0.67956	0.00532351	1746.52	1165.32	998.92	185.922	251.889	131.891	62.4412	98.8378	19.0147	9.32669	26.8476	15.4495	24.6042	52.6961	41.3355	1033.47	1122.84	984.942	928.848	1012.3	907.157	971.667	864.998	734.757	393.898	440.637	421.353	142.471	331.044	273.287
DDB_G0276267	gpaB	Ga2, Galpha2, gpa2, guanine nucleotide-binding protein alpha-2 subunit	G-protein subunit alpha 2	P16051	0.679098	0.00536685	245.669	185.482	144.298	637.972	487.977	425.294	1757.44	1433.11	513.928	884.742	643.867	514.822	386.856	1073.63	498.089	165.887	165.427	147.947	227.803	238.843	239.416	469.116	447.351	347.248	826.017	739.024	600.836	621.813	778.701	563.17
DDB_G0292112	galK	NA	galactokinase	Q54DN6	-0.678703	0.00540412	62.6822	49.6264	38.6098	15.6984	17.2407	10.395	20.0529	26.263	10.6953	63.4948	69.2694	31.9284	116.532	126.183	115.428	24.646	22.824	29.4727	23.7205	20.2477	18.7176	9.42766	20.8518	16.7336	2.23361	2.07061	5.30688	2.59141	2.63045	2.8848
DDB_G0291332	DDB_G0291332	NA	Probable 1-acyl-sn-glycerol-3-phosphate acyltransferase	Q54EU4	0.678569	0.00541676	106.093	73.5739	90.5708	57.5754	43.3525	38.3565	33.639	41.9526	59.6541	18.9377	19.259	26.2579	14.3264	43.8638	29.9589	80.3301	88.1111	92.6449	94.7959	74.6924	81.5252	66.1586	85.2033	75.3864	59.8253	69.7814	77.3285	73.982	79.0279	66.2845
DDB_G0282075	xpnpep3	APP3	peptidase M24 family protein, Xaa-Pro aminopeptidase 3	Q54T46	0.678522	0.00542127	46.8878	36.9891	38.6519	34.0266	30.6062	28.0898	36.2993	32.667	19.7518	12.5505	16.1511	10.5051	15.9456	26.2552	19.7018	19.5654	14.6142	21.522	16.9035	17.7705	18.3986	12.9802	15.9944	13.3078	12.6351	10.7048	14.2749	10.9545	14.4192	11.7259
DDB_G0273555	DDB_G0273555	NA	Elongation factor P	Q557H6	0.677822	0.00548798	176.746	128.168	180.607	268.859	174.04	142.027	112.773	103.534	150.457	69.5262	46.9385	84.5607	50.4724	90.1758	60.4926	171.783	160.035	156.256	157.987	156.785	130.519	138.889	150.921	157.614	144.668	143.284	122.742	115.216	137.424	133.351
DDB_G0285357	DDB_G0285357	NA	FKBP-type peptidylprolyl cis-trans isomerase (PPIase)	Q54NB6	-0.677242	0.00554375	210.483	304.09	292.857	70.42	79.9412	17.648	50.133	38.4305	25.8586	43.6263	152.233	53.0105	224.436	85.9297	220.996	1040.8	1050.57	1083.81	1152.61	1214.92	1730.96	1296.27	1369.28	1235.3	1441.78	1369.76	1474.54	1202.8	1574.86	1286.19
DDB_G0280689	tgrB1	lagB1	Tiger protein B1	Q54V07	0.676944	0.00557258	10.2477	8.99026	11.2574	36.3297	44.6924	23.6335	424.731	554.232	49.0734	857.956	2188.87	933.549	1094.57	933.511	856.11	68.7333	46.0041	45.528	50.4089	56.0378	39.3776	45.8555	56.4701	43.0815	103.629	75.4123	68.4745	71.5899	92.7888	78.5147
DDB_G0294489	trxC	TRX3	thioredoxin	P29447	0.676891	0.00557769	1280.18	1155.3	1612.59	2395.86	1768.77	2095.41	5097.24	5254.7	7015.78	10743.3	6057.99	7774.74	7979.79	5803.12	4918.72	3716.14	2877.4	3854.09	3237.82	3102.91	5507.08	4484.92	3404.14	3314.03	6960.77	7174.48	6660.73	7674.66	6956.22	6056.37
DDB_G0295683	DDB_G0295683	NA	LIM-type zinc finger-containing protein, cofilin/tropomyosin type actin binding domain-containing protein	B0G198	0.676374	0.00562803	212.633	306.113	394.883	147.649	162.943	22.2355	42.7905	97.4504	26.543	7.55173	10.2237	8.66274	9.32747	23.0276	16.813	77.3976	78.3642	81.5787	81.0137	85.2178	80.5005	67.9075	78.7005	82.4805	62.1219	75.6819	66.6436	68.4472	69.9919	61.0102
DDB_G0292542	DDB_G0292542	NA	NA	Q54D52	0.675977	0.00566692	1.75612	1.59395	1.7939	0.371269	0.783522	0.663562	0.506176	0.888458	0.599896	0.567446	0.361197	0.443825	0.531048	0.705931	0.48334	151.076	152.498	151.271	153.771	139.895	124.118	112.984	141.744	135.65	102.487	93.3939	109.929	107.742	115.064	101.934
DDB_G0279611	DDB_G0279611	NA	sterol desaturase family protein	Q54WK0	0.675655	0.00569856	490.103	370.325	531.282	248.522	143.052	241.546	138.844	143.022	377.962	133.241	111.185	385.424	90.9457	240.602	207.616	20.1892	20.2842	7.8211	15.8323	1.78733	21.663	21.4486	1.95323	13.1824	2.07646	1.50123	12.2852	2.38698	8.40226	15.9212
DDB_G0286307	DDB_G0286307	NA	unknown	Q54LY3	0.674746	0.00578878	199.642	138.052	165.461	93.7412	75.7155	68.7193	52.7578	60.9501	110.977	18.7308	17.8857	43.5115	22.6332	46.2417	42.5734	38.7832	40.8222	32.8782	41.7043	41.0316	24.5189	35.9582	32.6699	26.8311	20.5096	18.3208	14.8689	13.6892	10.5561	13.098
DDB_G0275125	plbF	PLB	phospholipase B-like protein	Q554H5	0.674691	0.00579434	693.37	441.503	386.3	137.886	143.224	225.6	218.545	236.62	233.574	47.0265	47.5167	54.1252	30.341	106.368	67.3301	26.256	22.1426	26.6149	12.6737	18.777	17.7291	21.8616	21.7357	20.7949	19.1825	11.2779	5.12517	5.29353	16.1041	1.64768
DDB_G0287403	DDB_G0287403	NA	unknown	Q54KD3	0.673131	0.00595194	731.686	533.974	764.996	869.073	618.56	975.491	134.197	156.896	454.762	83.304	62.693	147.321	123.007	210.823	178.203	264.155	222.198	173.864	235.241	215.203	205.504	196.62	202.733	227.518	84.6149	131.844	156.671	62.777	92.6085	97.6441
DDB_G0276445	DDB_G0276445	Grp78, heat shock protein Hsp70 family protein	endoplasmic reticulum chaperone Bip ortholog	Q8T869	0.673077	0.00595749	357.723	877.724	716.15	120.079	139.616	68.7193	236.882	75.3582	151.667	1136.11	6333.25	3437.23	4141.26	1069.78	3735.26	572.214	578.965	550.25	609.289	651.446	590.108	680.749	640.82	617.228	799.732	775.839	817.536	879.499	1010.17	914.142
DDB_G0285939	ctnnA	vinA, Dd-alpha-catenin	alpha-catenin related protein	Q54MH2	0.67302	0.00596328	57.4018	46.1437	36.464	115.019	135.287	169.55	37.0797	54.333	5.95339	144.269	912.557	246.527	684.209	123.862	514.77	2.82801	2.1973	2.78622	12.0983	8.05906	12.4778	11.4706	11.8342	14.9181	184.778	113.425	97.5305	268.117	146.99	196.784
DDB_G0271734	rapgap1	rapGAP	RapGAP/RanGAP domain-containing protein	Q75J96	0.672883	0.00597726	119.457	115.001	101.215	74.2798	87.5338	42.3758	94.5417	122.531	47.5469	238.169	304.5	105.303	298.449	307.521	384.269	2.78394	1.92474	1.95355	2.31459	3.24383	5.28024	7.27344	1.63405	5.16291	21.4726	15.7923	14.6467	29.7618	20.0539	22.6975
DDB_G0286725	vps13A	vps13	vacuolar protein sorting-associated protein 13 family protein	Q54LB8	0.672824	0.00598333	181.839	328.103	328.955	141.227	179.571	43.7738	108.056	127.013	65.076	25.6202	52.8645	38.3258	61.5586	60.2261	86.6637	37.048	35.4423	36.0247	30.5116	34.9397	36.073	33.6155	31.4465	31.4882	24.1694	23.3185	24.1138	21.5282	28.0804	24.0545
DDB_G0284605	DDB_G0284605	NA	P-type ATPase, Ca2+-ATPase	Q54PE8	0.672161	0.00605162	786.919	941.538	853.853	675.013	595.508	323.46	827.774	698.844	990.679	1263.04	1781.71	1339.53	1139.27	1804.13	1673.6	154.721	177.998	198.189	196.621	193.913	206.742	205.766	217.635	219.493	290.759	268.635	273.91	325.181	287.927	316.494
DDB_G0283697	DDB_G0283697	NA	unknown	Q54QQ2	0.671193	0.00615239	14.6422	29.924	26.534	16.2499	22.807	2.65587	7.3143	10.7839	7.11308	6.51608	15.6451	6.48047	15.6288	8.81072	16.4593	7.822	17.1121	10.9758	18.0309	15.8993	2.62084	3.01457	13.6998	1.97911	14.1148	15.7523	11.37	17.2271	3.38971	13.4913
DDB_G0279715	mtyrS	TyrRS	tyrosine-tRNA ligase, tyrosyl-tRNA synthetase, putative mitochondrial tyrosyl-tRNA synthetase, putative mitochondrial tyrosine-tRNA ligase	Q54WD9	0.671049	0.00616753	27.5881	23.124	31.2887	14.3357	9.92061	8.21009	9.6217	9.07498	15.4872	7.22627	7.25917	8.32333	2.73628	14.3064	10.327	7.54067	5.53285	5.46878	4.98703	6.88002	6.59508	7.04541	4.81277	6.09648	4.88592	3.53843	5.51439	0.94453	4.2523	5.52444
DDB_G0294597	DDB_G0294597	NA	beta-lactamase family protein	B0G0Z7	0.670648	0.00620973	340.901	239.612	269.001	44.5037	30.2283	25.6869	27.928	25.4091	36.387	22.4564	15.1392	21.5566	13.904	38.7682	24.182	113.388	120	125.654	124.755	126.679	95.6839	105.458	106.44	108.98	86.6095	77.2342	95.0902	77.3612	111.616	92.1208
DDB_G0267934	fnkB	FNIPK-B	FNIP repeat-containing protein, protein kinase, STE group, FNIPK subfamily protein kinase	Q55FV4	0.670208	0.00625635	0.267625	0.253242	0.289168	0.371269	0.502032	0.425439	0.716418	0.2726	0.599896	1633.41	515.52	677.321	531.503	1192.3	431.011	2.96271	2.14229	2.32093	2.89833	3.25659	2.40867	1.94364	2.78297	4.3148	16.5218	2.65569	1.83693	51.3851	21.0833	26.7308
DDB_G0274105	glgB	NA	1,4-alpha-glucan branching enzyme, branching enzyme	Q555Q9	0.669966	0.00628209	606.549	536.727	645.131	698.269	707.574	451.376	505.992	730.221	226.836	139.331	203.904	96.0951	160.7	278.874	216.929	370.792	345.11	344.654	345.008	330.03	327.757	340.803	319.572	330.383	336.095	314.582	283.483	309.356	323.956	286.328
DDB_G0276003	hspG2	NA	heat shock protein Hsp20 domain-containing protein	Q552K9	0.669913	0.00628768	87.0277	59.5769	210.268	16.3797	29.3694	58.278	684.405	742.495	3888.45	253.898	255.358	935.439	96.5415	211.219	305.403	3.10223	2.62882	1.88654	2.31756	1.9985	2.79045	2.39127	8.54021	22.2789	1.99404	6.81357	35.0177	2.24673	16.0047	17.0944
DDB_G0276155	spnA	Spn, Spalten	protein serine/threonine phosphatase	O15743	0.668829	0.00640415	61.4673	96.7914	93.4318	80.0534	98.7679	43.599	73.0468	61.377	48.4944	141.785	264.102	84.9484	260.334	207.256	282.887	10.2204	30.9084	17.1541	14.2423	14.2911	14.3996	13.9543	11.0984	12.1942	27.4685	23.1053	26.6058	23.3404	24.0468	21.943
DDB_G0288799	mrpl21	rpl21	ribosomal protein L21, mitochondrial	Q54IF0	0.668806	0.00640664	117.915	88.997	142.278	89.8813	61.8703	41.3709	42.5422	55.1868	79.236	45.4594	33.7133	46.5648	28.0533	50.7145	49.7057	156.83	152.242	164.513	154.182	153.961	122.405	134.988	159.594	153.321	111.509	142.445	155.386	96.6622	148.168	106.752
DDB_G0277125	hspG11	NA	heat shock protein Hsp20 domain-containing protein, putative alpha-crystallin-type heat shock protein	Q550E3	0.667022	0.00660201	40.9531	33.8049	59.7311	1.21267	3.27838	4.75674	117.881	131.923	258.682	18.8195	22.3667	63.5273	8.44719	25.0661	24.1231	10.9581	7.38088	7.40827	1.66001	1.07413	2.4864	85.6254	69.9689	129.022	78.4165	96.1787	310.452	29.2642	238.968	174.927
DDB_G0283451	DDB_G0283451	NA	Phosphatase DCR2	Q54R10	0.666833	0.00662293	42.1681	23.8206	23.5464	130.945	102.925	195.937	822.809	809.624	317.954	316.814	432.702	394.487	141.731	231.997	158.811	18.5902	1.81644	3.55217	15.0037	13.4393	2.09864	26.7037	38.2065	31.588	73.5295	102.092	50.0043	43.6389	57.9226	44.488
DDB_G0290523	DDB_G0290523	NA	putative transmembrane protein	Q54FZ2	0.666826	0.00662375	46.327	38.6476	48.3291	37.465	27.2049	12.1429	45.5218	48.463	60.0752	153.109	65.8005	54.3191	98.3012	124.371	56.7791	35.4532	34.8239	33.5924	34.1543	32.9765	36.2565	37.3118	34.2747	32.1184	46.8538	43.5277	46.9839	51.066	59.6732	47.1978
DDB_G0283393	rplP2	NA	ribosomal acidic phosphoprotein P2, 60S acidic ribosomal protein P2	P22683	0.666658	0.00664245	437.908	1548.27	672.436	606.251	882.991	59.9818	134.126	181.656	145.877	126.086	43.6864	91.2972	240.414	363.343	78.4705	5585.28	4010.45	5332.75	3867.45	4405.26	2006.94	3326.62	3847.86	4235.28	3025.2	3374.1	3205.6	3026.1	3329.8	2725.29
DDB_G0276141	pdi1	PDI, Dd-PDI	protein disulfide isomerase	Q86IA3	0.666614	0.0066473	2611.55	1789.9	1644.48	1101.41	1238.26	2116.08	2621.87	2936.97	1114.8	2757.76	9467.92	9472.91	12031.1	3070.66	7846.73	745.238	760.331	797.936	802.883	928.455	1091.94	931.391	863.276	879.624	1312.95	1074.9	1255.02	1331.54	1470.49	1656.43
DDB_G0276125	DDB_G0276125	NA	NA	Q75JG1	0.665843	0.00673362	1.41935	2.40352	3.03305	1.51587	1.82149	0.570446	14.6959	12.1721	3.31344	70.088	45.3486	20.248	358.595	124.145	218.992	2.23837	2.16393	1.82264	2.22337	2.94224	1.95811	2.16405	2.68096	2.14266	3.2233	1.64405	1.04787	21.3849	5.44914	9.76281
DDB_G0270500	d2hgdh	NA	D-2-hydroxyglutarate dehydrogenase	Q55E52	0.665792	0.00673934	58.6168	46.5086	49.4651	63.9977	50.2237	36.3468	53.5382	52.7321	73.1298	19.4996	19.9817	17.4368	11.4399	33.899	26.1863	16.9148	15.0564	15.3803	10.8691	12.4016	19.525	9.49453	10.9566	8.79266	9.71765	2.39697	9.35564	1.97892	10.2865	9.54697
DDB_G0275693	tpp1C	NA	tripeptidyl-peptidase 1C	Q95UC5	0.665285	0.0067967	294.781	264.852	297.064	162.569	130.993	142.813	246.034	244.517	355.538	68.9349	72.3046	95.2228	40.9347	255.718	202.665	209.35	184.059	154.265	180.881	172.192	148.871	157.068	172.813	168.992	112.1	141.91	135.921	2.6248	156.42	151.574
DDB_G0292002	ergic3	NA	endoplasmic reticulum-golgi intermediate compartment protein 3	Q54DW2	0.66519	0.00680744	119.971	90.4895	100.416	189.912	146.006	172.477	207.088	190.194	289.108	332.632	192.413	272.697	157.885	373.704	196.711	51.287	53.8302	48.1777	56.9034	53.0763	49.7456	50.7144	54.9652	57.6937	65.7378	66.8312	61.6876	68.0459	81.4134	58.5821
DDB_G0279951	DDB_G0279951	NA	AhpC/TSA family protein	Q54W30	0.664698	0.00686343	66.0467	68.4992	109.966	99.3201	56.339	137.702	167.042	180.589	251.839	676.156	149.848	499.798	331.25	829.17	473.568	9.084	23.1651	3.07246	15.2795	11.3789	21.2773	18.5066	19.1815	22.12	30.1955	30.9479	32.7971	48.0866	39.7353	44.0006
DDB_G0284947	ucr	uqcrfs1	ubiquinol-cytochrome-c reductase subunit, Rieske iron-sulfur protein	Q54NW9	0.664331	0.00690551	738.088	640.144	735.756	323.643	279.991	400.611	498.969	497.775	328.06	271.608	260.85	282.39	214.371	451.719	277.935	328.919	349.675	327.579	315.211	342.207	280.169	259.909	332.725	315.97	220.702	220.894	254.046	210.153	283.359	263.664
DDB_G0288101	rpl22	NA	S60 ribosomal protein L22	Q54JE3	0.664204	0.0069201	234.595	507.772	385.921	524.352	554.11	158.846	228.583	139.393	186.251	63.4356	110.317	146.304	132.334	104.047	129.693	4018.57	3764.27	4201.29	3760.58	3838.05	3033.22	3355	3660.02	3569.74	3250.28	3248.16	2949.92	3251.56	2316.68	2856.44
DDB_G0270922	DDB_G0270922	NA	NA	Q55DB9	0.664154	0.00692585	466.926	334.007	551.688	448.778	308.575	721.188	522.379	375.789	953.2	269.42	170.01	382.855	127.477	173.344	195.709	29.704	36.5042	51.2368	6.26656	32.1791	12.4357	16.5914	24.0524	37.4783	2.58843	7.69443	17.3341	2.52035	3.00899	10.0032
DDB_G0268278	DDB_G0268278	NA	NA	Q55GR3	0.663847	0.00696119	2.32686	2.03383	2.30917	65.6844	39.1611	45.6086	170.625	151.987	152.352	1139.95	320.615	874.471	419.199	732.415	297.799	2.46501	3.87542	2.17813	2.09533	2.41887	2.55595	2.58545	3.14323	1.60714	23.3739	14.7798	12.2913	29.8965	25.3863	18.8726
DDB_G0276949	hspG6	NA	heat shock protein Hsp20 domain-containing protein	Q8MMN1	0.663281	0.00702686	234.829	206.378	323.191	12.3239	37.5463	52.8171	727.43	1015.71	1628.98	170.907	193.497	627.403	71.8001	155.453	173.488	2.08101	2.43482	2.63773	2.15597	2.5011	1.42964	20.2226	38.9228	67.9041	3.27507	14.914	102.654	1.88382	46.3863	60.8813
DDB_G0280565	DDB_G0280565	NA	calponin homology (CH) domain-containing protein	Q54V78	0.660611	0.00734301	7.30098	9.38858	15.2983	55.1103	54.8617	10.0455	21.1881	53.4792	5.47877	77.9821	52.2864	26.5971	134.375	97.0263	83.6576	2.99497	1.95094	2.31167	1.56817	2.44179	2.78437	2.28443	2.05064	2.41236	55.6571	32.8391	21.3046	69.2755	28.8897	40.7686
DDB_G0268898	wdr75	UTP17	WD40 repeat-containing protein, U3 snoRNP protein, U3 small nucleolar ribonucleoprotein	Q55EH5	-0.658186	0.00763971	10.1541	11.048	15.5929	3.74834	4.86441	1.68973	3.86681	5.97572	3.52508	1.67899	10.6575	3.17917	5.91128	6.42895	14.2189	12.3305	11.478	16.0771	19.8454	19.4985	27.8103	15.058	17.42	15.4978	19.3575	5.86831	18.4122	15.8872	8.44376	11.5048
DDB_G0273233	DDB_G0273233	NA	NA	Q557B4	0.658035	0.00765858	10.2477	8.35954	10.1206	20.3052	14.4573	9.39	18.5984	22.2069	24.911	36.4417	15.4283	28.7296	17.072	33.3894	13.5703	97.7757	80.0522	66.0745	126.616	99.1039	133.702	136.828	117.061	141.675	161.378	174.505	161.625	123.498	184.521	177.363
DDB_G0275173	hbx2	hbx-2	homeobox transcription factor Hbx2	Q869W0	0.657681	0.00770266	2.32686	4.17272	2.77809	6.70799	8.09849	3.75062	32.362	32.4536	8.06157	97.9095	106.849	50.345	79.9651	116.219	79.6494	2.34911	2.02201	1.45843	1.9378	2.14568	1.94917	2.02218	2.33761	2.29265	4.20152	3.6049	1.52043	7.36941	3.1018	4.35017
DDB_G0284571	gacC	RacGAP	RhoGAP domain-containing protein	Q54PG5	0.656593	0.0078398	443.422	372.68	390.802	517.346	526.386	351.55	686.533	947.192	1583.23	220.607	105.475	159.486	54.379	196.499	94.4443	53.827	48.7651	53.9423	65.4287	65.4463	56.6498	65.5909	85.1088	90.1036	54.1543	57.1847	75.1566	41.3499	68.8743	54.2604
DDB_G0285081	DDB_G0285081	NA	leucine-rich repeat-containing protein (LRR)	Q54NS2	0.656203	0.00788934	18.7086	26.8724	35.6225	28.4798	26.3803	9.56479	90.037	116.341	19.7518	50.9588	63.1989	29.6505	41.2867	61.3018	41.7482	2.00158	2.21237	3.87681	2.33984	2.96749	2.16795	10.7091	3.15665	1.85416	7.63241	3.59957	1.81289	6.4861	6.76511	7.0206
DDB_G0276883	canA	CNA, PP2B, calcineurin	calcineurin A	Q7YSW8	0.656089	0.00790388	127.728	89.7598	103.403	77.9775	110.655	180.777	365.567	349.855	34.8605	160.678	530.335	320.919	540.16	218.522	337.527	74.7095	75.8516	94.3628	78.6655	84.2899	104.608	91.9204	90.4322	82.6589	167.151	135.454	135.002	203.719	129.097	188.343
DDB_G0267492	DDB_G0267492	NA	peptidase M41, FtsH domain-containing protein	Q55GV8	0.656066	0.00790678	94.6912	81.501	90.8232	28.5123	44.9329	43.9922	64.9242	99.4782	39.0717	8.97173	65.2947	21.0234	19.9934	13.2869	32.6115	51.6272	51.7407	53.4081	55.2597	50.8261	52.2402	47.7949	49.6498	48.9624	40.4706	42.6103	45.1432	37.1298	40.7756	43.5094
DDB_G0267726	uduA2	NA	unknown protein UduA2	Q55GC5	0.655897	0.00792837	496.879	495.865	511.803	265.259	236.223	340.017	116.64	161.806	190.515	9.77038	9.50075	8.32333	7.56681	12.6638	8.97044	923.422	1241.28	696.625	796.617	994.511	1031.65	891.31	1143.14	976.304	648.135	886.226	747.337	614.287	760.095	674.206
DDB_G0283305	DDB_G0283305	NA	ERV/ALR sulphydryl oxidase domain-containing protein	Q54R93	0.654989	0.00804529	20.6715	15.8259	21.6529	28.0581	22.1198	41.8078	468.004	353.163	93.6591	601.296	885.24	371.757	134.516	404.785	82.9503	1.59884	2.19682	2.68433	1.706	2.20011	2.54473	2.4512	2.43944	3.70386	91.7251	78.3806	46.2287	99.7558	78.5955	67.3788
DDB_G0273067	dscD-1	dscD, discoidin I, D chain	discoidin I, delta chain	P02888	-0.65477	0.00807357	381.788	402.796	262.186	159.261	211.556	172.608	267.351	331.178	196.305	27.1577	204.41	97.4036	21.1901	11.1908	20.8808	813.488	764.379	560.59	760.857	731.729	678.595	1173.06	687.961	718.104	1295.63	1083.71	1113.65	1067.57	1101.5	1190.04
DDB_G0271728	DDB_G0271728	NA	NA	Q75JA2	-0.654185	0.00814987	88.9903	76.5258	117.624	51.1855	21.6732	13.7158	44.9897	32.3468	36.2291	38.6	18.6807	28.7781	15.9808	36.9564	20.4681	2.8691	2.60667	2.3297	1.82101	2.12748	24.7769	2.68391	3.01872	3.13873	21.3339	20.6093	20.9494	24.0531	22.3124	20.1765
DDB_G0291676	DDB_G0291676	NA	short-chain dehydrogenase/reductase (SDR) family protein, glucose/ribitol dehydrogenase family protein	Q54EI4	0.654116	0.00815891	59.9252	43.5566	63.8543	24.9116	45.1047	27.0412	186.444	222.852	603.73	14.4431	11.8141	27.4695	3.51366	10.0576	7.67256	3.86514	6.79254	7.99784	10.4235	14.0616	13.4257	16.1706	14.1282	21.4488	1.94812	10.8084	13.4009	1.28556	2.62064	9.82987
DDB_G0269120	cypB	cyp2	cyclophilin B	Q9TW32	-0.65349	0.0082411	806.264	598.253	737.901	595.385	477.911	650.589	590.056	557.861	629.208	465.944	349.595	389.301	320.269	489.481	390.046	408.208	445.215	366.658	473.791	448.352	454.694	436.839	454.319	464.845	493.757	463.197	472.158	493.111	528.758	488.446
DDB_G0270070	DDB_G0270070	NA	phospholipase D	Q55CF8	0.65321	0.00827811	518.093	412.382	478.818	633.529	389.206	522.498	280.688	198.732	326.955	121.592	131.925	246.721	97.175	380.894	267.443	69.5751	63.8087	52.9833	62.0987	65.5942	74.0601	77.0113	63.2858	57.5338	36.816	55.4719	43.5852	43.7575	61.3095	49.1804
DDB_G0275389	tom70	NA	translocase of outer mitochondrial membrane 70	Q553N9	0.652888	0.00832074	86.467	95.1994	156.036	32.8589	46.9942	26.2548	38.4276	77.8129	48.7576	20.1501	30.3166	31.4437	24.2874	26.5383	36.9146	268.45	272.16	279.066	234.544	210.804	281.394	213.007	221.557	244.767	202.148	217.575	215.651	177.745	191.266	219.237
DDB_G0288387	accA	NA	acetyl-CoA carboxylase A	Q54J08	0.652271	0.00840311	402.395	811.355	727.215	40.2221	53.247	14.8955	10.6509	12.5992	6.84956	11.2788	24.3181	9.7294	17.0368	32.9364	37.622	361.938	367.119	330.81	329.831	343.23	315.609	319.981	298.694	280.288	292.002	276.404	251.736	253.725	275.267	249.01
DDB_G0289137	DDB_G0289137	NA	NA	Q54HY7	-0.651924	0.00844969	8.65763	7.56271	10.6258	6.51308	5.65623	8.03528	12.8509	13.9872	41.4406	28.4882	16.1511	32.1707	25.1321	30.2187	25.4789	57.5364	47.6042	57.4015	47.8577	37.7047	37.4816	31.5703	43.4076	34.7605	1.69902	2.4324	1.6206	1.90643	3.29627	27.2888
DDB_G0275385	DDB_G0275385	NA	putative prolyl 4-hydroxylase alpha subunit	Q553P3	0.651576	0.00849656	74.1307	59.7428	83.9653	292.634	214.854	205.504	371.49	378.243	558.566	770.914	275.593	439.219	376.755	563.76	284.006	0.506347	4.34738	1.84417	1.9957	1.96364	7.37588	5.90738	6.34054	3.49347	19.487	9.74904	11.439	13.1915	8.73008	14.3664
DDB_G0280797	DDB_G0280797	NA	putative ribosomal RNA processing protein RRP19	Q54UV2	0.650762	0.00860715	23.6158	33.3073	53.4621	15.8282	14.526	1.2923	14.8024	29.2516	13.8023	8.97173	16.5847	3.66531	8.27112	55.6968	20.4681	22.6362	15.3303	14.1703	16.478	16.3954	0.83263	3.16643	10.6691	12.7119	2.4438	6.1984	1.55757	2.34926	2.76074	2.76976
DDB_G0284575	DDB_G0284575	NA	N(2),N(2)-dimethylguanosine tRNA methyltransferase	Q54PG3	0.650554	0.00863547	18.8488	24.0197	31.5832	11.61	11.158	4.31937	6.49752	8.00664	8.64109	8.97173	31.9788	20.1995	16.6144	22.065	32.6705	78.9648	60.8666	103.463	62.7453	67.4161	44.854	76.0637	61.6266	62.9352	66.1504	72.3706	64.6442	72.2123	77.9065	75.6735
DDB_G0271854	DDB_G0271854	NA	Uncharacterized protein YIR042C	Q869N8	0.649647	0.00876035	84.5979	75.6303	99.7427	12.6809	12.2235	8.90931	49.5655	44.4073	19.7518	194.294	68.619	96.9675	73.947	171.645	54.4803	16.9192	18.5493	17.5149	16.8974	16.4868	11.0333	15.905	12.602	15.6128	17.5456	18.5058	20.7013	16.4634	24.2756	18.357
DDB_G0275689	abcG2	mdrA1, mdrA	ABC transporter G family protein	Q9NGP5	0.64962	0.00876402	382.582	433.012	630.784	1260.11	1531.34	719.047	2849.02	3732.38	2057.04	1430.32	2141.68	1346.9	1458.68	2334.22	1878.6	40.9591	33.1668	44.1031	32.3274	31.925	38.4576	91.9444	86.8468	93.6583	132.936	132.851	150.363	85.0299	134.54	120.759
DDB_G0268684	DDB_G0268684	NA	Protein MAK10 homolog	Q55F07	0.649615	0.0087647	40.7195	34.2693	42.9435	33.313	30.0222	9.60849	27.2895	45.0477	19.0147	16.1286	13.8381	8.12937	12.672	22.4047	10.0911	19.2005	16.1544	17.2761	14.2052	19.304	9.39202	13.6145	16.2629	17.8925	15.2635	14.0284	11.8244	15.6606	14.6898	14.8722
DDB_G0289621	DDB_G0289621	NA	NA	Q54H87	-0.649474	0.00878431	53.1495	81.3684	78.8324	66.8196	79.9069	36.6963	117.987	88.0585	154.72	155.918	452.359	268.626	198.076	137.846	259.958	97.3211	144.811	197.575	127.383	120.499	192.086	77.0738	112.822	134.66	85.4432	67.2	101.537	95.782	130.196	103.057
DDB_G0287995	rplp1B	NA	60S acidic ribosomal protein P1 beta	Q54JK3	-0.64941	0.00879316	306.649	731.654	435.483	462.303	535.455	56.88	102.452	152.307	199.148	98.1164	60.6695	87.2262	169.921	193.838	82.7145	1248.71	900.864	1046.07	1080.62	954.107	1414.99	1295.61	1056.99	938.967	1261.17	1199.21	1336.66	1144.98	772.986	1251.21
DDB_G0275399	DDB_G0275399	NA	Uncharacterized protein YMR259C	Q553Q9	0.649188	0.00882394	19.7368	27.6021	24.8509	22.576	20.5049	4.40685	6.56855	9.71587	13.4864	1.94841	4.21999	2.2537	2.7009	8.01706	6.19712	441.154	366.826	313.074	379.122	361.279	364.409	320.564	380.097	313.299	301.775	242.509	202.858	251.987	244.519	225.945
DDB_G0288155	DDB_G0288155	NA	trimeric LpxA-like domain-containing protein	Q54JC2	0.649155	0.00882862	519.261	448.336	604.068	669.045	462.382	459.72	685.505	676.112	945.514	479.928	313.461	413.775	186.145	470.855	316.484	611.152	585.601	595.855	586.354	590.603	578.333	655.048	611.624	590.052	498.995	472.98	656.301	441.398	626.993	587.094
DDB_G0269512	DDB_G0269512	NA	NA	Q55DV6	0.649063	0.00884141	28.7564	26.7728	34.3602	59.035	53.0752	67.0155	74.6075	100.439	140.876	79.1352	76.5684	93.3327	84.8219	42.7314	83.245	84.6708	79.0791	54.6235	89.9591	83.8448	101.769	95.6727	90.1471	110.203	82.5653	85.8383	92.4213	88.5038	83.4122	92.5952
DDB_G0269334	DDB_G0269334	NA	C2 calcium/lipid-binding (CaLB) region-containing protein, C2 calcium-dependent membrane targeting domain-containing protein	Q55E97	0.648668	0.00889656	107.401	170.988	145.686	329.189	369.864	132.852	232.059	121.997	304.689	295.616	917.977	339.238	860.072	268.626	643.856	167.923	168.636	163.492	214.114	196.758	224.388	221.542	242.647	222.885	210.072	337.109	289.954	271.625	188.344	219.839
DDB_G0275075	DDB_G0275075	NA	tetratricopeptide-like helical domain-containing protein (TPR)	Q869X1	0.648521	0.0089172	146.933	112.082	135.421	27.5391	39.8482	33.5508	60.1711	82.0819	9.64195	7.78842	14.4886	7.88691	11.4399	24.33	16.3414	163.6	162.183	156.447	157.565	170.196	135.487	136.281	143.613	149.012	131.93	134.828	126.723	113.16	145.956	120.015
DDB_G0289585	DDB_G0289585	NA	filamin/ABP280 repeat-containing protein, leucine-rich repeat-containing protein (LRR)	Q54HA8	0.648323	0.00894502	78.3363	50.1903	59.3945	51.8343	63.7255	51.0696	107.878	127.013	20.4888	320.096	177.526	128.905	271.983	406.88	186.514	1.55762	8.30216	8.71966	8.50716	11.2132	10.5152	10.8515	12.8486	8.01374	21.4158	18.7889	15.5392	31.242	27.1602	27.8576
DDB_G0287713	DDB_G0287713	NA	NA	Q54JZ8	0.64815	0.00896929	19.9237	15.1955	18.5388	21.2135	14.8697	4.53807	9.40875	12.9195	15.9084	7.84759	7.98234	6.33495	4.2899	13.4002	6.84641	14.0605	8.8568	27.0141	2.88746	2.4084	1.72453	2.70797	2.4762	4.44763	2.72381	2.19391	2.17273	2.19322	3.4695	2.60972
DDB_G0272815	cprE	CP5	cysteine proteinase 5	P54640	0.647085	0.00912044	348.611	232.083	172.655	592.823	688.644	1906.16	1484.68	1562.67	702.007	230.571	460.669	866.039	435.634	721.772	599.118	125.949	150.268	130.459	202.268	161.826	164.732	228.579	293.1	297.411	107.562	170.598	244.163	116.426	145.614	237.254
DDB_G0277763	DDB_G0277763	NA	NA	Q86AW2	0.646851	0.00915394	60.5327	45.1487	44.6265	40.6113	40.9476	57.1858	56.2694	51.5581	36.9135	29.9665	29.883	26.9364	18.7615	48.1101	24.2999	44.9835	35	31.3581	32.0622	37.1291	33.8413	25.6834	30.8113	31.0343	25.767	30.4848	26.0073	23.6841	25.8645	21.9853
DDB_G0276563	DDB_G0276563	NA	Four and a half LIM domains protein 1	Q551J8	0.646023	0.00927306	4.86623	3.73976	6.91922	97.3091	54.5869	48.7105	18.0663	20.2856	14.5395	184.478	90.2993	124.931	114.455	113.048	78.0579	2.59189	11.9929	3.70291	7.94113	2.11753	10.0527	1.75536	1.88856	2.64505	25.3091	27.9469	21.6491	48.7295	30.1815	25.2978
DDB_G0286523	DDB_G0286523	NA	NA	Q54LP1	-0.644618	0.00947799	121.513	92.8445	126.08	173.175	140.338	59.7197	140.44	166.288	102.66	107.341	74.0391	43.4146	60.1509	149.962	65.8565	20.7215	19.4344	14.1034	22.3563	28.3081	43.8821	33.0965	24.1347	29.8459	28.6607	39.2911	40.6417	37.3387	23.901	29.3855
DDB_G0283455	DDB_G0283455	NA	unknown	Q54R07	0.644421	0.00950706	123.522	110.589	188.306	519.227	343.411	570.991	266.89	270.451	708.955	548.343	215.033	474.016	462.91	456.701	383.267	98.7438	101.08	182.844	155.749	147.714	128.03	158.838	159.8	171.539	190.613	148.392	158.902	191.608	189.788	153.761
DDB_G0287839	DDB_G0287839	NA	adenylate kinase	Q54JR3	0.644135	0.00954934	48.757	49.925	68.6086	79.6641	59.2249	49.1473	100.501	88.0585	232.731	55.985	46.794	66.4836	36.4298	104.216	71.633	2.40451	2.793	9.00394	7.48281	10.4856	2.00308	18.1591	8.67567	9.61374	1.29853	1.96554	1.88078	1.91678	22.7688	21.7768
DDB_G0292538	gtpbp1	NA	GTP-binding protein 1	Q54D77	0.644105	0.00955381	391.741	344.687	312.252	388.643	305.105	231.017	552.919	534.168	1010.79	659.126	828.004	715.801	444.926	943.759	762.273	7.38248	10.2885	3.1495	8.49524	3.30236	9.00232	12.6869	14.3832	15.113	9.59383	13.4315	7.18552	16.9519	22.2579	17.1171
DDB_G0290659	sdrA	SDR1	short-chain dehydrogenase/reductase (SDR) family protein	Q54FW2	0.643873	0.00958813	762.06	615.6	863.909	482.316	561.943	821.231	1884.17	2129.17	5880.46	298.158	218.14	666.804	83.2382	281.648	229.366	492.473	496.932	536.28	494.513	494.935	603.346	539.841	508.963	466.606	431.508	470.845	490.472	275.716	462.47	369.844
DDB_G0281071	serA	PHGDH	3-phosphoglycerate dehydrogenase	Q54UH8	0.643858	0.00959034	1104.2	1017.06	1162.33	179.435	92.103	76.5394	325.593	187.526	73.4456	30.3509	50.4797	33.9639	35.5851	101.442	56.2486	352.478	359.756	344.712	346.373	364.478	348.482	324.247	353.489	307.834	317.634	316.688	318.2	287.096	327.261	300.616
DDB_G0280923	DDB_G0280923	NA	ankyrin repeat-containing protein	Q54UN6	-0.643489	0.0096453	127.728	101.601	102.562	90.1733	75.0284	147.793	94.7191	86.3509	95.4489	103.261	67.8963	103.219	149.156	116.842	116.136	352.378	329.951	326.276	347.943	383.023	322.205	371.499	321.61	363.059	364.07	385.529	330.771	317.654	351.088	315.848
DDB_G0269462	DDB_G0269462	NA	ubiquitin domain-containing protein	Q55DZ2	-0.643342	0.00966733	759.303	1067.14	821.247	245.214	271.849	107.295	422.922	818.482	246.47	96.7269	138.068	83.2522	156.406	144.13	164.528	6.36362	5.48775	2.79307	18.4605	22.6712	17.5891	33.3421	30.6618	32.7392	26.6079	27.996	30.5087	21.2525	36.7825	24.7781
DDB_G0289925	fmoG	FMO	flavin-containing monooxygenase, N,N-dimethylaniline,NADPH:oxygen oxidoreductase, N-oxide-forming	Q54GT4	0.642636	0.00977329	4.77248	2.60459	4.97917	6.67551	6.44764	6.89893	24.9483	18.3642	13.5917	99.3878	76.3516	59.1655	81.5841	99.5174	64.3829	2.56257	2.87026	2.95567	1.59493	2.55179	3.55943	1.82303	2.00081	1.64886	5.29804	5.99018	3.67324	16.6601	4.58494	8.48503
DDB_G0275519	DDB_G0275519	NA	NA	Q86IB4	0.642516	0.00979127	418.937	309.96	336.654	400.546	258.622	146.439	91.1366	99.3714	125.716	51.9344	39.6394	34.4001	42.0961	126.013	48.8805	154.099	142.208	148.847	161.151	167.61	139.477	154.358	161.492	157.5	123.295	135.076	123.505	98.4023	109.086	95.918
DDB_G0272112	myoJ	myo5B, myosin-5b	myosin-J heavy chain	P54697	-0.641458	0.00995207	90.766	181.402	191.588	75.3502	88.8736	16.0315	40.0948	98.8378	36.4397	27.4829	25.4022	17.4368	33.8254	29.5392	32.4347	83.0621	75.3009	74.7299	84.6459	86.2192	91.4824	95.4944	96.3897	101.382	93.0715	82.9177	99.0846	109.018	118.936	99.6556
DDB_G0274859	prdx4	NA	peroxiredoxin, thioredoxin peroxidase	Q555L5	0.640981	0.0100252	1881.61	1510.26	1256.28	801.64	1185.73	2684.27	1699.8	1764.81	1214.03	335.411	1349.48	3306.77	2146.23	669.799	1526.83	2871.92	2714.64	2909.83	1821.9	2635.5	2933.31	2490.86	2500.01	2246.53	1854.34	2864.93	2323.08	2292.97	1585.72	2307.36
DDB_G0269412	paf1	NA	RNA polymerase II-associated factor 1	Q55E33	-0.640955	0.0100292	39.598	34.6673	36.1274	21.8947	28.5448	19.6578	17.9953	21.1395	11.696	14.0291	29.3048	16.225	35.6907	17.0816	33.0831	2.30223	10.9519	12.2638	32.4107	14.1038	28.59	21.231	23.1875	22.7708	28.4433	1.90873	27.1717	2.06925	18.4723	26.6879
DDB_G0280351	gpaL	Galpha12, Ga12, gpa12	G-protein subunit alpha 12	Q54VG1	0.64095	0.0100299	49.3177	25.5455	38.694	183.49	127.935	139.449	29.879	31.3862	36.7555	18.8195	16.5847	40.8459	9.74997	48.5064	24.7715	69.07	64.8147	67.5494	51.0485	42.1529	40.1137	31.0114	29.5497	31.0232	1.84417	2.70034	13.1504	2.27496	7.08341	10.4915
DDB_G0274439	DDB_G0274439	NA	bolA family protein	Q86HT3	-0.640931	0.0100328	10.8555	9.32219	17.613	11.5776	8.57986	12.0555	8.62786	9.50225	12.7492	5.89455	7.54845	8.75972	5.38273	5.74785	9.08841	41.8262	2.34232	2.26523	2.26201	1.95478	2.06014	33.6005	2.7691	2.29953	38.9143	40.3946	2.44834	30.655	45.3344	33.7098
DDB_G0289319	mybQ	NA	myb domain-containing protein	Q54HP1	0.64092	0.0100345	19.5031	49.8918	53.6724	55.5968	90.5227	39.4487	57.2271	22.3137	23.437	29.937	324.446	75.5948	224.894	45.5623	266.206	2.98658	1.99922	2.6321	2.19835	2.96238	2.7668	2.64407	2.57078	2.62031	9.36859	12.5847	7.53182	15.5921	10.1021	10.7208
DDB_G0292768	dcd1B	NA	acid ceramidase-like protein, acid N-acylsphingosine amidohydrolase-like protein	Q54CS6	0.639811	0.0102063	51.3738	36.956	45.5522	88.9731	75.7155	64.5253	44.3867	56.0407	67.6553	19.47	28.5098	47.2433	16.7904	50.0917	48.0553	17.9325	15.8425	20.8197	14.502	19.036	15.9719	7.97138	14.0484	9.40378	1.91322	2.45546	2.11106	2.5546	3.693	2.3468
DDB_G0292420	mrpl53	rpl53	ribosomal protein L53, mitochondrial	Q54D99	0.639521	0.0102515	159.456	129.76	195.164	134.61	104.265	143.949	64.5695	77.8129	165.669	80.2291	57.851	124.64	43.0464	83.8349	90.9077	22.5913	25.3594	22.3817	22.7842	27.049	19.5044	22.6148	23.0151	23.4559	19.8728	12.5403	22.9419	12.059	12.044	19.4901
DDB_G0283911	hsp69	alpha-crystallin domain-containing protein, HSP20-like chaperone domain-containing protein	heat shock protein 69	Q54QE9	0.639296	0.0102868	60.6729	50.323	80.2629	1413.47	1396.01	289.515	593.141	871.845	670.424	608.864	220.019	121.102	243.406	427.997	161.227	1.60257	9.24959	15.5197	28.1366	32.2961	29.7105	50.5627	43.3871	52.9335	54.6549	45.2071	40.3346	37.7757	53.3035	32.0158
DDB_G0293872	idhB	NA	isocitrate dehydrogenase (NAD+), isocitrate dehydrogenase (NAD+) beta subunit	Q54B68	0.638954	0.0103406	597.998	410.259	453.616	78.7559	102.169	133.857	132.353	219.65	62.6019	18.0802	108.149	136.369	68.4919	86.4392	135.174	874.93	831.78	880.411	842.619	827.907	746.808	729.944	720.843	742.724	603.099	596.214	732.531	557.533	777.726	721.79
DDB_G0285813	DDB_G0285813	NA	coiled-coil domain containing protein	Q54MP2	0.63871	0.010379	82.8689	69.063	84.2598	161.985	132.539	63.739	119.442	124.559	82.6575	37.92	30.0275	15.7403	21.1549	110.218	42.7502	37.562	29.2924	33.7672	36.7067	34.3863	33.1773	29.3862	34.0879	32.736	27.5372	30.4972	27.9513	27.8674	28.3736	29.3267
DDB_G0286381	DDB_G0286381	NA	NA	Q54LW2	0.638034	0.0104862	1.70825	1.1471	3.07551	0.563955	0.62799	0.755205	0.872461	0.888458	2.19888	57.345	71.0761	35.3209	108.402	74.4933	94.9158	1.9497	1.91263	2.35471	2.38429	2.66622	2.02169	2.75054	2.36427	2.85863	4.83689	2.48589	1.62409	7.76161	4.13184	5.39512
DDB_G0277115	dcx	DdDCX	doublecortin	Q550F6	0.637981	0.0104947	43.8036	33.0752	41.9337	219.882	158.958	174.443	217.942	221.358	88.6584	245.384	188.222	178.047	120.192	235.167	122.325	6.08406	2.11426	10.0653	12.4539	15.1254	24.9435	13.6785	6.50953	9.32651	37.119	40.6307	30.8805	49.1876	35.2258	34.9812
DDB_G0288677	cdk5	crp, crpA	cyclin-dependent kinase 5	P34117	0.637386	0.0105899	121.747	103.558	133.738	259.615	219.801	109.392	514.86	488.49	590.465	673.85	327.047	267.172	380.873	792.427	501.566	46.6495	41.8711	40.191	40.819	45.4769	53.8321	61.6831	52.5929	56.3203	137.827	119.784	100.676	157.865	138.225	134.185
DDB_G0274381	vatP	V-ATPase subunit P	vacuolar ATPase proteolipid subunit	P54642	0.637323	0.0105999	2683.74	2126.98	1999.45	2146.76	2248.78	3704.67	5822.56	5962.18	5441.77	4938.56	5332.57	6841.76	8035.85	5572.81	5515.29	829.126	793.19	582.619	807.29	742.664	563.781	1287.74	831.795	830.433	1142.09	949.6	1518.03	991.043	1814.58	1569.08
DDB_G0283281	DDB_G0283281	NA	strictosidine synthase family protein	Q54RB1	0.637265	0.0106093	66.0467	53.2418	73.1104	41.9088	40.7071	92.5726	159.31	155.936	456.868	502.073	160.977	277.689	315.096	470.289	251.411	20.957	2.07912	26.8087	1.84689	15.8118	15.6968	20.65	4.20696	27.678	29.1884	26.8955	29.7498	46.8248	35.622	31.4761
DDB_G0292038	DDB_G0292038	NA	acyltransferase domain-containing protein	Q54DT9	0.635329	0.010924	17.4934	13.3044	13.8673	18.0343	14.2855	11.3564	16.3279	21.0328	22.3841	5.77614	3.35033	6.72299	1.88528	7.67685	3.95179	6.97728	5.51383	4.34906	7.61646	6.96871	13.8988	3.84974	7.59492	7.01672	3.95881	3.66338	4.23362	2.75965	4.25268	0.611728
DDB_G0280253	DDB_G0280253	rabGAP	RabGAP/TBC domain-containing protein, putative GTPase activating protein (GAP)	Q54VM3	0.634281	0.0110972	55.9532	55.4972	56.6597	41.1627	38.8175	9.69589	24.1324	42.5929	9.74729	6.75282	9.28385	4.491	8.09505	18.0444	14.5137	15.4149	13.8039	12.2386	11.6967	13.557	14.6778	12.1707	8.38642	9.08529	4.95493	9.25514	7.78653	7.15889	7.21424	6.5413
DDB_G0276933	mcfX	NA	mitochondrial substrate carrier family protein X	Q86AV5	0.633962	0.0111505	41.3737	30.7201	40.1245	57.024	45.0703	30.1868	78.2255	80.5877	66.1287	55.305	42.7469	37.9865	52.1618	93.7992	61.082	48.8289	42.2032	42.5978	59.6121	47.4308	58.5519	63.0632	58.9718	55.9076	62.6201	60.5477	64.3526	56.5087	83.6456	68.9019
DDB_G0276383	DDB_G0276383	NA	putative guanylate cyclase	Q551R4	-0.632469	0.0114021	559.915	569.066	469.309	215.211	217.74	50.1522	162.679	311.647	174.092	62.1939	60.7418	42.7845	45.1933	125.674	72.8709	7.03843	3.59842	2.11758	7.76902	9.00628	8.14249	11.4071	7.83737	9.63831	10.2986	9.11197	11.0248	9.91243	16.3693	11.8195
DDB_G0278825	DDB_G0278825	NA	NA	Q54XN9	0.632089	0.0114667	14.2215	42.462	79.4214	8.39668	13.8731	2.96259	8.55687	9.1818	2.6244	7.87717	29.7384	4.83081	106.818	14.7596	60.1979	18.1644	22.6529	27.1815	16.5131	19.1239	8.17167	21.1454	16.6941	9.82142	9.16059	16.7772	7.40923	22.6821	8.00336	11.3507
DDB_G0281979	DDB_G0281979	NA	NA	Q54T63	0.632024	0.0114778	105.018	77.4214	106.096	59.0675	75.8873	68.1077	197.546	193.289	79.0781	249.582	178.755	123.089	192.41	280.742	121.794	6.18019	1.676	3.00633	3.07074	3.78729	6.61157	7.50285	3.58902	3.11717	10.3016	8.61407	9.91852	5.68644	11.0857	8.74147
DDB_G0277089	commd4	NA	COMM domain-containing protein 4	Q550I8	0.630753	0.0116965	24.6907	18.1813	32.9297	38.5354	30.3314	32.7644	28.7793	32.1334	45.8097	25.2949	19.6203	28.0511	11.4047	22.518	18.9354	15.4901	10.9031	10.0973	14.3022	14.6834	13.0005	11.3827	11.856	13.6444	10.7903	12.3979	12.7807	1.63114	2.9925	14.2389
DDB_G0269122	cysA	NA	cystathionine gamma-lyase	Q55DV9	0.630585	0.0117258	1127.42	1342.2	1210.71	892.232	1049.82	1095.89	267.919	197.345	343.326	77.2429	460.163	489.088	328.786	123.919	495.967	2529.77	2483.42	2314.81	2175.36	2164.39	2130.52	2205.97	2128.35	1992.65	2053.31	1962.75	2089.11	2047.41	1932.61	1983.84
DDB_G0279207	rps19	NA	40S ribosomal protein S19	Q54X51	0.629849	0.0118541	1354.01	2239.35	1826.45	2193.01	1956.24	323.765	919.996	802.367	1427.16	473.867	981.138	365.069	396.358	627.225	892.42	4242.91	4635.63	3818.28	4041.45	4081.61	3760.82	4013.78	3854.9	3920.67	3557.31	3539.27	3378.83	3676.11	3084.35	3286.15
DDB_G0292758	mobB	NA	Mps1 binder-like protein MobB	Q54CR8	0.629689	0.0118821	188.101	134.603	181.616	354.197	247.903	203.101	233.016	243.877	249.786	925.395	238.881	535.952	287.222	815.469	277.876	89.0165	102.856	111.013	125.612	111.853	118.566	146.487	127.434	112.334	176.338	156.458	163.025	197.466	163.234	184.254
DDB_G0282061	DDB_G0282061	NA	NA	Q54T09	0.629442	0.0119255	590.054	376.793	439.901	132.793	148.583	184.316	643.26	705.461	1431.37	240.623	355.52	666.465	121.811	295.462	373.482	2.1579	2.51624	3.2098	6.34792	3.01067	2.12383	9.44755	11.3413	20.6153	1.73357	2.95136	19.3674	2.55017	2.59049	10.0826
DDB_G0274579	pitB	DdPITP2	phosphatidylinositol transfer protein 2	Q9NCL7	0.629049	0.011995	55.2523	42.9927	45.4259	119.819	105.673	20.0073	160.197	180.696	106.45	359.241	149.486	83.4945	214.758	466.043	120.085	47.6144	31.6993	43.5843	46.4578	31.4925	56.6637	66.6525	44.8842	57.7214	130.653	100.465	95.2045	140.251	146.605	122.145
DDB_G0278025	DDB_G0278025	NA	villin headpiece (VHP) domain-containing protein, putative actin binding protein	Q54YX6	0.628792	0.0120404	210.016	141.734	130.035	353.775	351.999	531.76	96.0315	124.238	30.3859	9.35627	34.8696	51.2174	17.1776	24.8396	40.3924	561.097	558.309	633.954	670.115	700.125	633.664	610.094	672.236	598.155	585.783	526.132	477.87	468.834	418.344	422.843
DDB_G0289199	DDB_G0289199	NA	mRNA-capping enzyme subunit alpha	Q54HV6	-0.628321	0.0121241	68.6635	66.5754	77.1915	103.472	81.5559	23.6772	53.3963	52.4119	43.5988	24.3487	34.1469	14.0923	31.1505	49.6954	46.0512	2.61384	2.43009	2.61346	5.9362	2.86754	9.24629	6.1361	7.32006	2.85233	15.7237	9.44686	10.0223	20.9962	16.5243	8.98102
DDB_G0267734	DDB_G0267734	NA	putative SAM dependent methyltransferase	Q55GC0	0.627888	0.0122016	723.416	587.905	604.531	63.0571	79.1167	109.174	98.1597	126.907	106.661	31.6814	107.86	107.872	35.9019	24.2167	59.1958	2149.62	1913.8	2099.95	2121.91	1938.18	2009.81	1841.76	1802.41	1887.88	1734.16	1659.73	1608.47	1714.34	1544.69	1565.65
DDB_G0282189	tupA	TUP1	transcriptional repressor TUP1	O76734	0.62666	0.012423	137.681	149.495	141.269	199.902	216.125	27.7839	249.297	201.294	117.241	216.468	351.69	92.0241	538.401	427.771	375.015	75.8616	85.1218	79.4495	84.6121	86.7963	82.1161	85.2784	92.9461	97.3211	100.572	106.964	98.2705	112.511	126.34	108.855
DDB_G0292148	DDB_G0292148	arfGAP	Arf GTPase activating protein	Q54DK9	0.626405	0.0124694	54.1308	60.2735	108.073	43.7252	38.6114	36.041	92.6973	73.2236	138.034	165.674	83.5061	110.634	88.5173	223.844	111.538	1.86542	2.9616	2.69147	1.85077	3.07119	1.93358	3.42617	4.02046	8.42649	3.3842	13.229	5.15162	10.2171	10.0687	8.42512
DDB_G0269050	DDB_G0269050	NA	NA	Q55F28	0.626137	0.0125184	381.835	338.186	408.346	686.69	586.507	617.911	629.675	629.046	1554.23	197.99	200.146	368.995	52.6193	313.013	230.545	44.1217	41.242	30.2405	30.578	27.7721	15.8488	24.5161	32.7851	41.841	1.62124	36.4671	47.3006	2.36751	24.1751	27.6393
DDB_G0281503	DDB_G0281503	NA	NA	Q54TT8	-0.626064	0.0125317	203.521	178.351	169.752	32.794	44.1771	21.4927	21.2236	46.115	33.9129	35.7616	27.6426	43.3661	41.1107	44.3734	53.9498	2.51838	23.2495	27.1534	41.4819	33.306	47.8949	41.2374	32.2141	38.0933	34.0162	25.0029	32.1816	85.9677	45.8067	61.7392
DDB_G0269848	agpA	AGPAT	putative 1-acylglycerol-3-phosphate O-acyltransferase	Q55CZ2	0.625417	0.0126504	193.801	152.48	217.504	272.914	194.584	189.515	106.708	102.573	145.14	109.647	49.9738	106.079	30.5874	126.466	61.3768	27.3267	30.7128	25.3655	28.9023	26.9055	9.51183	26.1287	26.2708	22.7392	26.5082	21.2992	41.9769	2.28484	32.7707	2.19888
DDB_G0285899	DDB_G0285899	NA	alanine transaminase, alanine aminotransferase, glutamate pyruvate transaminase	Q54MJ7	0.625144	0.0127008	1141.16	861.339	948.222	466.585	537.413	855.089	1011.26	997.673	766.226	225.368	518.917	568.714	549.803	395.048	674.035	495.207	500.81	541.804	466.564	495.607	508.488	458.514	441.06	469.121	357.947	361.199	453.261	315.875	376.043	394.197
DDB_G0268068	rab6	NA	Rab GTPase	Q55FK2	-0.624951	0.0127364	140.111	121.634	169.752	199.545	168.749	98.4704	208.755	232.244	347.695	384.076	104.825	253.602	176.537	386.046	162.642	137.94	129.978	125.674	122.448	131.304	140.334	132.139	125.401	121.63	132.396	142.313	134.896	139.839	115.323	125.048
DDB_G0281849	cct5	NA	chaperonin containing TCP1 epsilon subunit	Q54TD3	0.624536	0.0128136	359.639	216.494	254.865	75.707	125.153	180.122	102.806	193.716	24.2793	16.6905	96.6588	79.6174	93.3389	29.7091	89.493	295.746	292.653	296.971	290.241	314.074	304.812	279	304.847	277.43	258.097	283.58	269.839	256.304	278.426	263.791
DDB_G0278163	DDB_G0278163	NA	TM2 domain-containing protein	Q54YM7	0.624449	0.0128298	225.483	155.266	130.077	338.53	330.527	581.301	832.031	937.801	1105.91	799.534	491.6	874.665	640.146	674.215	598.941	5.72938	14.4762	2.84992	19.8609	26.9982	13.921	34.6327	26.9728	26.2138	26.0736	2.40966	31.0057	25.0784	22.2065	29.1168
DDB_G0286131	sec63	NA	protein transport protein SEC63	Q54M91	0.624183	0.0128795	79.4578	175.963	162.936	114.467	158.512	27.216	87.5187	35.9757	50.1262	153.848	1041.55	148.727	757.306	225.259	755.966	81.24	81.3222	65.3227	84.4969	82.802	83.9605	80.6619	86.6055	81.5504	111.56	109.251	109.766	147.015	146.724	124.572
DDB_G0280407	ddx56	NA	putative RNA helicase, DEAD/DEAH box helicase	Q54VF1	-0.622872	0.013126	8.7044	11.0812	24.4722	2.30982	2.51729	0.935921	2.54682	7.89979	2.51816	4.41396	4.43725	2.35129	1.6715	15.2693	5.54761	52.5267	49.019	44.1246	63.9795	63.8409	91.2505	84.9394	45.5474	47.5357	66.3967	65.5979	66.8252	58.0775	66.5958	50.7562
DDB_G0276789	DDB_G0276789	NA	NA	Q7KWW3	0.62259	0.0131796	49.9719	37.951	46.604	74.6691	54.793	86.369	184.458	179.202	351.748	353.831	234.979	289.369	177.171	161.228	143.662	201.99	221.02	202.715	203.574	199.414	220.959	267.21	229.194	218.053	384.076	344.057	336.513	368.735	471.721	380.919
DDB_G0272460	DDB_G0272460	NA	NA	Q559P7	0.622538	0.0131897	56.6542	56.7908	48.876	29.6476	29.0258	15.7256	49.53	58.1752	25.3322	18.3464	22.1499	15.401	12.9888	26.1985	18.7585	4567.67	4863.91	4533.34	5231.38	5265.44	2.28281	1.56549	5790.06	3559.19	1.79154	4594.1	1.72221	1.77928	3.24339	3.043
DDB_G0276567	DDB_G0276567	NA	CDC50/LEM3 family protein	Q551J1	0.622479	0.0132008	297.351	226.709	296.433	524.676	408.445	241.939	468.465	569.067	434.654	1541.13	408.203	468.636	595.027	1359.82	484.001	121.287	110.031	108.488	138.171	126.839	147.03	118.651	149.966	144.444	161.259	162.22	160.719	209.719	190.2	175.009
DDB_G0276899	DDB_G0276899	thioredoxin fold domain-containing protein, glutathione S-transferase domain-containing protein	putative mitochondrial outer membrane TOB/SAM complex protein metaxin	Q86JB5	0.622325	0.0132302	564.401	437.921	529.936	114.338	185.618	209.48	883.285	1166.4	1673.83	177.53	88.059	199.614	36.0778	104.5	61.6715	223.956	204.474	199.844	207.85	207.766	184.823	248.962	231.918	273.564	179.337	196.055	290.403	64.7725	225.739	185.251
DDB_G0280897	pgmB	NA	phosphoglucomutase	Q54UQ2	0.621709	0.0133481	298.238	214.802	223.984	134.804	123.332	113.63	133.239	174.079	148.456	64.3522	60.0191	52.8167	56.4555	134.279	103.227	73.2203	65.5282	78.052	70.4109	71.6089	65.8493	57.3439	65.2604	69.4341	56.4411	58.9513	60.8348	63.5599	56.8568	64.6119
DDB_G0290141	rps17	rpgM	40S ribosomal protein S17	P42520	0.62117	0.0134519	1944.28	2224.76	1578.47	975.396	1790.55	4840.84	1391.28	1085.72	426.653	169.193	887.697	2080.98	623.288	347.321	682.11	2818.52	2712.2	2873.65	2918.28	3001.74	3055.59	2586.98	2657.8	2722.38	2445.16	3026.27	2640.53	2788.75	2426.65	2479.38
DDB_G0292686	dus3l	NA	CCCH-type zinc finger-containing protein, tRNA-dihydrouridine synthase 3-like protein	Q54CU9	-0.620978	0.0134891	64.9719	43.5566	47.4876	8.39668	12.6703	9.4337	22.4297	49.2101	7.74543	6.13134	12.8261	7.59596	9.32747	9.66087	9.32435	3.13208	2.50206	10.1327	15.7467	13.922	12.6286	10.9711	13.2606	12.8767	9.43739	16.5303	11.9695	12.7967	13.959	11.4266
DDB_G0277993	DDB_G0277993	NA	putative importin subunit alpha C	Q54YZ3	0.620231	0.0136343	360.854	315.267	198.403	72.7554	103.612	91.7862	42.6132	62.2308	24.3846	8.88299	60.3082	30.6683	35.0572	18.8938	52.4761	23.4271	26.2853	33.7439	25.2345	29.3639	30.1722	22.4712	20.1001	23.9201	14.9431	14.3922	15.3757	12.8962	11.4347	10.8455
DDB_G0283735	dnajc19	timm14	DnaJ homolog subfamily C member 19, mitochondrial import inner membrane translocase subunit 14	Q54QN1	-0.619815	0.0137157	44.6915	42.5284	61.3299	55.3373	48.9525	79.1606	96.1734	104.814	234.679	155.533	99.1159	210.857	100.272	114.577	118.552	24.091	20.4941	15.3609	16.6423	20.1804	2.29293	2.64062	13.058	11.265	2.24071	15.8316	1.25404	1.58547	2.70526	2.31026
DDB_G0267956	abiA	Abi2	component of SCAR regulatory complex	Q55FT9	0.619719	0.0137346	59.0841	78.2174	52.9151	141.097	148.171	7.55453	74.111	71.7295	52.8635	49.8648	31.8343	23.883	93.6556	78.2866	45.6385	57.5077	57.6868	47.6892	44.4891	65.1051	34.5918	61.9794	59.5275	54.2455	43.7902	39.1725	53.8018	48.828	52.2785	39.6058
DDB_G0278007	DDB_G0278007	NA	unknown	Q54YY5	-0.619361	0.013805	21.7932	20.2049	22.1157	45.2822	27.1018	37.1332	31.9009	30.1054	32.1231	68.0775	59.4409	70.9423	40.3364	35.4277	44.5186	12.8116	12.2542	12.7097	2.23969	11.0282	2.09571	4.74397	5.03035	11.761	6.47043	6.48359	1.84378	7.79905	8.05274	6.68017
DDB_G0281783	DDB_G0281783	NA	NA	Q54TF2	0.61915	0.0138466	353.05	326.246	253.35	79.21	119.828	105.766	203.576	215.275	106.766	16.6609	78.8087	56.9361	42.1665	53.6019	88.1373	25.7643	27.8908	29.2006	28.5466	29.6825	22.5742	27.4197	29.0537	28.4334	20.4623	22.319	27.7957	18.8255	24.1145	20.3609
DDB_G0277273	phg1B	sigC	TM9 protein B	Q54ZW0	0.619021	0.0138721	158.195	140.341	186.749	149.53	124.569	101.092	188.218	193.61	190.778	394.602	361.519	269.547	462.1	504.994	527.325	22.94	20.0686	23.3599	15.3053	15.497	21.2035	18.8395	16.6548	16.5213	21.627	23.7982	26.2179	33.5805	29.5058	20.5835
DDB_G0290001	DDB_G0290001	NA	NA	Q54GQ2	0.618857	0.0139047	97.7285	70.7546	101.636	60.6568	52.1133	14.4149	37.1506	38.1103	32.0704	11.5154	8.34389	12.9289	9.57393	27.5008	18.169	44.174	50.8906	72.6912	43.6314	56.4028	40.3429	36.8994	48.1658	37.0006	24.5874	32.0784	20.788	20.6574	9.77022	19.9344
DDB_G0291464	DDB_G0291464	NA	NA	Q54EL0	-0.618713	0.0139332	85.4857	118.085	111.102	45.866	63.6224	8.3849	15.0507	28.6112	7.9035	19.7657	28.9435	15.0617	25.9768	26.4816	28.4853	79.7245	60.0028	61.1313	96.3356	84.3119	132.108	78.9206	75.0598	100.274	66.5232	121.642	102.185	112.457	83.5789	91.0716
DDB_G0293492	lyEh2	NA	Entamoeba-type lysozyme protein 2	Q54BQ8	0.618651	0.0139455	1467.28	1094.81	1145.5	3353.97	2342.43	3248.19	2202.83	2084.88	3033.7	533.176	421.79	715.85	799.046	1728.44	1355.71	357.566	533.58	518.096	517.547	562.684	450.083	467.704	533.855	541.987	207.859	244.943	189.985	98.4606	184.782	164.813
DDB_G0270398	raptor	NA	Raptor family protein	Q55BR7	0.618605	0.0139547	137.074	200.839	185.193	274.568	253.435	85.0147	148.811	175.146	135.455	60.1242	118.195	65.0781	100.483	169.55	171.012	4.06099	10.5624	11.129	8.34611	9.2693	2.50022	6.56605	10.1146	9.13585	5.42131	2.68415	5.06353	2.22218	6.93623	5.51491
DDB_G0269134	efaAI	EF1-I, efaA1, ABP-50, ABP50	elongation factor 1 alpha, elongation factor 1a	P0CT31	0.617904	0.0140945	2768.13	7754.93	6274.83	6600.7	8828.38	241.328	3371.74	896.391	4129.22	1134.31	4100.34	1508.28	3786.83	1624.5	3298.13	15807.6	15476.3	16544	15286.4	14588.3	12115.7	14528.5	14709	14467.2	14203.7	12785.2	13492	13709.6	13023.2	14245.6
DDB_G0274195	DDB_G0274195	NA	Microcephalin	Q86KB4	-0.617522	0.0141713	115.812	242.398	188.012	12.5186	17.8935	6.24327	12.3542	19.0046	20.91	9.77038	10.9466	8.03239	13.7632	9.43418	14.9853	19.6597	11.9421	9.893	30.8902	18.788	15.7175	21.1087	22.9762	24.0888	20.5869	19.9528	17.159	24.8461	21.3289	20.3632
DDB_G0279093	DDB_G0279093	NA	Kelch repeat-containing protein, BTB/POZ domain-containing protein, potassium channel tetramerization domain-containing protein, putative actin binding protein	Q54XA6	0.617352	0.0142054	48.9439	38.2496	38.694	118.262	101.997	24.1578	64.7468	50.2774	51.2317	18.1394	35.0864	16.6613	15.5232	45.0528	30.5484	8.56764	9.35481	3.34722	10.7856	14.7185	1.84621	8.01571	9.30382	8.54175	2.48349	10.86	9.00535	2.49874	2.99161	6.72338
DDB_G0268874	DDB_G0268874	NA	NA	Q55EI9	0.616776	0.014322	10.575	8.92387	11.089	172.786	237.597	198.907	181.23	230.323	778.123	576.549	182.513	306.864	438.415	534.66	333.637	2.43506	19.6512	1.99919	18.8396	21.6167	6.08938	30.5079	23.2371	8.39315	30.285	11.5118	19.1023	47.3591	19.8848	39.0464
DDB_G0277053	DDB_G0277053	NA	putative guanylate cyclase	Q550P1	-0.616619	0.0143537	61.0934	73.408	61.7085	50.9261	29.335	15.1577	13.596	18.2574	20.6994	32.0362	14.7778	17.5337	31.96	52.3564	28.9568	100.387	84.7509	87.6869	120.335	115.418	402.918	155.344	120.865	99.3805	145.093	118.719	167.475	112.681	101.461	147.534
DDB_G0280019	DDB_G0280019	NA	DJ-1/ThiJ/PfpI family protein	Q54W12	0.616542	0.0143694	0.715518	0.826943	1.35822	0.971631	0.858629	0.935921	1.42986	1.89337	3.20757	859.848	109.522	240.517	1253.89	851.816	675.862	1.77884	2.44982	2.98179	1.6846	2.8239	2.95479	1.69886	2.92732	2.46389	1.94807	2.33296	2.23354	56.7231	7.65071	30.4305
DDB_G0281499	vinB	NA	vinculin-related protein	Q54TU2	0.616366	0.0144053	103.196	93.9058	94.9464	47.9095	82.1743	32.8955	47.8983	55.6138	15.5925	170.848	200.724	84.6091	258.469	127.995	134.526	86.5536	85.156	82.0998	89.6476	94.5687	116.559	107.792	103.408	96.1835	169.001	159.71	141.557	233.875	195.261	189.064
DDB_G0280053	osbA	OSBPa	oxysterol binding family protein, member 1	Q8MPQ7	0.615985	0.014483	10.3412	8.52553	17.1501	15.1468	12.0173	19.0461	230.924	167.675	152.562	3058.47	976.947	874.52	1253.22	4179.64	1644.48	70.0567	2.9544	2.4576	2.31781	104.331	99.209	90.9559	6.39412	6.64838	179.111	140.159	131.837	306.517	129.424	210.58
DDB_G0284389	fia	NA	actin domain-containing protein, filamin/ABP280 repeat-containing protein, filactin	Q54PQ2	0.615505	0.0145814	513.14	483.526	530.525	175.576	179.296	198.252	252.418	313.995	271.579	101.576	228.258	188.37	150.67	183.874	271.216	41.9703	43.8629	47.0448	42.8548	46.5122	44.3394	38.6968	45.5779	45.4668	31.6852	41.7661	40.722	36.941	40.1153	39.9521
DDB_G0273063	dscA-1	dscA, discoidin I, A chain	discoidin I, alpha chain	P02886	-0.615382	0.0146067	4263.8	3496.08	2360.56	3281.99	4713.37	7965.18	3051.87	4585.97	1350.94	74.109	953.098	818.157	150.388	49.2424	134.939	5258.09	6495.06	5789.91	5646.37	5890.4	5895.32	6576.36	5817.68	5890.51	5888.73	5392.9	6680.15	6532.97	7824.89	8157.13
DDB_G0287459	secG	ArfGEF	putative Arf-guanyl-nucleotide exchange factor SecG	Q54KA7	0.615376	0.0146081	79.1307	132.38	121.032	147.681	147.484	13.0604	65.5626	54.0128	63.7073	127.623	268.655	56.8877	276.875	186.478	234.966	17.8597	8.93578	21.2797	24.3393	28.1686	12.1886	20.0558	15.1142	17.4381	16.4652	37.5203	15.5296	27.213	23.3455	20.3409
DDB_G0285649	DDB_G0285649	NA	protein phosphatase 2C-related protein	Q54MU8	0.615239	0.0146364	338.658	258.816	264.458	341.255	270.475	166.579	268.77	304.07	160.248	349.159	213.515	148.824	163.41	553.456	255.301	72.9151	65.9572	64.7833	70.2477	75.1902	66.2888	71.7294	66.1037	60.8436	81.469	68.3229	59.1149	69.6485	71.7394	64.0589
DDB_G0271760	ipkA1	NA	inositol-polyphosphate multikinase	Q55AP4	0.614604	0.0147677	21.8399	17.7832	21.6529	58.0944	43.4556	46.2203	105.041	81.655	65.1286	139.863	64.572	85.1907	39.5269	113.388	46.5817	9.83535	3.64419	3.03851	19.3722	5.7073	7.19571	8.45005	10.9534	9.57727	12.7224	13.3304	10.8768	16.693	17.3075	12.6624
DDB_G0273387	DDB_G0273387	NA	unknown	Q557E5	0.614441	0.0148016	63.056	53.2086	61.414	63.0246	58.1255	75.9277	165.021	150.493	154.036	229.743	217.634	162.539	312.702	309.786	270.685	8.25176	7.96279	10.2968	10.7079	9.35114	30.3833	8.05064	2.91478	17.6523	30.9427	33.8894	26.7218	55.352	33.3294	41.7304
DDB_G0285053	alrB	NA	aldo-keto reductase	Q54NZ7	0.614265	0.0148383	104.831	75.7298	94.3574	34.8051	38.9549	30.9732	78.8285	70.6622	16.4876	8.2026	22.5113	13.2682	9.11621	34.9181	16.1645	129.285	135.079	114.033	127.06	123.855	134.193	117.825	126.217	112.931	91.2732	111.091	104.682	58.2132	69.6073	66.0743
DDB_G0282847	rab5B	NA	Rab GTPase	Q54RX9	0.614086	0.0148756	158.569	129.329	147.117	256.729	199.051	167.846	157.43	199.053	200.622	135.635	96.442	136.514	66.2746	187.044	136.766	95.5837	93.6816	93.6211	88.1204	71.5598	68.1182	84.4453	86.1823	79.0747	48.7452	61.2731	64.9952	39.0109	57.0501	57.9269
DDB_G0285995	pdsA	PDE, pde1, pdeA, DdPDE1, extracellular cAMP phosphodiesterase	cAMP/cGMP phosphodiesterase A	P12019	0.613982	0.0148973	307.023	291.154	279.562	796.126	798.855	309.567	1815.75	1456.27	571.252	527.411	1617.16	460.785	478.501	634.302	654.171	3.09711	2.44836	2.68581	2.4047	3.17279	2.83243	10.8005	8.86401	5.95082	9.3667	11.8373	10.0435	1.84459	10.8542	5.17693
DDB_G0288697	DDB_G0288697	NA	NA	Q54IK3	-0.61363	0.0149712	927.243	922.633	831.555	270.254	224.748	220.052	433.988	400.015	214.518	34.7268	134.31	141.457	78.487	62.0378	126.215	56.5527	46.447	26.4079	53.6085	84.3067	64.4897	85.5167	81.0091	77.9157	85.9786	78.0428	85.6364	62.16	88.5751	76.7665
DDB_G0274003	ap3b-2	NA	beta adaptin	Q556J8	0.612875	0.0151302	221.044	227.141	244.641	148.297	151.572	36.1284	87.164	149.852	40.1246	27.2759	54.5267	12.0079	43.0464	88.5906	96.2126	72.2467	73.455	76.8153	76.2518	78.4323	67.1248	62.0484	66.4811	67.353	58.1874	61.3659	59.3105	54.2448	57.3123	53.3186
DDB_G0285361	rnp1B	NA	RRM domain-containing protein RNP1B	Q54NB4	0.612773	0.0151519	126.653	102.131	130.161	218.033	161.707	142.9	190.204	257.218	242.206	446.903	132.214	237.997	181.464	262.852	136.53	84.9611	81.0456	89.4882	126.285	91.85	104.339	114.341	111.037	131.187	148.606	150.354	135.764	158.442	177.923	128.662
DDB_G0271514	rpc5	rpc37	RNA polymerase III subunit	Q86JI9	0.612016	0.0153129	28.2424	25.1475	27.8384	37.0433	26.6208	9.3463	14.5185	17.9372	18.4356	8.11385	7.0422	3.27643	7.77812	26.3118	12.8627	11.7885	13.3713	15.23	15.093	16.1024	13.221	11.4482	11.2342	13.5169	12.2377	10.2797	10.909	9.4611	11.9314	9.2528
DDB_G0289139	drpp20	RPP20, POP7	RNase P protein subunit, RNase MRP protein subunit	Q54HY6	0.611755	0.0153686	6.4586	6.03485	7.9305	3.19377	2.62126	1.2923	2.04478	3.51233	4.21215	3.1686	1.82275	2.44883	2.66552	7.10973	4.30669	35.5264	51.1298	41.6723	55.8435	48.003	2.14576	2.15913	30.3992	52.4106	50.7661	50.0288	2.50263	2.18646	63.1193	41.2201
DDB_G0290277	nudt19	NA	nucleoside diphosphate-linked moiety X motif 19	Q54GC2	0.611643	0.0153926	30.9061	22.4938	31.7095	17.2881	15.9693	16.4684	19.9819	18.4709	9.58928	4.94713	7.62076	7.88691	6.79197	17.1383	9.44232	13.8604	11.6284	24.1618	17.8018	7.86289	18.1443	13.8944	12.3107	11.4424	11.3127	6.70002	12.4685	7.66838	13.1347	10.4927
DDB_G0286239	DDB_G0286239	NA	alpha/beta hydrolase fold-1 domain-containing protein, serine hydrolase-like protein	Q54M29	0.611089	0.0155118	175.157	200.706	276.364	74.7015	72.383	87.5923	377.059	397.134	776.86	114.378	90.5161	164.817	65.5356	311.484	136.766	9.35199	8.42903	13.4583	2.20353	8.36926	6.11399	9.69479	12.0136	12.957	8.57308	12.5725	16.9054	2.16784	19.6235	12.5719
DDB_G0270444	DDB_G0270444	NA	putative protein serine/threonine kinase, WD40 repeat-containing protein, protein kinase, CMGC group	Q55BM1	0.610866	0.0155601	29.177	40.5714	38.4415	9.46796	16.0724	1.82179	4.22275	11.5314	4.47619	2.00816	3.42285	2.1072	2.87775	4.7821	4.77961	5.76835	5.89081	5.36935	3.95963	7.12835	4.66529	5.64665	8.15088	6.54975	2.89599	2.6202	2.82677	1.94656	3.01124	2.89706
DDB_G0286143	DDB_G0286143	NA	dullard-like phosphatase domain containing protein	Q54M73	0.610612	0.0156151	96.794	68.4992	79.3373	277.876	213.617	201.398	405.861	364.796	313.953	1186.82	408.131	931.319	193.219	840.437	209.679	2.69188	3.08051	1.97693	1.76462	2.11155	4.33645	8.77814	1.84408	3.48762	26.1846	33.9848	19.8773	19.5254	12.7246	11.946
DDB_G0280767	DDB_G0280767	NA	Peptidase M20 domain-containing protein 2	Q54UX0	0.610515	0.0156361	102.822	67.5041	65.8317	36.5567	32.4272	13.6721	19.9465	22.7406	19.2253	6.95996	5.7401	3.66531	4.8893	14.0799	7.55455	21.6314	23.3866	15.0126	21.3296	17.4196	13.1449	19.7951	20.0036	16.2482	14.6409	13.9504	14.8757	16.4726	21.4889	15.5991
DDB_G0291394	DDB_G0291394	NA	Putative lipase YJR107W	Q54EQ6	0.610459	0.0156481	222.399	171.452	181.196	168.959	118.11	173.219	237.344	189.874	131.401	45.2229	56.6225	93.1873	23.2315	91.4214	61.0231	15.0859	18.3563	18.9961	3.08772	8.13496	1.67845	7.18037	6.37153	2.50041	2.96778	2.19756	2.09984	1.89227	2.72217	1.77338
DDB_G0282337	DDB_G0282337	NA	putative phosphatidylserine decarboxylase	Q54SN5	0.61032	0.0156784	100.766	66.6086	66.3787	64.7113	65.3058	34.4682	27.7861	38.9641	22.542	7.4038	14.1995	10.3112	8.90494	29.3693	25.1841	32.6573	40.431	46.4991	37.3813	41.4066	41.0799	42.9835	38.3498	35.4128	31.8169	35.8522	31.9918	23.5907	34.7492	29.4822
DDB_G0280989	hop2	NA	homologous-pairing protein 2	Q54UM1	-0.610279	0.0156873	85.7194	88.599	87.7519	26.5984	20.0583	8.07898	21.33	25.3024	33.4918	16.4835	9.13924	9.1476	12.4256	22.4614	12.8038	16.0299	17.3481	15.4612	20.2927	19.9662	17.2224	17.0894	19.0422	18.8194	21.0738	21.4469	19.5132	23.7042	21.4321	18.9377
DDB_G0268592	dlpA	NA	dynamin-like protein A	Q55F94	0.609863	0.015778	107.775	100.175	136.977	116.316	122.679	80.3839	94.6127	162.553	38.2295	293.96	262.368	105.982	368.062	432.3	385.743	185.567	190.718	192.2	200.002	198.423	193.75	192.732	189.186	199.92	198.373	199.743	201.125	235.205	214.051	212.305
DDB_G0287295	forC	NA	formin C	Q54KF1	0.609601	0.0158355	10.1074	11.9771	11.2995	9.95484	10.1612	5.23775	75.4234	75.5716	29.8595	162.422	270.028	97.0159	168.724	329.035	307.702	3.21039	3.13084	3.31083	2.04969	2.36586	1.99761	2.62671	2.53292	2.59447	6.93393	2.73507	1.67839	17.4988	11.8838	8.62264
DDB_G0284671	DDB_G0284671	NA	unknown	Q54PA8	0.609126	0.0159398	224.689	318.75	258.399	680.008	655.698	205.111	98.8336	54.0128	99.2389	19.4996	66.8845	40.022	55.9979	53.2622	125.684	16.2749	18.3805	21.5998	16.0969	17.9669	4.74735	8.39945	20.6873	19.9718	2.3715	2.41157	3.12534	1.86505	3.91785	1.4445
DDB_G0270030	DDB_G0270030	NA	NA	Q55CJ7	0.609073	0.0159515	52.7757	49.2948	67.5988	40.8059	34.9009	22.8034	27.9989	29.3583	29.6489	16.0991	8.4885	11.2323	3.37242	26.7648	10.268	27.918	36.5219	42.8121	36.7848	46.5017	38.1011	45.0067	41.7083	37.4842	36.3137	29.66	30.9991	23.5279	38.6343	37.8882
DDB_G0268644	DDB_G0268644	NA	PUCC protein	Q55F44	0.60902	0.0159632	0.715518	0.899537	0.763295	0.865713	0.545478	1.2923	1.50272	2.21931	1.82484	231.162	131.492	134.769	485.575	340.98	321.73	1.88764	2.17992	1.89367	2.15959	2.3062	1.7121	1.87077	2.41318	2.30185	2.97492	2.5007	1.52903	23.2478	3.40082	6.47645
DDB_G0268716	lsm5	NA	LSM (like-Sm) domain-containing protein, putative U6 small nuclear ribonucleoparticle-associated protein	Q55EX5	0.60858	0.0160605	14.1747	10.6166	19.9276	16.2824	13.77	28.9198	11.1477	14.7345	17.3826	15.3007	10.9466	15.1587	12.496	8.98076	15.8697	24.9487	46.5985	73.5494	33.1486	49.718	68.7803	46.6182	41.8623	52.8346	54.0227	40.8836	50.0439	53.848	21.8941	55.3106
DDB_G0287803	argS2	argS, ArgRS	arginyl-tRNA synthetase, arginine-tRNA ligase	Q54JT6	0.608527	0.0160721	21.8399	19.84	24.388	23.7114	19.4054	15.0703	21.5783	19.1114	27.2273	9.47459	13.6935	10.6021	7.77812	29.5392	16.5182	11.5628	13.2058	14.4912	13.3078	13.5039	12.8785	12.1114	11.7617	13.5201	12.9606	7.83116	8.10343	8.9548	11.824	11.1175
DDB_G0277911	mfeB	NA	NA	Q54XZ0	0.60842	0.0160958	157.213	127.538	167.101	160.039	118.763	96.7229	222.588	198.732	330.377	120.764	78.2306	99.633	49.1702	164.455	107.942	129.012	108.222	114.022	122.234	130.625	144.864	132.383	131.292	143.567	114.982	125.486	130.318	68.7399	109.787	96.4611
DDB_G0272476	DDB_G0272476	NA	putative NADH dehydrogenase (ubiquinone), putative NADH-ubiquinone oxidoreductase 8B subunit	Q1ZXN5	0.60818	0.0161492	308.846	230.789	347.888	260.296	195.1	199.781	253.518	281.658	584.201	308.595	173.985	376.603	142.364	250.793	216.988	259.59	220.184	235.277	266.225	234.462	221.712	269.926	266.187	245.526	234.938	217.914	262.56	188.543	215.933	208.009
DDB_G0276455	gpaG	Ga7, Galpha7, gpa7, guanine nucleotide-binding protein alpha-7 subunit	G-protein subunit alpha 7	P34045	-0.608079	0.0161717	322.07	182.198	190.41	294.548	218.599	227.391	125.791	100.225	62.6019	637.602	181.429	244.104	306.438	866.479	389.456	181.261	174.282	194.479	146.648	177.319	210.995	159.76	173.426	166.415	89.3032	115.143	115.065	132.553	96.2796	142.089
DDB_G0285971	rpl37	NA	ribosomal protein L37	Q54MG6	0.607686	0.0162594	2558	2292.62	1786.65	1213.79	1709.47	4685.89	2226.6	1823.19	1043.37	519.487	1179.22	1911.3	890.128	783.708	956.314	689.267	607.758	396.972	452.237	450.801	730.124	470.407	569.971	604.747	364.216	665.941	555.804	562.04	401.377	430.924
DDB_G0290121	purD	NA	phosphoribosylamine-glycine ligase, phosphoribosylformylglycinamide cyclo-ligase	Q54GJ2	0.607593	0.0162802	142.961	177.256	225.372	54.8184	41.9439	15.5509	106.034	99.0513	69.5503	82.2691	92.3228	40.6036	29.426	179.854	82.125	225.779	218.799	209.363	206.479	217.787	178.912	208.56	188.25	180.968	205.301	197.188	178.931	181.392	214.491	176.067
DDB_G0275185	gacI	RacGAP	RhoGAP domain-containing protein	Q553X3	0.607472	0.0163075	55.8598	66.9734	61.7927	84.7241	82.2087	23.0219	77.055	72.2631	26.4903	122.183	124.915	50.2965	296.372	277.628	222.293	2.29721	2.16801	2.98412	6.90842	10.0517	5.48456	10.5351	10.434	10.3404	19.8467	15.3693	13.1985	24.7224	20.1747	24.194
DDB_G0284473	vatC	V-ATPase subunit C	vacuolar ATPase subunit C	P54648	0.607136	0.0163828	657.015	553.046	778.754	402.006	398.344	670.991	739.135	750.606	342.01	231.99	168.348	205.817	232.918	552.72	276.521	486.304	539.461	523.33	510.706	497.84	547.346	465.406	510.159	517.992	455.181	484.426	436.23	437.135	476.994	438.445
DDB_G0292698	DDB_G0292698	NA	RNA-binding region RNP-1 domain-containing protein, RNA recognition motif-containing protein RRM	Q54CU2	0.606887	0.0164389	97.308	106.012	101.594	150.211	142.983	60.4624	157.643	127.654	265.368	218.272	182.513	163.024	182.626	147.98	138.063	30.9627	30.6405	25.8559	34.7136	33.1612	29.5697	37.8017	32.759	37.8275	49.5747	56.7835	45.3941	58.7158	64.8827	45.9206
DDB_G0278257	DDB_G0278257	NA	BRO1 domain-containing protein	Q54YF8	0.606203	0.0165938	157.494	144.188	164.493	166.98	160.607	108.256	180.556	218.476	296.688	164.551	98.2487	76.8064	76.1994	226.505	122.619	16.859	16.933	10.6961	18.612	15.5616	5.59383	10.0166	11.7851	13.8015	1.92431	2.58717	1.4685	1.75285	3.05189	3.51266
DDB_G0293556	mcfG	slc25a20	mitochondrial substrate carrier family protein G	Q54BM3	0.60571	0.0167061	177.166	171.319	185.571	75.2853	52.6286	57.7538	29.7016	27.5438	49.5472	28.7543	20.9213	41.7668	14.5024	64.1326	41.3355	102.519	104.761	92.0434	109.395	100.409	99.3867	92.9199	105.387	95.1272	77.5021	80.7652	86.4567	75.7354	102.23	79.0063
DDB_G0290479	hydA	ALDH	aldehyde dehydrogenase, putative NAD-dependent aldehyde dehydrogenase	Q54FY3	0.605492	0.016756	147.681	143.658	169.373	88.4542	73.4481	46.3076	63.6827	84.4299	160.669	37.8313	64.0661	74.0925	27.3494	120.861	89.7288	179.974	191.137	166.156	169.859	190.545	152.392	137.191	147.739	151.94	88.6959	102.734	106.389	28.1248	82.3429	63.1825
DDB_G0275593	DDB_G0275593	NA	2-nitropropane dioxygenase	Q86H81	-0.605443	0.0167671	35.252	30.3221	37.8104	28.3176	19.1993	11.7933	32.3975	38.3238	40.9668	28.9613	16.657	13.7045	13.2352	37.1829	14.1009	2.07575	1.73497	2.38758	2.25149	3.85318	2.97514	2.7011	2.56937	2.15197	4.34473	3.67304	3.01151	3.35763	2.58942	4.11477
DDB_G0278393	DDB_G0278393	NA	immunoglobulin E-set domain-containing protein	Q54Y64	0.604906	0.0168906	11.6971	10.0856	11.1311	27.3769	20.7455	8.29749	81.4533	61.2703	35.5974	192.993	118.267	102.056	19.571	130.599	27.601	3.44278	2.16193	2.50986	2.20455	1.79928	1.94119	1.71108	2.53504	1.76064	10.701	9.11808	7.82362	2.85945	2.72557	2.60054
DDB_G0274959	mrpl13	rpl13	ribosomal protein L13, mitochondrial	Q554U7	0.60386	0.0171328	90.1118	82.8941	102.225	41.9412	35.9659	26.1238	43.6418	51.985	59.7067	37.3287	25.1131	26.7425	20.2398	67.6994	33.9084	74.8021	75.369	85.0003	78.2316	77.2779	75.2433	73.0445	65.8269	78.7677	56.4607	55.9273	70.9169	37.844	66.1027	64.8994
DDB_G0293428	DDB_G0293428	NA	NA	Q54BU3	0.603241	0.0172774	91.9809	67.67	71.3013	91.568	65.9242	62.9089	49.1043	48.6765	77.92	24.3487	17.958	35.0786	16.9664	39.7307	32.7884	13.4923	12.7982	20.6134	9.70849	11.9516	9.37468	1.51868	9.0727	7.95834	4.83182	5.07866	1.33777	3.04848	4.31163	4.72163
DDB_G0267850	DDB_G0267850	NA	ribosomal protein L1 family protein	Q55G29	-0.602739	0.0173955	2.13721	6.06808	6.11826	1.64926	3.27838	0.319984	1.24668	2.11087	1.33921	1.13527	1.74957	1.76464	9.36268	5.17991	3.24114	109.664	102.565	109.74	111.849	116.819	135.539	113.049	125.498	123.897	90.5838	95.5375	107.052	63.8426	95.4881	80.6975
DDB_G0269950	serC	PSAT	phosphoserine transaminase, phosphoserine aminotransferase	Q55CQ6	0.602137	0.0175378	64.2242	54.0047	74.2043	68.8631	49.09	38.8807	68.4357	59.7761	55.8114	20.0909	19.9094	21.5081	7.3555	31.2378	16.3414	94.0662	92.1142	89.7259	91.595	100.047	82.4965	81.8024	89.82	76.7012	70.8512	75.2054	67.4501	81.7829	68.7198	69.6752
DDB_G0292116	DDB_G0292116	NA	glucose/ribitol dehydrogenase family protein	Q54DN0	0.601759	0.0176275	209.782	185.349	197.478	196.302	133.467	107.339	332.154	338.649	479.345	511.564	286.867	230.243	237.247	488.858	295.559	142.614	153.04	161.267	180.792	175.092	169.534	220.205	201.968	193.059	209.674	205.771	215.752	153.586	216.732	173.454
DDB_G0284091	tf2	TF2	DNA-binding protein TF2	Q54Q52	0.60168	0.0176463	85.0652	76.1942	107.063	101.039	75.2689	48.6668	126.855	171.197	125.243	1113.17	247.12	399.381	422.402	578.876	224.061	1.95145	2.07479	3.26698	27.9679	3.18728	76.068	62.0525	2.30778	2.42804	108.669	92.9918	78.2924	116.317	107.598	81.8083
DDB_G0290181	DDB_G0290181	NA	HAT repeat-containing protein, RNA binding S1 domain-containing protein	Q54GG4	0.601507	0.0176877	24.1299	27.768	42.9435	12.5835	13.0827	1.33658	6.88818	10.0363	10.4847	5.77614	6.10185	3.08188	4.11355	21.2722	7.43654	33.6534	33.7113	33.3334	36.8343	37.6279	27.4129	22.732	28.4896	25.8683	18.6577	20.4967	20.1877	18.4076	25.6832	19.357
DDB_G0285205	snf2a	SNF2	SNF2-related protein SNF2a	Q54NM0	0.601167	0.0177689	11.7438	34.1034	38.147	24.1655	41.0506	9.39	15.2991	14.521	6.74415	6.30892	47.878	14.8678	46.1435	8.8674	47.2301	15.2881	18.4835	20.2618	21.1954	22.052	16.1428	18.1283	20.0511	17.4271	17.5576	20.165	15.7472	21.749	20.5756	19.2529
DDB_G0293108	DDB_G0293108	NA	NA	Q54C86	0.600868	0.0178406	78.9437	61.6665	75.2982	65.7168	54.9648	35.342	79.9635	75.6783	120.347	27.6603	21.4272	17.3398	14.4672	44.7697	20.4092	21.6138	17.5454	11.9887	18.8386	13.8053	35.0639	13.1657	14.0478	16.164	3.0315	8.55676	11.3605	2.66927	8.78551	8.40009
DDB_G0269410	DDB_G0269410	NA	pyrroline-5-carboxylate reductase, PCA reductase	Q55E34	0.600545	0.0179184	96.8407	99.9755	162.6	92.2167	89.5264	117.081	55.0279	51.0245	35.1763	17.1636	40.868	55.4822	31.3265	55.5269	67.5659	40.1949	44.169	41.0397	2.15808	5.99193	2.89179	1.71471	2.66311	3.13482	2.29709	2.67462	1.92648	2.50101	2.44695	2.93205
DDB_G0292456	apeh	NA	acylaminoacyl-peptidase, N-acylpeptide hydrolase, acylamino-acid-releasing enzyme	Q54D66	-0.59986	0.0180841	234.922	208.202	240.897	270.416	287.893	183.18	430.299	504.605	148.141	105.951	173.985	111.313	86.1241	159.36	72.2814	139.275	138.494	127.778	125.277	133.638	121.938	135.098	133.207	131.984	157.566	147.778	152.062	148.751	168.835	154.626
DDB_G0288239	sibE	NA	type A von Willebrand factor (VWFA) domain-containing protein	Q54JA3	0.599705	0.0181216	180.437	244.918	247.544	346.542	389.927	178.025	114.724	68.3142	41.2827	14.1178	154.906	56.7908	40.442	54.7909	131.873	24.1589	28.5845	17.2939	18.8025	13.3711	16.4915	23.2118	24.305	24.8118	3.81332	16.0151	7.25929	2.32835	11.1527	12.2448
DDB_G0268850	DDB_G0268850	NA	putative ATP binding protein	Q55EK5	0.59912	0.0182644	16.9792	22.9582	24.935	37.7569	49.09	25.6432	102.629	142.061	42.4934	54.1815	61.8981	27.2757	106.466	65.4348	66.446	6.76706	7.35843	10.5032	8.72771	9.12583	11.8602	13.9366	17.5023	15.683	34.2266	25.36	24.2776	34.5233	33.0285	29.7049
DDB_G0287467	gluS	GluRS	glutamate-tRNA ligase, glutamyl-tRNA synthetase	Q54KB8	0.598874	0.0183245	111.42	162.43	164.072	157.087	196.749	110.79	70.2802	59.3492	107.503	49.0665	253.407	186.868	107.698	72.3419	194.648	211.468	213.989	218.281	201.958	213.483	202.077	197.966	197.943	204.601	187.433	204.092	204.386	215.774	210.137	214.489
DDB_G0279209	DDB_G0279209	NA	NA	Q54X50	0.598655	0.0183785	33.6632	25.7114	26.8706	56.8943	42.8372	54.7393	56.3758	76.1052	67.55	125.672	50.0461	85.2392	61.9458	64.4723	41.6303	29.3784	29.5138	30.6065	31.7489	35.1007	27.6913	38.1776	37.4032	39.4002	62.021	46.0207	52.5225	60.7243	44.699	59.6454
DDB_G0293376	cpras2	NA	Ras GTPase domain-containing protein	Q54BW4	0.598455	0.0184275	108.055	212.215	151.408	257.15	254.259	61.5109	179.173	225.734	166.933	23.1365	43.6142	20.4418	22.07	43.0145	58.7832	44.6752	41.7763	42.7472	49.0162	47.1314	44.2008	58.4255	53.9012	59.6643	38.0975	46.6315	44.8349	21.5267	42.9225	30.6763
DDB_G0280313	ssr2	TRAP-beta	translocon-associated protein subunit beta	Q54VI6	0.5984	0.0184411	584.26	438.584	522.868	514.783	372.578	491.48	923.968	893.403	1077.64	2779.9	1242.17	1486.13	1159.85	1254.52	792.746	375.475	463.416	381.048	379.284	392.427	356.957	444.599	427.545	412.788	497.533	491.62	489.957	537.46	386.244	506.955
DDB_G0292610	DDB_G0292610	NA	mannose-6-phosphate receptor domain-containing protein	Q54CZ8	0.59834	0.0184559	606.923	519.945	563.131	520.751	394.119	499.432	536.106	654.127	552.986	512.185	280.073	364.584	295.704	664.534	372.245	198.592	193.139	187.031	189.439	178.265	195.339	205.944	199.335	194.957	157.347	191.857	179.045	154.599	208.62	157.99
DDB_G0274237	DDB_G0274237	NA	DUF614 family protein	B0G108	0.598065	0.018524	2414.26	1940.45	1980.81	2622.94	2101.53	3448.58	1931.77	2178.69	3512.03	1204.26	1402.6	2551.27	1259.35	2559.38	2538.88	194.996	199.108	251.102	356.385	305.903	252.531	415.859	312.94	355.264	198.093	235.13	390.345	94.5628	438.225	268.435
DDB_G0268970	DDB_G0268970	NA	cycloeucalenol cycloisomerase	Q55ET6	0.597662	0.0186238	207.306	167.737	203.242	91.9896	57.6445	68.4572	37.1152	51.0245	49.4946	30.3214	17.3075	55.2399	11.9679	72.0022	39.1546	32.76	42.9371	30.353	26.0009	3.4011	2.81144	2.41413	2.52721	19.3578	1.89512	22.8566	2.96625	1.71159	3.02854	1.927
DDB_G0277733	valS1	valS, ValRS	valyl tRNA synthetase, valine-tRNA ligase	Q86KU2	0.597478	0.0186694	103.523	135.598	127.763	31.1397	54.1059	33.9003	19.6981	25.4091	15.9611	11.7816	66.74	36.6295	40.8291	20.9891	76.7022	264.043	246.587	258.705	228.558	222.607	221.625	200.923	217.517	222.678	198.19	206.978	202.318	200.546	205.632	193.949
DDB_G0291410	DDB_G0291410	NA	NA	Q54EP8	0.5952	0.0192427	18.101	21.963	35.5383	4.17185	3.48555	5.41264	5.71599	7.15173	16.1717	3.22796	3.20526	7.78993	2.41768	10.9075	6.19712	15.992	11.6752	17.1072	11.8342	13.2818	11.7367	13.5828	9.0676	10.9937	11.9468	6.13745	8.95048	5.00235	12.4389	11.2691
DDB_G0291636	rpb5	polr2e	RNA polymerase II core subunit, RNA polymerase I core subunit, RNA polymerase III core subunit	Q54EH2	0.594245	0.0194871	68.2429	56.5255	87.8781	122.674	89.6981	94.3638	78.5802	110.898	192.094	138.799	58.3569	165.253	75.3195	133.147	94.1496	81.7408	63.6387	87.2187	78.6187	78.1703	84.6331	82.5384	93.0186	86.6136	98.8057	80.461	88.1375	88.9531	102.043	86.1039
DDB_G0292998	rasB	NA	Ras GTPase RasB	P32252	0.593965	0.0195592	314.593	251.452	249.396	385.853	310.636	262.166	320.911	366.077	210.149	339.255	103.163	121.151	136.944	410.107	121.382	110.972	116.22	112.186	130.409	130.153	112.835	136.001	147.295	141.875	98.9432	94.2474	108.112	78.3622	103.4	89.3912
DDB_G0277381	cpras1	DdiCPRas1	type A von Willebrand factor (VWFA) domain-containing protein, Ras GTPase domain-containing protein	Q75J93	0.593561	0.0196635	624.68	660.111	508.1	398.925	362.752	217.868	462.045	481.126	345.273	33.692	50.1183	25.8701	31.045	103.197	73.2835	11.2483	9.03874	2.75539	14.4542	15.2865	25.4723	13.863	15.8047	18.3774	2.56278	1.9601	10.5803	2.25373	6.34611	2.90173
DDB_G0289993	DDB_G0289993	NA	acyl-CoA oxidase	Q54GQ6	0.593341	0.0197207	51.6542	47.8022	61.5402	104.802	86.4344	38.2254	23.9905	21.5665	22.3841	7.90676	10.0068	10.8929	7.7429	36.2203	21.824	41.1804	43.1152	40.1438	47.4723	42.5802	47.2343	45.0884	44.8296	47.6076	33.2735	35.4103	38.4641	20.3633	32.9083	30.1479
DDB_G0269518	abnB	NA	actobindin B	Q55DU1	-0.593208	0.019755	184.035	200.076	121.621	835.665	1008.87	1441.06	204.002	175.039	56.1272	11.545	51.4914	42.0091	45.2285	26.2552	39.3903	3591.91	3497.96	4706.79	5018.89	4577.17	3586.91	5480.11	5337.71	6221.91	7182.45	7247.57	5382.77	7055.55	4673.02	4694.56
DDB_G0287985	DDB_G0287985	NA	NA	Q54JK8	0.593144	0.0197718	42.0279	55.6299	77.1495	661.52	604.44	502.97	147.676	129.361	80.9731	158.638	176.153	168.258	286.237	255.775	278.171	5.33907	3.37636	2.82859	14.3746	16.9071	17.5335	17.4605	23.0137	19.8033	19.4904	24.5569	17.5812	21.4483	27.0152	24.972
DDB_G0287517	DDB_G0287517	NA	NA	Q54K93	0.593119	0.0197783	60.3458	41.7323	55.5237	131.366	84.9915	75.9714	41.2298	49.2101	71.3401	37.5652	28.9435	51.2658	27.3142	48.3932	45.8154	51.2212	50.85	57.7091	59.5169	61.1838	42.6102	43.8247	55.9187	52.4496	38.9228	49.7914	44.01	40.7433	48.6512	48.3234
DDB_G0292688	commd8	NA	COMM domain-containing protein 8	Q54CU8	-0.592668	0.0198959	1.99464	1.89892	2.77809	2.86698	2.6559	3.09399	0.872461	1.34369	2.09222	1.37807	1.52949	1.37107	1.77847	1.03084	2.17106	14.8842	8.31242	9.02896	7.51957	10.1671	3.4185	15.0875	7.52083	8.02345	8.66232	12.6826	9.79067	10.4013	12.6557	7.8551
DDB_G0286429	mcu	DdMCU	mitochondrial calcium uniporter	Q54LT0	0.592155	0.0200301	289.407	225.947	293.446	473.883	352.274	327.217	130.083	145.37	125.506	68.1071	37.9772	86.0631	26.5751	120.069	56.3075	159.117	200.556	176.844	211.372	206.382	220.725	207.111	214.626	215.201	160.054	161.375	183.517	158.184	170.347	175.21
DDB_G0286929	DDB_G0286929	NA	tRNA 2'-phosphotransferase 1	Q54L34	0.591626	0.0201693	28.3825	29.0948	27.3756	36.946	24.8342	15.3324	58.3621	71.7295	126.348	124.933	58.2124	134.042	68.7734	120.578	64.7955	2.69576	8.81091	3.30389	2.01413	2.62273	9.8966	2.87085	2.80843	12.7416	22.4158	23.8264	25.3789	21.224	32.367	23.1091
DDB_G0283087	DDB_G0283087	NA	putative cholinesterase, carboxylesterase, type B family protein	Q54RL3	0.591595	0.0201776	192.54	134.304	152.712	198.832	166.757	120.838	54.886	52.4119	40.5983	9.88869	13.9104	13.6076	12.6016	51.1108	35.2641	2.53842	13.9977	13.4788	12.5807	14.9501	15.577	12.7775	12.9081	16.8972	6.3886	2.56723	1.73485	1.76728	7.06494	2.19239
DDB_G0280585	ubqK	NA	ubiquitin K	Q54V68	0.591581	0.0201814	237.539	125.913	82.5769	60.6568	47.4752	27.5655	19.8755	19.3249	42.7566	34.3424	12.1033	23.5437	14.6432	40.127	19.2301	17.1786	21.0937	17.5382	23.9989	23.0433	2.94115	2.12157	19.5496	13.5034	2.54239	1.9953	1.69557	2.04892	2.31783	16.9621
DDB_G0290381	DDB_G0290381	NA	NA	Q54G62	0.590813	0.0203848	49.3644	27.9006	29.5215	98.6389	116.323	104.849	49.0334	54.2263	13.8023	5.03597	8.56081	5.07348	7.84855	17.1949	10.8578	1.58671	6.42153	2.73274	6.78485	12.1379	6.78059	10.4859	7.13516	9.68626	3.26471	1.97744	2.28472	1.78813	6.5027	2.20057
DDB_G0292208	DDB_G0292208	NA	transmembrane protein	Q54DI6	-0.590301	0.0205213	153.662	147.87	213.718	488.608	347.945	509.567	470.203	456.259	1124.64	646.029	331.239	666.174	537.802	557.419	534.103	174.072	128.289	87.86	112.027	104.379	137.863	104.409	115.501	83.3445	70.444	128.804	102.504	82.4569	104.116	73.009
DDB_G0280475	coq7	NA	ubiquinone biosynthesis protein	Q54VB3	0.588099	0.0211169	104.971	71.8492	87.3732	17.3206	20.8142	18.6966	21.8266	24.9822	14.0129	22.0129	18.2471	14.3831	24.393	29.7091	17.4026	32.5021	32.6497	87.3545	27.0041	28.4678	2.17137	6.96207	19.6878	22.2712	2.50451	2.74859	1.08324	2.25748	2.29972	1.84701
DDB_G0282611	DDB_G0282611	NA	phosphopantothenatecysteine ligase	Q54S85	-0.588049	0.0211305	229.735	187.373	207.028	26.1118	31.3277	69.8552	206.024	182.083	631.839	162.215	85.6742	194.864	62.2977	129.467	112.304	9.62281	6.74066	3.58698	11.28	11.5688	9.76018	12.8191	8.55994	2.04895	10.7048	14.8762	15.4109	19.9141	13.8936	16.3652
DDB_G0276099	DDB_G0276099	NA	unknown	Q75JI5	0.58799	0.0211466	334.593	288.07	383.986	441.188	320.942	360.069	468.465	539.611	658.527	617.734	275.087	534.256	241.153	480.196	337.94	135.273	100.882	144.429	123.979	147.644	147.756	160.421	139.402	132.561	168.427	135.537	207.776	92.761	145.763	152.161
DDB_G0274269	DDB_G0274269	NA	putative histone acetyltransferase	Q86J12	0.587323	0.0213298	4.20974	4.60534	5.52778	12.6809	10.0925	4.10064	13.8799	12.4924	13.4337	20.6823	12.6816	8.03239	42.7296	46.1851	32.5526	21.3649	19.805	35.5515	33.1067	26.2337	39.2011	38.6184	25.5654	27.0284	42.1021	44.6766	43.6066	59.8645	36.9701	46.7156
DDB_G0283813	hmgL	HMGCL	hydroxymethylglutaryl-CoA lyase	Q54QI7	0.586857	0.0214584	101.046	100.141	93.8104	161.92	116.564	133.289	560.261	455.939	354.59	287.13	224.933	242.262	171.645	300.954	184.215	17.6553	14.8624	19.397	17.8938	19.0716	21.8379	30.0448	25.5455	34.541	46.6416	46.3673	44.2588	43.9768	52.3948	42.9252
DDB_G0287221	DDB_G0287221	NA	ubiquitin-protein ligase (HECT) domain-containing protein, armadillo repeat-containing protein	Q54KP2	0.58608	0.0216742	30.7191	82.0649	67.8513	60.2027	114.64	44.6475	100.714	73.5438	69.4977	59.799	142.838	93.3327	215.99	74.3235	137.473	19.5796	19.8182	25.3402	25.1671	24.9065	21.9201	29.443	24.3217	26.9187	41.3162	34.9397	33.5431	35.9553	31.9656	34.4911
DDB_G0282817	patB	PAT2	P-type ATPase	P54679	0.585784	0.021757	1905.77	2721.91	3414.56	5295.35	4523.04	1663.52	3058.93	3213.17	2266.12	1048.39	1664.64	828.431	743.405	2791.55	1926.11	235.111	234.789	251.735	204.087	218.195	199.395	222.2	255.875	266.442	168.08	199.497	199.942	104.291	164.124	155.265
DDB_G0281549	coxA	COX15	cytochrome c oxidase assembly protein	O76740	0.585375	0.0218717	367.256	262.995	301.734	39.4436	31.4652	23.983	56.0211	69.5949	98.4493	17.4001	30.1721	32.1707	15.136	57.8482	54.1266	93.93	90.3786	91.5069	88.0164	62.1924	84.2577	87.6511	79.7765	68.7023	42.2656	53.3097	58.3044	79.6132	62.9562	71.8952
DDB_G0285003	aifC	NA	putative apoptosis inducing factor	Q54NS9	0.585338	0.0218819	132.074	127.14	188.138	22.1218	24.8342	18.7403	182.968	178.988	365.697	4.97674	6.89754	11.4747	1.92085	6.31546	5.72478	62.6907	52.9194	47.6635	51.1053	43.1855	46.8802	36.8183	32.7103	41.5327	36.4751	20.6045	33.5468	2.02341	39.9105	20.4819
DDB_G0286077	commd6	NA	COMM domain-containing protein 6	Q54MA5	0.585045	0.0219645	19.1292	11.6785	18.9176	13.1352	11.1237	25.3811	8.45038	18.1507	12.0119	7.07832	13.9104	13.3652	7.81333	4.04253	12.5089	10.6975	10.2116	13.4713	11.4319	12.8563	10.3348	2.06315	11.8852	2.30319	2.49001	9.86094	9.00224	9.42523	3.11367	2.59297
DDB_G0269182	pitC	rsc5, cellular retinaldehyde-binding/triple function domain-containing protein	phosphatidylinositol transfer protein 3	Q55CU8	0.585039	0.0219661	102.448	125.681	218.767	102.888	93.3742	65.7049	205.456	246.759	166.617	59.1486	35.8091	47.2433	37.3801	174.249	73.2835	104.944	100.434	112.005	96.7528	98.3122	101.612	90.6906	97.2627	101.249	36.6397	46.2964	53.7424	18.6292	32.2594	46.6074
DDB_G0274577	DG1124	NA	calcium-binding EF-hand domain-containing protein	Q86A78	-0.584554	0.0221031	41.0933	71.7828	72.3531	42.7197	55.0335	6.68039	14.9443	25.7293	5.47877	7.1375	14.6332	5.80133	20.0286	29.9922	19.1712	10.6282	8.09637	10.4002	9.15255	9.39368	12.9308	9.92934	8.8074	10.2116	14.7542	9.25542	13.5408	13.3876	9.89233	14.8922
DDB_G0279909	lipA	DG1006, ALOX	putative arachidonate 12-lipoxygenase, lipoxygenase	Q54W35	0.584324	0.0221683	281.837	209.064	229.243	665.25	553.938	259.239	481.589	556.047	533.247	180.871	158.014	145.237	92.0719	400.03	226.006	19.6031	19.4504	24.1305	26.884	26.9249	40.8943	37.1417	31.4287	28.1532	18.963	27.3828	31.3362	1.87716	23.8464	18.947
DDB_G0290263	pho2a	PP2A, PP2Ac, protein phosphatase 2A subunit C	protein phosphatase 2A catalytic subunit A	Q9XZE5	0.58432	0.0221695	312.864	255.499	363.37	703.654	599.734	681.651	1072.91	950.287	637.577	1435.37	1485.27	1009.54	933.733	1264.03	1143.11	174.775	203.862	175.39	195.549	226.121	168.819	175.938	192.003	173.413	243.506	239.978	224.433	254.861	267.076	251.357
DDB_G0279607	forA	mDia1-like formin A	profilin binding protein ForA	Q54WH2	-0.58396	0.0222716	82.7287	176.593	157.34	282.969	415.522	89.4271	103.232	89.5527	50.1789	47.056	84.9515	54.416	70.1108	63.9061	60.4336	151.998	159.024	179.728	164.559	170.062	180.953	170.782	189.241	174.871	216.254	196.768	195.038	211.546	207.002	192.67
DDB_G0290603	DDB_G0290603	NA	NA	Q54FT2	-0.583774	0.0223247	12.4451	21.3327	35.2438	45.3146	51.3231	11.5311	35.448	26.0495	45.5465	33.4259	128.24	35.0301	124.802	43.2976	151.737	511.877	492.986	544.519	451.806	447.915	547.191	462.534	471.445	479.269	417.314	508.122	502.216	390.295	484.535	423.94
DDB_G0267444	phg1A	phg1	TM9 protein A	Q55FP0	0.583626	0.0223669	331.696	306.146	327.525	401.779	342.861	265.749	577.18	518.159	862.345	966.935	941.825	816.073	638.879	1049.01	910.751	55.6767	65.8173	65.1795	58.4469	54.2526	69.9554	59.928	61.7504	59.5174	79.0441	67.4891	78.2551	88.2694	86.2753	87.4431
DDB_G0289159	DDB_G0289159	NA	NA	Q54HX2	0.583292	0.0224626	16.3716	10.5502	17.4447	17.5477	11.0893	18.784	25.6577	19.7519	31.4914	83.2744	47.6612	59.5532	56.3851	36.7299	38.7419	5.09761	2.01774	1.79071	2.77828	3.92343	3.7689	4.74128	3.10419	2.6151	6.12571	5.93194	5.95608	3.26626	3.50436	5.10542
DDB_G0286959	DDB_G0286959	NA	unknown	Q54L12	-0.58311	0.0225148	102.822	84.254	88.6354	162.796	162.531	35.4294	51.4099	83.6828	41.8091	27.3942	19.5481	12.4442	23.1259	60.5658	28.4263	55.207	45.9973	50.0179	48.4499	51.0267	58.896	55.0788	46.9154	57.4088	55.629	57.7496	58.3747	49.1967	57.5914	55.7132
DDB_G0275541	DDB_G0275541	NA	coiled-coil domain-containing protein	Q8MMQ1	-0.582866	0.022585	3.9751	8.59192	11.2995	1.94753	3.00193	2.34891	1.24668	1.11915	1.77121	3.10922	17.6689	5.84985	17.7759	8.07375	27.3063	63.4848	69.2984	61.873	72.1046	68.9577	60.3776	67.6377	69.8373	63.3958	35.2801	39.4087	45.9961	41.4615	47.1636	46.3008
DDB_G0282209	DDB_G0282209	NA	type A von Willebrand factor (VWFA) domain-containing protein	Q54SU8	-0.58254	0.0226788	855.983	1302.57	1045.03	407.261	633.127	301.747	518.584	583.688	808.653	97.8504	219.297	159.777	126.562	158.793	258.13	46.8921	49.5385	60.3267	84.7346	115.774	121.598	147.747	178.258	206.236	139.96	162.435	195.251	126.851	176.454	170.291
DDB_G0278457	ndrA	NA	NDR family protein kinase A	Q54Y26	0.580996	0.0231279	127.354	99.8429	94.5677	194.55	168.509	104.324	268.593	250.28	211.623	237.253	240.76	156.19	165.205	331.979	222.352	32.0389	30.8593	43.401	35.3099	37.092	37.763	38.9271	45.8194	41.9811	61.6139	64.2907	46.8735	54.058	56.8218	48.4246
DDB_G0282201	DDB_G0282201	NA	NA	Q54SV2	-0.580598	0.0232448	11.7906	10.2183	10.9205	9.24074	8.61424	2.91879	6.71062	8.75451	6.69144	4.50284	4.07512	2.83856	3.58426	7.16645	4.54319	8.20826	1.75284	2.74522	2.86868	2.87556	8.3926	8.83012	8.70046	10.1437	6.53453	10.8638	8.31282	14.3458	11.3258	9.38504
DDB_G0268004	snrp70	NA	U1 small nuclear ribonucleoprotein 70 kDa protein	Q55FQ0	0.580428	0.0232948	64.2242	71.3848	79.4635	49.8881	43.9366	19.7889	45.0607	57.4281	40.1246	51.5796	24.3904	23.1075	26.6455	84.4577	26.8347	36.57	32.9286	21.3214	24.7854	32.6702	20.427	26.7193	31.677	31.6333	32.0971	28.6364	22.0243	27.309	48.3987	24.972
DDB_G0290055	uap1	NA	UDP-N-acetylglucosamine pyrophosphorylase, UDP-N-acetylgalactosamine pyrophosphorylase	Q54GN5	-0.579534	0.0235592	20.3444	19.7736	27.1652	18.748	15.9693	12.3176	27.0057	29.465	41.1247	158.756	75.918	95.562	176.713	283.573	175.197	47.9636	66.2932	41.1268	37.2452	44.3151	63.8722	29.834	32.2706	41.8305	33.4354	41.5119	44.8676	32.5658	30.451	35.749
DDB_G0274511	DDB_G0274511	cpvl	peptidase S10 family protein, serine carboxypeptidase	Q869Q8	0.579413	0.0235953	257.912	204.719	246.829	399.281	279.27	364.22	187.473	162.339	202.306	67.8705	76.2071	126.24	60.6788	202.897	140.833	40.6111	39.2388	37.2739	35.6095	42.8852	27.4603	2.16408	37.7728	32.5857	39.7382	2.49097	2.33066	1.73177	33.5861	2.90793
DDB_G0275831	DDB_G0275831	NA	NA	Q553I0	0.579212	0.0236551	166.185	138.118	188.39	40.7086	33.8702	40.2787	16.2215	16.4426	35.0184	14.8275	14.5609	22.2836	9.67955	16.8551	20.8218	205.14	224.873	169.432	172.902	192.896	160.493	155.187	177.316	175.848	152.399	153.87	139.157	59.9471	179.49	125.985
DDB_G0270296	dcd1A	NA	acid ceramidase-like protein, acid N-acylsphingosine amidohydrolase-like protein	Q55BZ5	0.579157	0.0236715	375.713	238.119	195.08	107.591	98.2526	119.353	88.8665	71.516	49.1787	18.9673	36.5318	45.7409	30.2003	115.313	84.3649	8.09611	5.66103	9.49266	3.17762	5.52856	2.13736	0.963396	3.08381	3.14497	1.85319	4.46121	2.57971	1.90594	3.18644	1.9053
DDB_G0270378	DDB_G0270378	NA	TPR repeat-containing protein, TTC39 family protein, tetratricopeptide repeat protein 39	Q55BT0	0.579115	0.0236841	126.279	91.6504	85.3958	120.695	145.25	115.639	116.64	119.863	93.6065	33.4259	86.18	68.5191	104.742	107.783	131.932	6.96712	5.73726	3.22098	5.42741	6.62522	15.9901	3.64117	7.03621	3.00646	2.20121	2.74145	1.54127	2.34403	3.21886	3.87944
DDB_G0290597	DDB_G0290597	rabGAP	RabGAP/TBC domain-containing protein, putative GTPase activating protein (GAP), B-box zinc finger-containing protein	Q54FT8	0.57892	0.0237423	181.232	152.779	205.135	286.374	239.074	161.118	270.508	290.089	354.485	88.0049	59.8746	84.9484	71.589	157.321	114.308	242.914	246.434	261.611	230.726	253.615	232.853	221.404	241.961	236.094	214.542	222.779	214.851	206.947	208.992	201.492
DDB_G0276537	DDB_G0276537	NA	NA	Q551M9	0.578774	0.0237861	12.7256	9.75368	14.1198	20.5971	14.6291	20.4005	14.625	13.6669	25.3322	22.5747	20.3431	23.6891	23.865	11.8707	24.0641	2.16292	2.22503	2.67716	14.821	3.18546	21.6137	14.4776	1.63575	3.3062	16.0176	15.2692	12.3379	14.1988	10.6479	9.02951
DDB_G0275487	DDB_G0275487	NA	NA	Q86ID4	0.578447	0.023884	6.50541	4.97121	6.03392	141.064	152.671	27.0412	70.5639	77.8129	155.563	419.585	75.0508	41.6698	874.818	652.532	364.228	3.2654	2.46245	2.49917	2.22642	3.06629	2.17635	2.36328	2.88993	2.59123	1.81341	3.01398	3.209	57.2551	15.4727	17.0121
DDB_G0285203	DDB_G0285203	NA	NA	Q54NL2	0.578271	0.0239368	4.53807	4.37243	6.53986	1339.97	649.274	1038.05	135.403	99.0513	84.0262	686.77	272.413	402.58	703.284	377.667	489.601	1.6522	2.21709	3.13701	13.1541	6.67574	3.24823	11.5706	12.7533	4.63155	16.201	25.8311	1.77424	26.3884	14.6467	8.01365
DDB_G0283437	ammr1	NA	AMMECR1 family protein	Q54R18	0.578167	0.0239682	31.1397	30.2889	30.5734	70.5822	63.1071	31.3227	82.1272	60.3097	97.3439	135.576	181.067	93.8658	154.084	116.898	145.548	4.53736	1.24041	2.79127	2.73323	2.5264	5.12109	2.0403	3.88293	3.04405	24.0548	18.4832	13.8256	13.9029	20.3242	2.1957
DDB_G0293244	DDB_G0293244	NA	tRNA (uracil-5-)-methyltransferase	Q54C42	0.578085	0.023993	11.9776	15.3946	21.4425	7.81223	8.33918	2.52435	5.07628	7.15173	9.22055	3.22796	13.4767	5.94687	7.3555	10.9642	16.7541	19.1427	22.182	22.6168	18.2707	18.5058	2.52453	17.5374	18.791	19.5079	19.7956	18.0461	13.9145	22.1944	14.4099	15.7471
DDB_G0277923	empD	NA	emp24/gp25L/p24 family protein D	Q769F6	0.577965	0.024029	344.966	260.043	338.043	259.129	240.448	306.684	537.631	639.292	580.201	841.458	453.154	579.715	380.169	490.047	267.915	223.906	220.12	205.428	251.063	206.363	259.213	241.761	274.305	263.081	280.894	275.022	316.187	301.183	281.363	267.771
DDB_G0277901	apm3	AP-3&mu;3, clathrin-adaptor medium chain AP-3, mu3	AP-3 complex subunit mu	Q9GPF1	-0.577654	0.024123	153.522	153.409	152.292	196.821	198.363	41.6331	167.61	128.614	153.247	98.6486	120.074	77.8727	158.236	144.074	117.138	18.6401	11.7483	18.8788	11.5664	15.4233	31.8427	19.3303	10.8716	11.5674	18.8559	11.032	16.1388	9.70299	19.9021	17.8692
DDB_G0275073	pwp1	NA	WD40 repeat-containing protein, periodic tryptophan protein	Q869X0	-0.577141	0.0242785	4.67872	6.13453	7.21422	2.37551	3.07107	2.17336	1.42986	1.11915	3.89517	2.33621	24.6795	11.814	11.7215	7.39331	24.182	47.2782	48.3843	41.3854	51.5117	49.9287	44.068	44.1042	42.8339	46.7478	27.5609	31.3156	29.682	23.2877	39.3259	28.7374
DDB_G0293566	lyEh3	NA	Entamoeba-type lysozyme protein 3	Q54BL8	0.576875	0.0243597	369.545	250.457	224.278	261.886	175.517	235.954	123.734	116.554	283.581	77.9821	56.1166	111.458	47.5513	95.6675	87.5479	44.2788	53.5156	39.3321	37.7419	44.689	38.6289	40.5283	38.9903	32.6309	32.2498	39.1657	27.6138	24.7951	37.2502	24.8176
DDB_G0280371	DDB_G0280371	NA	glycerol kinase	Q54VT8	-0.576643	0.0244302	74.0373	64.3863	75.0879	108.402	81.075	44.866	83.7234	81.4415	181.198	62.2826	50.6965	43.2692	18.6559	111.067	54.775	11.2769	13.518	15.4744	8.51974	16.495	17.3385	14.0889	13.9247	15.2301	14.3504	14.1611	15.8283	20.9976	13.6385	16.5889
DDB_G0276105	gtr2	NA	alpha amylase domain-containing protein, starch synthase-like protein	Q75JH8	0.575854	0.0246722	189.082	345.814	351.085	112.424	151.744	50.3706	146.895	171.091	113.662	63.1991	102.874	59.5532	86.5464	95.0448	118.199	91.2326	85.1856	90.7811	82.979	85.7261	84.527	87.9141	79.0713	81.3035	76.5968	77.668	73.5751	73.8693	82.755	71.7208
DDB_G0274565	erh	NA	enhancer of rudimentary family protein	Q86A92	0.575613	0.0247467	178.334	146.742	196.468	162.569	123.882	140.629	202.051	187.526	220.782	318.825	186.487	216.334	186.603	214.729	156.748	65.1084	74.3497	55.3794	49.212	42.9318	42.66	97.3354	49.3021	59.364	140.605	79.9512	87.0783	72.7377	147.581	136.226
DDB_G0274955	etnkA	NA	ethanolamine kinase A	Q869T9	0.575277	0.0248505	290.622	182.696	167.354	122.479	99.4894	49.8027	91.2785	115.487	199.148	64.1452	41.6629	47.1463	49.0998	126.466	68.2143	104.426	105.902	75.153	54.8047	47.5804	34.0726	15.6338	14.4719	18.8138	12.3015	2.73906	13.3851	24.3688	4.4611	15.4814
DDB_G0289217	DDB_G0289217	NA	DUF179 family protein	Q54HU6	-0.574608	0.0250581	45.7196	33.7054	50.2645	59.9108	50.155	30.2742	87.164	79.0936	100.66	55.2754	62.2594	43.5115	45.9675	85.0238	63.0272	37.0344	41.4629	3.12852	26.4817	6.03031	26.6297	2.5634	3.81877	2.16093	1.71564	26.0626	1.80588	28.6882	2.59932	2.10532
DDB_G0267786	DDB_G0267786	NA	pleckstrin homology (PH) domain-containing protein	Q55G75	0.573614	0.0253691	313.238	176.759	110.682	75.6746	76.6088	90.3883	41.4781	41.5257	12.8545	13.4968	29.7384	26.2579	24.7097	57.8482	49.8826	64.6955	50.5176	45.1217	42.7358	38.2561	24.6055	26.3945	24.4631	32.6061	8.80612	15.8513	11.5094	2.16114	9.91363	4.02434
DDB_G0286371	cbpM	CBP13	calcium-binding protein, NCS-1/frequenin-related protein	Q54LX0	0.573336	0.0254566	322.35	246.71	292.015	725.418	486.121	430.886	631.094	676.539	1061.37	312.852	204.843	348.398	163.48	254.869	213.392	123.234	140.391	116.906	157.622	151.922	210.065	232.015	202.805	165.228	144.182	194.594	164.401	57.7148	154.594	126.968
DDB_G0293986	qpct	NA	peptidase M28E domain containing-protein, glutaminyl-peptide cyclotransferase	Q54B14	0.572333	0.0257742	14.128	12.5412	15.5508	27.7337	20.7111	13.1478	8.91183	8.96816	13.381	5.50971	5.30593	7.15949	6.61585	14.2498	9.32435	14.3103	12.2833	14.7489	12.5975	13.7819	8.53208	10.2117	10.9307	13.4318	10.3699	8.81707	9.9904	10.961	9.37569	11.122
DDB_G0280211	DDB_G0280211	NA	NA	Q54VP7	0.571334	0.0260934	90.4856	59.776	66.3787	233.44	230.142	399.519	894.919	744.095	568.673	644.639	864.354	678.096	819.388	736.435	924.956	1.99725	2.20999	2.50068	1.31458	2.08772	2.32501	2.41661	13.5211	10.072	8.56983	12.5845	9.35361	6.08155	2.35036	3.43525
DDB_G0290081	sort1	VPS10	PDZ domain-containing protein, sortilin	Q54GL5	0.571199	0.0261368	698.042	551.984	607.644	991.906	880.38	923.372	1105.08	1162.03	1331.73	588.05	793.749	732.618	461.748	971.104	1012.96	105.092	97.3331	92.838	109.787	108.633	90.0212	103.497	101.203	108.38	88.7169	89.6699	101.685	76.0233	124.721	87.3071
DDB_G0268020	bkdB	BCKDHB, 2-oxoisovalerate dehydrogenase subunit beta, mitochondrial	branched-chain alpha-keto acid dehydrogenase E1 beta chain	Q55FN7	0.570937	0.0262213	412.301	347.307	414.152	144.016	129.722	128.309	263.769	234.699	276.211	157.041	123.687	106.369	86.5112	267.211	161.463	182.897	170.076	185.191	174.59	180.306	181.281	151.281	163.178	174.038	128.919	133.242	150.965	109.12	155.021	143.937
DDB_G0283275	DDB_G0283275	NA	ribosomal protein L4P family protein	Q54RB5	0.569816	0.0265846	131.653	109.163	149.809	126.144	85.3007	117.824	98.0533	111.218	200.253	90.1041	72.0156	121.49	35.9019	103.707	78.2348	104.66	117.001	122.246	101.269	133.999	102.567	130.372	109.958	106.719	116.339	84.0686	105.261	69.1974	94.863	104.778
DDB_G0288065	cdcD	cdc48, p97	cell division cycle protein 48	P90532	0.569155	0.0268004	660.38	1159.98	1040.99	1524.85	1802.13	377.719	1474.18	835.452	1326.88	1353.65	4250.22	2114.71	2365.07	1353.48	2597.53	835.229	825.182	944.859	914.66	962.366	1043.84	1106.64	1095.29	1131.91	1704.08	1461.55	1523.9	1576.45	1498.88	1684.41
DDB_G0269768	cnrI	NA	SET domain-containing protein, putative cell number regulator	Q55D68	0.56907	0.0268284	443.983	390.757	384.154	309.112	351.347	243.119	158.991	240.248	130.664	90.045	224.5	160.164	159.996	135.242	190.404	281.696	287.852	264.538	279.287	288.459	279.535	266.498	267.613	272.151	247.448	280.192	260.898	271.214	280.655	245.776
DDB_G0270424	rpl35a	NA	S60 ribosomal protein L35a	Q55BN7	0.56846	0.0270291	4084.46	4077.74	2976.97	1672.62	2451.13	4685.67	3691.15	4626.2	2126.26	682.749	1602.71	1831.1	1004.44	1607.68	1066.95	2179.81	2087.93	1936.91	2209.37	2105.13	1787.24	1920.6	2152.48	2204.56	1444.42	1991.71	1716.87	1901.8	2054.16	1494.02
DDB_G0283677	DDB_G0283677	NA	Tetratricopeptide repeat protein 1	Q54QR4	-0.568081	0.0271543	15.1564	9.65411	11.8046	6.96786	7.47951	5.10657	15.6893	15.5886	13.1178	26.448	14.5609	14.1408	21.8236	23.9902	16.813	37.3224	42.2953	43.6743	39.4844	33.7715	38.2298	24.6259	27.0319	38.5445	19.2699	16.3162	28.7311	33.7606	22.9958	34.076
DDB_G0284169	DDB_G0284169	NA	transmembrane protein	Q54Q29	0.568043	0.0271667	532.532	390.757	524.088	3932.45	2808.38	3812.84	772.264	759.891	581.938	264.424	286.288	360.514	215.638	407.39	342.066	121.343	127.798	96.9967	142.426	152.828	162.964	169.495	140.062	140.907	113.604	156.708	134.894	89.637	109.159	124.132
DDB_G0282993	sodC	SOD	superoxide dismutase	Q54RQ1	0.567505	0.0273452	1928.34	1289.93	1411.48	3454.06	2373.31	3080.43	1829.83	1522.44	1166.49	286.982	268.727	306.283	205.748	606.391	429.361	194.817	177.741	152.554	209.491	201.035	216.462	185.887	225.058	223.045	153.422	189.861	198.605	61.5565	171.646	168.76
DDB_G0283819	DDB_G0283819	NA	NA	Q54QI3	-0.567386	0.0273849	55.1589	78.1842	87.5415	95.5575	99.3176	72.3017	83.7943	63.725	111.714	95.8399	217.562	152.071	195.788	121.031	223.118	63.5031	59.6772	67.7566	65.6667	59.6466	55.977	54.3589	66.1415	68.9751	51.9612	54.3441	45.0694	48.2009	56.3849	54.348
DDB_G0276359	sec11	NA	microsomal signal peptidase subunit	Q86JD4	0.56692	0.0275407	119.223	97.886	109.756	81.513	61.6985	43.1184	117.03	149.319	167.985	352.471	140.092	216.625	191.178	215.069	122.03	51.3286	43.6535	45.5215	61.0032	45.5098	45.9581	43.1227	52.596	53.8076	56.4854	54.2402	55.003	61.7486	76.0049	52.6139
DDB_G0275559	DDB_G0275559	NA	short-chain dehydrogenase/reductase (SDR) family protein, glucose/ribitol dehydrogenase family protein	Q869L6	0.56625	0.0277654	673.463	404.654	435.567	1116.29	853.411	600.393	1373.94	1476.76	919.932	202.72	227.101	195.058	207.402	552.946	340.121	227.194	238.709	216.606	218.257	229.11	263.393	264.275	225.678	236.101	156.779	191.811	185.157	39.7289	163.696	127.694
DDB_G0280205	DDB_G0280205	NA	NA	Q54VQ0	-0.566186	0.0277869	53.5701	55.3646	59.9414	52.5154	54.5525	21.0995	36.4412	32.1334	20.3835	20.4753	42.5301	16.0796	29.8483	35.2578	41.9839	3.29246	3.31568	2.95617	3.70103	2.48229	5.44723	7.23169	11.7367	8.99582	3.84236	8.86822	8.16255	7.28195	9.30646	4.90029
DDB_G0271538	DDB_G0271538	NA	LISK family protein kinase, protein kinase, TKL group, tyrosine kinase-like protein	Q86AE1	0.566131	0.0278054	107.074	87.6371	97.8494	126.047	111.857	106.553	120.435	117.301	41.8091	41.8228	52.72	58.2931	42.7648	109.482	68.9216	13.697	14.384	19.4047	16.6347	18.0765	11.3655	13.0086	14.4014	13.544	14.9561	10.1469	10.0721	7.6252	18.3061	11.9458
DDB_G0287603	DDB_G0287603	NA	unknown	Q54K52	0.566063	0.0278283	35.9997	32.4118	42.9015	22.2516	15.7975	15.4635	16.8601	16.1224	19.8571	12.9941	12.3924	20.0541	9.15142	18.8938	19.7607	32.2991	24.6602	25.5379	28.7333	33.6734	25.5452	23.7269	24.5377	27.0459	21.3219	18.122	18.3843	2.38302	15.2755	20.4001
DDB_G0281909	DDB_G0281909	NA	unknown	Q54T96	0.566028	0.0278403	172.12	177.887	289.785	28.642	33.4579	8.86561	33.4616	53.0523	14.6974	27.3055	15.6451	6.14092	12.9536	71.5493	16.6951	307.851	304.949	306.537	296.097	269.566	284.304	273.04	262.629	275.505	227.713	225.395	273.646	209.624	290.493	252.886
DDB_G0292894	DDB_G0292894	NA	putative ornithine cyclodeaminase	Q54CJ8	0.565321	0.0280793	35.1118	32.5113	41.0081	39.6382	39.8482	50.1085	68.3293	108.443	54.548	72.542	59.8746	75.8372	60.2564	99.0644	63.1451	11.837	18.4765	19.096	16.9792	18.2232	20.1064	13.1503	21.089	20.7281	26.0363	26.7818	32.1087	29.6891	29.8871	29.7095
DDB_G0277991	etfb	NA	electron transfer flavoprotein beta subunit	Q54YZ4	-0.565301	0.0280863	150.578	136.659	172.865	186.474	131.955	145.565	220.673	224.133	260.735	386.323	176.298	237.222	226.337	335.602	200.425	145.139	180.275	181.076	136.894	163.149	161.392	129.837	153.734	147.662	135.281	131.406	144.495	137.986	138.908	154.985
DDB_G0270866	magoh	NA	mago nashi protein	Q55E21	0.56493	0.0282125	30.8593	20.9015	22.2841	30.5234	26.5864	15.4198	26.58	36.0824	27.4379	22.5747	11.4527	10.3597	20.5214	28.8598	16.5182	92.6091	80.6528	98.2871	107.883	80.7732	66.3915	89.4485	100.63	101.483	75.4084	85.2056	81.182	85.0156	98.0413	54.2328
DDB_G0293850	alrA	NA	aldehyde reductase, aldo-keto reductase	Q6IMN8	0.564675	0.0282994	1598.49	1203.43	1372.65	190.658	239.143	503.494	223.368	294.251	332.693	111.983	123.398	196.221	94.6059	405.521	249.937	1567.08	1566.78	1432.8	1429.65	1435.99	1409.16	1335.53	1402.21	1341.78	1012.56	1179.57	1130.61	516.255	845.924	756.005
DDB_G0292288	DDB_G0292288	NA	NA	Q54DG5	0.563974	0.0285396	274.22	130.755	124.65	3384.55	1968.37	2567.63	250.361	179.202	282.528	114.939	114.87	131.813	82.2176	196.499	186.396	41.3418	38.081	11.3816	119.816	113.255	91.4744	96.2742	111.578	115.826	51.0443	72.9376	73.6187	21.7444	57.9821	49.3176
DDB_G0284597	csn5	NA	Mov34/MPN/PAD-1 family protein, COP9 signalosome complex subunit 5	Q54PF3	-0.563916	0.0285596	280.529	256.328	303.375	351.537	292.599	192.442	279.411	326.375	351.064	193.85	95.8639	108.356	79.0149	249.434	105.467	136.393	121.813	138.361	129.189	137.203	137.409	155.324	129.087	127.335	176.05	148.538	153.275	154.426	162.971	163.729
DDB_G0281819	DDB_G0281819	NA	unknown	Q54TF0	0.563401	0.0287371	30.6724	22.7591	38.7361	35.4214	27.3423	21.4491	15.0862	16.2291	23.5949	9.53375	5.88481	10.4081	11.6159	17.9311	15.1622	54.8295	57.3304	59.782	52.6321	55.0894	60.6598	55.0904	53.7603	55.2391	32.6535	44.6807	49.1728	28.4347	35.4597	32.6475
DDB_G0269144	hspB	hsc70, hsc70-1, rcdEE, hsp70	heat shock 70 protein B	P36415	0.562889	0.0289141	4725.94	4312.3	4905.15	2478.48	2541.79	2344.69	4380.86	5609.78	3272.05	1645.08	1567.95	1201.75	1888.93	3900.07	2485.07	7874.66	8020.92	7589.75	7627.51	7873.46	7325.87	7547.42	7572.4	7653.4	7008.17	6971.05	7623.64	6679.87	7528.68	7382.51
DDB_G0287711	DDB_G0287711	NA	pyridoxal-phosphate-dependent aminotransferase, putative aromatic amino acid aminotransferase	Q54K00	0.56285	0.0289278	156.372	118.981	134.621	152.579	125.599	143.162	135.545	153.054	186.041	94.0364	45.9268	61.2979	46.2843	158.454	81.4767	57.2772	52.5798	56.5618	51.5238	58.4994	56.7557	48.3225	54.2415	59.2718	51.6628	53.6812	51.0362	48.6457	63.302	48.6255
DDB_G0289835	DDB_G0289835	NA	phosphoglycerate/bisphosphoglycerate mutase family protein	Q54GY0	0.562834	0.0289332	42.5419	28.7962	40.2508	86.5729	58.8813	65.967	139.943	155.936	207.465	405.038	170.877	277.204	201.314	200.915	115.369	18.6518	23.7809	22.4779	19.4846	17.9648	34.1348	37.6596	23.4315	22.4549	63.3319	60.9811	51.4872	75.674	17.8457	58.4261
DDB_G0269372	DDB_G0269372	NA	NA	Q55E67	0.562818	0.0289388	257.725	233.774	302.744	217.806	148.308	137.876	171.37	184.751	208.36	189.061	104.102	145.431	95.2394	192.762	129.457	41.9888	60.7868	53.781	52.695	34.5403	26.2935	64.0073	53.1661	2.98929	53.656	2.60323	41.8044	1.8455	53.9187	51.5061
DDB_G0274391	alfA	A11H2, ALF	alpha-L-fucosidase	P10901	0.562475	0.0290581	5.66267	5.9684	17.2342	70.8417	58.95	82.5245	495.954	543.987	537.721	3334.17	950.858	1251.91	1060.89	2030.42	1002.76	1.90245	3.23311	4.35204	2.00241	2.54459	2.20559	3.22574	2.45612	2.93965	2.73148	13.979	14.3939	22.3494	18.9384	31.7789
DDB_G0293942	DDB_G0293942	NA	NA	Q54B22	0.561992	0.0292268	10.575	12.0435	14.8353	12.8431	12.5328	5.71868	68.3293	110.257	23.8581	249.937	241.699	91.7818	204.974	278.477	201.073	2.5441	2.15616	3.17271	1.95063	2.70612	3.00221	2.67268	3.23656	3.41111	4.40639	3.55433	1.62354	3.08503	8.73262	6.27415
DDB_G0277119	hspG8	NA	heat shock protein Hsp20 domain-containing protein	Q550E9	0.561867	0.0292705	96.6538	119.113	222.006	8.10447	24.628	22.8471	432.463	443.239	1203.39	97.8504	271.401	486.325	57.9336	82.0232	226.183	43.2871	43.6528	24.0543	166.314	1.47665	20.6562	155.823	241.408	432.879	108.362	151.131	468.152	54.1591	203.542	302.004
DDB_G0290575	DDB_G0290575	NA	LIM-type zinc finger-containing protein	Q54FV6	0.561596	0.0293657	170.858	211.386	226.592	898.557	936.275	785.146	152.074	101.079	68.4449	488.089	1388.36	580.345	895.829	485.122	861.121	454.294	426.596	505.545	663.819	648.879	670.791	621.942	696.697	664.276	1150.67	1092.48	826.602	1466.27	1023.89	1027.07
DDB_G0276587	hspG4	NA	heat shock protein Hsp20 domain-containing protein	Q551G1	0.561497	0.0294003	109.457	75.8293	190.41	5.86321	15.3164	22.1918	367.624	406.419	1730.94	102.67	120.074	347.138	31.9952	66.4538	105.879	19.9502	24.7769	23.0596	23.0378	22.4387	39.6163	38.8632	60.8075	114.498	17.7187	52.5845	136.982	26.8915	97.5637	57.932
DDB_G0278387	bloc1s2	NA	biogenesis of lysosome-related organelles complex-1, subunit 2	Q54Y67	0.561185	0.0295103	24.8309	21.2001	23.9252	18.0667	23.4942	18.7403	9.94112	15.3751	4.42339	5.86495	10.0791	13.0259	10.5949	9.54753	13.8061	61.8471	57.0726	64.4277	46.2164	62.0087	35.5437	46.945	46.0123	47.7442	23.065	60.1437	52.2894	40.6954	37.8321	41.9587
DDB_G0287833	DDB_G0287833	NA	NA	Q54JR7	0.561166	0.0295168	9.73329	12.2094	13.0254	159.196	151.537	57.9722	651.241	798.418	199.885	181.61	207.156	71.6208	90.4882	217.22	120.379	1.7167	2.67916	2.71663	2.87021	2.69278	2.19351	13.229	13.4604	4.49698	38.138	39.3074	23.9419	25.5858	29.0867	17.5874
DDB_G0271944	DDB_G0271944	NA	NA	Q55AD7	0.560982	0.029582	36.8876	28.365	31.8778	22.0245	19.0618	12.9293	18.2437	26.263	25.1742	8.58718	9.06694	7.20799	6.58062	22.4047	10.8578	12.7022	9.41025	17.5543	7.49381	11.8137	13.7542	9.4645	9.27263	11.6564	9.23931	4.88873	12.41	1.83926	10.8011	1.76724
DDB_G0268302	rpl38	NA	S60 ribosomal protein L38	Q55GJ7	-0.560399	0.0297884	1995.72	1626.48	1311.48	770.016	996.637	1916.38	1400.61	1368.11	775.28	354.629	595.303	843.019	508.943	531.15	441.798	1126.88	986.211	843.492	1210.95	1077.5	999.061	1488.04	1157.23	1126.35	1662.86	1434.9	1218.92	1292	1095.91	1215.94
DDB_G0287875	dydA	Daydreamer	putative Ras effector	Q1ZXE2	0.560373	0.0297973	64.3177	111.916	127.469	89.5894	124.603	24.6384	16.8601	12.5992	11.0113	5.42089	24.6795	7.0625	13.376	12.8903	33.1421	125.261	134.363	119.358	121.095	118.121	116.366	96.5855	98.3576	101.545	7.35557	17.6823	27.6663	2.74812	34.1563	13.671
DDB_G0270032	DDB_G0270032	NA	NA	Q55CJ6	-0.560151	0.0298764	47.8691	31.4498	44.2899	27.3769	17.3781	12.7983	12.8155	10.2499	19.4885	5.33207	6.31887	9.82636	3.61956	20.3662	14.9853	115.615	123.39	128.155	125.643	140.581	145.047	117.982	122.721	129.267	132.632	153.825	131.176	150.682	133.769	111.392
DDB_G0270746	DDB_G0270746	NA	WD40 repeat-containing protein	Q55C95	0.559876	0.0299743	56.8411	39.5763	42.3966	39.249	40.5009	39.5797	97.2729	87.2047	106.977	100.009	158.448	97.7913	77.2552	82.3063	101.105	21.7322	20.635	16.9587	16.6433	19.4662	18.7184	20.9961	19.8715	21.8639	28.0699	24.0993	25.4154	31.161	40.152	27.3257
DDB_G0275525	hspK	NA	heat shock protein Hsp20 domain-containing protein, putative alpha-crystallin-type heat shock protein	Q86H60	-0.559486	0.0301136	352.863	245.947	236.227	33.6374	32.4615	53.6035	53.6446	51.6648	73.8668	79.5491	57.851	97.4036	90.7697	97.7057	88.7268	293.339	244.055	281.488	348.596	336.166	335.606	352.905	347.18	335.419	311.049	315.527	306.745	210.172	306.444	251.256
DDB_G0283663	ppiD	NA	tetratricopeptide-like helical domain-containing protein (TPR), cyclophilin-type peptidylprolyl cis-trans isomerase (PPIase), peptidylprolyl isomerase	Q54QS2	-0.559397	0.0301454	152.914	151.22	215.19	147.941	125.462	41.502	73.8981	100.439	79.6044	81.2935	24.824	20.0056	45.7916	143.507	39.1546	236.307	249.775	226.869	232.917	251.028	317.617	254.93	231.779	221.084	244.575	271.096	246.879	288.85	251.01	261.858
DDB_G0284535	cyp508A4	NA	cytochrome P450 family protein	Q1ZXF5	0.559167	0.0302282	1454.01	1179.81	1252.24	799.208	749.212	313.586	626.27	585.289	249.576	197.044	111.835	66.6775	64.0574	432.3	123.857	114.176	121.067	112.484	111.376	112.272	123.096	113.266	121.442	120.203	100.174	110.283	115.2	57.8745	105.506	83.4563
DDB_G0281435	mrpl17	rpl17	ribosomal protein L17, mitochondrial	Q54TY5	0.558851	0.0303415	68.57	69.7596	96.2507	77.0693	51.9758	36.6963	61.1998	73.2236	115.083	56.3398	45.2764	54.6099	26.2584	81.6269	55.0108	64.6456	79.2654	86.9611	79.0123	64.7667	68.2689	76.1351	66.5383	70.4389	53.0292	65.7424	67.7289	52.646	60.5088	60.6026
DDB_G0292206	manA	lysosomal alpha-mannosidase	alpha-mannosidase A	P34098	0.558507	0.0304656	1981.47	1852.29	1697.41	1434.94	1648.28	915.028	837.28	678.033	316.375	334.495	1137.89	428.12	588.587	642.454	848.271	690.067	748.525	663.344	589.622	698.451	586.507	629.608	665.477	618.502	596.627	665.051	521.663	534.222	638.464	501.186
DDB_G0284979	DDB_G0284979	NA	unknown	Q54NU7	0.558183	0.0305829	48.8972	34.7005	40.2928	103.115	90.6944	165.618	333.822	301.615	101.397	375.088	362.747	396.813	311.752	359.154	184.628	41.6563	36.8692	51.8303	40.6943	31.3743	31.1811	33.8066	41.6615	33.5764	97.2607	94.6461	73.1446	130.915	100.956	95.7996
DDB_G0275001	DDB_G0275001	NA	UPF0244 protein yjjX	Q554M4	0.558075	0.0306218	68.8037	58.217	59.7731	34.7727	25.109	26.6044	18.5275	18.2574	19.4359	16.1878	9.57305	20.4903	10.9118	32.3702	16.872	50.5033	48.3775	49.8161	49.9127	47.7571	37.9854	42.3789	49.6228	43.1414	42.0647	40.4526	41.0979	45.8722	43.4128	35.6621
DDB_G0284897	abkD	AdckB2	ABC1 family protein kinase AbkD	Q54P00	0.557583	0.0308006	418.423	298.053	269.843	16.4122	20.2301	17.648	75.4588	72.3698	39.4402	19.7657	24.824	16.6613	18.5503	35.088	20.0555	127.832	116.441	125.817	140.874	109.032	96.2471	99.7018	92.2867	106.493	72.7291	70.557	80.9755	71.4823	79.249	67.4333
DDB_G0275459	DDB_G0275459	NA	RNA-binding region RNP-1 domain-containing protein, RNA recognition motif-containing protein RRM	Q75K16	-0.557208	0.0309371	136.466	198.981	243.379	43.5955	54.6556	28.2645	57.5109	65.5393	77.2883	121.769	514.725	424.97	397.027	366.967	520.487	650.46	575.597	595.774	586.724	600.745	482.177	560.264	509.831	537.835	404.201	428.558	457.244	354.242	428.303	388.265
DDB_G0276475	cfaC	NA	counting factor associated protein	Q86HB8	0.557034	0.0310008	633.184	513.709	606.761	1174.87	823.282	1120.58	834.301	801.086	1356.78	384.372	268.655	600.603	224.507	515.524	350.612	23.3514	21.3533	19.0886	16.1122	18.3741	7.77327	8.3422	7.31791	10.5637	2.31317	5.29712	1.84719	1.95992	3.94926	3.38065
DDB_G0269476	act31	NA	actin related protein	Q55DY5	0.555861	0.0314323	1.37083	1.35467	1.92326	9.66272	5.65623	3.92564	229.576	169.383	102.397	689.224	320.471	463.063	112.66	320.033	108.119	2.76694	1.8761	2.2016	2.41178	18.1153	78.7871	3.27574	3.08441	7.68141	90.8397	75.4723	50.5219	79.8111	58.4444	62.2429
DDB_G0293558	pabpc1A	NA	RNA-binding region RNP-1 domain-containing protein, RNA recognition motif-containing protein RRM, polyadenylate binding protein (PABP)	Q54BM2	-0.555813	0.0314499	749.303	2203.27	1632.53	956.778	1751.28	116.382	592.574	195.531	402.808	131.319	551.871	371.999	861.586	260.7	494.434	943.916	978.827	1057	1151.99	1075.33	1273.44	1186.72	1089.41	1134.4	1102.96	1183.37	1144.17	1130.3	1189.25	1110.5
DDB_G0278663	DDB_G0278663	NA	coiled-coil domain-containing protein	Q54YB2	-0.555726	0.0314823	112.682	87.0732	83.0818	71.9445	68.9475	19.0898	53.4318	65.5393	57.0747	51.6683	35.7368	21.1204	22.6684	49.1292	27.7779	104.755	101.055	115.827	123.189	118.823	132.797	123.827	128.727	114.528	154.614	133.581	111.675	165.918	123.022	134.571
DDB_G0280045	thyA	THY1, thyX	thymidylate synthase (FAD)	P15808	-0.555661	0.0315062	56.9813	80.6055	118.297	50.699	42.3218	21.0559	73.4015	94.9957	71.4453	66.7766	61.4645	44.6746	328.188	359.72	311.238	369.399	344.732	323.069	335.865	323.04	331.523	295.361	306.327	300.357	255.561	247.497	244.668	261.933	226.283	235.739
DDB_G0268916	DDB_G0268916	NA	NA	Q55EG0	-0.555585	0.0315344	11.5568	7.4963	10.5416	13.3298	10.6768	13.4974	16.7182	19.5384	30.9123	18.4646	12.1756	21.6051	15.8752	15.5525	12.5089	14.48	9.12884	11.8593	12.9014	11.9471	11.2541	4.57657	9.19737	3.7593	2.25203	2.54607	2.17812	7.95896	6.76352	6.97016
DDB_G0279139	DDB_G0279139	NA	ankyrin repeat-containing protein	Q54X83	0.555476	0.0315746	62.8691	59.2121	82.1982	62.5705	31.7057	32.2838	38.6759	36.2959	60.6542	22.0424	13.8381	26.1125	14.1152	52.8093	31.8452	17.7832	18.2129	15.2571	12.8922	15.8652	11.9641	14.3489	11.366	15.8447	14.298	13.922	10.8152	11.1245	17.8759	11.4153
DDB_G0272242	cupI	NA	ricin B lectin domain-containing protein, cup family protein	Q75JP7	0.555325	0.0316309	16.6988	11.6785	13.8673	478.132	383.4	484.534	15.2991	13.3466	9.48393	1.61897	6.39121	2.35129	15.1712	15.3826	28.4263	1.87139	2.20601	3.57766	59.2568	59.6359	68.1496	31.6291	51.8331	22.3103	27.4894	12.3325	2.08192	7.72914	12.1883	30.2605
DDB_G0269716	DDB_G0269716	NA	NA	Q55DB1	0.554886	0.0317943	275.108	192.58	209.931	313.847	223.649	370.205	238.23	234.058	254.945	116.329	87.6254	142.378	67.5064	187.158	126.804	27.2313	24.5631	28.3639	2.49409	21.7252	8.85908	1.91736	18.6512	16.4164	2.80842	1.88955	2.27088	1.77625	2.93934	1.94913
DDB_G0285319	H1	DDIHIH1, hstA	histone H1, calmodulin-binding protein, transcriptional repressor	P54671	0.554468	0.0319501	378.19	700.675	618.036	638.816	748.353	629.619	764.922	471.201	868.504	859.079	3348.47	1580.2	4145.1	658.986	2546.78	300.734	346.371	277.631	410.715	370.53	403.068	447.436	456.963	442.751	471.043	477.221	484.565	513.152	584.959	536.594
DDB_G0270156	DDB_G0270156	NA	RNA-binding protein 28	Q55C97	-0.55434	0.031998	5.3348	5.43666	14.204	1.21267	1.78652	0.800646	0.948622	3.727	0.838835	0.763113	2.84233	1.96053	1.38519	2.6145	4.12927	31.3151	32.7854	36.5719	43.8267	43.4236	60.5605	45.1479	42.954	44.5241	41.3601	36.0694	39.9405	28.5515	42.8214	31.2097
DDB_G0277803	rpl4	NA	60S ribosomal protein L4	Q54Z69	0.553059	0.0324809	1145.23	3633.39	1881.98	2437.06	3778.19	26.6044	930.921	384.86	486.03	211.915	175.936	230.243	492.402	593.143	215.278	3451.79	3530.07	3403.09	3495.73	3629.58	3193.15	3793.51	3278.13	3295.27	3459.89	3282.21	3190.93	2958.07	3666.25	3225.88
DDB_G0284663	mrd1	rbm19	RNA-binding region RNP-1 domain-containing protein, RNA recognition motif-containing protein RRM	Q54PB2	-0.552979	0.032511	13.1931	12.0435	22.9994	2.24409	2.27437	0.800646	2.33195	5.22687	3.41928	1.91852	3.06013	2.93591	2.24045	5.80462	4.42495	2.00362	10.8053	2.40467	3.40532	10.5523	10.3644	11.0195	12.8525	10.353	9.2794	11.0166	8.54308	10.3854	2.319	9.07026
DDB_G0269830	DDB_G0269830	NA	Ribosomal RNA-processing protein 7	Q55D06	0.552856	0.0325577	11.6971	10.2183	16.4767	4.20441	4.34769	2.6997	5.68046	10.1431	3.68373	3.70262	2.7697	4.92788	3.26647	11.8707	4.8978	38.6498	31.0581	39.3891	38.8738	32.5994	24.3675	24.3961	29.914	31.5254	22.6545	19.36	27.3294	19.5334	23.9083	26.628
DDB_G0290409	DDB_G0290409	NA	peptidase S28 family protein	Q54G47	0.552653	0.0326347	136.139	107.737	122.63	161.693	118.625	112.319	54.7796	51.2379	85.0789	41.6749	30.8225	46.274	32.2064	121.597	71.9278	44.1924	40.8644	41.4607	44.0286	39.1189	23.8048	32.1772	42.0891	31.1296	20.9569	19.1717	19.5145	18.9281	17.7604	15.1786
DDB_G0289177	myoF	myoIF, class I myosin, myosin IF	myosin IF heavy chain	P54695	0.552624	0.032646	56.3271	56.5255	62.7604	109.407	91.0723	48.7542	43.8901	55.4003	21.5944	9.44501	20.1985	10.1173	9.71476	36.8431	31.1968	21.1982	25.9675	35.4464	20.9726	35.244	22.901	19.5286	19.2779	18.4595	17.2008	19.7093	20.1652	17.3719	18.8486	13.3433
DDB_G0275311	DDB_G0275311	NA	citrate synthase, mitochondrial	Q553V1	0.552485	0.0326987	2834.72	1854.84	2076.4	151.736	338.395	1206.46	901.977	1227.02	263.367	108.258	629.341	611.798	447.213	163.945	365.466	2614.84	2819.03	2860.34	2517.3	2575.83	2857.31	2579.62	2445.15	2525.38	2142.87	2093.19	2562.87	1863.69	2152.64	2422.83
DDB_G0283121	DDB_G0283121	NA	methenyl tetrahydrofolate cyclohydrolase / NADP-dependent methylene H4F dehydrogenase	Q54RI8	-0.55247	0.0327044	246.043	257.489	355.882	720.682	200.322	75.2288	325.202	223.919	258.84	317.494	113.353	158.032	185.054	330.79	162.288	108.526	114.625	119.774	106.631	134.692	138.434	133.596	128.41	121.096	150.879	156.572	142.803	168.21	137.441	179.592
DDB_G0290225	DDB_G0290225	NA	patatin family protein	Q54GD5	0.55245	0.032712	32.822	23.8538	23.4202	130.815	103.131	57.6664	14.1637	8.43401	6.37516	5.24325	5.52303	3.85966	2.80702	8.98076	4.30669	14.2679	3.27893	3.1347	16.9272	16.6662	21.7434	20.9815	26.6592	18.7167	2.34327	2.14315	4.74222	3.25328	3.36838	1.76111
DDB_G0270518	DDB_G0270518	NA	unknown	Q55E15	0.55227	0.0327808	8.09632	6.46674	13.1938	36.8162	29.4037	64.9185	419.197	626.378	555.671	446.815	480.615	240.614	34.5293	139.091	37.5041	2.85435	2.06908	2.64678	2.14338	2.56996	1.91435	7.74322	12.1253	12.6376	87.5802	126.274	63.1287	78.6384	105.29	63.4208
DDB_G0278341	DDB_G0278341	NA	putative ATP citrate synthase, putative ATP citrate lyase	Q54YA2	0.552125	0.032836	1992.22	1782.67	2443.65	116.511	92.4809	93.9706	124.159	107.162	97.765	170.434	63.488	60.8618	141.731	241.451	119.554	1016.68	929.379	846.998	777.081	883.552	800.772	691.008	634.797	584.153	484.313	469.894	446.857	379.416	438.788	378.514
DDB_G0283789	dimt1l	NA	dimethyladenosine transferase	Q54QK7	-0.552113	0.0328408	20.4846	18.4135	30.9942	10.8961	8.57986	8.3849	20.585	24.6619	39.9666	27.3646	30.4611	43.0269	18.5151	44.7697	36.9146	21.0347	23.479	23.1314	20.1846	23.4171	20.8528	11.2812	14.1491	15.6178	1.54772	1.8809	2.15695	2.40475	3.74209	2.69483
DDB_G0276765	ubqC	rps27a	ubiquitin/ribosomal protein S27a fusion protein	P14797	-0.551882	0.0329291	9334.57	6600.4	5771.68	2639.13	4015.62	12031.4	7566.97	6951.3	2591.9	803.555	2330.22	3238.73	1829.38	1629.76	1971.5	7648.7	6587.72	7143.54	7845.33	7488.25	8321.63	9938.63	9389.37	10349.4	10929.9	11675.3	12741.9	10151.2	9552.48	10737.5
DDB_G0278003	DDB_G0278003	NA	unknown	Q54YY7	-0.551617	0.0330306	42.0746	28.2987	30.5313	82.2914	57.8507	44.8223	24.8419	24.1283	32.4916	116.743	35.7368	65.2235	98.9699	238.904	106.292	6.02854	7.94314	12.3979	4.55734	6.33712	8.42672	7.38484	7.18173	7.25282	2.11785	2.14279	4.2154	2.26709	4.52493	4.8599
DDB_G0292388	rpl27a	NA	S60 ribosomal protein L27a	P48160	0.551584	0.0330433	3339.52	3543.34	2487.87	2455.19	3048.56	3983.66	1251.5	1368.43	1022.74	241.096	1323.32	2298.92	870.771	446.454	1338.44	3956.63	3739.9	3167.77	3739.29	3654.39	3575.92	3998.65	3703.96	3474.35	2814.52	3240.71	3434.94	2861.18	3432.49	2767.53
DDB_G0267704	mcfT	slc25a21	mitochondrial substrate carrier family protein T	Q55GE2	0.551332	0.0331399	190.016	184.553	237.237	199.934	141.918	190.607	364.077	272.479	525.351	349.484	202.964	341.419	157.11	319.92	241.273	167.118	170.697	149.769	164.545	168.64	185.683	192.698	164.096	184.7	179.935	176.971	191.549	152.423	210.327	191.709
DDB_G0287125	proA	NA	profilin I	P26199	0.550893	0.0333091	2344.22	2099.19	2231.06	3304.57	2582.77	3705.76	5438.74	5075.51	3597.99	12289.4	4791.36	5272.85	5973.49	6156.51	2351.8	5720.28	5950.62	6663.59	6308.54	5962.29	5504.39	7141.56	6269.63	7099.82	9635.73	10156.3	9561.24	11722.1	7764.99	9628.38
DDB_G0293000	rps3	rpgG	40S ribosomal protein S3	P90526	-0.55079	0.0333491	790.236	2224.89	1617.56	1692.6	2743.21	4919.7	381.458	191.262	925.775	334.879	3393.71	6349.86	1897.59	374.949	2779.08	3344.05	3235.63	3175.1	3435.91	3399.22	3339.4	3718.13	3363.97	3454.63	3399.56	3473.58	3146.65	3416.41	3677.27	3172.52
DDB_G0290693	eif2b3	NA	eukaryotic translation initiation factor 2B, subunit 3 gamma, bacterial transferase hexapeptide repeat-containing protein	Q54FQ8	0.550771	0.0333562	79.1307	70.9536	81.0623	57.1862	55.3083	32.3275	63.931	68.421	63.3915	28.6656	24.6795	21.2658	22.3164	57.6783	28.0726	40.1077	39.7533	39.4231	41.335	43.0305	35.527	40.0614	38.64	38.3045	37.2222	39.8619	37.8038	35.0077	45.1161	37.9433
DDB_G0288187	ddi1	NA	ubiquitin-associated (UBA) domain-containing protein	Q54JB0	0.550362	0.0335146	74.9718	147.439	148.463	84.7241	139.719	93.9706	117.313	63.8317	206.307	87.8275	500.778	203.442	325.9	85.3635	345.779	68.2414	61.4051	76.2306	71.504	75.3897	75.7489	99.1441	99.5391	116.51	133.092	129.143	147.311	137.882	112.784	152.287
DDB_G0287335	DDB_G0287335	NA	RNA-binding region RNP-1 domain-containing protein, RNA recognition motif-containing protein RRM	Q54KH9	-0.549844	0.0337161	331.882	277.423	346.457	94.4872	58.1942	75.753	73.5434	59.3492	106.608	75.9716	85.8187	137.968	62.6145	125.164	148.672	245.153	221.404	287.338	394.269	407.465	368.141	512.262	331.245	409.168	358.644	338.159	367.476	251.985	457.169	296.005
DDB_G0275069	pks16	dipks16, FAS, beta-ketoacyl synthase family protein	putative fatty acid synthase	Q869W9	0.54981	0.0337295	1892.83	2545.29	2254.96	76.8422	59.4997	13.3226	15.6893	24.3417	14.8027	7.69966	9.64534	4.39389	13.552	57.9614	30.4305	1804.44	1780.29	1674.18	1506.56	1587.2	1520.09	1235.02	1161.25	1092.65	158.863	228.045	329.143	63.0735	221.975	185.604
DDB_G0289265	DDB_G0289265	NA	putative amino oxidase	Q54HR9	-0.549438	0.0338747	99.9715	82.1976	110.345	12.9729	13.1514	19.352	25.4449	27.4371	13.6443	20.0022	38.194	35.224	91.8607	78.3432	96.6842	62.6653	56.5602	55.7841	66.2358	63.9973	62.6902	62.6779	58.4948	68.5119	46.132	48.5099	52.143	24.4103	44.2367	36.838
DDB_G0281487	DDB_G0281487	NA	3-beta-hydroxysteroid dehydrogenase, putative sterol-4alpha-carboxylate 3-dehydrogenase (decarboxylating)	Q54TU9	0.549086	0.0340125	135.578	112.745	136.641	78.9506	58.1942	74.3113	54.3895	54.0128	63.8652	37.4765	43.831	57.2754	29.25	98.3284	62.6146	51.9064	44.7142	34.4491	40.6445	41.3234	58.2957	33.7737	38.2286	46.5038	32.4885	39.9056	30.8037	25.8354	40.6984	28.752
DDB_G0275323	tipD	DG1035, apg161, atg16L1	autophagy protein 16	O15736	-0.54873	0.0341521	73.1027	89.2292	95.7878	116.284	121.133	23.5461	55.7373	75.9985	47.4942	76.6221	89.143	36.7264	85.1035	158.227	92.7939	3.03361	2.19889	2.69226	2.39667	2.51273	15.0327	4.68072	3.19535	3.02369	6.50483	4.6496	4.24391	5.38621	4.5304	6.23824
DDB_G0291368	serB	PSPH	phosphoserine phosphatase	Q54ES3	0.54871	0.0341601	25.7655	22.2947	29.9422	19.9808	18.5464	10.7009	24.6645	21.6732	14.9607	5.06558	6.68055	3.90824	3.72544	13.5134	8.38054	6.43581	4.89637	9.31646	146.816	2.49824	1.52763	148.199	3.98523	4.90952	2.62316	2.35559	1.78563	2.47237	3.6508	2.60608
DDB_G0277917	mlcD	NA	myosin ID light chain	Q7Z2B8	0.547529	0.0346274	46.4205	43.8883	62.6762	224.423	124.019	101.791	42.5422	50.2774	59.4435	50.4266	22.8004	34.594	25.2377	54.5078	34.6157	121.37	131.159	120.754	141.259	153.313	115.378	146.196	111.903	133.384	110.951	115.253	110.279	71.6044	85.9931	80.6194
DDB_G0284975	tpsB	NA	glycosyltransferase, alpha,alpha-trehalose-phosphate synthase, trehalose 6-phosphate synthase, trehalose-phosphatase	Q54NU9	0.547199	0.0347584	117.448	118.516	138.576	158.288	172.425	86.1069	415.189	454.551	121.821	329.882	370.697	124.253	261.601	512.41	276.639	25.0991	22.96	21.2522	20.4656	33.0961	19.6902	30.9955	21.6376	27.2662	62.9638	46.3122	48.5811	60.9309	63.8982	50.4379
DDB_G0287723	DDB_G0287723	NA	Phosphoenolpyruvate carboxylase	Q54JZ3	-0.546724	0.0349484	200.904	169.429	183.594	134.739	165.76	122.062	230.285	310.153	131.98	71.0637	200.29	83.1552	93.8316	119.616	133.052	113.219	103.219	117.43	103.752	98.5143	111.556	108.461	97.4317	99.8647	130.748	125.719	117.802	126.872	130.343	119.605
DDB_G0268650	DDB_G0268650	NA	NA	Q55F35	0.546053	0.0352177	12.1646	34.5014	27.7122	23.1275	42.6997	4.36311	23.2101	10.3567	9.06252	21.3032	62.2594	20.4903	152.922	15.8923	46.5817	2.62881	1.84814	2.09994	6.64648	3.07741	3.16933	2.38196	1.92926	2.49489	12.5445	19.1983	13.2756	28.7604	15.4385	15.7055
DDB_G0277011	DDB_G0277011	NA	voltage-gated potassium channel, shaker family	Q550W4	-0.545685	0.035366	20.4378	27.6353	45.6784	31.3992	26.8613	30.0557	53.9993	56.0407	48.6523	33.3667	51.8528	35.224	94.7818	72.2853	100.398	83.9479	74.056	90.092	72.155	69.1716	61.3183	53.5348	59.9186	60.9352	47.4403	49.4103	52.8374	45.2503	60.2233	54.6193
DDB_G0295761	nle1	NA	WD40 repeat-containing protein, NLE domain-containing protein, putative notchless	C7FZX3	-0.54565	0.0353803	11.7438	15.4609	27.081	11.5127	10.8487	6.89893	11.4671	15.1616	13.8549	12.2843	21.8608	18.8908	20.6973	49.2424	38.2114	9.64922	8.50021	12.7548	9.34986	12.9878	9.38665	8.72185	10.2057	6.79688	2.00484	2.29982	1.85047	1.86914	2.46761	1.95415
DDB_G0277007	DDB_G0277007	NA	solute carrier family 35 member protein, GDP-fucose transporter	Q550W6	0.545565	0.0354146	58.243	45.613	50.7273	109.472	83.3081	80.3839	91.846	90.8334	103.45	424.138	136.189	254.911	165.627	294.047	137.061	13.4444	12.2396	1.83194	7.64987	14.4668	13.4228	2.29529	6.76393	14.8286	16.3064	23.5841	21.0814	34.3491	30.6929	26.7296
DDB_G0282005	DDB_G0282005	NA	phospholipase/carboxylesterase family protein	Q54T49	-0.545197	0.0355635	108.943	83.1594	106.012	70.1929	57.4384	83.0051	80.9567	97.6638	80.2361	121	43.831	84.5122	99.8146	154.717	79.7084	59.4817	61.5022	28.7227	51.7267	64.5856	57.3918	57.4845	50.8261	49.46	35.6835	60.8743	51.4915	65.0852	41.733	59.7509
DDB_G0293756	DDB_G0293756	NA	regulator of chromosome condensation (RCC1) domain-containing protein, BTB/POZ domain-containing protein	Q54BC4	0.545122	0.0355937	79.6914	77.9521	73.9519	86.8973	70.3561	35.9536	80.2473	82.829	76.3934	27.8377	33.7856	29.2143	18.4447	71.436	50.1773	8.27929	6.5701	7.82028	2.48506	3.0363	2.4484	2.4869	8.61113	9.13838	1.76322	4.21423	4.39349	1.99415	3.67055	2.59638
DDB_G0268504	DDB_G0268504	NA	AAA ATPase domain-containing protein	Q55GE4	0.544413	0.0358825	234.315	449.928	441.71	693.891	891.683	65.2243	304.382	647.083	289.739	169.518	111.546	34.594	161.087	188.856	102.814	137.161	145.574	111.5	124.047	146.946	122.574	143.419	144.462	118.913	137.669	130.395	108.649	124.291	128.417	95.1259
DDB_G0276413	DDB_G0276413	NA	armadillo repeat-containing protein	Q86HD4	0.544256	0.0359466	19.4096	18.5462	23.8831	12.1292	8.3048	3.61933	7.17227	8.32717	10.6427	3.99909	5.30593	2.83856	3.12516	15.6658	6.90543	17.1165	21.5628	28.2172	20.17	15.0578	30.8895	13.3807	21.9612	21.6322	14.6303	11.308	9.92448	1.80588	19.8487	16.6209
DDB_G0281707	DDB_G0281707	NA	putative transmembrane protein	P0C7W5	-0.544213	0.0359642	96.4669	71.4843	94.4836	136.329	96.5348	103.626	113.554	115.06	146.93	259.25	91.6724	164.671	162.565	168.644	106.822	93.9757	86.8942	89.4999	65.8402	77.5308	85.1873	89.1314	66.1431	80.0121	71.6383	85.5542	67.134	67.6977	86.7397	79.6166
DDB_G0283067	DDB_G0283067	NA	unknown	Q54RP4	0.54412	0.0360021	166.512	110.755	127.847	265.032	196.817	89.3834	64.1793	72.9035	59.812	127.564	96.8756	54.1252	58.1448	233.865	80.5925	13.4917	3.47295	10.6945	8.89829	9.77168	5.78808	4.27879	11.0204	2.86237	2.28846	3.26827	2.52487	1.96491	4.59811	3.83821
DDB_G0282725	vilD	NA	villin-like protein D	Q54S11	0.543984	0.0360579	41.6073	80.8708	67.3043	75.9989	91.7595	26.1238	58.0074	53.3725	30.3859	49.8352	68.1854	35.9994	59.7285	66.1141	68.8037	5.42077	11.81	8.06398	13.1474	8.59511	2.43259	12.0918	8.91694	11.4978	13.0559	11.2727	9.24699	14.8829	10.5562	9.24703
DDB_G0275447	myoD	myoID, DMID, myosin-1D	myosin ID heavy chain	P34109	0.543622	0.0362066	520.336	473.775	356.218	1582.81	1292.88	523.066	231.101	208.124	247.26	136.286	297.707	159.147	230.736	345.057	477.223	310.606	284.246	269.869	286.26	292.734	278.806	258.955	249.39	239.936	186.426	206.254	197.515	150.256	186.687	165.586
DDB_G0277837	cxgE	cox7E, coxVIIe	cytochrome c oxidase subunit VIIe	P20609	0.543587	0.0362208	325.481	273.642	329.67	196.14	186.717	304.587	443.317	459.354	377.804	567.236	379.007	387.702	575.354	429.13	351.732	209.666	215.261	173.034	232.298	196.693	180.043	283.421	261.529	245.865	246.394	291.881	317.87	274.576	343.801	260.979
DDB_G0276515	DDB_G0276515	NA	NA	Q551H6	0.54278	0.0365538	63.9439	49.3943	49.423	6.48059	5.89713	1.51337	5.85811	7.47235	5.53151	8.79425	5.30593	5.75281	8.37676	14.3064	8.02656	33.2892	21.509	33.3583	2.88127	32.9543	2.09972	40.6904	21.435	3.23509	2.36314	2.00928	2.36414	2.14175	3.29345	1.58339
DDB_G0279487	DDB_G0279487	NA	HEAT repeat-containing protein, armadillo-like helical domain-containing protein, GCN1-like protein	Q54WR2	-0.542743	0.0365691	243.941	302.099	293.908	212.325	263.672	84.4031	167.291	214.634	72.3402	28.1334	129.613	53.8829	37.7672	45.6189	85.6027	129.363	119.528	119.976	122.756	134.851	127.699	132.766	120.88	130.362	145.331	130.197	133.24	119.522	147.564	140.264
DDB_G0290529	cpnE	NA	phospholipid-binding protein, copine E	Q54FY7	0.542345	0.036734	52.6355	35.795	39.9983	47.7797	45.5169	13.1041	16.7182	18.5777	8.21963	6.22013	5.81245	2.78988	5.17128	17.1383	8.08556	17.1411	17.7001	16.1811	14.7536	18.2492	13.9493	16.725	10.7957	14.7523	14.5715	11.0895	9.81914	2.06913	9.81888	3.05431
DDB_G0273563	dpp3-2	dpp3	dipeptidyl-peptidase III	Q557H1	-0.542157	0.0368122	1099.15	987.177	1074.4	820.81	971.936	867.409	2263.1	2470.58	579.622	766.923	796.351	265.137	300.244	845.192	263.494	828.143	798.293	853.925	790.678	837.553	768.479	832.958	817.492	884.001	1050.5	969.205	950.663	1015.61	1020.01	945.633
DDB_G0271572	exosc10	rrp6	exosome component 10	Q55AW0	-0.541851	0.0369398	6.69263	10.9152	16.1821	8.10447	10.3675	2.43664	8.02438	5.86877	6.95497	8.05468	36.1705	12.7835	41.1107	18.9505	57.1328	3.23297	3.69033	2.54919	3.13828	3.78403	2.99515	2.99716	2.67092	2.85491	2.19954	2.53038	2.1062	2.15178	2.81186	1.95501
DDB_G0272632	DDB_G0272632	gsta2, putative glutathione transferase	putative glutathione S-transferase alpha-2	Q556G3	0.541599	0.037045	650.053	541.304	785.822	284.785	379.621	644.036	1489.96	2053.82	5776.18	578.589	480.471	1489.67	188.151	671.271	638.492	713.253	625.972	596.302	575.542	652.632	549.856	618.879	624.483	668.744	527.59	622.249	729.904	346.025	705.921	566.425
DDB_G0293654	gacE	RacGAP	RhoGAP domain-containing protein	Q54BF1	0.541353	0.0371478	59.0841	58.9468	45.9729	36.8811	41.4629	16.7742	15.5119	29.2516	9.48393	3.79157	12.6093	6.48047	9.25705	12.0406	18.5817	7.50823	17.6528	2.88902	5.41425	13.6764	8.94928	12.2182	12.2508	13.0727	1.96405	2.79115	1.6378	2.71832	2.9582	1.78623
DDB_G0268786	DDB_G0268786	NA	Glucokinase regulatory protein	Q55EQ6	-0.541083	0.0372612	21.7932	17.8827	23.2519	9.20827	10.0581	3.61933	7.34981	8.00664	9.43125	4.8879	5.08881	3.42229	3.79602	9.83089	5.60667	14.8641	6.6973	2.24598	11.8579	12.8286	11.4143	19.7671	11.5101	12.8119	17.7104	16.1878	14.393	14.4806	22.2193	14.1211
DDB_G0268754	DDB_G0268754	NA	glycoside hydrolase family 47 protein, mannosyl-oligosaccharide 1,2-alpha-mannosidase	Q55EU0	0.541054	0.0372734	0.925108	0.935441	1.31408	1.04121	1.04216	0.663562	4.86297	4.7987	5.00398	214.665	289.54	112.524	378.656	299.651	296.856	2.57341	2.38555	3.32246	1.87416	2.62014	2.29666	2.31188	2.85182	2.92956	1.59256	3.06368	2.00926	11.9916	7.1209	9.11118
DDB_G0277097	uduF	NA	unknown	Q550I1	-0.540955	0.0373151	147.587	116.261	228.275	1392.61	1184.97	494.233	2140.41	2271.75	1149.12	161.032	262.296	90.4733	36.8873	135.015	55.5413	539.579	506.897	650.001	536.982	536.987	625.103	614.586	612.202	646.742	872.168	867.703	826.966	796.338	927.62	859.271
DDB_G0277957	DDB_G0277957	NA	RNA recognition motif-containing protein RRM, nuclear transport factor 2 (NTF2) domain-containing protein	Q54Z21	-0.540792	0.0373836	65.5794	88.0683	96.1244	74.6691	96.3287	10.0455	71.7699	48.6765	22.7526	45.9029	123.904	33.4793	184.737	56.0931	84.1881	89.8549	91.5019	87.8473	104.402	109.019	135.219	89.8375	110.481	90.8612	115.909	91.215	104.273	89.4851	124.658	116.993
DDB_G0271642	cks1	NA	cyclin-dependent kinases regulatory subunit	B0G102	-0.540445	0.03753	14.7824	21.4323	34.1499	12.908	8.64862	8.86561	14.0928	22.3137	14.3288	153.168	38.194	76.758	82.4991	125.164	85.1312	75.1197	55.403	63.9772	45.1044	42.4149	1.56948	3.91161	34.5872	28.1108	2.10824	41.7549	2.13141	1.89842	2.76102	2.65442
DDB_G0290343	sodE	sod1, SOD	superoxide dismutase, putative cytoplasmatic superoxide dismutase	Q54G70	-0.540137	0.0376601	24.7841	25.1475	35.5804	20.0132	13.0827	14.8955	16.0796	17.0832	35.1763	37.1217	18.3916	33.77	50.578	37.8623	48.2911	73.6764	77.4535	48.3496	87.6184	80.2219	110.021	109.328	90.9772	101.225	82.6929	99.7816	99.2676	58.1164	54.0815	82.1357
DDB_G0275583	DDB_G0275583	NA	phosphatidylethanolamine-binding protein PEBP	Q86H88	0.539623	0.0378779	8.47054	5.53638	8.98356	10.0522	8.88929	17.7791	15.6893	21.4598	27.0168	23.9052	16.9461	27.1303	20.3102	12.7204	19.0533	5.78923	4.75882	7.82634	1.48085	5.99935	9.71917	6.64126	6.73011	8.24641	10.0598	7.71939	9.39319	8.16894	7.94855	11.0359
DDB_G0286343	DDB_G0286343	NA	NA	Q54LZ2	0.538775	0.0382399	13.1463	8.79109	14.0777	17.0286	12.4297	16.8616	7.84687	9.39543	10.1687	7.78842	9.86224	10.8929	20.1694	4.95262	21.1166	41.7789	51.5066	62.1333	60.138	54.3535	65.668	43.553	54.3171	57.1108	48.3221	56.3621	51.4055	64.5228	45.2891	48.4876
DDB_G0284347	vps4	NA	AAA ATPase domain-containing protein, MIT domain-containing protein	Q54PT2	0.538725	0.0382611	228.474	204.653	229.621	369.052	395.184	351.026	670.217	606.527	590.36	295.202	268.944	208.483	227.85	552.89	300.216	28.6337	29.4816	33.3646	33.2474	34.9659	26.1125	35.5886	35.5948	39.6586	27.3829	29.5451	28.4631	13.0954	33.5627	20.9946
DDB_G0278667	DDB_G0278667	NA	NA	Q54Y89	0.53792	0.0386072	84.4577	56.3596	58.1743	394.546	345.369	326.43	447.68	486.569	649.789	512.096	222.549	223.313	293.311	428.28	202.075	5.45662	4.47884	2.94965	7.05564	9.41509	13.4285	11.1908	4.39506	14.3622	25.4031	23.8599	22.6122	22.81	20.8717	19.6017
DDB_G0285825	DDB_G0285825	NA	NA	Q54MN5	0.537847	0.0386385	9.9671	7.26385	10.3311	13.6219	12.5328	14.0217	8.20189	11.5314	20.2256	7.52214	6.17419	7.20799	5.31225	7.73355	6.78739	20.5386	24.7632	25.1238	24.867	23.311	16.0164	21.0796	3.67895	20.4284	12.7218	4.62869	1.95474	2.87482	2.92183	9.40159
DDB_G0268878	DDB_G0268878	NA	NA	Q55EI7	0.537456	0.0388078	1520.08	1563.2	1917.03	55.4347	51.7354	143.73	108.836	105.882	130.033	3.317	8.77773	8.90517	3.26647	2.32699	6.84641	4.30485	3.56262	6.63632	2.30845	2.5294	4.07065	2.74629	0.842178	3.2642	1.68315	3.25581	1.4904	1.53757	3.05858	2.55711
DDB_G0275971	DDB_G0275971	NA	RNA recognition motif-containing protein RRM	Q552K5	0.537373	0.0388437	134.363	136.394	141.858	224.618	243.815	78.8111	202.157	174.292	77.4989	312.054	398.519	224.96	369.822	545.247	360.751	2.4972	2.19535	2.24354	3.04364	2.69515	2.45916	2.69923	2.06855	4.02288	5.05493	3.17822	2.42054	5.11774	5.87832	2.89509
DDB_G0288007	DDB_G0288007	NA	Proteasome-associated protein ECM29 homolog	Q54JJ7	-0.537364	0.0388474	92.7753	136.427	134.663	218.52	220.66	34.7304	202.335	380.911	190.462	77.3021	72.2324	25.6278	18.4095	58.5276	23.8283	27.7001	27.1552	26.5226	32.3428	30.8676	27.3658	40.2189	40.193	37.2929	68.1188	56.1513	55.0837	71.0474	65.3591	57.565
DDB_G0288159	DDB_G0288159	NA	NA	Q54JB9	0.537292	0.0388788	12.9126	11.5457	16.5609	295.618	143.979	237.614	54.5668	42.0593	63.7073	449.328	134.527	306.573	461.291	315.9	322.673	2.23453	3.11343	2.82736	2.6011	3.25893	2.03926	2.11615	2.71529	3.58403	9.30147	8.28552	2.41256	22.3654	7.48749	7.37447
DDB_G0293416	abcB1	mrpA	ABC transporter B family protein	Q54BU4	0.537084	0.0389689	378.751	390.259	568.685	81.5778	107.941	80.2528	543.129	571.842	908.878	172.267	161.41	143.105	87.2503	248.302	185.63	27.3269	17.2189	30.1441	17.3024	24.191	22.6533	28.3585	25.4251	25.8102	11.2342	10.9957	15.5754	2.41745	15.9184	11.0966
DDB_G0293862	DDB_G0293862	NA	haloacid dehalogenase-like hydrolase	Q54B74	0.537025	0.0389947	22.5409	21.2664	19.0438	39.4436	38.9893	30.9732	80.7439	69.168	100.45	524.277	231.799	333.858	172.56	266.985	169.715	2.27394	2.83244	12.828	2.5294	8.22778	41.2888	12.58	12.114	12.8838	17.0216	21.8222	21.7471	16.6041	11.4125	22.6615
DDB_G0275455	srp54	NA	signal recognition particle 54 kDa subunit	Q75K18	0.536994	0.0390078	185.39	179.843	185.487	115.181	108.387	69.9426	215.707	258.392	117.031	340.349	237.942	131.474	180.831	356.436	168.654	83.8913	74.2513	80.0958	71.0826	79.7868	81.917	91.9947	74.7159	81.0216	109.981	88.2058	99.5159	95.4626	129.877	105.324
DDB_G0269470	mcfF	slc25a28	mitochondrial substrate carrier family protein F	Q55DY8	0.536934	0.039034	26.4665	28.0333	51.9895	27.085	24.4219	24.3325	117.491	120.716	402.597	24.9992	17.5966	28.0511	7.84855	40.6366	24.182	16.1882	28.5649	44.8223	26.49	22.1781	19.7745	19.6891	23.6267	28.3396	20.259	4.8586	22.1376	5.14292	14.6027	20.0882
DDB_G0269364	stlA	pks1, PKS, steely1, dipks1	polyketide synthase StlA	Q55E72	0.536181	0.0393622	124.364	144.221	130.035	1068.55	1000.52	352.686	104.934	181.55	58.496	6.51608	24.9685	11.4262	14.6784	34.5218	41.6303	2.56328	2.4049	2.96613	17.6226	18.0984	16.6876	17.0814	16.9919	10.7525	1.6908	8.17422	2.36838	15.9053	3.72409	2.83584
DDB_G0271094	fah	fumarylacetoacetase	fumarylacetoacetate hydrolase	Q1ZXQ1	0.53618	0.0393628	371.601	297.755	338.421	169.867	161.81	191.568	281.929	286.033	128.927	471.059	362.819	207.95	474.981	560.136	327.507	227.994	209.634	196.079	184.979	212.383	236.02	224.415	170.747	174.36	235.974	214.995	212.536	218.595	240.076	217.415
DDB_G0276453	vilB	Cap100, F-actin capping protein	protovillin	P36418	0.53597	0.0394547	490.477	329.894	307.54	196.14	262.779	280.821	121.393	209.512	24.1214	7.69966	64.4997	28.7296	39.9845	40.4101	91.2024	271.337	257.09	294.851	280.3	279.47	316.779	281.704	268.977	270.097	170.512	204.229	212.92	71.9839	157.715	129.374
DDB_G0274643	DDB_G0274643	NA	NA	Q555A3	0.535055	0.0398573	25.1113	21.0342	23.294	15.9255	13.6669	29.5315	20.9398	25.4091	54.3901	31.4745	45.6377	78.2119	108.12	65.6046	94.8569	32.9769	34.973	37.9221	88.1413	86.8566	61.4033	80.1952	54.9783	114.021	146.348	102.469	122.493	96.7651	114.513	121.661
DDB_G0267450	pakC	NA	p21-activated protein kinase, putative protein serine/threonine kinase, pleckstrin homology (PH) domain-containing protein, STE20 family protein kinase, PH domain-containing protein, protein kinase, STE group, PAKA subfamily protein kinase	Q55GV3	0.534834	0.039955	285.528	237.92	293.025	500.155	404.219	248.973	295.018	316.343	231.521	166.502	265.259	188.031	131.102	301.52	256.362	77.895	70.4522	63.9051	66.9062	71.0723	68.4081	60.5249	61.8935	60.3033	56.3493	55.6699	51.2165	52.432	62.7846	46.408
DDB_G0292226	DDB_G0292226	NA	NA	Q54DJ5	0.534625	0.0400476	29.8312	23.2899	30.5734	60.3649	47.5096	54.0403	42.5422	44.941	64.7601	87.2067	27.1367	53.9314	69.97	92.7235	72.0456	4.61983	2.31014	2.58695	3.46944	4.16353	10.6884	4.61645	5.56845	6.71225	5.09641	2.54648	9.30217	3.05725	5.02966	9.14511
DDB_G0282923	rdeA	Hpt domain-containing protein, histidine-containing phosphotransfer domain-containing protein	phosphorelay intermediate protein RdeA	Q54RR8	-0.534297	0.0401932	50.1121	37.752	40.0404	29.3232	27.6859	16.8179	56.5177	70.4488	23.7002	60.3608	26.7031	18.6	31.8544	88.8737	28.78	13.7506	20.103	26.3764	25.2086	21.9895	22.2985	26.4766	21.9989	28.8953	36.2785	43.713	37.5511	65.992	3.70801	28.885
DDB_G0269724	DDB_G0269724	NA	Ubiquitin-conjugating enzyme E2 variant 1	Q55DA4	0.534168	0.0402504	259.08	173.774	198.193	174.116	139.101	174.661	184.352	186.139	235.258	169.784	74.1836	133.848	87.0743	299.765	122.443	10.6922	13.2707	10.9952	11.2411	11.1126	7.5288	7.93746	8.82842	9.76839	2.18624	2.60054	3.76596	3.88262	5.37728	5.24084
DDB_G0273861	ublcp1-2	ublcp1	ubiquitin-like domain-containing CTD phosphatase 1	Q556S4	0.533781	0.0404227	108.429	78.5159	97.597	215.276	185.721	90.9562	229.505	258.392	229.205	392.355	128.89	148.242	212.787	459.022	162.465	11.5354	5.14294	2.97272	10.6787	3.26081	8.71909	16.1411	11.1282	11.3014	25.8679	24.1077	18.2637	38.6484	30.2159	27.9589
DDB_G0287497	nup133	NA	nucleoporin 133	Q54KA3	-0.53366	0.0404766	90.6258	73.1095	87.7519	144.957	112.476	23.8083	62.9378	112.499	65.4444	27.3351	19.8371	9.39002	16.4736	43.3542	28.0726	12.2135	12.3989	9.38331	9.39316	13.8973	14.8304	14.9874	13.8677	15.0754	16.9162	14.7656	15.6023	14.5779	22.6658	17.7614
DDB_G0280317	DDB_G0280317	gsta3, putative glutathione transferase	putative glutathione S-transferase alpha-3	Q54VI4	0.533613	0.0404978	601.923	523.394	831.05	291.467	289.026	351.157	1081.56	1555.1	3488.08	461.095	315.701	963.451	131.454	304.52	294.322	1049.37	1002.54	920.551	970.763	853.808	869.191	990.108	935.106	1045.09	927.377	888.318	1053.45	778.472	1133.18	839.554
DDB_G0277869	rac1A	NA	Rho GTPase Rac1A	P34144	0.533286	0.0406442	547.812	792.815	692.126	1095.86	1317.14	525.993	1156.69	599.697	886.454	1185.22	3340.95	1634.19	2790.38	1035.13	2491.43	1480.63	1539.83	1465.3	1622.74	1584.31	1801.96	1704.26	1733.89	1743.14	1922.34	1970.21	1713.09	1909.67	1847.2	1697.52
DDB_G0287733	syn7A	syn7, DdSyn7A	syntaxin 7, t-SNARE family protein	Q54JY7	0.533252	0.0406593	109.925	96.4929	102.393	176.127	155.694	73.0444	166.014	224.24	208.623	172.12	73.0996	69.6338	88.1302	287.026	98.5704	24.8144	25.7801	34.2769	35.5607	33.7233	33.1846	38.4232	38.5178	37.591	29.2065	30.119	32.3587	18.0478	36.3088	26.5736
DDB_G0274591	dolpp1	NA	dolichyldiphosphatase 1	Q86IX2	0.533189	0.0406876	26.8871	21.5318	29.1007	22.6409	16.9314	23.7209	14.0218	18.8979	21.4365	9.71122	8.99464	14.8678	8.72889	10.3409	11.9193	2.41544	9.4443	10.6961	2.77642	1.54531	6.80297	1.95078	3.53906	3.87042	3.03845	2.08975	2.5686	2.54689	1.00003	5.53146
DDB_G0270916	DDB_G0270916	NA	NA	Q55DD8	0.532587	0.0409581	18.2412	12.9394	19.128	11.1557	9.95498	5.5438	11.6445	14.6278	14.8027	6.16093	5.16118	5.17054	4.14882	13.0036	6.13808	23.1697	24.2849	27.994	22.7134	2.41386	24.5199	1.72428	24.03	16.2133	3.12713	10.7979	2.37421	1.70977	23.0844	14.1542
DDB_G0276425	nutf2	NA	nuclear transport factor 2	Q86HW7	0.532518	0.040989	242.212	209.661	282.801	286.991	194.413	282.525	311.014	326.802	527.614	714.946	364.337	570.022	270.223	333.054	237.146	285.425	302.345	282.898	270.521	264.034	241.501	328.481	289.219	303.703	369.861	314.81	306.908	327.914	271.213	304.095
DDB_G0290927	etfa	NA	electron transfer flavoprotein alpha subunit	Q54FD7	-0.531725	0.0413479	206.231	180.938	225.288	241.225	188.229	258.409	451.156	360.741	479.187	574.154	380.814	441.254	354.442	480.479	379.789	155.891	160.968	132.315	123.227	146.834	151.349	137.756	149.858	132.475	115.541	119.605	142.477	110.406	130.35	136.472
DDB_G0285901	DDB_G0285901	NA	Vps53-like domain-containing protein	Q54MJ6	-0.531308	0.0415374	103.523	90.191	103.824	154.395	144.873	53.6035	138.347	150.706	78.2358	45.9916	42.0965	20.7326	33.0511	80.5512	38.7419	7.75098	9.0155	11.7211	10.1093	11.0533	9.79308	14.6084	9.16353	9.91817	15.3495	13.4551	14.6356	15.5635	14.6991	12.0949
DDB_G0280531	tgrC1	lagC1, GP150, lagC	Tiger protein C1	P42523	0.531293	0.0415443	0.873838	1.35467	1.26979	23.5816	21.7762	13.1478	663.017	499.803	73.2351	1615.81	2399.6	1040.46	1292.18	1801.87	1189.91	2.34428	2.14026	130.716	2.05468	3.05224	2.63806	2.8425	2.87147	2.56218	96.1264	80.87	65.3899	138.223	103.305	100.399
DDB_G0287977	ftcd	ftcdA	formimidoyltransferase-cyclodeaminase	Q54JL3	0.531154	0.0416074	457.44	407.871	508.311	222.445	156.347	147.881	351.486	365.543	115.136	1030.56	960.036	736.495	714.053	851.816	674.624	215.997	232.579	227.818	204.229	218.149	220.992	200.193	206.86	209.024	232.492	217.776	223.245	218.787	250.933	241.258
DDB_G0288933	cda	NA	cytidine deaminase	Q54I82	0.530867	0.0417384	167.774	145.747	165.208	289.78	196.611	248.23	296.33	385.928	627.576	589.795	208.384	418.525	278.283	481.895	238.031	129.675	126.802	116.999	133.043	125.039	132.553	161.143	161.715	145.659	216.366	211.323	201.341	210.48	230.436	210.34
DDB_G0285111	snpA	alpha-SNAP	soluble NSF attachment protein alpha isoform	Q54NP6	0.530866	0.0417392	257.538	239.479	303.711	354.586	281.846	320.576	378.975	394.572	534.721	266.109	166.252	275.217	99.3922	351.228	183.803	165.28	159.097	151.425	144.817	127.946	118.602	122.842	128.693	123.146	90.4153	98.1669	100.246	80.3508	105.168	83.5433
DDB_G0280049	rdiB	RhoGDI2	rho GDP-dissociation inhibitor-like protein	Q95UP9	0.5304	0.0419523	0.405232	0.362962	3.07551	0.563955	0.667782	4.0569	3.65314	3.19002	15.3292	636.538	194.509	366.717	479.556	306.898	231.724	3.65908	2.00485	3.04972	3.3837	2.60817	2.78424	2.27095	2.92339	2.74084	6.96693	1.86875	1.50829	28.7642	18.6189	16.9632
DDB_G0294557	ctxC	ctxIII	putative actin binding protein	Q1ZXJ2	0.530376	0.0419633	43.2896	29.7582	22.9573	95.2981	62.6604	67.0155	48.9979	56.2541	74.709	47.9134	28.7266	51.2174	33.9661	85.59	57.3685	31.392	36.3163	14.5685	35.9484	40.1726	38.9301	34.011	32.745	28.2439	23.9151	24.1109	28.637	23.0348	23.9801	30.1636
DDB_G0286181	romo1	NA	reactive oxygen species modulator	Q54M86	0.529859	0.0422012	19.0825	19.0438	24.4301	24.8143	21.3983	21.886	34.5967	39.4978	131.086	31.4449	15.8619	51.702	10.5949	29.426	22.2367	41.9058	39.2207	45.6299	39.1466	43.4504	30.4236	46.4178	35.2882	44.6011	39.7581	34.8513	46.3594	31.1933	40.0792	40.5409
DDB_G0270336	ipo4	NA	importin 4	Q55BW3	0.529338	0.0424414	79.6447	63.2586	82.3665	7.81223	8.57986	10.5698	15.6184	25.0889	8.11425	5.33207	21.4272	12.7835	10.2077	23.0842	28.4853	39.4661	37.0961	40.5019	36.0498	35.6262	31.4193	30.7171	29.2183	27.6905	26.0515	25.9406	26.8358	24.7309	30.4498	25.1446
DDB_G0271126	plbB	PLB	phospholipase B-like protein	Q55BJ6	0.528705	0.042735	141.84	106.51	101.678	189.944	159.13	164.307	85.3905	99.2647	283.423	37.4765	31.4729	54.2221	21.9292	113.954	64.1471	5.61166	9.60926	3.37979	7.51813	12.8433	1.51201	5.04453	7.71453	7.73799	2.8251	2.18181	1.52386	2.64383	2.12413	2.54923
DDB_G0293274	DDB_G0293274	NA	B-box zinc finger-containing protein/FNIP repeat-containing protein	Q54C10	0.528205	0.042968	11.6036	18.2476	17.5288	180.506	245.533	30.9295	85.4259	60.0963	75.5512	33.1006	44.6259	36.5326	106.713	55.9798	50.1184	21.264	24.3929	26.7854	33.8394	36.2043	35.3967	45.5053	41.9171	44.726	45.8405	49.6049	43.8441	43.1848	48.2483	38.1852
DDB_G0285741	prdx5	NA	peroxiredoxin	Q54N76	-0.528034	0.0430481	1514.52	1233.08	1375.47	941.242	842.83	1016.99	1967.88	1889.36	1576.39	962.47	792.954	711.052	743.827	743.399	611.024	1468.13	1419.33	1408.57	1345.46	1445.49	1379.16	1449.63	1380.97	1362.25	1569.92	1612.79	1488.84	1581.3	1608.46	1460.78
DDB_G0279133	syn7B	DdSyn7B	putative syntaxin 7, putative t-SNARE family protein	Q54X86	0.527397	0.0433467	126.793	99.3454	117.918	172.851	147.518	54.1277	87.0221	121.037	188.094	68.0479	34.5805	55.4338	65.1132	131.845	68.8627	16.8294	16.1261	17.6165	17.1651	16.065	18.0733	12.1502	12.8071	16.2158	6.04998	7.54065	6.03566	2.37297	6.81515	3.16792
DDB_G0292552	dscE	NA	discoidin II	P42530	-0.527333	0.0433766	2421.46	2021.68	2349.49	3098.41	2299.76	2359.54	4406.75	4208.16	4608.65	2326.9	1133.48	1454.24	2024.46	1836.97	1314.04	2000.5	1892.49	1924.8	1810.25	1828.71	2178.34	1890.19	1819.29	1752.66	2158.92	1924.63	2019.44	1871.05	2053.41	2121.98
DDB_G0278829	DDB_G0278829	NA	NA	Q54XN6	0.526882	0.0435891	5.66267	3.90633	7.2985	5.01793	3.83058	3.83813	3.18977	4.15596	9.43125	3.37634	4.65447	7.54746	2.7009	9.20748	6.49227	7.98906	1.18268	5.59887	8.19241	3.47524	2.78708	2.45768	4.70654	5.25764	2.82107	3.35268	2.59851	0.861429	7.63751	1.31192
DDB_G0267776	DDB_G0267776	Sca2	NA	Q55G82	0.526293	0.0438676	365.48	423.394	428.92	642.124	580.048	144.779	143.242	247.292	115.873	137.409	107.644	69.5853	128.005	414.523	214.217	83.2421	87.5633	91.0015	87.6305	87.9012	84.8301	79.7732	74.5577	81.6116	58.5537	64.4689	63.1276	37.6058	69.9289	53.9873
DDB_G0270664	DDB_G0270664	NA	UPF0557 family protein	Q55CZ6	0.526035	0.0439901	20.2041	16.9207	18.0759	16.9637	18.409	5.1503	18.1017	22.2069	28.2276	9.71122	6.96987	8.03239	9.4683	16.2888	7.67256	3.62509	3.14763	2.9885	5.85821	6.03922	2.88121	4.46783	3.04631	2.78183	1.47009	2.16891	2.53213	1.38866	2.64652	1.96534
DDB_G0283391	kinX	DdKinX	LISK family protein kinase, protein kinase, TKL group, tyrosine kinase-like protein	Q23915	-0.525604	0.0441951	64.3177	76.0283	78.2434	67.5981	93.7521	11.4	5.39617	10.7839	3.20757	1.97829	8.56081	4.83081	9.43309	8.41391	26.0094	47.799	36.1068	39.6278	30.7657	34.5677	60.4174	49.0291	39.1302	48.9459	53.2459	34.2582	37.1504	42.5241	44.8115	34.59
DDB_G0290909	rpa49	polr1e	putative RNA polymerase I subunit	Q54FE8	-0.525505	0.0442424	9.21887	9.08984	21.2741	6.51308	4.48551	2.39278	4.89853	5.54786	9.27323	8.40968	5.95716	6.82	4.99504	18.7239	9.44232	49.7542	55.4025	54.5748	62.0136	62.773	96.2262	50.0766	56.2282	48.9956	48.6779	51.0573	54.2717	39.428	46.0723	49.9091
DDB_G0277155	tom40	mitochondrial porin, putative mitochondrial outer membrane TOB/SAM complex protein Tom40	translocase of outer mitochondrial membrane 40	Q76P15	0.525161	0.0444067	203.334	174.603	252.888	95.9792	74.891	68.9815	108.446	114.74	233.31	55.5415	64.4997	86.16	29.8483	95.6109	88.5499	189.203	188.611	162.568	162.264	145.64	137.489	179.209	156.898	164.633	138.441	135.723	178.832	151.231	199.228	174.763
DDB_G0286159	nudc	NA	nuclear distribution protein C homolog, nuclear migration protein nudC	Q54M64	-0.5249	0.0445317	53.3832	39.4436	50.6431	97.3415	76.2652	61.9041	77.7289	92.2208	104.977	107.578	57.562	88.5832	61.453	84.6275	58.7243	12.5896	12.4822	23.9266	8.89354	8.67591	16.9311	5.37291	3.64682	10.734	10.1452	8.1697	7.03481	8.60277	4.37187	11.1471
DDB_G0280801	DDB_G0280801	NA	NA	Q54UV0	0.524496	0.0447261	52.9626	104.453	147.495	20.8567	32.3585	11.269	7.34981	5.97572	4.7929	2.63382	26.6308	7.35348	8.44719	5.69107	26.6579	131.806	143.666	152.093	135.386	143.802	151.741	123.674	124.252	134.523	107.719	104.553	120.756	98.9919	118.988	122.007
DDB_G0288461	hgsA	NA	hydroxymethylglutaryl-CoA synthase	P54872	0.523335	0.0452867	1479.94	1052.78	1118.83	158.093	123.298	242.638	64.6404	61.0568	27.0168	15.7442	44.4814	29.5536	25.836	61.7547	39.744	480.289	501.37	598.062	489.295	508.499	626.365	500.426	445.065	575.9	398.628	335.672	458.839	316.613	361.001	428.015
DDB_G0286669	DDB_G0286669	NA	acyl-CoA oxidase	Q54LF1	-0.52187	0.0460021	117.775	77.4214	59.8573	84.2051	84.7166	62.6905	38.9242	46.9688	50.2315	16.8975	62.8375	41.4275	40.7939	50.3182	73.8729	29.5423	23.9633	24.4547	30.146	30.8849	35.1241	47.6862	30.1073	31.2797	41.1683	32.7552	33.361	25.1225	34.8779	27.0029
DDB_G0271344	idhA	NA	isocitrate dehydrogenase (NAD+), isocitrate dehydrogenase (NAD+) alpha subunit	Q55BI2	0.521837	0.0460183	292.444	448.369	384.449	80.1831	115.499	108.3	47.0116	52.1985	100.344	20.978	173.84	210.034	76.3754	60.9055	189.343	1287.64	1326.19	1419.85	1279.1	1375.88	1314.27	1153.09	1281.15	1240.05	948.109	1069.01	1156.63	936.812	1203.4	1148.07
DDB_G0288943	DDB_G0288943	NA	NA	Q54I75	0.521284	0.0462903	126.7	83.657	81.0623	49.9854	46.8912	50.1522	41.3362	42.3795	33.4918	15.3302	10.7298	24.2223	19.7822	39.6741	27.601	65.8661	55.0392	64.0372	55.9045	66.8091	65.8196	49.9281	51.316	54.9862	2.9293	46.3086	39.1282	45.445	46.5571	40.4581
DDB_G0271816	DDB_G0271816	NA	NA	Q75JC0	0.52094	0.0464603	74.1774	120.606	134.032	214.984	248.968	29.3567	150.265	90.9401	51.7581	78.3369	227.969	28.8266	194.662	161.398	245.752	13.246	18.0199	23.7819	17.1142	18.3825	10.4188	15.83	16.7698	18.9473	17.2017	17.2662	17.8623	24.4377	19.4609	19.6097
DDB_G0287633	DDB_G0287633	NA	DSS1/SEM1 family protein	Q54K21	0.520779	0.0465401	67.4018	65.6799	80.6836	106.942	77.8456	133.245	277.141	233.631	453.183	835.545	430.173	552.333	272.335	344.321	204.669	51.9275	60.892	74.4968	56.6986	54.4779	104.138	64.9727	56.5197	59.6001	117.684	106.187	96.8872	100.582	62.2759	120.37
DDB_G0293758	H2Bv1	NA	histone H2B domain-containing protein	Q54BC2	0.520585	0.0466364	262.071	270.59	220.786	200.421	198.467	101.922	166.794	138.966	168.459	51.9049	55.8998	59.5532	73.2783	84.118	60.08	138.998	117.006	114.609	111.558	129.311	114.311	128.477	138.373	119.396	110.577	106.375	116.531	112.014	82.7951	105.763
DDB_G0268140	DDB_G0268140	NA	NA	Q55FF2	0.520379	0.0467386	805.049	658.784	591.362	705.146	614.403	457.186	738.887	701.299	878.189	182.941	136.189	200.922	123.887	370.703	198.774	44.932	34.1655	40.1847	48.7831	42.2541	38.0635	46.3434	52.2206	50.8505	36.6997	44.0839	45.3264	33.022	47.1688	30.4494
DDB_G0287033	nagA	beta-hexosaminidase, N-acetylglucosaminidase, beta-N-acetylglucosaminidase	beta-N-acetylhexosaminidase	P13723	0.520213	0.0468212	1747.46	1054.74	1025.59	567.783	520.545	787.112	482.582	467.358	295.424	117.098	231.51	284.813	218.559	520.959	481.702	335.623	324.456	346.349	314.522	294.873	222.979	244.644	276.408	246.957	165.33	142.606	134.008	133.7	75.1411	95.0468
DDB_G0278205	eIF1a	NA	eukaryotic translation initiation factor 1A	Q54YJ6	-0.519785	0.0470342	466.225	434.206	574.323	584.162	494.916	398.208	719.095	703.327	714.377	809.231	521.157	596.968	498.631	767.234	507.107	460.551	315.703	262.692	335.048	353.216	324.633	264.141	353.919	328.056	239.682	309.738	298.705	344.045	249.192	268.435
DDB_G0293520	exoc3	sec6	exocyst complex subunit 3	Q54BP6	-0.519709	0.0470722	44.7382	40.6709	41.4709	59.5865	58.9157	15.4198	55.4181	87.8451	49.8104	39.1322	28.7989	17.1944	30.5522	53.9416	32.3758	0.562935	2.67102	2.46677	1.79093	2.92524	10.894	1.23462	1.42611	1.95652	1.66902	2.80181	1.75591	1.86384	1.72186	1.92375
DDB_G0268892	DDB_G0268892	NA	unknown	Q55EH9	0.519261	0.0472965	860.468	422.73	306.867	684.582	732.55	1877.67	561.29	598.416	445.024	177.767	189.522	267.608	273.989	433.036	269.33	19.0058	15.8109	12.8215	24.4991	13.0199	21.3145	15.3831	19.7397	21.3043	1.885	19.5577	18.7246	7.19856	19.5177	13.2669
DDB_G0289479	swp1	oligosaccharyltransferase delta subunit	dolichyl-diphosphooligosaccharide-protein glycotransferase subunit Swp1	Q54HG9	-0.519253	0.0473005	413.142	314.537	288.145	178.689	250.514	254.827	186.657	164.26	91.8694	76.829	540.669	256.22	201.243	71.0397	238.502	264.385	282.699	254.758	285.984	306.365	278.873	294.284	290.72	302.953	307.704	315.613	318.826	301.682	411.458	321.477
DDB_G0283973	DDB_G0283973	NA	NA	Q54QA4	0.519153	0.0473507	28.6162	31.5825	35.917	19.851	24.0783	7.11747	9.1248	9.1818	6.95497	6.8416	20.054	4.73373	10.3133	12.0406	15.398	75.2209	73.5469	71.8264	74.8006	65.9856	71.0898	58.5156	65.8978	66.8729	40.6326	58.7668	59.0301	53.4358	58.2184	56.8289
DDB_G0283481	DDB_G0283481	NA	putative cell surface glycoprotein	Q54QY8	0.519083	0.0473856	257.538	200.54	220.576	333.016	228.149	332.852	38.7823	35.7622	81.8153	40.8471	28.8712	77.9696	30.7282	119.955	78.5884	28.4891	25.2634	27.4939	20.9986	20.6087	18.9776	20.698	20.6222	18.5366	20.6241	13.0808	15.2398	2.54348	17.9969	12.0573
DDB_G0284339	aplN	saposin-like protein N	amoebapore-like protein N	Q54PT7	0.519031	0.0474117	157.26	102.961	112.996	139.443	123.95	106.203	86.5964	94.9957	50.2315	15.0937	14.6332	20.4903	16.5088	44.1469	35.9125	27.5457	19.3852	21.9838	8.06914	12.1465	16.7221	19.3312	15.3893	21.9366	4.09515	18.0455	18.1277	1.83327	12.7505	9.63869
DDB_G0295669	DDB_G0295669	NA	isochorismatase hydrolase	B0G192	0.518968	0.0474435	69.6915	59.6433	98.2281	53.9102	56.3047	81.476	30.1273	24.4485	33.1233	37.033	98.2487	212.796	75.6363	41.2028	141.481	220.049	149.292	399.692	215.828	160.276	431.519	254.172	147.887	396.741	265.293	193.333	448.478	237.796	200.306	456.277
DDB_G0277079	cyb5B	NA	cytochrome b5 B	Q86L22	-0.518583	0.0476372	77.4952	75.2655	107.652	54.1697	37.1684	42.8126	52.6159	68.2075	119.716	121.385	63.1266	108.841	94.7466	110.274	88.0194	89.1042	96.3197	93.4278	90.9122	77.361	103.076	92.8552	67.9015	69.6065	46.7356	50.4061	52.4694	43.3565	57.904	47.5115
DDB_G0286553	rab21	rabB	Rab GTPase	P34142	0.518496	0.0476813	143.148	115.962	141.311	209.47	167.719	85.9758	208.755	240.995	277.685	215.966	74.0391	106.273	100.765	309.446	116.784	95.7084	99.396	98.7248	94.3318	102.508	91.4175	116.498	107.668	93.9018	92.2844	82.7784	89.2052	79.899	96.098	100.712
DDB_G0283497	ssr1	TRAP-alpha	translocon-associated protein TRAP alpha subunit	Q54R45	0.516944	0.0484684	467.487	392.879	463.714	392.048	286.553	429.707	862.889	751.459	867.346	2965.99	1670.06	2169.62	1296.97	1455.27	999.048	371.339	301.212	380.959	319.241	339.911	349.469	299.419	313.083	301.415	366.103	436.552	404.248	461.864	475.466	449.319
DDB_G0282341	DDB_G0282341	NA	enoyl-CoA hydratase/isomerase family protein	Q54SN3	0.516733	0.0485763	72.8223	57.1557	79.5897	142.264	101.001	147.4	212.515	250.067	464.974	184.626	101.284	259.224	72.8208	145.262	93.5601	94.6233	89.575	88.7899	93.1216	95.8189	93.7084	114.856	110.529	107.122	132.063	122.012	127.691	84.4079	144.986	111.119
DDB_G0292978	DDB_G0292978	NA	GRAM domain-containing protein	Q54CJ1	0.516428	0.0487323	178.241	268.899	346.71	70.6795	82.8614	79.2043	313.746	256.791	292.213	22.8704	34.436	44.5777	16.5088	65.3781	44.9902	5.53307	1.4707	2.94124	1.98456	8.06822	7.34299	5.13331	10.5296	15.167	2.58739	2.77108	5.8495	0.573451	2.03352	2.34242
DDB_G0268154	DDB_G0268154	NA	NA	Q55FE4	0.516135	0.0488826	22.7278	27.4031	31.7515	43.2711	54.5869	79.947	209.5	210.472	195.252	115.945	63.8493	88.6801	92.4238	168.305	62.8504	2.36917	2.17803	3.05584	2.11554	2.39624	7.85924	12.945	2.05862	21.3652	15.5028	21.2364	18.8282	23.7452	10.963	18.2266
DDB_G0281797	bkdC	NA	dihydrolipoyl transacylase, branched-chain alpha-keto acid dehydrogenase E2 component, lipoamide acyltransferase, dihydrolipoyllysine-residue (2-methylpropanoyl) transferase	Q54TR7	0.516026	0.0489385	208.194	170.358	209.889	64.2896	70.1843	93.1842	81.7725	82.0819	42.4934	23.0478	65.8005	76.2249	42.8	92.7801	92.2634	174.794	150.565	146.053	160.767	154.501	161.026	163.022	143.988	146.925	134.777	133.707	167.508	127.659	159.409	143.944
DDB_G0267584	adcE	NA	LIM-type zinc finger-containing protein, arrestin domain-containing protein	Q55GN8	-0.515998	0.0489531	59.9719	59.7096	56.1127	31.5614	34.8665	31.8033	22.2523	23.9148	19.7518	16.2173	33.4242	31.4437	45.4748	34.0122	54.2445	7.87645	1.74896	5.62608	7.83806	3.11831	7.55553	8.31533	5.84237	8.72852	8.7545	5.98673	4.4084	3.30024	7.7915	6.03478
DDB_G0279539	DDB_G0279539	NA	RNA-binding region RNP-1 domain-containing protein	B0G128	0.515939	0.0489836	101.046	128.135	132.938	154.233	174.762	107.951	147.25	113.032	124.927	98.8852	365.493	201.601	293.24	122.503	295.383	118.58	105.434	122.641	131.34	128.694	131.685	137.436	147.396	152.752	159.51	177.776	157.841	193.333	178.31	153.218
DDB_G0289469	DDB_G0289469	NA	putative ribosomal protein S15P	Q54HG8	0.515331	0.049297	109.504	78.6486	137.146	29.8098	38.4739	24.0704	48.0757	70.1286	13.0651	7.99551	40.2175	15.2071	23.2315	20.9891	41.5124	167.681	164.648	189.637	177.414	177.738	162.977	150.093	162.597	160.552	128.367	132.757	152.518	115.855	156.157	149.188
DDB_G0288055	DDB_G0288055	NA	K+ potassium transporter	Q54JK9	0.515039	0.049448	161.559	172.348	260.503	3499.86	2810.75	1072.48	680.113	730.968	691.953	97.5251	152.666	92.8965	89.3971	633.453	348.667	1.87913	2.24739	2.28134	2.41433	15.5733	22.8509	18.1442	24.788	10.2813	3.01579	2.08288	5.49015	2.55572	2.8263	2.68241
DDB_G0278721	cprD	CP4	cysteine proteinase 4	P54639	0.514916	0.0495116	1200.23	1211.82	1016.72	800.667	770.341	695.15	633.08	610.903	1340.89	236.632	511.184	759.273	411.667	988.201	1190.02	371.628	396.66	293.707	327.18	433.685	457.57	622.707	503.43	546.221	161.025	271.287	341.226	103.255	268.625	245.005
DDB_G0275573	vps32	Ddvps32	SNF7 family protein	Q86H98	0.514453	0.049752	197.213	148.434	210.647	592.498	557.923	519.091	452.397	504.926	705.323	665.69	215.177	531.542	191.565	720.13	234.671	54.9965	59.6272	64.7626	63.0933	72.0966	76.8949	69.0497	75.3861	81.7023	99.1513	83.6694	88.8585	73.917	91.2639	86.2061
DDB_G0271720	DDB_G0271720	NA	short-chain dehydrogenase/reductase (SDR) family protein	Q75JE7	0.514215	0.0498761	221.324	142.662	146.233	30.0368	34.2824	37.3953	23.1746	26.1563	6.74415	5.65773	9.21155	9.05063	8.7641	19.3469	10.5629	47.1922	45.4337	40.6727	44.8276	51.8419	45.4399	48.2264	45.578	42.6581	34.1948	36.7154	30.2175	14.8486	32.7278	20.6496
DDB_G0269860	DDB_G0269860	NA	importin beta family protein, putative importin 7	Q55CX9	0.513662	0.0501647	78.1961	68.3997	105.128	12.8756	12.0173	8.516	22.8199	33.094	4.05368	9.09005	15.1392	4.10253	7.88376	41.3726	19.6428	81.3774	86.3889	80.2986	70.6256	75.8993	73.3331	65.9369	64.2839	63.7852	57.281	58.9793	62.6545	39.988	63.7102	51.0626
DDB_G0279965	DDB_G0279965	NA	NAD-dependent epimerase/dehydratase family protein, DUF1731 family protein	Q54W18	0.513226	0.0503935	81.8876	56.5255	63.5598	45.9309	46.0666	24.6821	79.8571	101.613	168.091	152.34	77.5079	72.7839	92.635	202.104	102.461	25.1412	26.4913	32.6398	28.4996	28.14	23.763	23.6921	29.9929	26.578	35.5934	24.866	33.9776	28.9809	39.1736	41.8732
DDB_G0276283	utp13	NA	WD40 repeat-containing protein, U3 snoRNP protein, U3 small nucleolar ribonucleoprotein	Q7KWS8	0.512949	0.0505392	13.5671	14.4988	26.0711	5.7332	5.17431	0.980748	5.14738	8.22033	4.74012	4.11764	3.56786	2.00944	3.01915	13.4002	5.37043	22.4165	23.523	26.0531	27.3253	24.0668	20.6981	21.2243	25.3748	24.1963	20.9663	22.3174	18.5704	19.9716	21.8582	17.7548
DDB_G0292870	pex13	NA	SH3 domain-containing protein, transmembrane protein, peroxin 13, peroxisomal biogenesis factor 13	Q54CL3	0.51269	0.0506757	182.447	223.326	171.351	36.0053	37.5119	17.1238	43.2162	55.6138	48.3365	51.6388	60.2359	32.1222	44.9117	91.3081	62.9093	8.42316	5.82614	7.37344	9.88255	6.55867	2.37464	3.41309	2.72681	2.9763	2.55348	2.71631	1.5396	1.98717	3.28238	3.1894
DDB_G0279451	drg2	NA	developmentally-regulated GTP-binding protein 2	Q54WT4	0.512643	0.0507004	78.5699	64.9834	79.8421	114.143	82.9645	67.365	113.483	112.605	168.459	111.185	56.9838	61.7341	42.4833	112.029	54.3624	76.972	73.1036	74.5288	72.7326	80.6675	67.8015	72.9683	71.7519	69.8376	80.0948	69.612	69.8127	64.0112	85.4899	66.1209
DDB_G0269934	rgbA	RasGAP, RhoGEF, regulator of chromosome condensation (RCC1) domain-containing protein, RhoGEF domain-containing protein, Ras GTPase activation domain-containing protein	RGBARG	Q55CR5	0.512603	0.0507216	66.7009	168.268	136.094	138.405	228.39	40.2787	32.0427	19.6451	18.9094	6.3977	29.8107	17.146	20.6973	18.1576	41.6892	36.03	32.1701	36.8766	34.427	39.2162	32.3969	32.6884	36.223	36.3847	13.5611	22.877	23.3854	5.08743	14.0041	12.8183
DDB_G0284825	DDB_G0284825	NA	RapGAP/RanGAP domain-containing protein, putative RanGAP	Q54P30	0.512537	0.0507566	98.5229	117.156	114.51	129.939	134.703	35.4731	35.1642	50.5976	30.5965	18.7603	69.1971	30.6198	35.7611	46.0719	79.6494	37.9784	35.0382	34.7631	32.2212	39.7679	34.1628	42.0424	26.5024	2.93719	16.8011	20.2435	22.076	13.8824	22.2114	24.7273
DDB_G0288983	mrpl3	rpl3	ribosomal protein L3, mitochondrial	Q54I61	0.51218	0.0509451	175.811	128.301	177.157	97.3739	79.2198	112.319	98.3016	108.336	98.344	82.0918	68.9803	71.0392	54.379	143.111	77.999	57.981	53.2593	53.2234	66.158	60.3605	49.4169	60.8386	45.8535	53.2457	55.7774	46.3546	50.5833	36.6367	67.0643	48.5769
DDB_G0271856	vps52C	VPS52	Vps52 / Sac2 family protein	Q86HF6	-0.511316	0.0514041	68.0093	65.9121	80.0946	79.729	79.3915	28.0898	52.1903	70.1286	71.3401	35.6729	21.5717	14.2862	24.5338	52.9792	28.1316	14.2764	11.3047	13.1891	10.1279	12.5696	18.1421	19.4714	15.1388	14.0215	18.0105	15.5824	17.922	19.2534	17.5046	11.0765
DDB_G0290723	mkcB	DG1101	putative protein serine/threonine kinase, STE20 family protein kinase, protein kinase, STE group, MKC subfamily protein kinase	Q9NGW9	0.511122	0.0515076	37.5418	52.4458	50.6852	93.8709	99.8673	19.0461	81.205	56.5743	36.6503	162.895	372.865	105.206	273.18	262.965	327.33	14.4418	8.72766	15.6756	12.703	13.5628	15.5659	2.93651	11.8791	14.0982	34.2103	21.6357	26.7842	30.2885	35.1614	28.1377
DDB_G0291229	abpF	kenN	actin binding protein F	Q54ET6	-0.510919	0.0516162	1059.81	1241.71	1012.89	215.244	471.383	165.093	435.797	1160.75	415.809	28.4586	72.8828	74.1894	32.4528	38.6549	66.0923	325.525	314.141	324.33	352.431	364.797	387.971	379.605	369.893	396.373	381.279	375.099	399.532	324.987	440.456	394.444
DDB_G0293090	DDB_G0293090	NA	NA	Q54CA5	0.51077	0.0516959	70.5326	122.463	150.272	21.8299	38.6457	11.269	12.4961	10.4635	6.90227	5.4505	30.1721	12.4927	14.1856	9.03744	33.5547	195.918	201.511	214.418	201.078	209.884	197.61	177.736	184.361	185.663	151.323	152.269	169.683	142.394	180.585	169.611
DDB_G0290153	DDB_G0290153	NA	major facilitator superfamily protein	Q54GH6	0.510741	0.0517114	2.98786	2.5041	3.11795	1.44891	1.04216	1.02547	1.17288	1.45464	1.50196	199.35	116.532	77.6788	489.235	529.564	555.441	3.03638	3.22451	3.22866	2.56242	1.75204	2.31712	1.59865	3.73792	2.95974	3.37292	0.629967	2.50737	22.9469	7.90817	11.6998
DDB_G0283307	prpf39	NA	tetratricopeptide-like helical domain-containing protein (TPR), putative U1 small nuclear ribonucleoparticle-associated protein, pre-mRNA processing factor 39	Q54R91	0.510688	0.0517395	40.8597	28.2987	29.0586	17.7748	18.0997	7.64194	19.3434	29.1448	9.00985	17.9915	19.1867	8.22635	14.8192	27.6141	18.8764	25.2398	11.2262	19.4454	20.129	14.4254	2.89034	22.4505	20.7797	3.25353	33.9193	27.0393	27.7873	35.3329	29.6794	28.7989
DDB_G0287515	tat	NA	tyrosine transaminase, tyrosine aminotransferase	Q54K95	0.510512	0.051834	38.6166	27.967	36.5902	36.427	26.0711	27.7839	81.3114	74.1842	131.875	318.086	165.241	158.177	202.44	322.75	234.435	52.173	46.6791	45.1844	46.1585	45.3021	43.9536	44.0956	40.7072	43.3991	52.9955	46.0096	47.2997	55.7698	50.3459	54.7488
DDB_G0274279	tssc1	NA	WD40 repeat-containing protein	Q86A97	0.510378	0.051906	53.3832	35.795	38.1891	76.6801	58.9844	73.5249	57.6882	57.0012	70.0241	50.6927	30.8948	44.7716	26.7159	50.6579	34.4389	38.6006	38.4499	40.5801	46.891	44.7523	52.2423	41.3025	41.9102	34.3801	36.563	32.0997	36.7001	39.0151	41.2379	41.0092
DDB_G0272152	DDB_G0272152	NA	unknown	Q75JT7	0.51026	0.0519694	55.299	46.9398	69.3238	62.6679	47.3035	87.1554	61.9092	75.1447	123.137	71.3002	67.1736	85.53	42.5537	35.8806	50.8257	82.7671	149.685	176.63	81.4192	109.606	147.131	176.862	195.252	191.277	190.96	171.722	181.352	187.58	72.0931	161.131
DDB_G0281171	oxaB	NA	putative oxidase assembly protein	Q54UB7	0.510042	0.0520862	48.6168	45.3809	67.5567	27.4418	20.5393	20.1384	15.1571	11.3178	32.3863	17.134	23.9567	41.9122	7.0033	58.8107	41.5124	41.9553	46.1965	38.12	35.0503	39.3434	28.7659	35.3969	30.1436	30.5729	26.2504	27.3194	30.2518	23.9416	31.6913	26.8312
DDB_G0271408	DDB_G0271408	NA	NA	Q55B86	0.509882	0.0521722	18.0075	15.2619	14.0356	34.2537	30.9842	10.4824	6.92369	9.92948	12.9598	3.46535	4.36484	6.77149	3.76073	19.1203	12.5679	3.65278	7.95477	8.44359	5.11797	9.24795	6.96352	1.67963	2.35309	6.01545	2.2955	7.48682	1.63604	2.27918	4.21413	2.68201
DDB_G0284669	prsA	PRS	phosphoribosyl pyrophosphate synthetase	Q54PA9	0.509859	0.0521847	207.353	260.043	342.839	218.163	167.925	87.636	235.428	191.475	199.727	153.493	114.075	141.603	68.7382	282.78	133.111	310.919	311.995	323.364	285.201	323.873	340.403	323.44	284.4	272.46	298.22	262.856	288.947	183.062	266.797	265.944
DDB_G0284821	DDB_G0284821	NA	NA	Q54P32	0.509717	0.0522614	0.660443	0.752991	0.953432	0.79367	0.545478	0.425439	0.408403	0.2726	0.599896	612.087	168.709	196.609	468.189	554.135	353.442	1.43669	3.03379	3.27703	2.07717	2.79521	167.956	2.14154	2.67505	2.68411	67.0416	2.09434	2.28332	60.717	35.6315	64.403
DDB_G0288377	gxcH	RacGEF	pleckstrin homology (PH) domain-containing protein, RhoGEF domain-containing protein	Q54J14	0.509588	0.0523312	3.17619	5.20396	8.68873	2.70336	4.03748	3.53179	10.7928	12.1721	7.06038	173.746	165.385	72.2024	192.691	174.702	139.477	2.8669	2.41704	1.95376	2.69969	3.62987	2.21795	2.21812	1.90852	2.63106	2.20825	2.8644	2.34999	9.80536	4.33905	7.40316
DDB_G0284557	DDB_G0284557	NA	gluconokinase, gluconate kinase	Q54PI5	0.50948	0.0523896	10.6685	8.12715	10.2469	11.5127	7.03241	5.98098	4.32949	4.69162	8.00888	3.91016	1.89586	3.85966	2.7009	5.52072	4.24756	4.76648	3.34619	4.75761	2.95476	5.82664	1.70048	2.21269	2.50888	7.51891	2.47749	1.83807	2.19027	3.03029	10.0369	2.03425
DDB_G0282485	cepB	CP44	centrosomal protein 44 kDa	Q54SG2	0.50936	0.0524543	72.1681	66.0779	93.011	58.8404	43.9709	19.3083	37.5054	48.1428	85.658	35.5547	26.8476	25.6763	17.072	69.964	33.9673	95.662	96.7721	94.1865	98.5897	98.0595	102.528	94.735	90.2801	92.6236	69.9559	71.3962	92.8164	64.6222	104.355	91.4957
DDB_G0289849	DDB_G0289849	NA	NA	Q54GZ7	0.509075	0.0526084	27.962	21.6313	30.8679	185.501	143.636	107.12	117.81	103.961	184.198	167.626	81.7717	120.327	108.015	157.152	85.4259	22.4534	26.206	23.8791	24.825	28.7465	23.3901	30.2834	30.4264	32.5744	38.2018	35.4644	34.7273	40.0529	42.2637	38.1352
DDB_G0274693	DDB_G0274693	NA	BRCT domain-containing protein	Q76NX0	-0.508964	0.0526687	326.322	232.912	193.186	106.878	97.2563	117.387	133.736	131.709	148.825	47.5882	43.7587	55.6276	31.6433	83.3253	59.1958	36.3533	38.0325	14.8461	42.546	44.9079	40.0247	51.1845	47.0131	47.9961	51.2654	69.4163	45.6445	45.8759	54.5102	42.3801
DDB_G0275211	srp19	NA	signal recognition particle 19 kDa subunit	Q554G7	0.50896	0.0526711	67.028	55.5304	66.2104	46.385	34.9009	41.9389	61.9447	80.0541	82.0259	218.36	67.1014	116.983	61.805	135.978	53.5961	22.5426	23.0652	22.6382	20.8086	27.3466	34.9655	29.5012	23.1131	27.2352	39.1744	28.3402	30.2467	18.2985	43.012	30.034
DDB_G0285881	rpl18a	NA	S60 ribosomal protein L18a	Q54MK8	0.508334	0.0530117	3503.68	2851.3	2040.51	1559.29	2482.11	7059.76	1878.25	1597.89	447.709	109.204	958.88	2745.12	826.251	361.815	967.69	2700.26	2844.25	2569.57	2540.65	2606.3	2472.98	2890.59	2549.39	2335.18	2392.91	2609.84	2491	2345.13	2484.35	2406.56
DDB_G0274703	DDB_G0274703	NA	coiled-coil domain-containing protein	Q555M8	-0.508303	0.0530284	14.2215	21.9298	25.5662	12.0319	16.9314	11.1816	16.7536	12.9195	14.0656	11.5154	27.7871	11.2323	38.999	14.533	40.2156	2.82503	2.89681	2.87058	1.95687	2.40767	3.46791	1.70372	2.22938	2.06257	3.82383	2.58815	3.89418	1.60707	3.44367	1.90595
DDB_G0283907	pkaC	PKA, pkacat, DdPK3, DdPK2, PKA-C, PK2, PK3, cAK	cAMP-dependent protein kinase A, catalytic subunit	P34099	0.50821	0.0530789	52.2617	87.5376	90.108	109.407	140.956	26.2985	89.3986	52.5187	40.5983	82.2691	239.604	57.0815	337.831	137.846	413.387	11.3992	8.63455	9.29311	9.11144	10.2725	13.5759	15.7837	13.1311	12.6683	29.2796	20.6206	18.6022	32.7868	34.9227	28.4407
DDB_G0268064	DDB_G0268064	NA	esterase/lipase/thioesterase domain-containing protein	Q55FK4	0.507821	0.0532917	470.618	414.04	505.702	10.4741	8.61424	10.9194	8.13088	7.89979	28.9119	13.6742	11.0189	21.5566	7.3555	26.9912	15.6928	204.044	259.394	283.618	191.987	227.133	253.984	200.614	209.56	189.608	170.117	163.834	178.575	142.505	146.617	170.098
DDB_G0284915	DDB_G0284915	NA	class II aldolase/adducin, N-terminal domain-containing protein	Q54NY7	-0.507204	0.0536299	56.514	54.5685	75.6348	62.7652	41.2224	49.8027	46.5505	51.7716	83.3945	131.26	65.8005	80.0051	57.9688	94.9881	65.4439	111.431	135.418	116.085	139.906	131.275	125.392	107.48	112.066	109.544	109.938	106.78	97.6925	107.372	76.4062	110.953
DDB_G0279427	sesn	NA	sestrin-like protein	Q54WU6	-0.507139	0.0536658	87.0277	69.7264	85.6482	59.8459	59.8776	46.395	77.9063	87.5249	40.8089	159.85	162.856	99.3906	171.012	186.591	185.04	43.766	35.9042	31.6674	36.8808	30.2885	40.3213	34.4661	39.6107	35.5996	29.0823	26.5773	28.1527	39.9184	15.6329	31.8247
DDB_G0277983	tbcB	NA	tubulin folding cofactor B	Q54Z01	0.506992	0.0537469	75.4391	64.8175	93.8525	37.8542	31.3621	12.5361	15.0507	20.0721	20.2256	10.0366	7.25917	6.9655	9.71476	28.3502	14.1599	90.0162	82.2181	96.1809	93.4241	91.524	83.565	66.6303	79.748	84.9761	71.3165	87.2012	74.8946	90.5985	80.6148	71.8619
DDB_G0293874	mcfZ	mitA	mitochondrial substrate carrier family protein Z	Q54B67	0.506513	0.054011	1455.41	927.11	938.84	206.811	227.771	194.32	355.706	534.702	96.0279	78.2482	137.273	84.6576	171.364	173.796	150.323	704.906	731.655	603.027	646.363	621.963	618.28	665.085	593.781	662.324	540.495	533.156	589.653	473.25	674.557	562.354
DDB_G0286345	zplF	zntB	ZIP-like protein F	Q54LY6	0.506421	0.0540615	76.0933	53.872	74.6251	221.536	153.667	189.558	296.862	378.777	337.272	1432.92	467.318	766.834	690.86	633.339	323.852	33.2824	24.4794	3.25567	32.6201	22.5337	25.1169	25.4445	34.9569	38.0883	49.5422	44.5917	34.4972	68.0101	12.8825	36.3049
DDB_G0269708	DDB_G0269708	NA	WH2 domain-containing protein, SH3 domain-containing protein	Q55DC0	-0.506419	0.0540628	91.8408	108.831	79.4214	161.239	167.547	10.7446	74.5721	80.3743	44.9149	50.3083	26.4862	27.518	52.9008	77.2675	34.4978	128.489	141.97	152.53	155.345	167.162	178.831	138.116	154.979	168.575	153.886	173.686	167.344	197.635	169.358	198.475
DDB_G0280289	DDB_G0280289	NA	Nucleolar GTP-binding protein 2	Q54VK1	-0.506318	0.0541185	5.05368	9.75368	23.2098	3.09579	4.1409	0.845893	2.76137	1.78425	1.66375	2.42555	27.1367	5.80133	11.0174	4.95262	33.26	67.6241	60.835	70.1532	83.1725	78.7323	71.1177	66.158	75.0697	53.9332	43.4635	29.7406	38.156	24.1326	40.526	37.4899
DDB_G0271676	nlp	Cdc15/Fes/CIP4 domain-containing protein	SH3 domain-containing protein Nlp	Q75JD4	0.505933	0.054332	117.074	118.914	152.839	147.389	142.502	85.539	119.406	92.0074	36.5976	272.14	313.461	179.356	341.948	586.066	367.117	27.1817	29.9464	13.9139	28.6374	28.5453	28.934	27.6994	29.6014	30.4242	34.0291	37.5569	35.7692	58.6593	41.7703	41.1698
DDB_G0288073	DDB_G0288073	NA	Nucleoprotein TPR	Q54JG6	-0.505837	0.0543852	15.2498	44.4521	43.1539	18.0667	30.0222	1.11467	10.8283	5.44087	3.78946	5.00636	13.9827	5.75281	24.2522	4.09946	12.7448	49.882	45.0335	44.1222	56.8988	55.5521	54.0658	54.2191	61.481	58.8027	68.51	59.9409	72.3329	58.7815	76.1453	73.7759
DDB_G0283173	kmo	NA	kynurenine 3-monooxygenase, kynurenine 3-hydroxylase	Q54RE8	-0.505813	0.0543989	91.28	69.9917	82.5348	55.2076	59.7402	53.0792	68.3293	62.8712	83.605	70.5906	216.406	151.925	196.527	71.8324	209.974	80.6073	76.8241	75.4307	73.2879	80.7979	80.8638	81.5222	69.3706	70.8041	80.7151	69.7272	71.8627	71.182	77.1621	74.9191
DDB_G0291828	DDB_G0291828	NA	NA	Q54E30	0.505493	0.0545769	87.5885	67.9685	96.5872	14.2059	16.9658	17.9539	27.1121	31.1728	15.5399	11.1901	12.6093	11.4262	9.8908	35.5409	14.9853	122.659	127.279	126.111	118.996	128.093	132.494	131.843	109.182	114.903	103.705	92.0245	122.348	84.547	138.15	118.202
DDB_G0277841	ctr9	DG1071	RNA polymerase II complex component	Q54Y92	-0.505338	0.0546632	106.887	86.9074	99.6586	15.1468	25.8305	8.86561	16.4343	43.2333	15.3292	8.17302	15.356	7.15949	12.9888	8.35722	13.3344	41.5287	40.5083	38.6606	43.5038	45.1943	41.4462	40.895	39.155	44.7431	49.2776	40.7316	39.2748	46.3088	50.5518	43.2271
DDB_G0285063	DDB_G0285063	NA	putative E3 ubiquitin-protein ligase	C7G034	0.504851	0.054935	59.0841	129.495	127.889	121.863	180.533	104.761	201.448	176.854	299.109	348.775	330.588	267.221	384.005	243.037	289.96	32.5943	22.7085	29.4761	28.2603	22.7519	22.338	27.4602	26.896	26.3618	40.4216	34.5255	31.634	38.6713	41.1777	34.2404
DDB_G0281609	DDB_G0281609	NA	NA	Q54TQ9	0.504633	0.0550572	384.405	281.668	357.438	958.205	757.217	1114.68	335.63	234.805	150.141	50.19	65.7283	80.2959	94.7818	138.186	133.937	117.258	103.472	79.383	113.326	100.023	99.5319	125.365	63.3824	126.729	92.1772	49.2279	94.8778	47.6548	75.0272	66.0232
DDB_G0283539	crtA	NA	calreticulin	Q23858	0.504324	0.0552304	1102.99	970.958	850.614	405.736	582.934	565.923	302.998	357.966	96.9228	237.312	1929.21	1596.63	1961.46	300.161	1513.51	1625.1	1677.11	1790.69	1526.36	1623.77	1850.57	1525.31	1575.47	1773.32	1797.8	1962.14	2080	2029.34	1876.72	2034.84
DDB_G0287199	5NT	NA	5'-nucleotidase	Q54KR8	0.503486	0.0557028	1.27338	1.21663	1.66405	1.48242	1.18626	1.46922	2.76137	2.43573	2.25217	3121.65	902.8	2468.2	638.21	2360.77	685.293	2.75086	2.55855	2.7385	1.59751	2.71356	1.99565	1.91645	1.99809	2.53129	5.87856	1.20883	2.02546	13.6811	7.12625	5.84898
DDB_G0289773	DDB_G0289773	NA	NA	Q54H07	-0.503419	0.0557406	20.4378	18.0486	18.3705	21.1811	20.8142	19.7889	38.9242	45.7948	53.969	29.05	25.4022	28.4873	30.2355	41.4859	30.8431	33.2221	40.9964	50.4397	32.8637	38.8496	22.489	28.3121	29.1986	29.9229	26.4309	23.4932	29.1805	29.9745	16.1533	25.0602
DDB_G0290363	sybB	NA	synaptobrevin domain-containing protein	Q54GB3	0.502986	0.055986	59.271	53.3413	72.1007	95.59	80.2848	151.114	132.033	166.395	293.161	274.624	170.733	347.38	171.399	148.716	204.02	50.3937	52.3375	68.5605	84.5381	59.5632	48.6952	42.3668	87.2184	99.1336	63.6545	90.9357	78.771	86.3991	84.2502	77.5722
DDB_G0291362	rpc19	NA	putative RNA polymerase III subunit, putative RNA polymerase I subunit	Q54ES6	0.502532	0.056244	6.22455	7.76193	9.69948	5.11549	5.31202	2.34891	6.03574	6.72418	11.6433	8.14343	7.83771	15.3525	8.4824	13.4002	10.386	2.71035	2.04976	4.32658	3.60758	2.35225	2.30874	9.78602	4.31456	3.02838	7.9201	2.26492	8.20793	4.19278	8.79527	6.93328
DDB_G0278981	DDB_G0278981	NA	E3 ubiquitin-protein ligase, TRIAD1 protein, ariadne-2-like protein	Q54XG4	0.502354	0.0563453	420.432	349.927	316.123	200.583	176.72	130.581	284.554	263.941	161.142	102.877	68.3299	49.9573	52.6897	222.768	86.2511	43.0181	54.9971	43.7644	49.8123	54.4215	49.9818	54.3811	47.7836	52.9002	44.4983	47.3414	40.1147	39.4078	43.3535	38.3705
DDB_G0291894	ncapH2	NA	non-SMC condensin II complex, subunit H2	Q54DZ9	-0.501643	0.0567518	1.17522	1.66193	2.77809	8.62394	5.51856	0.617235	4.89853	10.6771	2.9427	6.30892	6.17419	1.42044	18.7967	24.6131	16.2235	138.432	104.627	50.5681	83.8323	79.458	282.295	74.1204	68.0945	103.493	75.5822	190.371	84.8204	95.283	86.8171	61.9637
DDB_G0277437	nubp1	NA	nucleotide binding protein 1	Q8T2F3	0.501567	0.0567954	101.186	73.8724	93.3897	54.5589	54.2433	72.0833	201.484	230.323	695.427	43.5672	64.4997	131.474	24.0762	71.4927	80.9462	64.2428	59.9445	65.571	62.2228	67.7855	58.3893	64.367	61.0906	70.1365	60.124	65.1146	60.2668	45.8807	72.7808	54.7694
DDB_G0284725	docD	dckD, DockD, GEF	putative guanine nucleotide exchange factor DocD	Q54PB7	0.501042	0.0570971	50.4392	81.6005	77.7385	108.824	105.364	24.551	34.0292	50.4908	22.4894	17.341	17.1629	11.2323	29.074	40.4101	36.7967	34.0035	31.6305	25.8034	33.239	29.7281	29.4059	38.9653	33.4568	29.1573	19.4162	16.6693	22.865	13.2269	22.8822	21.9249
DDB_G0278295	DDB_G0278295	NA	putative phospholipid transfer protein, ML domain-containing protein	Q54YD2	0.50066	0.0573172	578.232	428.336	328.913	347.774	418.854	1054.78	348.506	401.403	265.894	102.137	236.93	627.064	262.903	257.983	306.994	192.41	175.788	176.158	171.75	199.311	348.276	273.963	178.95	143.914	173.599	161.356	144.586	103.107	122.133	122.107
DDB_G0292860	DDB_G0292860	NA	unknown	Q54CM1	0.500656	0.0573192	163.382	66.9734	47.2351	126.793	99.3176	162.123	41.3008	50.4908	32.0704	13.2602	26.4862	31.5406	32.2416	51.5071	45.4028	2.1003	3.16964	2.83494	3.5795	4.97283	3.60317	2.25058	1.5213	2.02119	2.21658	2.01634	2.42682	2.63467	3.16194	2.23493
DDB_G0281843	DDB_G0281843	NA	PAN-1 domain-containing protein	Q54TD6	0.50061	0.057346	290.201	195.731	237.152	6767.61	4024.52	5101.18	746.761	532.781	615.521	125.406	148.475	151.732	111.781	355.417	253.474	59.7141	59.1887	33.6705	86.5788	86.1195	95.9797	96.3631	101.843	99.6817	63.2221	79.5949	83.3209	54.5328	50.4389	73.8391
DDB_G0283765	hgd	HGO, bwnA	homogentisate 1,2-dioxygenase, homogentisic acid oxidase	Q54QI4	0.500589	0.0573577	487.159	412.15	485.507	175.673	139.788	173.918	148.598	144.623	248.576	139.952	116.46	198.451	103.827	314.711	251.647	127.473	137.764	133.969	117.317	138.104	135.04	126.635	112.685	115.639	122.352	101.026	115.962	97.8236	114.498	115.07
DDB_G0270022	DDB_G0270022	NA	cellular retinaldehyde-binding/triple function domain-containing protein	Q55CK3	0.49975	0.0578438	138.148	100.539	96.6714	19.6564	24.1814	20.0947	88.902	96.7033	127.138	43.715	29.5939	18.5031	10.1725	36.8431	13.8061	18.5945	27.4091	31.471	11.0239	21.1228	19.9202	25.0592	20.4302	10.0021	14.8484	18.9913	18.8717	4.56857	22.8476	13.0552
DDB_G0268810	DDB_G0268810	NA	transmembrane protein, magnesium-translocating P-type ATPase	Q55EN7	0.499596	0.0579336	218.941	245.482	241.78	202.919	227.394	159.764	131.04	138.326	121.189	54.0632	224.066	118.098	91.5088	254.246	321.377	48.1064	47.8109	53.9353	40.2833	40.1641	42.6188	29.5445	36.2838	33.6757	3.10232	7.72968	14.9081	2.32168	9.82009	10.8597
DDB_G0269856	ddcA	DAPDC	group IV decarboxylase, Orn/DAP/Arg decarboxylase 2 domain-containing protein, putative diaminopimelate decarboxylase	Q55CY1	0.499236	0.0581432	32.4482	26.5738	38.6098	95.9468	61.6985	32.1965	7.74036	8.54084	11.9593	7.72925	6.10185	6.33495	4.07827	30.162	10.9757	15.9902	17.698	14.9112	14.468	16.0834	1.93668	1.45044	12.6918	13.3682	2.02305	12.1517	2.19554	2.49625	3.15007	2.02156
DDB_G0293992	DDB_G0293992	NA	C2 domain-containing protein	Q54B08	0.499025	0.0582666	26.1394	19.3424	27.4597	91.4382	73.345	66.5786	47.0825	44.8343	54.548	8.11385	9.42845	12.0079	9.57393	12.7771	13.4524	8.73796	2.67715	12.2886	12.0868	13.3205	1.89072	12.6644	13.0733	12.6666	7.0081	9.17242	2.22288	2.03345	2.50488	2.23404
DDB_G0287973	DDB_G0287973	NA	NA	Q54JL5	0.498917	0.0583295	92.6819	73.6071	83.8391	84.2051	54.5182	66.4039	36.3348	37.1497	36.0712	24.4079	10.1514	26.5487	11.3694	46.9778	19.7018	46.2608	43.9341	48.8561	45.7847	51.7398	48.3511	42.6004	43.2813	41.7435	42.4567	37.0434	30.3984	31.6414	21.8925	30.5237
DDB_G0270024	mgp2	RacGAP, megap2, gacCC	RhoGAP domain-containing protein, Cdc15/Fes/CIP4 domain-containing protein, PCH family protein	Q55CK2	0.498801	0.0583972	49.2243	46.2433	37.9366	26.6308	43.593	23.7209	6.14232	9.07498	4.7929	6.22013	15.2114	6.62599	11.5103	6.88283	20.2323	14.0729	16.2642	17.9704	14.2796	12.2167	12.5051	11.6988	11.4751	12.0192	10.8367	11.4227	10.1543	4.63914	8.13284	10.2774
DDB_G0281969	mybE	NA	myb domain-containing protein E	Q54T71	0.498571	0.0585318	91.8875	152.082	144.592	167.856	172.769	80.1217	120.08	81.9752	68.8134	36.5008	102.585	51.702	52.9008	101.895	164.292	52.0058	61.8413	64.7931	67.125	59.6275	55.5655	52.5757	56.2089	59.0882	16.3871	34.2235	32.451	1.70865	15.9708	22.3421
DDB_G0290085	DDB_G0290085	NA	Glycerophosphodiester phosphodiesterase GDE1	Q54GL1	0.498405	0.0586295	187.353	173.442	159.823	99.1254	78.7388	19.6578	51.5518	76.1052	46.8626	53.3536	57.2006	17.9215	59.7989	129.637	92.5581	45.7804	42.1407	50.5063	49.2477	48.1439	37.6902	44.7008	43.1625	45.437	40.9573	42.9865	36.3732	38.7398	41.5079	34.444
DDB_G0277877	uglA	DduglA, UNG	uracil glycosylase, uracil-DNA glycosylase	P53766	0.498388	0.0586395	85.5792	102.231	86.7842	101.136	85.5755	18.8277	33.2133	39.3911	70.5505	37.8313	42.7469	43.6569	45.4748	64.1326	74.2266	83.1352	126.995	123.622	106.125	117.22	87.9493	114.277	95.111	107.259	106.577	87.6535	88.4987	92.407	109.053	109.064
DDB_G0283681	DDB_G0283681	NA	STAG domain-containing protein	Q54QR0	-0.498359	0.0586566	8.51731	13.9679	19.4226	10.7662	11.1924	3.09399	10.7574	16.3359	5.16227	11.959	18.6807	4.05396	47.5865	39.5608	65.9155	5.3322	2.62085	4.46937	5.96883	5.74922	5.6739	6.41873	2.15289	2.83477	4.86208	2.03488	3.74542	4.27445	2.96381	1.30205
DDB_G0279747	DDB_G0279747	NA	NA	Q54WD2	-0.498018	0.058857	200.343	152.779	167.985	320.95	235.914	451.681	211.663	225.093	361.223	79.2239	77.5079	168.209	66.9785	198.311	178.734	2.38728	2.20639	1.94753	2.06879	2.07214	2.05652	2.24089	2.99203	2.50941	2.51334	23.2338	1.51756	8.85023	12.6784	11.3854
DDB_G0273943	cyp508A1-2	cyp508A1	cytochrome P450 family protein	Q556M5	-0.497903	0.0589244	1.27338	1.76366	2.65042	2.99776	2.13531	1.33658	18.7048	15.4818	10.5373	550.561	145.584	242.989	681.252	907.016	762.037	484.321	502.388	594.871	441.052	316.716	205.22	135.826	505.804	557.679	144.438	269.74	226.665	388.035	283.702	171.675
DDB_G0279723	med17	NA	putative mediator complex subunit 17	Q54WH4	0.49781	0.0589795	52.4486	52.3794	46.9827	66.9169	56.5108	15.245	33.4971	40.992	24.5425	25.2653	22.1499	13.656	17.4592	58.5276	28.2495	3.00911	0.678003	1.06318	1.08153	0.972273	0.390106	0.941902	0.91214	0.90915	0.961146	1.54105	0.692385	1.042	2.44984	0.837929
DDB_G0287407	DDB_G0287407	NA	TPR repeat-containing protein	Q54KD0	-0.497474	0.0591775	305.481	412.813	307.919	398.114	519.892	53.4724	249.652	332.138	276.632	21.0371	33.2797	16.1766	20.1342	41.1461	52.2993	12.9998	13.9545	13.5911	19.513	19.1932	17.8386	30.2143	26.2861	36.3513	28.2925	33.8915	29.494	23.1174	38.8506	28.8359
DDB_G0277851	dymB	NA	dynamin B	Q9U1M9	-0.497464	0.0591834	1665.59	1610.99	1038.43	226.694	403.36	263.084	1180.52	1515.18	1411.47	105.301	124.915	144.898	49.4518	116.445	94.5622	23.4471	24.3035	21.5398	44.4617	36.9197	42.016	58.6309	67.0341	76.6325	57.4151	58.4956	99.0477	51.5542	92.1497	85.6058
DDB_G0282823	DDB_G0282823	TPR repeat-containing protein	tetratricopeptide repeat-containing protein	Q54RZ3	0.496925	0.0595023	65.2523	58.9136	74.7934	81.1562	69.7377	7.64194	30.8367	57.855	32.4916	31.0901	14.4164	7.0625	24.3226	56.7725	24.4178	3.47944	3.20671	2.26036	1.58607	3.00732	1.00389	1.5063	2.59285	2.78637	1.8467	2.61907	1.75361	1.55665	2.4331	3.39625
DDB_G0289505	act24	NA	actin	Q54HF1	-0.496713	0.059628	23.8027	17.8827	23.6727	126.501	149.511	222.804	131.963	127.547	76.2355	215.108	93.4068	85.3361	229.821	266.815	126.51	252.088	181.769	229.496	155.22	118.731	126.917	104.474	137.728	283.671	188.035	237.975	202.127	204.87	150.987	125.368
DDB_G0281159	DDB_G0281159	NA	NA	Q54UC6	-0.496488	0.0597619	15.3433	12.7735	14.4144	4.95288	5.17431	0.980748	3.65314	8.22033	2.30542	2.12755	2.55167	1.66651	1.38519	4.61153	3.12256	9.40601	2.47334	1.6715	8.39857	2.71057	13.3156	7.22516	11.3422	13.1685	6.64167	8.0564	7.95675	5.69607	2.76462	7.92024
DDB_G0292358	ino80	NA	SNF2-related domain-containing protein, DEAD/DEAH box helicase domain-containing protein, CHR group protein, helicase, C-terminal domain-containing protein	Q54DG0	0.496206	0.0599297	39.6914	84.0881	85.3117	46.7742	67.5733	14.0217	48.253	43.2333	27.3326	36.5008	64.7165	37.7927	107.416	41.4859	97.3915	3.64076	21.2367	22.2749	27.8694	28.8356	2.11968	26.6912	34.3185	31.6703	29.5167	7.00146	1.80725	25.9316	27.5266	41.1088
DDB_G0278453	DDB_G0278453	NA	coiled-coil domain-containing protein	Q54Y28	-0.495996	0.0600552	62.1215	101.534	115.057	77.9126	97.1189	8.4723	23.0682	20.3923	11.696	8.14343	18.9699	6.62599	37.908	14.7029	38.683	86.0709	91.45	96.6039	96.8677	104.537	179.139	114.929	114.153	89.4946	142.664	140.82	119.925	160.413	100.058	134.745
DDB_G0275059	DDB_G0275059	NA	NA	Q86I17	0.495913	0.0601051	173.989	135.797	175.937	78.9181	71.4211	74.6608	161.19	178.882	255.945	55.3937	38.1217	61.3464	19.4654	57.282	32.14	77.8956	73.1671	60.5271	72.4601	73.6817	72.6664	77.9157	79.1771	73.4823	57.524	66.5906	70.6407	62.7768	67.0413	70.344
DDB_G0286189	sumo	DdSUMO	small ubiquitin-related modifier	Q8N0B4	0.495895	0.0601159	205.904	188.699	259.072	382.675	248.213	292.922	326.125	320.399	521.14	851.244	332.612	584.174	547.023	533.527	438.615	255.73	227.245	276.924	300.78	254.435	209.663	259.764	258.779	232.186	289.589	324.674	294.769	349.142	287.748	305.115
DDB_G0293532	dstC	STATc, Dd-STATc, transcriptional repressor	signal transducer and activator of transcription (STAT) family protein DstC	Q54BD4	0.495609	0.0602869	66.514	129.495	137.692	109.213	152.087	89.5582	94.3999	51.5581	41.8091	57.7885	413.623	125.27	435.459	79.7019	493.137	26.279	27.96	23.0121	29.3892	31.1377	24.9629	24.2437	25.4488	29.1044	31.2431	32.9529	27.1809	41.9984	12.0601	35.6368
DDB_G0274111	pfkA	PFK	6-phosphofructokinase	P90521	0.49539	0.0604182	620.007	718.718	670.543	493.117	443.212	94.8444	267.422	349.961	324.902	340.763	275.015	110.731	162.917	637.019	331.986	97.1322	105.028	114.492	106.84	97.7857	91.2456	98.6896	90.3108	101.023	106.195	93.3308	102.87	99.9581	115.564	108.089
DDB_G0272785	DDB_G0272785	NA	acyloxyacyl hydrolase	Q86B07	0.494716	0.0608232	1212.84	897.392	918.393	421.792	340.181	352.905	175.484	156.363	118.347	60.3312	82.0608	72.0085	58.7783	241.338	143.014	15.4747	20.7312	13.5465	15.4623	18.8443	24.2239	24.4995	12.8007	12.8244	7.40673	14.3317	8.18928	11.0021	6.43452	7.23757
DDB_G0275053	DDB_G0275053	NA	nmrA-like family protein	Q86I47	0.494159	0.0611594	637.997	477.589	560.397	219.266	216.503	274.661	314.845	325.948	106.819	228.058	116.821	74.044	448.058	447.246	318.606	258.262	259.972	282.39	238.62	253.132	216.743	265.643	239.15	251.379	259.063	222.473	235.968	234.634	276.133	250.367
DDB_G0275981	DDB_G0275981	NA	unknown	Q552L7	0.493598	0.0615	512.392	380.541	349.192	179.079	155.557	206.771	109.758	113.566	46.8099	43.9811	45.2764	38.665	38.4359	147.867	65.385	56.0902	59.3044	51.4411	51.8593	64.3074	58.0719	55.9726	56.2544	62.2763	42.5418	49.3482	46.3857	50.1399	57.7085	49.141
DDB_G0278959	rpl9	NA	60S ribosomal protein L9	Q54XI5	-0.493409	0.0616148	2555.57	2010.86	1472.28	1442.27	2116.78	4674.53	957.416	1134.92	866.082	214.251	1205.82	2739.89	815.341	336.338	1220.5	963.918	876.552	900.199	838.386	942.09	929.724	1169.15	841.275	829.487	1100.2	905.519	930.031	856.173	1243.15	976.325
DDB_G0269966	ddx1	NA	putative RNA helicase, DEAD/DEAH box helicase, SPla/RYanodine receptor SPRY domain-containing protein	Q55CP6	0.493254	0.0617087	103.102	121.899	104.16	69.6415	58.8813	21.4927	63.5408	91.367	54.0216	43.8037	41.8075	24.4161	26.364	89.7795	37.7399	30.505	23.9133	29.4476	28.7648	29.7771	25.2051	21.5574	27.1824	26.3227	23.8718	17.9016	22.2304	21.9059	26.5813	25.7887
DDB_G0279137	DDB_G0279137	NA	methylenetetrahydrofolate reductase, MTHFR	Q54X84	0.493085	0.0618119	292.818	321.901	367.536	344.142	195.649	57.9285	99.3302	109.831	83.605	34.2242	73.2441	45.8378	35.3036	133.6	118.67	256.418	296.824	279.611	229.292	277.732	286.88	249.323	243.791	255.814	190.867	248.772	230.699	189.366	194.863	191.533
DDB_G0283871	DDB_G0283871	NA	unknown	Q54QJ8	0.493084	0.0618127	611.409	463.361	650.138	339.211	258.725	201.179	349.215	356.685	471.08	226.787	100.344	237.803	125.189	306.615	158.811	240.171	224.668	162.551	213.532	216.721	189.593	216.804	178.001	147.445	173.568	171.138	151.219	118.425	152.175	123.938
DDB_G0281263	DDB_G0281263	NA	unknown	Q54U57	0.492576	0.0621228	33.6165	28.365	31.7936	54.4616	33.1143	37.0458	41.7264	38.4305	78.0253	46.6421	32.2679	41.0883	35.4443	43.0145	40.1566	21.5778	18.4414	21.449	23.5123	16.4288	23.0468	30.5378	26.9611	28.7297	30.4609	28.5631	28.5943	27.6233	33.7204	26.4556
DDB_G0269292	sugt1	NA	TPR repeat-containing protein, SGS domain-contantaing protein	Q55ED0	-0.492406	0.0622272	85.2053	119.113	114.552	28.7718	42.6654	39.536	52.5095	70.7689	122.769	21.8355	91.6001	87.4685	35.4091	20.9891	54.8339	74.5814	79.5556	76.0289	83.1123	87.3931	88.9734	77.9085	75.7383	70.8023	93.7769	109.328	92.3167	111.55	103.344	102.544
DDB_G0280315	DDB_G0280315	NA	NA	Q54VI5	0.49207	0.0624332	63.9906	48.1339	69.7025	57.8025	52.0102	29.0509	151.684	156.363	234.995	121.621	70.2811	78.115	102.595	167.682	77.5864	2.69047	5.30917	4.13929	2.4515	2.29964	7.95884	13.0545	12.0385	14.6693	12.082	7.37282	16.973	24.9085	6.50265	19.437
DDB_G0293572	DDB_G0293572	NA	NA	Q54BL4	0.492058	0.0624403	5.61584	3.13947	5.69652	3.09579	4.2443	9.4774	2.90426	5.76181	6.53331	9.41543	14.2718	8.08088	10.4893	2.95835	10.9168	30.5641	25.6946	26.3001	31.567	29.5529	41.7308	33.2953	30.1845	30.7363	45.4081	47.4056	37.1981	61.65	56.3483	46.1602
DDB_G0280335	DDB_G0280335	NA	NA	Q54VH1	0.491764	0.0626212	901.682	822.964	766.426	168.699	313.35	621.537	1965.04	1980.29	6733.42	224.806	209.902	545.984	55.8924	98.8946	155.156	29.7823	13.1497	14.0918	32.9374	63.1498	60.9378	131.717	177.526	264.127	47.4254	63.5608	114.079	24.6961	56.9542	50.7925
DDB_G0281587	yipf1	NA	Yip1 domain-containing protein	Q54TS4	0.491733	0.0626407	98.9902	74.7348	92.6744	119.981	98.6992	106.247	160.48	192.756	290.003	380.115	136.767	248.271	150.107	300.048	140.479	44.2328	34.9516	42.3715	42.4688	42.6623	41.5899	42.9279	42.3808	51.2324	57.888	59.2469	47.2337	70.7992	52.4127	61.2186
DDB_G0285211	fadA	des5-1	delta 5 fatty acid desaturase	Q9Y1W0	0.491674	0.0626767	1544.56	1055.67	886.123	613.841	906.18	964.787	336.233	486.462	207.202	35.9095	343.38	397.879	184.632	79.5887	338.411	1.96706	35.5378	44.6507	2.12638	21.1959	18.3334	6.13125	8.71744	7.06202	2.29488	2.58545	2.39794	2.72374	2.87557	2.43186
DDB_G0270806	ldhd	NA	D-lactate dehydrogenase (cytochrome)	Q55BQ4	0.491536	0.0627616	93.7099	82.8609	90.6549	89.8813	91.1411	65.8797	122.811	124.132	113.82	45.9325	90.8052	52.7682	36.3242	95.9506	71.9278	58.1911	62.7763	52.5337	51.2044	56.4319	43.3331	36.6404	53.9116	42.6879	32.8767	45.7674	43.3276	37.7688	50.9864	39.0419
DDB_G0291990	febA	4EBP	Eukaryotic translation initiation factor 4E-binding protein 1	Q54DU8	0.491113	0.0630232	216.231	185.449	214.265	295.294	239.658	365.749	339.922	304.817	515.034	320.569	347.86	441.254	289.087	363.06	439.086	185.664	186.595	203.738	228.025	203.842	176.821	259.195	202.674	234.612	223.426	270.646	239.461	219.413	200.392	216.774
DDB_G0278827	DDB_G0278827	NA	Probable ATP-dependent RNA helicase DDX60	Q54XN7	0.490774	0.063233	41.5139	45.414	47.9925	40.8384	51.4262	17.4296	38.605	61.5905	19.1727	10.8943	25.5467	8.71123	25.6248	14.4764	29.6642	2.57827	5.77465	13.9341	9.37366	10.7676	2.4688	8.79512	10.4703	7.96191	7.36538	8.58848	2.06771	11.0015	6.98645	8.28792
DDB_G0286501	rplP0	NA	ribosomal acidic phosphoprotein P0, 60S acidic ribosomal protein P0	P22685	0.490528	0.0633855	1668.07	3728.95	2618.04	2613.76	3293.58	190.083	1474.89	648.684	1576.6	726.447	1346.02	616.935	968.504	991.598	1262.35	4281.16	4162.58	4167.65	3948.67	4381.55	3721.14	3951.19	4064.01	3686.59	3592.67	3648.74	3823.95	3320.83	4152.89	3822.25
DDB_G0271752	DDB_G0271752	NA	NADH:flavin oxidoreductase/NADH oxidase domain-containing protein	Q55AQ8	-0.489975	0.0637298	7.81564	7.82834	9.65737	7.00034	6.00036	10.3513	24.0615	41.0987	45.2307	19.2039	28.7989	25.8217	8.4824	42.2785	41.5124	41.4113	44.2046	15.8368	40.2415	46.3021	30.8303	30.7217	30.2125	27.7881	28.5889	25.2002	1.96347	30.3974	16.7588	1.91925
DDB_G0292264	nosA	NA	U box domain-containing protein, E3 ubiquitin-protein ligase	O44007	-0.489944	0.0637489	157.073	214.106	200.97	146.157	161.019	54.783	167.681	183.684	200.569	86.6153	140.959	48.1641	96.8583	88.7038	108.414	41.9222	37.9509	38.217	45.8166	48.4213	41.0706	46.1724	44.0733	49.1817	61.9258	55.0069	56.6368	69.7304	55.2806	59.0515
DDB_G0292104	tkrA	NA	gluconate 2-dehydrogenase, 2-keto-D-gluconate reductase	Q54DP1	0.489777	0.063853	78.0559	71.9818	94.9885	23.4843	18.1341	8.21009	17.4632	20.8193	16.3296	6.19053	8.4885	10.0688	4.99504	20.3662	15.9287	37.3028	44.377	59.9343	38.7495	40.004	36.2713	44.1087	35.3773	44.0388	41.2093	25.2524	33.3953	30.3589	23.5012	45.8321
DDB_G0271678	pckA	PCK	phosphoenolpyruvate carboxykinase	Q75JD5	0.48938	0.0641014	219.455	304.488	310.822	249.171	311.666	281.564	290.052	177.281	340.273	314.804	1336.55	869.77	1166.89	425.676	1245.25	1288.95	1277.95	1238.12	1220.78	1217.13	1176.2	1286.37	1155.49	1234.37	1353.83	1292.47	1288.6	1313.35	1246.3	1274.98
DDB_G0288265	DDB_G0288265	NA	chaperonin Cpn10 family protein, chaperonin 10	Q54J68	0.489176	0.0642291	37.4016	33.6722	60.3622	31.9182	21.3639	27.8276	36.5476	34.4815	81.6574	86.0536	45.4209	77.7757	53.9919	56.6592	51.4741	165.822	173.625	181.367	174.461	160.171	206.611	187.473	180.646	214.816	193.739	190.552	211.571	152.859	197.597	180.569
DDB_G0287505	talB	NA	talinB	Q54K81	0.488654	0.0645571	14.7357	76.2605	66.8415	115.116	237.734	18.3034	27.6442	9.60906	14.0129	44.3951	291.203	65.5143	355.815	48.2799	220.465	135.086	127.942	145.17	163.202	173.204	164.784	177.411	174.992	171.032	284.711	237.789	229.356	348.725	269.403	293.701
DDB_G0283247	pyk	NA	pyruvate kinase, phosphoenolpyruvate kinase	Q54RF5	0.48861	0.0645849	153.802	163.16	169.079	111.97	156.278	197.771	84.6456	88.272	82.9207	116.27	678.049	350.336	617.939	134.732	556.914	499.2	506.865	560.384	455.992	477.744	513.257	572.513	474.252	504.234	630.469	563.804	572.873	605.135	584.932	616.838
DDB_G0272324	sbds	NA	Shwachman-Bodian-Diamond syndrome protein	Q86KZ5	0.488267	0.0648006	33.4295	31.5493	33.098	13.5245	13.6669	13.7158	28.7439	29.0381	34.7552	35.9982	81.6272	84.4153	78.5926	50.2615	73.2835	70.1194	58.1788	70.1763	51.3791	55.2109	61.8068	34.1625	53.6419	51.0977	55.3099	52.4618	174.742	607.206	54.3538	61.7881
DDB_G0279527	DDB_G0279527	NA	unknown	Q54WN8	0.488026	0.0649532	65.3925	94.2043	122.126	21.8947	35.3131	17.1238	11.5735	11.6382	8.64109	4.53246	26.1249	12.2988	14.0448	10.9642	35.1462	163.986	160.527	154.008	160.385	170.096	169.019	140.571	150.078	153.44	116.123	122.319	136.032	113.675	135.727	133.053
DDB_G0284901	DDB_G0284901	NA	isochorismatase family protein 1B	Q54NZ8	0.487081	0.0655522	33.8501	24.2519	27.1231	24.5548	18.2372	29.7062	31.5816	34.9084	44.8622	90.045	46.2881	72.1054	68.2103	44.4866	42.5145	38.5742	40.6402	38.6412	40.3533	47.3272	63.4898	47.3022	40.9579	44.9211	56.6312	50.0684	54.8558	49.8112	61.2003	57.3536
DDB_G0274461	DDB_G0274461	NA	NA	Q86HR5	-0.487071	0.0655587	18.6151	20.3707	22.2841	21.6352	20.1613	11.837	17.3567	16.4426	25.4375	24.9105	53.4427	39.4889	49.1702	43.5241	68.6858	15.002	16.8451	11.7167	16.171	18.8298	11.7663	20.7548	12.1552	12.4716	13.8762	13.7234	14.3371	12.4971	17.434	2.94206
DDB_G0288753	ndrB	NA	NDR family protein kinase B	Q54IH8	-0.487	0.0656039	283.846	236.428	283.517	319.88	269.066	187.155	371.384	365.863	113.925	175.608	136.695	106.999	132.369	372.685	175.315	35.9652	36.581	40.9929	41.3656	43.3476	34.1861	36.5891	44.1542	44.8171	41.015	52.2246	40.6985	50.7065	35.8438	41.5999
DDB_G0293222	DDB_G0293222	NA	DTW domain-containing protein 1	Q54C26	-0.4867	0.0657952	7.39456	7.03139	9.32047	3.38962	2.93277	2.08553	4.50735	6.93797	17.2247	8.3801	6.68055	13.3167	8.37676	17.4214	10.268	7.29096	6.92864	10.4993	11.7745	9.26153	9.56752	4.29471	7.41138	7.84092	1.92907	2.59493	2.50558	2.20718	2.45237	4.37662
DDB_G0277977	xab2	NA	TPR-like helical domain-containing protein, tetratricopeptide-like helical domain-containing protein (TPR)	Q54Z08	0.486449	0.0659557	35.252	26.1094	30.363	26.4362	26.4146	5.98098	21.7911	29.7852	14.1182	14.4727	10.1514	5.2676	11.8271	29.2561	9.91417	14.1992	19.7107	18.1532	11.0809	14.028	2.43721	11.0825	13.2402	16.6183	12.8082	16.8143	14.0291	3.17202	20.4771	13.3907
DDB_G0276419	DDB_G0276419	NA	thioesterase superfamily protein	Q86HX3	0.485981	0.0662552	20.2509	15.7263	26.4078	10.8311	8.13288	8.4286	7.63385	8.22033	16.7508	10.3323	8.27158	18.1153	5.66464	12.8337	10.445	16.1596	17.2946	14.8077	13.8969	14.176	17.1389	14.4609	14.7052	15.2237	13.4717	10.9604	13.5886	6.95145	19.0833	8.80904
DDB_G0282819	sglA	NA	sphingosine-1-phosphate lyase, S1P lyase	Q54RV9	-0.485981	0.0662552	198.895	158.085	157.467	152.871	157.584	153.298	157.501	176.213	92.9222	61.0112	197.183	143.202	102.912	100.197	150.264	161.132	174.366	162.742	163.178	151.359	185.183	224.767	155.652	175.795	220.828	164.535	213.514	168.36	204.257	201.178
DDB_G0268618	pinA	NA	peptidyl-prolyl cis-trans isomerase PinA	Q55EZ0	0.485977	0.0662578	95.7192	81.4679	92.6744	99.4498	81.9338	97.3782	145.512	147.718	103.134	281.631	100.417	129.487	111.499	233.695	85.4848	55.9872	52.9571	62.4161	54.7235	56.4327	55.6448	59.3035	54.0848	64.3425	87.1771	82.6594	62.873	97.024	102.393	85.8959
DDB_G0286713	DDB_G0286713	NA	NA	Q54LC4	0.48422	0.0673916	20.2509	16.7548	24.388	30.5883	21.5014	13.6284	27.7506	23.808	27.28	16.4243	10.0068	10.7475	9.82039	17.1949	11.0347	23.0476	23.4528	23.6215	25.2827	20.1415	20.8738	14.3972	20.4022	18.7381	4.40949	15.4042	14.9112	1.65149	6.33879	13.7061
DDB_G0276215	DDB_G0276215	NA	glycoside hydrolase family 15 protein	Q552D2	0.483788	0.0676723	1.85168	2.30285	3.75358	5.08297	3.89956	5.06284	9.16029	6.29653	11.1693	295.645	87.4086	79.1327	556.912	893.994	631.183	3.17054	2.25237	3.00777	2.2735	2.04467	2.98835	3.19212	2.61459	2.49424	1.20017	2.91521	2.11189	11.8345	5.57355	6.6387
DDB_G0287013	DDB_G0287013	NA	NA	Q54KZ1	0.483737	0.0677053	836.871	615.534	589.637	354.034	377.559	445.128	391.85	413.783	118.663	69.1123	137.201	154.833	106.677	206.35	179.736	590.428	606.25	584.245	566.484	551.45	509.274	539.673	521.894	555.079	510.766	551.925	511.145	515.894	424.786	473.762
DDB_G0291444	DDB_G0291444	NA	NA	Q54EM7	0.483036	0.068163	3.03496	2.40352	4.97917	4.79023	3.83058	1.46922	3.04706	5.44087	5.32053	4.85828	3.64035	4.97642	3.65485	15.0428	5.66572	23.4945	22.1493	22.8332	18.4152	24.8217	20.4036	36.1731	45.097	35.0953	34.223	45.2224	35.0954	31.4653	40.394	29.1495
DDB_G0276569	DDB_G0276569	Elp5	unknown	Q551I8	0.482902	0.0682509	33.1492	29.7913	30.6996	42.298	29.9878	11.7496	35.9446	40.992	60.1278	42.7098	25.2576	33.0431	21.7532	47.7704	23.1799	37.9927	32.8106	34.4105	27.4156	25.3106	2.50812	21.3698	31.6585	31.0453	15.8724	23.048	1.61461	22.0036	30.1359	19.1683
DDB_G0270018	DDB_G0270018	NA	NA	Q55CK8	0.482891	0.0682582	79.2708	82.8278	111.649	44.082	27.0674	34.643	26.8638	29.7852	33.7023	35.9982	16.2956	25.1431	27.3494	47.2608	30.5484	91.0242	80.7602	77.5449	80.1655	88.9701	69.2343	74.7043	74.4747	73.8811	55.9019	62.4353	64.4675	49.9832	73.4817	50.6908
DDB_G0291063	thoc2	NA	putative THO2 protein	Q54F78	-0.482756	0.0683464	36.2334	62.3631	80.2629	19.04	26.1398	5.80612	10.0831	16.2291	3.94801	7.22627	14.9946	7.25649	18.7263	7.22316	13.9241	2.78546	2.11567	2.54305	1.99999	4.76461	2.08436	6.31536	4.09318	4.61902	6.94034	7.42574	5.13198	3.27515	5.02919	3.46091
DDB_G0285855	dlcC	robl	cytoplasmic dynein light chain, roadblock/LC7 family protein	Q54MM6	-0.482561	0.0684749	8.37699	6.86533	12.9833	9.5978	7.13559	11.0942	6.78164	7.04485	9.22055	5.92415	8.12696	6.09241	17.7759	4.61153	17.5205	38.3311	34.3503	30.2479	32.7169	25.1981	24.6214	44.2107	30.4502	32.132	65.5542	40.5903	34.0198	29.7713	49.3476	36.1418
DDB_G0280967	kif3	K3, ksnC, kinesin-1, KHC1	kinesin family member 3	Q54UC9	0.482288	0.0686538	54.9719	77.2224	93.5159	85.0809	76.4713	15.7693	31.6171	55.9339	14.0129	10.6577	19.9817	9.05063	18.4095	24.6131	20.586	31.2378	33.488	37.5191	19.2645	31.7259	27.1876	30.4148	29.4801	27.8938	14.4806	20.9342	23.2633	29.7787	13.5431	17.9479
DDB_G0270412	DDB_G0270412	NA	putative mitochondrial outer membrane TOB/SAM complex protein mitofilin/Mic60	Q55BP9	0.482154	0.0687423	94.6445	86.9406	99.3641	80.6048	86.2283	15.9878	47.047	75.2514	35.1763	26.9211	19.0421	5.31613	20.3806	66.0009	18.9354	225.33	236.169	235.406	210.533	261.575	262.059	203.191	226.207	208.489	180.043	198.563	198.848	161.012	230.348	189.2
DDB_G0290229	DDB_G0290229	NA	cholinephosphate cytidylyltransferase	Q54GD2	0.482124	0.0687623	54.785	54.8007	61.414	60.8839	60.8396	56.3121	54.1766	64.0452	68.3396	63.4356	110.317	102.347	104.495	85.0804	126.156	1.02842	2.35211	6.75505	1.93061	11.5494	15.6091	14.401	12.4098	9.71408	18.1369	17.4306	13.4022	13.5465	14.4889	15.4176
DDB_G0277375	srtA	RNA recognition motif-containing protein RRM, C2H2-type zinc finger-containing protein	Serrate ortholog SrtA	Q54ZS5	-0.482111	0.0687704	159.176	182.265	188.895	138.924	127.97	25.8616	123.982	203.962	96.3437	88.6554	99.4773	52.5744	115.159	109.368	112.304	17.2336	18.0002	15.7804	19.7781	17.2341	22.6019	18.7503	19.501	20.9665	23.5562	21.7044	18.8131	22.9771	22.7873	23.4495
DDB_G0281911	DDB_G0281911	NA	transmembrane protein	Q54T95	-0.481596	0.0691106	35.5792	23.7543	24.2197	41.0654	33.8358	35.6041	40.3076	39.1776	29.0698	50.5153	40.1453	52.5744	46.7418	66.6803	52.2993	2.24198	3.31506	3.89768	5.45776	2.257	2.61871	2.93338	2.16583	2.16035	2.23342	2.70695	1.31932	2.26891	2.20424	1.77923
DDB_G0278967	eif2s3	if2G_Dicdi, eif2G	translation initiation factor 2 gamma	Q54XD8	0.48145	0.0692068	283.706	220.806	297.99	54.3318	79.9412	111.708	214.714	288.488	38.1768	76.9769	145.512	97.2582	120.227	174.249	118.258	363.908	356.979	366.182	356.176	339.783	351.731	368.058	346.434	350.7	327.441	338.578	336.626	348.834	358.33	353.455
DDB_G0277303	phesB	pheS, PheRS	phenylalanine-tRNA ligase, beta subunit, phenylalanyl-tRNA synthetase, beta subunit	Q550D2	0.481434	0.0692177	227.586	211.419	294.245	65.7817	69.1536	70.3795	155.763	151.56	68.5502	40.6401	61.609	52.9136	52.5841	158.51	86.5458	216.758	207.098	212.143	201.205	202.075	209.751	210.65	182.571	192.285	187.65	178.284	181.345	166.006	171.59	177.324
DDB_G0288989	nipsnap	NA	Protein NipSnap homolog 1	Q54I58	0.480876	0.0695877	101.42	78.7149	103.992	25.3009	18.8213	21.6675	11.7864	13.3466	25.9113	17.0157	9.57305	28.3904	11.4751	35.9939	24.7715	159.516	205.067	160.056	144.728	141.672	153.697	117.971	131.224	104.741	79.671	97.3338	64.5928	110.868	101.535	87.6283
DDB_G0274663	DDB_G0274663	NA	serine protease, peptidase S28 family protein	Q555E5	0.480329	0.0699515	121.747	146.278	122.757	85.4701	84.5105	72.0833	48.1112	37.043	47.9154	30.6466	77.7247	77.1942	50.5428	56.8857	87.7247	19.5364	19.6895	14.6212	19.4269	17.0415	12.3924	14.8726	6.60289	14.5439	1.67271	7.60544	1.67958	1.79136	3.3354	2.18849
DDB_G0291251	limD	NA	LIM-type zinc finger-containing protein	Q54EY5	0.479802	0.0703037	20.9519	39.112	36.1695	196.529	218.221	22.6287	64.6759	29.892	21.2785	159.377	353.28	101.329	627.124	142.658	226.006	11.1759	4.3956	2.96966	1.51236	6.47064	8.4244	6.81577	8.58425	9.23533	50.2006	26.6315	21.3137	60.5018	49.6468	37.2212
DDB_G0279159	aco1	ancA	putative iron regulatory protein, aconitate hydratase, aconitase	Q54X73	0.479284	0.0706513	544.728	620.907	605.667	377.355	531.607	359.196	662.627	520.507	749.066	347.977	1310.32	1121.01	787.96	502.786	1139.22	512.726	507.928	531.529	482.337	510.284	513.582	500.225	484.273	514.881	532.162	520.254	533.241	527.927	495.851	538.631
DDB_G0295785	DDB_G0295785	NA	cyclin-related 2 family protein	C7G042	0.479237	0.0706826	10.4347	5.37018	3.41479	13.0703	17.0689	17.3422	31.8299	24.0215	10.5373	39.8714	232.955	64.545	162.777	32.5401	136.884	2.36807	1.607	3.50911	1.82518	2.37405	1.95474	1.07278	2.33248	3.07728	8.21643	6.18674	3.99012	4.20895	10.1821	4.56574
DDB_G0291346	mleuS	LeuRS	leucyl-tRNA synthetase, leucine-tRNA ligase, leucyl-tRNA synthetase, mitochondrial, leucine-tRNA ligase, mitochondrial	Q54ET5	0.478931	0.0708884	21.8866	19.3756	22.8732	8.81872	9.85186	5.45636	4.72074	6.1896	3.04868	2.27663	3.35033	2.2537	1.6715	7.96036	5.72478	9.23009	4.5043	8.70562	10.0049	11.8839	3.91938	2.74347	2.76107	5.91495	2.6417	1.82517	10.0995	2.14971	2.89599	7.00624
DDB_G0284945	fsjC	ftsj3	rRNA methyltransferase, putative rRNA (uridine-2'-O-)-methyltransferase	Q54NX0	0.478727	0.071026	91.9809	72.3135	105.717	15.3415	25.0747	12.0118	21.3654	70.9824	14.4868	9.56333	19.1144	10.3112	13.3408	20.4794	25.4789	72.8798	85.8377	71.7829	84.3974	84.9582	71.9337	71.8261	72.113	73.1987	28.4994	42.4283	42.4526	20.4633	40.478	32.1404
DDB_G0272518	DDB_G0272518	NA	NA	Q7KWV8	0.478495	0.0711827	28.0087	24.5504	32.551	25.8523	17.5156	28.4393	12.8155	16.4426	44.4411	10.776	13.549	21.3142	8.13027	12.2106	23.7104	27.7521	24.4682	33.81	28.5989	31.2373	38.2694	27.6712	25.6369	29.3445	32.1061	27.5001	35.2024	20.858	27.2387	31.8772
DDB_G0285849	spc97	GCP2	spindle pole body component 97	Q95ZG3	0.478055	0.0714797	3.8812	4.93796	7.9305	5.7007	6.99802	1.55749	4.32949	6.51036	1.9854	2.63382	5.3783	1.81365	11.3342	5.23672	10.6809	3.45961	2.87867	3.07056	3.70086	2.58592	1.89739	2.47115	2.97902	2.00186	1.72258	2.41418	2.79094	2.42396	2.42935	2.7827
DDB_G0282199	allB1	allB	allantoinase	Q54SV3	0.47784	0.0716257	105.626	107.571	125.155	113.332	99.936	49.2347	55.1698	49.637	64.4969	18.1394	41.7352	23.9799	11.6863	61.3584	47.8195	51.53	47.1999	48.4605	43.837	56.2036	50.9419	52.373	48.3278	46.6957	50.2485	45.2874	41.8938	39.6757	48.3117	41.6681
DDB_G0287035	lmpB	DdCd36	lysosomal integral membrane glycoprotein LmpB	Q9BKJ9	0.4778	0.0716532	898.552	431.155	309.98	563.436	553.182	715.639	109.581	113.459	116.347	55.1867	179.694	212.311	119.946	158.907	253.061	128.899	133.139	144.371	129.149	150.05	120.377	111.693	133.877	138.596	75.0938	81.6015	120.491	38.6518	101.491	86.8401
DDB_G0273079	DDB_G0273079	NA	unknown	Q556W6	0.477723	0.0717052	188.988	154.404	200.507	565.804	437.578	704.237	1585.48	1442.29	1222.24	8406.08	2925.2	4083.45	3974.41	4443.12	2645.22	3.26371	2.47158	2.6601	2.14905	2.87415	3.32784	2.55594	4.44135	1.88438	9.78827	10.6906	2.25389	11.0432	2.83473	2.33021
DDB_G0272250	rps23	NA	40S ribosomal protein S23	Q55A19	0.477682	0.0717328	2936.45	2691	2012.79	1383.98	1912.37	3261.42	1480.06	1512.51	662.265	310.576	1572.43	2230.87	1263.75	640.53	1184.19	1131.98	1013.67	1024.82	976.128	1014.08	883.265	1026.3	939.867	890.261	915.839	899.708	1002.69	980.729	899.482	1034.24
DDB_G0289481	glnS	vspH4, H4, cinA, GlnRS	glutamine-tRNA ligase, glutaminyl-tRNA synthetase, vegetative specific protein H4	P14325	0.477436	0.0719002	173.194	193.243	198.109	90.1733	119.518	50.0211	75.8135	71.3026	47.4416	55.3641	136.695	60.8133	110.725	85.873	133.406	744.198	787.497	677.541	650.728	702.265	589.357	612.295	636.765	689.108	535.276	571.851	581.983	556.404	591.802	576.169
DDB_G0277797	sec24l	NA	putative transport protein	Q54Z72	0.477116	0.0721178	98.9435	175.764	216.915	76.8098	117.492	37.7012	107.524	70.9824	65.1286	122.39	320.76	127.887	246.116	93.6294	253.945	90.2904	95.7009	96.7528	90.1946	90.7694	94.0225	88.2353	101.35	99.4909	105.03	97.4578	102.805	116.835	87.2552	118.124
DDB_G0291852	DDB_G0291852	NA	UPF0551 family protein	Q54E48	0.477056	0.0721592	38.3362	29.4928	41.8075	40.2869	34.3855	12.0555	26.2253	29.0381	33.9129	13.2898	8.92234	12.9774	8.7641	29.426	18.5227	52.122	50.0754	54.4777	49.9994	53.0352	72.6641	44.8261	45.7261	46.5412	42.5561	39.3849	38.7648	29.3691	47.1546	36.9177
DDB_G0293828	DDB_G0293828	NA	NA	Q54B92	0.476982	0.0722093	81.654	81.0035	82.2824	129.809	110.449	30.6674	86.7383	96.7033	115.978	50.4857	40.6511	22.4775	26.7863	88.9869	45.9922	8.55488	7.52719	6.04501	7.23669	8.43573	6.02384	5.2749	6.57019	6.75359	7.58673	6.16676	6.19914	5.39597	10.1926	4.59181
DDB_G0291538	DDB_G0291538	NA	transferase hexapeptide repeat family protein, putative acetyltransferase	Q54ED9	-0.476765	0.0723575	27.8218	19.84	21.9474	20.0457	14.4573	12.3613	19.4853	18.7912	21.805	29.1978	13.549	19.0362	23.9706	23.877	20.2913	7.20785	7.36731	7.3571	10.2374	11.8219	7.59159	7.39901	8.27892	11.7879	2.86783	7.46792	7.87886	2.00793	2.90851	2.50815
DDB_G0282617	psmF1	NA	proteasome inhibitor PI31 subunit	Q54S82	0.476457	0.0725683	42.4485	34.0039	42.3966	78.8533	64.7561	74.6171	113.163	114.953	310.9	154.144	88.3481	105.206	99.2163	105.122	105.644	2.1898	0.289282	5.33239	7.95194	6.21064	0.60869	6.33326	7.44512	7.86817	4.84867	1.69873	1.03996	9.581	2.20357	7.53173
DDB_G0284243	DDB_G0284243	NA	protein phosphatase 2C-related protein	Q54PX6	-0.476377	0.0726231	208.614	156.46	164.829	122.284	172.288	164.22	212.621	258.925	41.967	54.0336	118.99	80.3443	135.255	103.707	120.969	240.907	217.928	240.666	275.165	250.842	241.094	263.762	224.272	259.248	287.6	307.393	279.917	314.987	283.51	268.152
DDB_G0275835	DDB_G0275835	NA	NA	Q553H6	0.475799	0.07302	74.8784	46.3096	50.4748	59.9432	59.0188	77.5005	51.6937	65.9663	33.1233	73.8724	34.9419	86.4992	38.9286	123.466	42.1018	14.3367	13.3939	12.3314	4.85811	7.26202	16.0537	10.2532	9.84179	6.15551	9.13857	1.37464	9.39494	1.69007	7.7959	11.5445
DDB_G0285363	DDB_G0285363	NA	NA	Q54NB3	0.47573	0.073067	28.3358	25.1806	22.789	10.7987	13.3576	10.832	6.21336	6.83107	5.42602	5.95375	34.436	17.873	34.1069	7.96036	35.3231	2.60238	2.7866	2.89782	2.24552	2.10832	4.26406	3.21109	1.34061	2.19583	5.16957	7.00206	4.57845	6.06279	3.52569	5.8343
DDB_G0270050	DDB_G0270050	NA	NA	Q55CH9	0.475519	0.0732125	52.6822	47.1388	69.7446	520.524	327.401	354.565	22.4297	26.1563	24.7004	37.5061	18.3916	34.497	26.1176	64.076	32.9652	39.6261	33.0084	45.4602	75.5617	64.2892	57.5772	57.0194	75.0217	59.3842	28.6947	32.0431	45.9521	17.9484	52.3932	38.89
DDB_G0283903	erkB	dagC, ERK2	extracellular signal-regulated kinase 2	Q54QB1	0.475395	0.0732984	265.622	172.945	180.438	479.299	485.159	528.833	1392.56	1240.47	302.373	315.099	370.263	316.508	443.201	736.095	502.274	99.2789	99.854	118.468	122.369	119.981	147.176	166.133	168.576	147.035	217.911	155.671	175.506	161.555	169.851	163.932
DDB_G0291105	cyp513C1	NA	cytochrome P450 family protein	Q54F47	-0.475098	0.0735033	105.859	61.7992	62.2976	257.702	206.643	154.041	206.875	142.488	138.35	14.7684	12.1756	12.832	28.6869	38.938	53.0066	2.21069	1.24986	2.21453	1.86989	2.71025	2.32513	10.0259	11.3266	2.68039	12.3397	13.4397	8.95734	3.56982	13.4377	2.04965
DDB_G0272138	rab2B	NA	Rab GTPase	Q559X6	0.47488	0.0736542	379.779	335.134	443.056	409.239	349.491	421.013	354.217	377.923	832.394	427.272	180.345	602.396	255.618	481.272	301.984	134.399	112.225	114.417	132.512	116.554	111.234	138.852	128.561	134.855	111.301	119.314	134.645	105.213	144.063	114.194
DDB_G0287619	gmppB	mpgA	GTP:alpha-D-mannose-1-phosphate guanylyltransferase, mannose-1-phosphate guanylyltransferase beta	Q54K39	0.474624	0.0738309	418.89	348.999	467.122	605.926	375.017	396.461	317.576	219.971	401.65	748.74	320.688	579.327	212.928	999.298	457.948	143.132	128.156	112.552	118.825	129.41	114.18	135.646	118.515	125.177	130.296	113.645	128.379	122.112	156.416	127.072
DDB_G0270256	DDB_G0270256	NA	NA	Q55C26	0.474441	0.0739583	41.5139	39.7753	45.7204	62.8949	54.1746	67.4524	55.8083	73.9707	88.9742	73.5472	48.1671	99.0999	76.4105	59.4334	69.0984	37.1396	40.5849	7.40326	44.6531	53.3415	52.3199	52.2931	54.3529	71.3797	70.1068	56.3074	50.6734	47.159	53.0979	59.9494
DDB_G0272889	surf1-1	surf1	surf1 family protein	Q556J9	0.473824	0.0743874	21.9801	19.4419	24.2197	16.1526	9.1987	8.03528	8.84084	12.4924	16.5929	11.9294	9.64534	15.0133	7.14419	21.0457	11.8013	32.6809	32.8099	27.5911	34.0525	34.7055	23.5117	25.1269	28.5636	31.8145	25.9513	18.6961	23.7243	15.6431	26.7805	11.4427
DDB_G0287741	DDB_G0287741	NA	enoyl-CoA hydratase/isomerase domain-containing protein	Q54JY1	0.473186	0.0748328	53.5701	38.6476	56.9963	73.7933	70.9401	77.0199	182.294	203.001	171.776	82.0326	61.2476	73.8986	62.9664	145.998	83.186	87.3707	78.4157	63.1739	71.2067	85.9796	64.9951	93.1341	78.7654	98.7524	89.4509	76.4449	83.8163	55.2048	89.903	80.0016
DDB_G0291858	vatM	V-ATPase subunit M	vacuolar proton ATPase 100-kDa subunit	Q54E04	-0.472829	0.0750831	386.134	603.626	600.197	713.287	910.956	287.199	688.13	517.839	622.364	331.834	1474.94	563.625	1070.53	612.165	1469.06	624.322	614.83	615.363	634.554	656.25	717.09	692.364	677.48	647.22	537.47	549.022	570.323	458.526	618.702	540.593
DDB_G0270104	DDB_G0270104	NA	putative NADH dehydrogenase	Q55CD9	-0.472756	0.0751346	175.624	145.482	172.276	90.0759	77.9143	64.569	239.968	186.886	258.367	167.389	120.507	76.9518	68.1751	175.382	97.0378	42.5252	50.3805	60.3702	56.4091	44.5165	49.8918	36.0242	47.7694	49.9203	46.7213	50.6304	50.7978	63.8594	45.5598	52.8318
DDB_G0278525	plaA	pla2	phospholipase A2	Q54XY1	0.472257	0.0754856	229.595	162.563	151.787	192.831	144.804	67.8019	88.8665	89.1258	126.664	79.0465	30.4611	38.665	24.2874	127.995	43.4576	34.2599	27.3514	27.6474	31.7669	32.9319	28.7312	30.373	21.6243	18.8102	2.08839	24.2787	15.2041	2.30011	4.07332	7.30236
DDB_G0267728	uduA3	NA	unknown protein UduA3	Q55GC4	0.471995	0.0756697	372.302	375.566	401.11	118.554	125.634	103.276	153.777	289.128	178.829	13.2306	17.2352	5.41318	6.5454	16.7985	9.20638	396.418	419.831	315.682	359.977	411.888	459.705	345.083	441.578	310.635	300.25	388.099	334.161	187.504	502.623	238.546
DDB_G0282379	rpl28	NA	60S ribosomal protein L28	Q9GS21	-0.471819	0.0757943	480.01	1480.11	1144.95	1305.29	1669.45	1956.66	356.487	206.95	980.73	222.559	1897.7	1955.99	504.368	268.513	1393.56	2982.12	2657.07	2557.11	2812.51	2722.99	2256.72	2934.44	2664.18	2612.19	2481.62	2497.11	2285.97	2430.84	2939.1	2225.26
DDB_G0290885	DDB_G0290885	NA	unknown	Q54FF8	-0.471693	0.0758834	1118.41	615.368	703.191	2228.69	1728.95	1733.42	2420.12	3506.98	2186.42	68.6688	97.4538	56.9846	64.5149	125.164	78.6474	963.734	770.664	1036.22	1084.87	890.956	1032.72	1145.25	1348.17	1180.24	1342.68	1517.09	1225.04	1316.81	1605.68	1134.81
DDB_G0291838	xpo2	NA	exportin 2	Q54E36	0.471652	0.0759126	38.4297	49.1953	87.8781	16.769	16.5534	13.1041	34.7031	56.1474	7.37657	24.1122	52.7923	18.8908	84.294	52.0733	81.9482	100.216	102.663	99.9019	89.5795	95.6781	100.976	94.0134	88.7141	74.1653	95.6835	90.1962	84.9157	95.5542	99.8775	90.1067
DDB_G0285503	dynB	Ddp50, DCTN2, p50	dynactin 50 kDa subunit, dynamitin	Q54N50	-0.471414	0.0760811	160.484	127.14	151.576	104.834	93.6146	24.6821	66.272	86.1375	59.075	42.0593	23.3063	12.4442	24.3578	70.0206	20.4092	57.6049	46.0577	55.5847	50.5696	58.4624	50.6512	62.1514	55.8971	65.3802	67.0655	64.0352	64.6225	66.8531	70.9046	64.2312
DDB_G0271334	DDB_G0271334	NA	C2 calcium/lipid-binding (CaLB) region-containing protein, dilute domain-containing protein	Q55BH2	0.471063	0.0763295	101.233	146.178	126.291	153.357	188.607	32.5023	76.6648	159.458	73.8141	39.9601	46.4327	24.6585	48.22	55.5269	45.9922	46.4027	49.0746	48.5907	52.1404	49.7922	45.7431	41.5338	58.4065	49.2196	41.8758	55.004	44.4741	46.366	51.1014	48.0133
DDB_G0282009	ahhA	NA	alpha adducin	Q54T47	0.471061	0.076331	80.5792	56.0611	78.0751	125.041	89.1828	89.2087	140.263	135.445	202.148	518.334	160.688	196.997	276.277	407.106	210.976	86.8685	78.4029	78.3856	79.7254	81.784	88.5688	87.5518	67.6679	67.1673	110.643	86.935	99.3943	99.6807	83.3742	103.559
DDB_G0291710	roco10	RacGAP	LRRK family protein kinase Roco10	Q6XHA6	-0.47068	0.0766023	31.7472	37.6194	45.5942	25.3657	29.4725	15.813	35.8382	43.9804	19.0674	27.6012	45.9268	25.4339	53.7455	40.58	55.3055	28.143	21.7958	27.0479	39.3766	2.42089	68.8451	49.7856	24.332	23.7011	39.1419	41.6301	55.2454	2.9645	42.2436	2.14113
DDB_G0271490	melA	NA	putative alpha-galactosidase, putative melibiase	Q55B10	0.470289	0.0768808	948.037	411.254	295.886	347.937	237.082	308.606	115.469	104.814	166.617	55.7485	48.8898	71.2815	44.3838	113.445	128.042	33.9313	22.7576	20.5731	28.8368	24.9982	25.6406	34.215	24.0354	22.5542	19.6366	2.69388	2.82469	22.207	3.26038	1.61048
DDB_G0268070	DDB_G0268070	NA	NA	Q55FK1	-0.470113	0.0770064	42.4952	25.6782	29.6056	62.0191	48.9525	39.6671	21.2945	19.7519	27.4905	48.0021	23.9567	33.2854	27.9478	58.5276	28.6621	11.8004	10.4469	2.0217	2.60019	5.44225	12.9095	13.5609	13.3756	17.5647	1.83905	2.93946	8.79397	4.66958	3.13274	7.90021
DDB_G0277345	rps3a	NA	40S ribosomal protein S3a	Q54ZW5	0.470112	0.0770073	2823.27	5670.61	4412.86	4614.89	5439.16	161.162	2033.5	1090.52	2590.53	787.471	546.234	581.847	900.545	1438.52	710.167	3167.04	3172.07	3028.54	2958.91	3248.48	3040.15	2891.05	2833.42	2725.31	2777.68	2715.02	2809.24	2466.08	2953.09	2808.94
DDB_G0282967	acadsb	NA	acyl-Coenzyme A dehydrogenase, short/branched chain, acyl-CoA dehydrogenase	Q54RR5	-0.470094	0.0770201	100.672	92.1148	117.666	73.1122	60.6335	45.0407	85.3905	78.3465	116.768	257.298	129.468	90.3764	156.16	236.922	159.577	190.446	192.183	235.942	204.024	196.408	204.372	169.522	194.099	186.029	164.003	144.216	190.096	143.531	178.264	190.008
DDB_G0290783	rabG2	NA	Rab GTPase	Q54FL2	-0.47003	0.0770655	222.492	181.071	209.174	462.271	315.617	288.728	339.071	353.483	358.749	758.112	223.344	342.824	144.863	557.872	218.226	109.846	117.295	87.6711	64.3565	89.5645	97.3176	91.0467	94.5013	99.7658	85.0513	105.379	93.1085	74.0021	35.21	90.2116
DDB_G0276109	nup53	NA	nuclear pore protein 53	Q75JH1	-0.469816	0.0772188	23.7093	19.7073	23.841	10.9934	11.5361	6.15584	19.2015	19.4316	7.21848	10.4211	10.6575	6.28645	13.728	20.3095	10.8578	2.97233	2.46217	3.3382	2.59745	2.1134	11.452	2.18377	7.26664	10.0423	2.40104	7.16547	7.62446	15.7674	2.34007	2.10975
DDB_G0270074	DDB_G0270074	NA	putative endoglycoceramidase	Q55CF6	0.469755	0.0772625	311.743	172.215	165.881	67.0791	87.3963	129.008	41.5136	61.5905	14.0656	6.98955	26.9199	24.9008	38.6119	36.7299	53.8908	69.0168	62.8822	70.0287	62.46	62.298	66.4609	74.031	63.3367	64.2239	41.4515	38.1743	43.0824	29.8328	23.4619	36.7136
DDB_G0281105	DDB_G0281105	NA	NA	Q54UF5	0.469219	0.0776472	7.58172	4.37243	3.28762	9.56534	7.78901	9.39	21.3654	26.3697	58.0749	29.4048	18.1748	48.5033	14.6432	26.7648	17.2847	2.48851	2.56327	3.32434	2.8528	2.35025	2.28244	2.79889	1.97594	3.43444	7.90744	10.5501	15.1408	8.23386	20.8945	16.8505
DDB_G0278263	rpa12	NA	RNA polymerase I subunit	Q54YF5	0.469035	0.077779	8.56408	9.62091	19.633	2.99776	2.10051	0.374247	2.08073	4.69162	5.47877	4.62133	5.01643	2.88724	4.60726	15.156	5.78383	20.6026	24.0364	9.33544	26.4455	24.3334	3.0645	15.8553	19.8137	19.5371	11.6003	10.3139	11.0066	15.5034	15.3043	14.5644
DDB_G0269784	DDB_G0269784	NA	Uncharacterized Nudix hydrolase yfcD	Q55D56	0.46875	0.0779843	40.5793	33.7054	40.966	15.6984	18.3059	19.2209	26.5091	29.1448	26.2271	24.3487	13.4767	16.5643	27.807	32.8798	24.3589	16.3649	5.76581	15.3214	1.44922	11.1517	2.11667	1.72948	6.45868	8.50727	1.85618	5.98757	2.00375	2.71098	3.25985	4.0818
DDB_G0293606	DDB_G0293606	NA	cellular retinaldehyde-binding/triple function domain-containing protein, cellular retinaldehyde binding/alpha-tocopherol transport family protein	Q54BI6	0.46869	0.0780281	100.766	59.975	67.5147	27.3769	40.6384	68.6756	93.052	94.889	13.539	8.76467	32.4847	36.8718	35.7611	22.9144	26.9526	54.4844	44.2437	50.1055	37.057	35.1854	29.0869	28.4421	20.604	24.0551	9.63562	11.0084	16.7951	2.58868	13.3771	7.30622
DDB_G0278471	DDB_G0278471	NA	LETM1 and EF-hand domain-containing protein 1, mitochondrial	Q54Y17	0.468474	0.0781835	138.522	159.744	158.939	24.6197	50.5329	29.182	69.1806	70.8757	88.0794	10.0366	43.7587	23.156	27.0679	20.4794	46.8174	120.137	110.983	103.483	108.668	122.784	135.662	106.825	107.897	117.907	88.0122	93.7851	102.473	83.8328	81.8549	117.031
DDB_G0278031	DDB_G0278031	NA	CRAL/TRIO domain-containing protein	Q54YX3	0.468366	0.0782619	43.7569	29.6918	39.8721	175.316	137.04	220.838	69.6772	67.5671	154.773	38.7774	22.3667	60.9587	14.9248	45.9586	39.3903	6.19803	2.00228	8.11888	13.0129	14.4317	12.2788	16.8331	23.8314	25.6157	10.2273	13.0085	17.6885	6.84348	22.1645	12.927
DDB_G0277101	rab11C	NA	Rab GTPase	Q550H6	0.468269	0.0783316	184.876	142.729	184.183	473.007	337.467	514.897	304.843	345.586	698.954	665.424	269.956	736.156	336.353	459.928	342.242	115.312	112.403	117.895	128.957	120.894	139.191	130.682	131.456	124.063	130.813	138.08	122.103	132.057	148.823	131.746
DDB_G0289445	prmt2	NA	protein arginine methyltransferase	Q54HI0	0.467981	0.0785402	30.9528	17.3188	15.1299	56.8618	48.0936	38.9244	8.20189	9.71587	10.2213	8.2026	12.3201	9.4385	12.9536	11.7007	15.8697	12.5168	13.1682	12.8312	12.4813	12.7379	16.6607	2.8613	9.72679	9.72702	14.6025	9.74139	1.67321	6.35491	2.49347	2.07035
DDB_G0288081	DDB_G0288081	NA	NA	Q54JF5	0.467059	0.0792104	139.363	115.763	122.336	138.599	133.535	205.329	306.013	331.391	238.68	465.086	301.103	374.713	316.327	300.614	177.673	500.531	474.512	502.479	536.507	551.047	519.94	523.068	566.052	589.383	763.252	697.474	661.62	842.115	382.953	690.216
DDB_G0273119	DDB_G0273119	NA	endosulfine superfamily protein	Q556S3	0.467022	0.0792373	149.69	146.112	169.542	173.5	132.986	193.315	281.184	295.852	411.44	457.518	275.304	398.654	336.986	332.092	317.545	555.027	553.185	398.337	511.034	539.141	455.616	502.417	549.781	637.365	544.57	664.898	564.157	727.248	546.512	605.371
DDB_G0293596	DDB_G0293596	NA	NA	Q54BJ4	0.466971	0.0792746	7.16061	11.5126	10.1627	27.8311	33.5266	3.88189	14.1282	8.00664	6.79685	18.6716	26.5585	15.9342	65.9227	25.5757	47.9963	9.57028	10.6522	13.7562	11.8965	23.0239	8.39921	28.2703	14.8397	20.8122	19.5916	20.3928	17.8443	24.0784	10.3192	16.0951
DDB_G0277533	DDB_G0277533	NA	WD40 repeat-containing protein	Q54ZP5	0.466792	0.0794055	15.951	17.7169	23.2519	35.2268	29.3007	17.8228	49.53	52.3052	46.0729	46.2577	33.9301	16.0796	32.9103	67.9259	41.0998	88.5625	60.9019	63.0941	113.333	74.0289	44.5074	60.6295	91.6063	117.2	106.669	75.469	120.334	99.1691	150.077	103.453
DDB_G0273439	ap2a1-1	ap2a1	adaptor-related protein complex 2, alpha subunit, alpha adaptin	Q86KI1	-0.466697	0.0794748	526.972	392.448	420.673	241.289	347.087	338.095	679.014	890.415	171.354	151.098	342.44	175.237	287.75	175.778	284.065	80.5536	76.7983	79.0305	82.1371	82.6712	72.3929	86.5072	82.52	85.9218	93.8468	84.882	84.5139	82.6053	99.4942	83.5628
DDB_G0289715	DDB_G0289715	NA	NA	Q54H42	0.46661	0.0795385	30.4387	22.5601	22.2841	22.7706	17.3094	13.4974	11.0767	18.3642	17.0667	10.6281	6.68055	7.74144	6.79197	23.8203	9.1474	2.87023	14.4369	2.0542	10.196	11.1877	9.21461	2.11723	17.0702	12.1896	2.44054	1.72243	2.25301	2.14277	3.9486	6.30475
DDB_G0274813	DDB_G0274813	NA	WD40-like domain-containing protein	Q555V7	0.466609	0.0795395	23.2887	24.3845	30.8259	45.7687	63.1758	33.8566	33.9227	54.6532	19.0147	14.2952	43.1806	16.8067	83.6253	26.1985	71.8688	49.0346	47.8358	53.9994	50.4044	59.6071	49.1245	40.0643	52.5808	47.3777	42.4773	45.6911	34.2291	49.9672	49.6635	43.3846
DDB_G0268448	fam45	NA	FAM45 family protein	Q55FE3	0.466038	0.0799572	30.8593	23.1572	36.0012	80.0209	53.9685	77.9811	30.5175	29.3583	44.3885	17.6958	13.6935	37.7927	14.608	35.5975	32.3168	46.1895	46.0472	56.6782	54.062	47.9566	57.5687	43.2493	55.4654	50.0988	50.465	41.3869	45.5201	47.4773	45.6064	38.5434
DDB_G0286357	rcbA	NA	repC-binding protein A	Q54LV1	0.465751	0.0801685	141.56	228.898	209.931	150.179	221.965	82.874	222.659	112.499	153.615	187.553	946.667	316.412	608.683	169.89	500.034	261.932	294.531	397.055	296.196	310.335	343.264	320.128	325.934	350.806	496.553	382.743	435.192	491.351	476.334	481.04
DDB_G0293498	DDB_G0293498	UBXD10	UBX domain-containing protein 10	Q54BQ5	-0.46525	0.0805375	301.79	270.026	261.681	138.697	204.719	234.207	360.318	433.207	141.982	117.393	258.032	178.726	204.587	201.538	160.048	117.401	111.246	126.484	126.245	122.662	119.877	121.848	131.516	143.086	185.547	167.931	171.267	218.136	178.169	170.329
DDB_G0278337	DDB_G0278337	NA	unknown	Q54YA4	-0.465208	0.0805681	17.5869	22.1289	44.6265	9.82501	6.72284	6.50554	10.9703	14.4142	42.9145	38.7183	19.8371	57.5662	16.8608	55.7534	36.1483	59.2732	53.0889	62.8181	58.5161	59.4077	69.7974	50.4538	48.3429	47.601	24.9134	35.5075	35.2385	11.7857	13.6578	24.2332
DDB_G0284629	DDB_G0284629	NA	unknown	Q54PD4	0.464866	0.0808209	241.744	192.381	273.167	193.739	126.87	158.191	83.9362	82.7222	128.506	36.7373	33.1351	41.1367	20.7677	31.3511	27.5421	309.802	267.57	260.985	253.987	278.145	272.8	241.977	242.423	283.729	226.874	297.678	256.084	255.453	245.319	227.493
DDB_G0285827	DDB_G0285827	NA	NA	Q54MN4	-0.464734	0.0809187	56.4205	36.2594	54.5139	74.7015	68.8101	35.5604	54.1057	66.073	98.9757	54.1223	25.4744	30.5713	34.7404	59.3768	31.3147	60.3182	57.5698	60.3294	60.9544	59.2353	63.1098	65.6615	56.6924	62.3857	68.4318	71.7719	62.7722	70.1242	68.3996	69.2709
DDB_G0291059	DDB_G0291059	NA	ankyrin repeat-containing protein, K homology (KH), type 1 domain containing-protein	Q54FA7	0.464729	0.0809227	17.026	13.603	9.61526	6.18817	6.61964	6.59297	4.32949	4.04876	4.89845	13.4968	15.7174	14.6739	256.427	94.1389	185.04	9.05876	10.2904	6.2199	2.36232	9.54438	10.5986	10.763	2.75258	2.0832	2.74207	7.25394	1.57796	26.107	3.42633	16.3931
DDB_G0287261	gphn	NA	gephyrin	Q54KM0	-0.464512	0.0810832	73.1494	65.7462	84.1757	55.24	51.5979	23.0219	57.8656	76.8523	32.2284	26.3002	29.088	13.8499	30.341	40.9763	33.3189	13.469	11.3887	9.76342	12.4629	13.6463	13.8726	15.6917	11.559	11.7649	13.9831	11.5981	14.706	13.6975	11.8017	12.7848
DDB_G0281103	gpt10	NA	putative glycophosphotransferase	Q54UF6	0.464467	0.0811166	266.931	210.822	253.687	85.535	92.4466	84.0536	214.998	306.738	98.2388	297.863	135.611	83.8822	193.571	416.844	154.744	40.3801	43.2508	41.5765	22.8872	23.4091	8.21678	20.8882	28.0807	36.1526	34.1742	31.4706	34.2246	48.4056	35.7245	36.145
DDB_G0291239	ubpA	USP5	deubiquitinating enzyme, UBP-type zinc finger-containing protein, peptidase C19 family protein, putative ubiquitin carboxyl-terminal hydrolase (UCH)	P54201	0.464126	0.0813693	191.699	218.451	196.51	306.614	292.977	167.933	475.843	422.427	262.262	471.946	641.048	237.27	288.067	703.768	426.355	57.5104	48.9232	54.2497	49.7707	44.7442	73.0125	61.8901	52.8731	56.8151	98.8389	91.1531	79.6841	102.677	91.7231	95.934
DDB_G0293064	DDB_G0293064	NA	NA	Q54CB8	-0.463278	0.0820018	12.1179	10.1188	21.3162	2.44116	3.52007	2.26115	9.87014	14.8413	7.9035	5.59853	23.0172	19.7633	17.4944	22.1782	27.8368	67.4804	70.4874	71.9641	63.9082	75.1541	77.2376	75.2931	64.7242	56.8625	49.0876	44.8572	60.1392	33.4807	51.7657	49.233
DDB_G0289171	DDB_G0289171	NA	unknown	Q54HW8	0.463157	0.0820923	351.835	293.277	416.003	312.777	260.168	293.927	114.263	97.984	175.934	67.6931	48.0948	197.966	53.8511	238.677	159.223	58.7879	134.579	184.09	85.7816	64.4288	132.249	97.6231	98.6533	110.439	127.849	36.3135	113.729	53.1033	87.1354	131.139
DDB_G0275415	DDB_G0275415	NA	ubiquitin domain-containing protein, peptidase C19 family protein, putative ubiquitin carboxyl-terminal hydrolase (UCH)	Q553T4	-0.463055	0.0821682	190.344	408.203	357.06	189.134	265.39	50.7638	202.796	281.017	94.9225	64.1748	100.055	60.7164	106.713	93.0066	90.613	52.3606	50.3733	54.2947	50.1632	53.5869	51.8626	52.2344	54.8475	57.3648	59.6112	57.6445	54.0043	59.5678	64.7442	56.5386
DDB_G0290501	xpnpep1	NA	peptidase M24 family protein, Xaa-Pro aminopeptidase 1	Q54G06	-0.462461	0.0826136	189.643	161.369	200.507	359.775	274.494	124.421	264.372	249	259.209	239.707	124.337	78.7935	134.692	327.393	138.357	99.9273	100.107	105.521	94.5846	99.4831	117.639	99.8947	97.6749	90.9612	107.246	105.06	103.999	116.828	113.038	111.738
DDB_G0276417	pdhB	NA	pyruvate dehydrogenase E1 beta subunit	Q86HX0	0.462251	0.0827717	506.785	456.395	583.2	339.211	305.689	278.636	409.904	520.721	333.061	364.652	208.601	153.573	196.14	507.202	225.122	762.25	699.572	706.75	619.239	649.36	693.271	630.708	650.013	663.414	568.339	567.722	665.687	494.188	617.26	646.555
DDB_G0283921	ctsB	NA	peptidase C1A family protein, papain family cysteine protease, cathepsin B precursor	Q54QD9	-0.462242	0.0827781	499.963	338.65	317.048	1411.16	1219.88	2483.44	1279.27	1354.13	1183.76	1192.46	822.873	1524.37	1732.63	2008.17	1885.85	100.331	107.905	114.599	95.7245	125.34	84.9539	60.3857	102.898	108.668	59.7602	75.9387	71.1866	69.1317	85.9746	68.6629
DDB_G0287629	rbx1	NA	putative RING box protein	Q54K33	0.462069	0.0829089	283.379	250.988	248.175	475.764	383.572	485.976	616.516	669.815	1185.34	776.561	394.039	662.782	599.99	506.069	482.41	105.106	118.039	101.432	129.66	121.525	91.8884	136.91	133.566	131.783	121.965	124.117	118.626	145.341	150.172	141.143
DDB_G0269786	ccdc25	NA	coiled-coil domain-containing protein 25	Q55D55	-0.46199	0.0829684	61.8878	40.9694	54.0511	44.3415	36.4813	25.4248	54.7087	57.3214	51.6528	89.4537	41.5184	49.3757	72.0465	116.162	49.6468	47.0948	53.6601	52.7927	27.7169	26.0885	37.6208	31.0792	33.1857	33.4641	34.5534	42.6155	35.7991	36.4781	12.3573	35.9764
DDB_G0284117	phbB	NA	prohibitin	Q54Q31	0.461961	0.0829896	373.657	311.851	422.146	213.655	206.471	200.262	365.07	372.373	419.02	214.014	116.821	170.051	69.7941	214.786	101.046	231.158	222.13	209.318	251.833	211.377	225.887	242.034	227.177	236.15	187.006	213.609	223.758	194.606	246.977	210.045
DDB_G0272861	cosA	NA	actin regulatory protein costars	Q558Y7	-0.461952	0.0829968	219.782	190.523	239.761	440.669	271.437	290.126	257.881	192.329	247.997	114.112	119.206	148.581	97.5622	127.542	137.237	527.287	475.8	646.59	552.064	521.758	430.73	530.712	549.07	515.517	615.203	601.76	499.487	623.378	619.234	525.974
DDB_G0288641	DDB_G0288641	NA	NA	Q54IN9	0.461926	0.083016	16.3716	12.4417	14.1619	19.9808	16.9658	8.82191	35.6254	34.3747	30.4912	76.5038	40.1453	34.6909	49.135	51.2806	30.1947	8.45934	2.21761	10.5036	8.80597	8.54672	8.29689	8.7547	9.26256	6.70159	14.298	7.54027	14.1399	7.51548	12.9753	16.4419
DDB_G0289173	arfA	ARF1	ADP-ribosylation factor A	O00909	0.461842	0.0830799	3640.36	3104.13	3914.97	4003.68	3254	3969.72	6325.42	5446.7	6768	11374.7	5207.69	7257.73	7047.11	8034.82	6543.2	1985	2174.25	2484.62	1889.52	2062.15	2654.57	2092.71	2241	2144.71	2415.79	2241.86	2491.92	2616.68	2607.88	2734.07
DDB_G0275505	DDB_G0275505	NA	NA	Q86IC6	-0.461833	0.0830866	159.597	172.215	202.316	208.757	215.678	102.883	189.743	273.76	89.448	62.0165	129.035	43.1238	56.9834	79.0792	91.9687	59.9855	66.2307	68.4557	64.4466	70.5752	75.2096	67.2804	76.5426	70.0097	69.1565	81.3473	77.5284	88.9272	69.687	76.4954
DDB_G0282267	DDB_G0282267	NA	FKBP-type peptidylprolyl cis-trans isomerase (PPIase)	Q54SR7	-0.461669	0.08321	124.784	107.306	123.935	159.78	101.345	132.809	113.518	91.9006	118.821	22.1903	28.293	41.9606	20.5214	48.563	43.3986	67.9131	79.2646	55.5133	78.1479	75.8681	79.8434	99.6735	98.313	91.4277	94.3101	102.489	93.2151	82.074	108.574	87.4812
DDB_G0292666	DDB_G0292666	NA	Phosphomevalonate kinase	Q54CW0	0.461457	0.0833703	29.177	22.5269	29.0586	47.4229	38.9206	23.8957	30.1273	21.8867	23.7002	65.9488	37.0377	37.8896	20.7677	56.0931	28.4853	19.262	13.0361	9.39834	14.6798	15.4894	12.558	11.9902	11.3529	13.3322	13.6515	12.9879	11.7481	11.5185	19.6719	12.3714
DDB_G0288569	washc5	WASH complex subunit 5	WASH complex subunit strumpellin	Q54IR8	0.4613	0.0834892	96.093	94.3702	104.665	105.969	136.868	46.7882	77.4451	89.3392	21.4891	15.4189	42.0243	15.3041	41.8146	81.9666	85.308	18.5687	20.3412	20.7319	21.4269	20.0814	18.5056	19.7134	20.9715	19.533	15.1722	14.7108	16.9874	11.5324	20.3433	14.4598
DDB_G0283291	DDB_G0283291	NA	NA	Q54RA4	0.461227	0.0835447	37.0745	31.0186	46.057	26.1767	18.7869	9.04041	9.69268	12.1721	19.3306	5.80574	5.59539	7.40198	5.17128	22.5746	9.08841	16.5789	17.5866	21.8377	2.84222	16.9823	30.5909	20.0656	1.43074	2.79183	3.1872	1.99906	1.33134	2.91486	2.67923	1.70008
DDB_G0280775	rvb2	TIP49	AAA ATPase domain-containing protein, RuvB-like protein 2	Q54UW5	-0.461126	0.0836213	101.607	64.8839	62.4659	18.456	38.3709	52.1618	20.4076	28.6112	11.3273	5.89455	31.6175	24.9977	30.8338	10.6809	32.4937	68.0375	57.1088	65.0391	59.7985	64.0672	58.5537	65.8505	61.702	62.4442	73.4063	65.6618	71.8825	66.7945	80.5655	70.0923
DDB_G0272981	pks13	dipks13, PKS	putative polyketide synthase, beta-ketoacyl synthase family protein	Q559A9	0.460646	0.083985	21.466	18.4799	11.1311	12.9729	12.2579	0.755205	48.6787	119.756	20.7521	1.22662	1.23418	0.61147	0.876348	2.67188	1.69171	2.29654	2.12823	2.44524	2.63763	3.41919	2.95435	3.54519	5.60348	1.60485	2.0753	3.67183	0.762822	2.63251	2.04211	2.1694
DDB_G0270784	psmC1	DdTBPalpha	26S proteasome ATPase 1 subunit, 26S protease regulatory subunit 4, TAT binding protein alpha	Q55BV5	0.460598	0.0840217	419.31	386.412	407.463	459.189	523.946	520.707	655.32	605.46	773.017	737.801	1380.2	1256.8	652.992	488.519	555.735	389.317	427.857	496.413	417.637	409.314	475.788	476.934	457.395	435.505	687.402	566.016	585.494	682.912	535.06	687.743
DDB_G0281243	DDB_G0281243	NA	NA	Q54U70	0.460512	0.0840869	61.9813	57.6864	69.997	77.8802	61.7328	76.8452	98.6917	97.3436	120.505	121.355	56.4057	77.6788	81.021	121.427	85.1312	73.8047	78.509	104.093	78.4333	83.971	113.864	106.193	88.4132	90.0371	130.305	111.894	119.919	130.817	142.284	126.332
DDB_G0283525	arl8	arlE	ARF-like protein, ADP-ribosylation factor-like protein	Q54R04	-0.460454	0.084131	42.5887	34.1697	42.4807	137.269	86.4344	125.163	87.3768	106.095	235.048	225.988	85.1683	236.156	219.861	204.425	146.079	24.8294	21.4647	28.1302	26.1693	25.183	23.9084	23.0193	26.2816	22.7922	20.4283	15.9136	14.3602	9.69156	21.9557	17.5393
DDB_G0292974	vti1A	vti1, DdVti1A	v-SNARE family protein	Q54CK6	0.460388	0.0841813	91.3268	75.6635	86.9104	120.63	113.919	83.5293	130.828	140.888	101.608	175.076	81.1936	106.563	71.9761	244.112	75.4644	2.1485	10.3967	5.68411	1.84912	14.0016	1.88882	19.2224	3.11658	3.28564	12.5359	11.2927	17.0736	2.09996	16.0563	1.79932
DDB_G0290801	DDB_G0290801	NA	Transmembrane protein 199	Q54FJ8	0.460089	0.0844095	44.1307	38.8798	55.2713	47.8771	32.5989	45.6523	35.448	38.1103	82.3417	27.4829	16.2956	29.2628	16.544	46.4116	36.0304	3.14803	3.81529	3.57009	3.14403	2.20594	3.59594	2.44097	2.91771	4.77255	1.46983	2.76625	3.12389	3.28234	5.75007	4.7403
DDB_G0279047	DDB_G0279047	NA	unknown	Q54XC4	0.460079	0.0844171	28.8031	21.2332	24.3459	34.9349	26.7582	36.74	34.7386	38.4305	41.7038	88.8328	67.7518	84.9969	31.3265	33.3894	22.4725	6.80852	6.03781	4.09823	8.1099	7.54474	14.5868	7.20868	8.97496	8.55505	14.0719	10.7887	9.70772	9.58434	15.1775	12.3616
DDB_G0288735	DDB_G0288735	NA	putative acyl-CoA oxidase	Q54II1	-0.459913	0.0845437	156.419	113.608	118.928	41.552	64.7561	98.1646	59.0361	95.5293	46.0729	33.4554	207.156	184.493	205.326	59.4334	231.665	115.012	105.865	117.361	121.581	123.019	110.516	123.951	115.261	128.393	105.981	108.719	126.671	77.5364	126.028	105.53
DDB_G0275177	sigI	NA	CBS (cystathionine-beta-synthase) domain-containing protein	Q8T849	-0.459807	0.0846245	358.33	239.91	268.37	19.0724	22.4978	57.8412	47.8983	45.6881	86.2896	11.0422	10.8021	20.7326	8.94015	12.1539	17.0488	2.08525	6.88048	2.66382	15.915	18.8442	24.6868	14.5247	12.0073	26.5099	12.1444	12.1953	19.2999	4.93232	7.87691	14.8654
DDB_G0289439	DDB_G0289439	NA	putative protein kinase C inhibitor, histidine triad (HIT) family protein	Q54HJ0	0.459762	0.0846595	273.379	245.615	301.229	258.837	207.158	272.214	336.872	370.346	565.041	924.242	351.112	676.933	578.24	493.048	355.151	332.7	306.814	321.646	312.648	322.274	323.425	347.362	305.301	307.141	388.807	382.867	330.468	368.928	464.78	341.071
DDB_G0283127	DDB_G0283127	NA	NA	Q54RI2	0.459735	0.0846801	1118.5	854.938	919.655	2023.41	1776.67	2755.83	2155.98	1882.74	1652.93	319.298	703.56	804.49	550.366	857.874	1151.65	389.919	369.202	326.978	134.001	303.887	184.56	334.616	438.653	304.339	46.2593	2.07142	270.558	2.50757	92.4673	1.95204
DDB_G0282741	ddx18	NA	putative RNA helicase, DEAD/DEAH box helicase	Q54S03	-0.459569	0.0848068	20.9052	29.5923	38.3153	7.6174	7.30756	4.88793	5.46725	2.97489	6.74415	5.62813	41.3738	26.0155	17.8815	17.4781	43.5755	124.867	122.736	126.845	124.104	140.879	136.934	136.886	128.16	140.516	94.6439	92.6867	108.613	65.0155	101.503	84.9357
DDB_G0286723	ponC5	NA	putative actin binding protein, ponticulin-related protein	Q54LB9	0.459476	0.0848776	6.69263	6.49996	7.67772	3.97643	3.7271	6.7241	1.9008	2.43573	2.9957	9.14921	4.14756	6.43197	5.34749	8.75403	5.78383	2.41668	1.78855	3.07736	2.27033	3.54438	2.05226	2.1875	1.55675	2.62039	4.88076	6.22063	7.48958	3.14082	13.7087	9.88555
DDB_G0271374	DDB_G0271374	NA	Glycerophosphodiester phosphodiesterase domain-containing protein 1	Q55BE9	-0.459357	0.0849688	65.6261	96.4598	94.2732	70.2578	77.9143	26.3422	99.4366	66.7133	72.9719	26.7142	93.8404	30.8621	26.7511	30.5584	35.382	16.3255	18.4947	19.7356	19.1025	21.2514	28.508	24.2069	26.404	24.5954	30.571	32.5198	23.8911	24.0114	34.2963	24.1373
DDB_G0286015	gmsA	NA	NA	Q54ME1	0.459194	0.0850939	137.868	108.798	79.3793	1366.92	1199.71	344.124	137.248	92.4343	99.9758	48.3569	160.688	98.1791	93.55	97.4792	172.014	18.654	10.2308	10.7012	27.9471	21.3766	6.75781	18.4386	25.1755	20.9182	7.12004	11.483	6.48896	3.62253	8.14399	10.0395
DDB_G0281737	DDB_G0281737	NA	Inositol polyphosphate multikinase	Q54TI0	-0.459099	0.0851669	100.299	84.1213	104.118	135.842	109.074	86.369	195.17	175.466	285.581	162.747	77.4356	89.7463	70.6739	141.356	70.1594	90.5933	83.3983	84.7222	85.7042	77.5342	108.123	79.2681	89.3572	85.7088	89.5482	114.324	87.6796	106.198	97.1038	90.7308
DDB_G0274207	DDB_G0274207	NA	peptidase C19 family protein, putative ubiquitin carboxyl-terminal hydrolase (UCH)	Q86KB3	-0.458761	0.0854267	31.7472	48.0675	52.2419	26.4038	25.7962	3.70686	21.5428	46.7554	18.5409	16.4539	16.5847	7.0625	23.6891	24.6697	17.7563	11.1242	2.34872	13.0446	2.07836	1.723	20.8743	2.06713	2.3139	2.38245	16.9976	20.5938	15.1985	17.5314	14.6529	12.632
DDB_G0288161	DDB_G0288161	NA	NA	Q54JB8	-0.458564	0.0855787	257.258	320.043	349.487	73.5663	103.131	60.8119	124.727	98.1975	81.8153	39.0435	129.396	46.3224	85.4202	59.0937	152.15	37.5152	33.5177	36.7004	37.1807	34.8814	52.5534	41.2554	38.0475	39.6875	40.162	37.095	38.6178	34.3812	38.8853	32.8484
DDB_G0288925	DDB_G0288925	NA	NA	Q54I88	0.458238	0.0858294	22.8213	22.1952	34.4023	27.7013	19.5085	28.5267	25.9061	29.892	42.4408	33.3372	35.0864	36.2418	19.3598	17.7612	25.302	272.722	246.109	245.397	288.326	288.419	246.93	259.878	256.351	298.017	283.384	262.497	274.022	244.578	225.413	235.308
DDB_G0276299	agnA	NA	argonaut-like protein	Q7KWS3	0.457211	0.0866254	43.6635	87.5044	70.0811	7.03282	14.9384	3.26914	11.9284	8.54084	9.22055	2.81219	13.8381	8.12937	8.51762	10.9075	25.5378	95.7007	89.0122	96.4817	89.5441	87.5562	85.6644	81.0266	77.8652	79.6319	85.4555	81.3696	79.3006	83.6236	83.5098	77.2127
DDB_G0269762	DDB_G0269762	NA	NA	Q55D72	0.457209	0.0866265	115.766	100.937	151.871	17.4828	30.675	22.017	17.0375	24.1283	8.00888	4.50284	24.3904	11.1838	19.5006	13.4568	29.4284	113.449	122.085	130.396	110.448	121.794	127.905	103.56	109.411	119.219	87.2978	78.9791	103.858	76.4305	96.7057	102.014
DDB_G0277881	limC	NA	LIM-type zinc finger-containing protein C	Q9BIW5	0.45719	0.0866415	206.652	213.708	217.126	591.201	444.517	440.366	164.347	114.953	94.554	324.708	108.366	247.787	311.541	378.006	121.028	249.89	253.432	255.73	272.681	269.802	272.978	241.015	239.827	271.344	238.151	263.594	252.494	284.954	276.067	240.028
DDB_G0273999	DDB_G0273999	NA	RWD domain-containing protein, DRG family-regulatory protein 2	Q556K0	-0.45712	0.0866956	159.877	118.052	151.619	178.3	126.389	58.147	153.599	134.164	164.669	42.9759	31.9065	39.2951	20.8733	83.1555	39.0367	65.8272	48.8582	57.1193	62.711	64.0073	96.3154	72.2676	58.241	52.9714	69.9811	78.7218	68.6899	68.0143	49.9472	65.0982
DDB_G0285851	DDB_G0285851	NA	NA	Q54MM9	-0.456851	0.086905	183.895	159.313	199.834	330.908	245.499	106.727	198.504	225.2	189.357	204.849	87.1918	86.2085	139.267	235.167	102.402	195.841	219.115	193.805	206.597	217.205	261.419	254.783	238.521	257.79	283.758	229.601	266.672	239.167	215.03	266.054
DDB_G0285711	DDB_G0285711	NA	phox - and C2 domain-containing protein	Q54MR5	0.456664	0.0870512	44.1775	27.2372	24.5563	76.3557	56.0985	28.9198	23.7422	31.7064	39.914	18.0507	9.71764	13.0743	7.81333	30.8415	14.6905	21.2765	13.0892	2.3997	23.6224	13.7513	13.3495	1.94324	19.2708	21.9905	10.791	21.962	1.44985	3.38379	17.7879	15.8256
DDB_G0284811	DDB_G0284811	NA	NA	Q54P39	0.455767	0.0877519	14.4085	22.8255	21.4004	4.13928	3.6236	3.31292	8.23738	6.08266	21.4365	3.70262	12.1033	11.814	4.2899	9.49086	11.0937	6.07629	4.39991	2.71234	3.10284	2.42406	4.32836	4.83827	3.84478	5.37851	2.65876	2.5181	5.39479	1.99607	3.45404	3.68086
DDB_G0272550	DDB_G0272550	NA	putative peptide/oligopeptide transporter	Q559I6	0.455434	0.0880134	3695.17	3395.51	3807.23	9100.55	6753.17	5287.55	7953.13	6361.44	8843.34	10228.7	5717.39	5378.64	4880.72	14508.3	7833.17	63.6522	71.9452	78.8785	78.2169	86.9798	105.348	80.9325	79.7758	95.5222	113.107	127.717	106.044	133.544	132.944	109.078
DDB_G0268040	DDB_G0268040	NA	Alpha- and gamma-adaptin-binding protein p34	Q55FM4	0.455333	0.088093	39.8316	30.8528	42.2283	43.6603	36.4813	15.4198	37.8955	42.2728	39.3876	40.6697	17.8857	19.2301	26.9271	46.2983	23.1209	14.374	11.6958	14.2727	11.3885	13.6688	2.13624	3.0281	2.07891	13.0057	2.95681	1.82001	7.21527	2.5425	3.92598	2.18083
DDB_G0270382	DDB_G0270382	NA	NA	Q55BS8	0.45518	0.0882138	195.484	158.318	174.632	151.314	106.429	104.237	325.805	281.871	305.163	1255.41	452.72	461.318	531.467	1158.84	445.04	23.5798	23.6952	2.65096	2.43473	2.66337	32.2633	25.6269	25.8286	24.2937	37.399	34.8841	33.8101	66.7949	9.3819	48.3114
DDB_G0269812	DDB_G0269812	NA	NA	Q55D19	0.455065	0.0883036	27.962	22.6928	26.8706	25.2684	18.0997	13.6284	15.2636	17.9372	18.0144	8.08427	3.85776	7.88691	2.9838	10.3976	8.26255	26.4424	27.8437	27.41	26.4242	23.2	24.4016	38.8467	34.9584	29.7298	29.5612	22.647	32.3806	15.7764	27.2681	31.3391
DDB_G0273795	DDB_G0273795	NA	NA	Q556V5	0.455056	0.0883111	85.3923	101.833	129.951	53.9102	47.9562	6.94264	30.1982	62.2308	21.1206	41.3793	31.4007	13.8984	37.556	61.8679	41.7482	26.8395	29.1033	29.1023	24.4641	29.5391	24.5391	23.6521	26.015	24.5223	25.8702	24.031	23.41	17.4284	30.7971	23.9845
DDB_G0284407	erg24	NA	putative delta(14)-sterol reductase	Q54PP1	0.454694	0.0885968	1920.68	2836.74	2434.06	1101.8	857.534	593.272	396.851	223.813	716.693	199.113	552.087	1126.1	247.91	600.843	950.42	1069.85	1030.78	881.771	1050.77	918.111	1077.74	1107.88	927.189	1038.01	820.87	794.923	1004.41	564.776	793.27	889.771
DDB_G0281569	tor	FRAP family protein kinase Tor, serine/threonine protein kinase Tor, TORC1 protein kinase Tor, TORC2 protein kinase Tor	TOR complex protein kinase Tor	Q86C65	-0.454677	0.08861	84.6446	210.424	188.054	200.81	279.407	58.0159	124.904	132.883	52.1792	29.5822	102.513	48.1156	44.3838	52.8093	90.3772	75.9729	73.2093	81.6787	81.605	85.1733	85.3835	87.9123	86.7821	85.5631	95.8088	93.8721	82.2495	85.8305	100.824	78.3984
DDB_G0274423	DDB_G0274423	NA	SH3 domain-containing protein	Q86HT7	0.454636	0.0886422	9.0318	9.42177	10.4995	20.7269	19.5772	11.9244	12.5671	11.6382	9.16788	26.3889	50.9856	25.2401	37.5912	31.9173	48.9984	20.5195	18.8345	22.4672	20.7531	17.9745	17.0842	10.1526	18.5664	19.9166	22.9024	24.419	20.5399	43.1754	15.0626	25.3514
DDB_G0274545	thrS2	thrS, ThrRS	threonyl-tRNA synthetase, threonine-tRNA ligase	Q8MP20	0.454495	0.088754	15.9977	14.7974	20.8954	24.0033	21.948	5.63124	14.8024	22.9541	29.0698	12.9053	10.8744	7.45047	6.96808	27.4442	12.391	14.6515	11.7354	11.4124	11.4659	13.0059	10.0652	17.47	10.3952	12.5856	12.5512	14.1285	11.0939	6.23892	16.9629	14.9615
DDB_G0286299	DDB_G0286299	NA	unknown	Q54LY8	0.45445	0.0887891	2.23209	9.91962	13.278	4.13928	7.75463	0.800646	3.93802	3.51233	2.51816	5.89455	7.40381	3.4709	53.2176	9.6042	16.0466	125.4	114.758	110.889	118.87	115.83	137.08	106.924	119.769	120.687	123.728	137.439	130.635	183.419	124.932	170.023
DDB_G0285329	DDB_G0285329	NA	nucleotide binding protein 1-like protein	Q54NE0	0.454393	0.0888345	54.7383	39.112	39.0727	22.3813	26.1398	24.551	27.1121	34.3747	14.5921	6.72323	14.85	15.4495	19.2543	20.5927	23.7694	10.849	7.55234	15.5309	7.72407	9.25431	2.71487	2.20103	12.6139	11.5962	1.73143	12.0649	6.57447	7.07803	7.11148	6.27384
DDB_G0290371	DDB_G0290371	NA	transmembrane protein	Q54G71	0.45399	0.0891535	118.896	63.2586	62.3817	1100.6	722.141	1079.64	726.26	847.832	457.605	291.772	182.802	411.304	70.0052	179.854	72.8709	6.04987	3.98073	4.93111	20.325	34.1738	33.1051	86.6358	74.3464	58.4252	103.873	125.226	106.777	38.0971	64.6562	50.9676
DDB_G0279265	DDB_G0279265	NA	UPF0559 protein	Q54X16	-0.45396	0.0891771	29.8312	24.0528	26.9548	54.0075	41.3599	19.8762	65.066	66.8201	95.6068	76.8882	34.3637	39.2466	31.6433	60.1128	29.1926	23.903	23.4926	24.143	22.2631	25.5411	23.0121	23.2386	25.4325	20.8312	13.458	22.3049	21.8777	26.1956	15.03	20.7629
DDB_G0291428	DDB_G0291428	NA	paramecium surface antigen repeat-containing protein	Q54EN7	0.453809	0.0892971	263.753	167.306	158.981	1016.78	760.137	1270.9	670.749	483.687	275.474	173.834	197.4	168.209	217.538	231.261	221.526	16.2273	17.609	12.4038	23.9269	22.0523	18.8944	20.1879	25.799	23.9601	19.6428	21.9674	18.8773	18.2141	20.5708	18.5921
DDB_G0289117	myoB	DMIB, abmB, myoIB, myosin-1B, myosin IB	myosin IB heavy chain	P34092	0.452976	0.0899602	74.8316	69.1957	63.2652	719.125	645.013	155.875	126.252	205.456	51.7054	226.905	250.299	106.418	182.168	273.042	176.494	29.0646	34.0389	25.4637	43.0972	46.1473	41.1575	47.1936	51.2091	47.3809	66.0459	58.8343	52.1463	60.1755	51.1894	59.8501
DDB_G0285989	DDB_G0285989	NA	NA	Q54MF7	0.452622	0.0902427	0.543702	0.863384	2.22364	1.11016	0.783522	0.319984	13.0283	20.7126	6.05884	97.1703	66.74	30.0867	78.6982	150.018	56.6023	2.40759	2.87306	3.32632	43.4554	2.54056	1.91262	2.49997	1.9723	49.4764	34.6863	33.2909	28.5195	63.6811	2.07204	30.0973
DDB_G0272322	DDB_G0272322	NA	NA	Q86KZ6	-0.45219	0.0905891	158.802	147.074	201.896	224.488	205.922	145.565	173.072	161.806	234.311	109.292	71.2929	76.5641	55.8572	211.389	99.2187	227.652	219.885	221.305	209.528	225.134	235.093	242.191	216.934	217.978	240.148	243.723	248.255	223.655	241.392	230.808
DDB_G0286027	rfc4	NA	replication factor C subunit 4	Q54MD4	0.451916	0.0908088	5.05368	5.20396	14.3303	11.1232	10.0581	5.93727	21.7911	22.5272	12.2226	31.0014	17.958	16.0796	62.0865	67.8692	48.5268	16.292	20.1753	20.9536	18.0373	17.0551	23.5314	23.0456	21.8807	21.3517	22.9867	25.5687	20.4778	25.6147	22.211	18.7176
DDB_G0286009	tmem33	NA	transmembrane protein, TMEM33 family protein, UPF0121 family protein	Q54ME7	0.451335	0.0912763	24.5505	23.3562	30.9942	3.12845	4.48551	8.3849	58.0784	81.2281	161.406	102.847	58.7905	93.3811	65.6763	70.0773	43.3397	16.3425	18.7471	20.0015	14.2124	20.3652	15.7102	16.6916	22.601	17.865	19.2191	16.1539	22.2392	21.4416	28.147	23.6301
DDB_G0271750	nfaA	RasGAP, DdNF1	Ras GTPase activation domain-containing protein	Q55AR6	0.450848	0.0916696	101.981	81.3684	80.2629	220.336	190.118	29.7062	20.1948	32.0266	16.4349	16.6609	10.6575	5.60726	19.7118	44.3167	24.0641	13.6459	19.8889	20.1701	16.2017	21.5356	11.5242	16.8175	19.6708	15.7439	14.171	7.29462	9.73681	1.8138	11.0207	9.25651
DDB_G0271564	pdhX	NA	putative pyruvate dehydrogenase complex, component X	Q86AD5	0.450686	0.0918012	212.913	139.346	166.849	54.7859	69.1193	101.485	166.936	194.25	33.8603	45.7551	76.1348	60.1833	65.4652	98.3284	58.5474	113.598	108.122	109.72	107.175	112.732	118.95	109.491	110.293	112.192	88.8098	90.6497	96.5454	89.7296	113.78	99.6285
DDB_G0282937	DDB_G0282937	NA	unknown	Q54RT6	0.450619	0.0918548	31.0463	24.0197	30.5313	41.552	28.0294	35.5604	32.965	28.1842	39.8087	18.0802	19.6203	20.6357	10.2077	15.3259	16.6951	12.1657	9.00078	13.3843	6.44773	12.7849	1.97085	8.46999	6.94258	5.75566	10.7129	5.47187	6.70319	1.89721	2.62172	3.03914
DDB_G0279195	adprt1B	PARP3, pARTd	poly [ADP-ribose] polymerase 1B	Q54X55	0.450071	0.0922997	207.867	213.774	132.181	30.7505	33.7327	18.2597	31.7235	33.8411	10.0106	6.51608	21.1381	10.5536	34.1773	29.8789	46.9353	45.0233	34.8645	37.8525	34.7383	32.5186	37.9613	25.7396	31.8306	35.5698	24.8167	28.0264	30.6876	24.7649	21.8845	26.7675
DDB_G0271904	DDB_G0271904	NA	phosphoenolpyruvate carboxykinase (GTP), phosphoenolpyruvate carboxykinase	Q869Z4	0.449828	0.092497	464.73	458.286	598.22	955.189	741.998	598.558	530.502	517.946	1176.07	414.499	317.941	417.943	453.302	1229.83	1002.35	307.881	309.957	306.685	294.622	285.175	287.543	269.781	286.233	306.274	231.222	253.01	284.766	241.684	295.501	274.273
DDB_G0270390	DDB_G0270390	NA	NA	Q55BS3	0.449461	0.0927962	185.998	159.28	147.874	164.483	119.381	61.5109	163.566	173.012	94.7646	30.4396	29.7384	16.4189	22.2108	58.4143	37.3272	27.513	21.6456	25.4681	26.958	24.4617	21.6761	28.0416	23.0311	25.7811	2.39344	24.1258	34.2138	2.74426	25.707	25.3962
DDB_G0270670	psaB	psA	puromycin-sensitive aminopeptidase-like protein, metallopeptidase	Q55CY7	-0.449375	0.0928666	607.297	473.51	518.913	126.89	218.358	290.519	709.412	928.836	90.9745	108.435	444.337	243.474	179.177	139.658	127.571	554.111	516.579	543.281	524.945	535.182	539.448	550.305	499.417	516.812	660.316	609.807	610.257	596.816	687.026	642.496
DDB_G0277267	ube2n	NA	putative ubiquitin-conjugating enzyme E2	Q86K32	0.4493	0.0929273	119.597	112.911	100.837	120.954	149.339	191.961	139.518	154.655	158.458	165.881	519.423	354.698	368.344	133.26	415.273	99.1432	102.45	117.342	110.524	129.362	117.523	111.661	122.828	128.544	151.005	138.743	131.951	139.078	160.772	128.969
DDB_G0278101	cnrO	NA	C2 domain-containing protein, putative cell number regulator	Q54YT1	-0.448832	0.0933106	257.679	210.457	166.344	261.237	242.201	296.548	254.617	280.59	292.477	40.3149	30.7502	49.618	36.1482	62.4907	48.7626	127.359	128.963	99.981	160.599	152.932	217.807	189.209	190.133	183.697	205.034	227.58	202.779	188.093	206.32	190.965
DDB_G0275027	DDB_G0275027	NA	SRA stem-loop-interacting RNA-binding protein, mitochondrial	Q86I71	0.448667	0.0934458	135.345	120.341	187.885	52.3857	44.2114	37.4827	67.1943	93.8217	120.4	112.16	89.0707	126.87	72.8208	135.864	120.733	152.401	221.164	225.074	186.711	160.062	165.624	228.907	191.35	186.982	202.362	175.312	219.693	155.225	229.424	171
DDB_G0280875	DDB_G0280875	NA	NA	Q54UR3	0.448385	0.0936771	17.2129	13.7025	15.635	14.2059	10.3675	15.6383	17.1084	14.2007	17.7512	28.2517	11.9587	24.2223	10.5597	25.2926	13.4524	1.96651	2.9758	2.47963	2.42589	3.4514	3.35935	2.72328	2.94706	2.58522	3.27081	1.24497	4.58225	1.9644	2.68081	2.10027
DDB_G0274847	DDB_G0274847	NA	nucleotidyltransferase domain-containing protein	Q555M9	0.448145	0.0938745	24.4103	48.6314	48.6236	26.3389	31.259	13.5847	43.4645	39.9247	39.5455	53.5014	49.3957	32.7038	61.6642	40.4667	50.2362	1.87207	3.35027	2.90819	2.69767	1.17908	1.83558	1.18393	1.9242	1.84598	2.44634	3.03284	1.88925	3.34324	2.53093	2.98221
DDB_G0279011	DDB_G0279011	NA	thioredoxin domain-containing protein	Q54XE7	0.447684	0.0942536	192.633	164.586	256.927	521.27	317.335	450.327	206.733	172.158	354.538	243.314	160.905	276.041	404.699	267.211	360.22	210.504	193.998	195.435	244.152	219.296	1147.17	240.022	117.085	154.449	302.051	248.375	252.093	252.555	212.128	243.489
DDB_G0288769	cap	NA	cyclase associated protein	P54654	0.447265	0.0945999	411.787	485.218	377.633	1460.85	1510.45	619.79	1183.93	769.709	436.654	715.567	1780.05	862.743	2227.49	970.764	1332.31	1446.66	1476.2	1610.17	1585.49	1612.78	1469.32	1497.83	1715.13	1670.99	1984.51	1709.2	1720.7	2015.04	1918.82	1838.47
DDB_G0289003	psmC4	TBP2, tbpB	26S protease regulatory subunit 6B, 26S proteasome subunit ATPase 4, HIV TAT binding-protein-related	P34123	0.446912	0.0948918	265.389	208.268	234.418	464.93	422.599	577.894	1103.91	1004.4	850.765	1353.33	630.064	712.7	406.142	893.315	337.999	329.706	342.479	383.241	355.327	364.267	427.716	411.413	412.058	403.421	552.476	468.126	497.041	547.232	454.039	535.006
DDB_G0288545	nup210	NA	nucleoporin 210	Q54IS9	-0.446415	0.0953047	178.148	171.983	201.18	103.958	120.137	28.2645	121.818	173.225	53.2846	56.9311	111.185	28.9235	60.7492	51.7336	82.6555	63.1984	59.7936	58.214	68.8468	58.3125	57.7509	66.9254	75.2207	72.8451	79.4847	66.6167	82.1751	75.3526	101.735	78.482
DDB_G0275863	nmt	NA	glycylpeptide N-tetradecanoyltransferase, peptide N-myristoyltransferase	Q553B6	0.446137	0.0955361	529.822	425.151	476.714	108.791	132.092	138.095	249.013	266.182	103.029	92.8537	145.584	148.194	194.697	187.95	173.311	439.007	422.847	427.684	354.707	364.106	432.723	350.273	347.324	365.515	384.821	316.819	364.942	307.844	339.772	336.72
DDB_G0279291	DDB_G0279291	putative glutamate carboxypeptidase	peptidase M20 family protein	Q54X02	0.445123	0.0963823	998.129	679.05	768.194	116.868	149.167	285.539	356.203	349.321	37.7031	109.499	507.788	515.452	473.82	186.308	303.045	962.836	991.283	901.833	898.315	885.43	947.095	880.008	834.068	841.938	878.916	859.813	889.263	842.446	845.262	861.117
DDB_G0280763	hemA	ALAS	5-aminolevulinate synthase, ALA synthase	Q54UX3	0.445104	0.0963982	135.578	122.729	114.805	36.1026	53.0065	28.6577	28.602	30.3189	22.4894	19.2926	64.3552	28.4388	43.8207	21.159	55.0697	52.4229	48.2199	59.5482	49.3615	51.8901	49.1602	32.5283	35.5379	39.2913	18.1035	18.896	26.4237	16.321	13.8084	17.8059
DDB_G0292074	commd1	NA	COMM domain-containing protein 1	Q54DR0	-0.444876	0.0965901	8.7044	6.76569	11.1311	6.64302	5.72506	15.9878	7.10125	11.1042	12.5912	12.0773	15.7174	13.6076	14.256	4.89579	14.3368	25.109	21.9066	25.4053	25.4821	25.8119	17.85	23.887	23.3622	23.7324	22.6752	23.9548	24.5604	23.5921	24.925	23.2767
DDB_G0281847	DDB_G0281847	NA	NA	Q54TD4	0.444599	0.0968223	8.79795	5.27045	5.19021	6.0582	5.20874	11.7496	7.70486	11.1042	8.74645	11.4858	12.3924	9.68092	12.8832	5.23672	9.91417	2.34813	2.2556	2.95565	13.5234	2.35755	33.7497	27.222	2.67652	2.06438	84.5784	18.4498	20.0209	37.7493	23.843	5.89799
DDB_G0273297	DDB_G0273297	NA	NA	Q556W8	0.444594	0.0968265	26.1861	17.1197	21.7791	45.7687	30.778	56.7927	36.5122	46.7554	35.4921	64.9435	57.1284	60.7164	47.5865	33.6159	51.533	98.041	103.892	98.1649	114.557	130.636	107.867	105.206	106.124	114.282	141.867	137.702	120.158	138.286	167.899	134.973
DDB_G0279141	ap1b1	NA	adaptor-related protein complex 1, beta 1 subunit, beta adaptin	Q54X82	-0.443939	0.0973786	340.854	326.378	355.124	156.147	221.072	129.576	184.458	271.732	70.7084	55.305	175.503	75.5948	98.1956	74.3801	121.853	238.229	229.711	224.294	226.565	234.555	228.525	253.439	247.023	261.697	252.332	245.211	246.407	241.986	229.261	243.757
DDB_G0292402	hacl1	NA	2-hydroxyacyl-CoA lyase	Q54DA9	0.443484	0.0977629	446.413	541.702	651.568	141.875	106.532	138.706	426.469	342.811	451.235	88.5075	81.4826	96.9675	39.7029	148.206	96.9199	325.681	328.617	349.572	318.577	327.627	357.361	342.444	302.758	338.91	340.123	288.324	317.921	302.789	315.087	325.627
DDB_G0283805	adkA	ADK	adenylate kinase	Q54QJ9	0.443242	0.0979676	191.044	125.482	147.327	25.0738	39.6077	79.9907	92.6618	116.447	14.8554	22.0424	32.9183	46.8071	35.3388	58.0746	28.0726	281.489	294.432	279.047	277.459	278.895	287.475	245.217	259.073	271.343	214.212	232.872	241.01	199.436	247.481	243.856
DDB_G0288679	myoE	myoIE, DMIE, myosin-1E, myosin IE	myosin IE heavy chain	Q03479	0.443137	0.0980563	164.129	135.366	145.855	331.395	351.347	207.557	55.4536	69.0613	23.3843	10.5394	35.0141	14.0923	26.8215	32.5967	58.3706	133.121	120.566	129.744	132.331	141.535	121.182	130.966	118.14	133.494	124.125	113.265	112.19	91.7794	120.777	97.145
DDB_G0284939	DDB_G0284939	NA	thioredoxin domain-containing protein	Q54NX3	0.443011	0.0981636	84.0839	76.8575	122.168	132.372	98.39	140.716	189.246	204.816	604.73	265.606	158.953	297.608	187.166	168.135	162.111	237.192	248.039	201.739	226.657	197.133	302.735	244.377	231.171	312.545	214.346	252.398	323.806	271.69	188.97	315.504
DDB_G0289571	DDB_G0289571	NA	NA	Q54HB8	-0.443005	0.0981684	119.41	118.384	127.048	55.2725	63.8285	23.852	68.7904	138.753	42.2828	29.9961	49.9015	17.3883	38.1895	36.5601	42.1018	9.72771	10.7678	4.79313	10.8263	12.3722	10.8069	12.7419	12.3856	7.73215	20.3374	10.4659	13.2708	9.72767	19.4633	13.7921
DDB_G0270562	acy1	NA	N-acyl-L-amino-acid amidohydrolase, aminoacylase	Q55DP8	0.44299	0.0981813	238.193	187.97	229.327	242.23	206.437	292.005	256.391	209.832	432.496	303.983	230.643	256.365	310.802	419.732	435.019	221.67	208.168	219.713	189.193	197.887	267.21	220.978	196.337	205.464	243.262	254.521	253.616	242.878	242.301	261.421
DDB_G0276711	rpiA	NA	ribose-5-phosphate isomerase	Q551C2	-0.442802	0.098341	85.8128	75.962	101.173	134.091	94.7484	89.9077	174.065	159.351	152.194	173.539	72.5937	82.9129	67.4009	141.809	62.202	68.0309	63.5592	75.3115	54.6807	57.2853	63.9558	62.207	53.0706	55.1445	46.2079	57.0492	68.6449	55.756	58.2385	60.3716
DDB_G0288419	DDB_G0288419	NA	unknown	Q54IY9	0.442715	0.098415	2.46881	2.26927	3.45716	27.9284	24.9372	16.0315	77.7999	62.4443	60.9174	2249.88	780.018	634.479	2260.36	2283.32	2271.16	2.83304	2.68228	2.90064	1.67918	2.13947	2.84649	2.36354	2.81258	3.68906	3.50693	2.94707	2.01476	13.4557	2.05489	11.6792
DDB_G0274597	ctnA	countin, Countin counting factor complex component	CF complex subunit Countin	Q86IV5	0.442665	0.0984574	2384.26	3144.33	2397.29	2294.34	2754.72	2190.61	542.207	357.645	1038.63	168.01	990.75	1337.4	874.643	545.247	1893.1	3257.22	3266.77	3754.76	3123.6	3385.48	3035.47	2252.14	3547.68	2847.67	1126.64	1651.3	1610.51	417.961	995.113	1226.7
DDB_G0268236	DDB_G0268236	NA	NA	Q55F70	0.442472	0.0986218	111.84	224.885	264.752	79.9885	96.8097	36.609	94.1161	32.667	24.8584	82.2691	712.304	121.199	489.516	86.3826	399.594	359.391	381.073	377.906	386.643	396.904	402.168	443.595	411.216	397.367	486.499	505.576	463.002	569.237	537.762	493.57
DDB_G0282141	hatA	hsI	actin binding protein, hisactophilin I	P13231	-0.442042	0.0989883	5791.52	4744.74	3994.91	3416.92	3648.4	5332.94	1518.58	2361.72	1769.68	343.069	724.951	1468.49	606.571	773.518	1053.57	1381.79	1809.28	2357.13	1412.2	1306.78	4803.11	3528.55	2085.16	2467.95	3558.41	2759.67	1447.04	4284.89	2091.15	2679.68
DDB_G0281793	DDB_G0281793	NA	NA	Q54TE4	0.44194	0.0990752	123.336	91.9489	69.8287	55.8239	42.047	66.666	98.6563	83.4693	74.2352	126.647	98.3933	197.045	79.8596	152	89.6699	33.8614	29.6917	28.4455	35.1888	43.9196	29.0869	45.741	35.1326	43.9569	57.5239	50.0831	47.6147	39.0417	55.9977	52.155
DDB_G0273251	fpaB-1	fpa2, fpaB, Skp1B, SKP1, FP21	ubiquitin ligase subunit SKP1	Q557E4	0.441858	0.0991455	1313.31	962.533	1034.22	730.802	739.524	1018	1001.22	1220.62	1604.18	680.798	691.997	1129.73	380.838	749.57	770.289	705.018	746.907	926.516	630.155	722.114	881.019	582.956	734.824	746.232	569.709	662.31	605.983	555.517	345.744	587.657
DDB_G0285871	DDB_G0285871	NA	Ran GTPase binding protein, Mog1 family protein, RAN guanine nucleotide release factor	Q54ML6	0.441651	0.0993223	42.7756	40.5051	53.6304	23.8087	20.127	18.0849	37.6827	37.4699	83.0786	93.5042	38.6276	60.0863	51.3875	88.4774	42.9271	30.1554	26.7886	29.4007	25.6726	26.5281	29.4064	27.8765	20.9047	29.6835	27.318	29.7881	30.4668	29.0433	42.3433	26.6933
DDB_G0291021	gacD	RacGAP	RhoGAP domain-containing protein	Q54F80	0.441595	0.0993699	60.6729	48.8304	59.2262	119.3	109.109	131.979	115.753	101.613	60.2331	147.137	193.208	202.812	103.721	194.574	154.272	17.6751	14.8162	19.392	9.67619	12.9072	19.1924	15.2952	10.1131	14.9286	23.9092	17.1332	25.9678	16.8253	31.3163	33.3245
DDB_G0271884	DDB_G0271884	NA	putative quinone oxidoreductase, alcohol dehydrogenase	Q869N7	0.441378	0.0995559	352.209	324.653	439.27	334.184	275.903	239.405	404.477	462.983	582.885	911.144	423.018	519.135	212.822	482.008	283.24	199.335	203.054	234.17	204.445	199.541	219.219	220.174	203.98	212.839	248.548	212.285	233.632	220.764	257.039	232.431
DDB_G0287337	taf5	NA	transcription initiation factor TFIID subunit, TFIID subunit	Q54KH7	0.441042	0.0998446	19.2694	26.2089	33.4346	32.567	33.3204	15.9004	23.6003	17.8304	18.5935	27.956	60.3804	23.5437	51.6338	31.2378	56.9559	1.60988	3.3955	3.80226	2.73074	2.88357	1.95996	2.86716	2.43082	3.75344	4.0532	5.5409	5.35836	9.26084	9.65084	2.12137
DDB_G0275859	DDB_G0275859	NA	leucine-rich repeat-containing protein (LRR)	Q553C7	-0.440928	0.0999419	46.1868	30.6869	49.5492	53.3588	43.0777	36.5216	36.7605	42.2728	71.2874	34.4311	34.0024	48.988	13.904	37.8057	27.1294	34.854	42.0977	48.4298	37.2604	40.1332	52.1923	44.0287	43.9846	47.2106	58.0329	59.8961	49.8712	59.5147	31.2367	54.97
DDB_G0276411	mrt4	NA	ribosomal protein L10 family protein, mRNA turnover protein 4	Q86HD3	-0.440758	0.100089	26.2329	29.924	73.3629	14.1735	8.683	9.69589	15.4055	22.6339	52.2845	40.8767	35.9536	83.3006	24.041	77.3807	62.2609	73.7237	70.6875	64.0106	61.961	55.8543	77.6692	61.917	50.332	49.5194	36.4915	35.1691	39.1427	21.0189	35.5557	24.7158
DDB_G0274797	aqr	NA	intron-binding protein aquarius homolog	Q555Z2	-0.440407	0.100391	35.4857	33.0752	36.464	30.9451	25.2465	4.31937	9.19579	15.0548	9.90531	11.2788	5.45066	2.93591	10.3837	19.177	11.6834	1.63074	75.9619	80.9694	2.07101	74.5787	68.0099	65.2086	80.8269	80.3777	68.9506	74.9117	65.0407	55.7861	54.9137	63.1836
DDB_G0289955	DDB_G0289955	NA	NA	Q54GR3	-0.439922	0.10081	54.3645	44.4521	53.6724	21.8947	27.892	42.6816	47.3663	54.6532	9.69462	10.1845	26.5585	25.8217	14.1504	22.3481	14.1009	126.803	120.228	145.125	125.637	144.223	142.785	133.906	132.465	134.887	147.112	156.686	141.271	171.087	139.111	149.91
DDB_G0288295	rpl12	NA	S60 ribosomal protein L12	Q54J50	-0.439637	0.101056	2260.95	2409.01	1718.36	1683.13	2539.14	5237.48	1551.07	1386.58	680.636	174.514	1181.32	2453.81	793.661	356.436	1204.82	1397.94	1177.76	1407.63	1361.51	1370.61	1113.58	1437.03	1342.19	1384.25	1359.85	1338.53	1325.69	1255.84	1447.97	1236.38
DDB_G0293540	empB	NA	emp24/gp25L/p24 family protein B	Q54BN0	0.439274	0.10137	333.471	270.325	328.156	401.26	286.209	253.036	431.931	481.873	567.831	912.741	312.955	441.06	318.967	570.667	228.953	249.574	238.601	242.321	258.575	245.926	223.87	292.401	265.176	266.851	330.615	308.671	339.887	328.829	356.757	321.492
DDB_G0291728	arpE	Actr5, Arp5	actin related protein 5	Q54E71	0.439259	0.101384	42.0279	37.9179	40.8819	33.6698	31.259	11.4437	29.205	36.8295	25.5954	23.4321	16.4402	15.9342	18.4799	38.5983	22.6493	2.40532	3.07674	2.58559	12.3638	12.1528	1.68571	1.8107	2.2695	3.13167	1.87058	2.16244	1.45641	2.24082	3.92698	2.47614
DDB_G0271058	vilC	NA	villin-like protein C	Q1ZXP5	0.43919	0.101444	74.7849	70.4893	76.308	36.5567	40.7414	11.4874	29.205	71.9429	23.8055	104.591	49.9015	38.2288	230.032	127.202	128.749	2.3442	2.65735	3.53793	2.90497	1.63559	16.8951	1.7981	2.20314	2.74357	3.84795	4.70627	1.94166	104.125	7.28414	42.7194
DDB_G0267950	copE	epsilon-COP	coatomer protein complex epsilon subunit	Q55FU2	-0.438413	0.10212	98.2893	79.6105	115.436	139.605	101.585	64.438	122.031	129.361	136.876	164.255	75.9903	88.3409	82.6047	141.526	75.1697	91.4409	92.9653	101.747	86.4578	100.003	113.296	88.4182	97.1693	97.2766	108.837	113.673	99.113	101.917	103.16	122.511
DDB_G0269100	abpC	gelA, ddFLN, FLN, ABP120, ABP-120, gelation factor, filamin	actin binding protein C	P13466	0.438296	0.102222	283.706	696.131	693.683	2395.51	3439.62	498.82	908.575	277.175	471.817	647.27	8333.25	2120.86	2880.06	576.781	3455.92	1155.26	1079.09	961.738	1315.24	1308.54	1672.54	1525.86	1471.03	1278.49	2208.74	2136.74	1957.43	2630.31	2159.43	2196.78
DDB_G0285759	mmetS	metRS	methionyl-tRNA synthetase, methionine-tRNA ligase, methionyl-tRNA synthetase, mitochondrial, methionine-tRNA ligase, mitochondrial	Q54MZ8	-0.438148	0.102352	30.8126	20.2381	23.7568	15.7308	20.608	25.5121	12.2477	11.211	8.69377	4.50284	22.0054	12.6866	7.3555	6.31546	15.1033	0.768551	7.63667	12.7165	1.92047	9.59777	2.13979	9.45443	9.58434	28.3345	11.0804	1.8177	9.95796	1.80205	10.0287	11.025
DDB_G0286745	DDB_G0286745	NA	NA	Q54LA6	0.437865	0.102599	7.34777	9.32219	12.2256	4.39974	5.03659	1.15916	4.29391	7.47235	1.44784	2.39577	2.0419	1.22248	6.26358	11.814	4.24756	8.52058	11.1477	19.86	15.8366	14.7311	7.69354	17.9738	13.6577	4.6605	19.0141	10.9952	15.9086	21.1602	16.8157	18.6491
DDB_G0272098	trafP	DdTRAFp	TNF receptor-associated factor P	Q55A66	0.437625	0.102809	12.2581	14.2002	17.9076	20.4674	22.6352	1.95372	11.9284	12.3856	6.42788	7.34462	15.8619	4.15109	20.9437	8.58398	13.983	4.98396	4.46764	7.13372	6.0514	4.92693	1.81773	3.53119	4.52291	4.6165	2.62872	3.12568	3.56887	2.04646	6.62702	3.69175
DDB_G0279557	DDB_G0279557	NA	PUF domain-containing protein, pumilio RNA-binding region-containing protein	Q54WL9	0.437468	0.102946	78.4765	129.793	128.268	122.738	142.33	67.4961	74.3947	43.34	41.8091	14.5614	108.366	35.6117	38.2247	26.0287	93.4423	27.5217	33.1669	24.1656	26.3599	22.6785	27.2997	30.8851	29.0124	24.5836	14.1044	10.6593	12.932	2.74655	3.20222	7.13882
DDB_G0277701	apeA	DdapeA, class II apurinic/apyrimidinic(AP)-endonuclease	DNA-(apurinic or apyrimidinic site) lyase	P51173	0.437295	0.103098	210.623	222.663	243.674	62.2462	60.8396	21.1432	44.4577	62.9779	41.5459	24.9105	13.9104	10.9414	19.8526	47.1476	20.7629	137.617	127.254	123.272	138.991	137.07	148.098	126.763	125.792	125.301	105.538	120.044	93.6805	120.22	95.7622	98.2576
DDB_G0288591	DDB_G0288591	NA	short-chain dehydrogenase/reductase (SDR) family protein	Q54IQ3	0.437238	0.103148	387.208	330.557	424.208	13.2974	15.7975	17.8665	327.472	400.549	589.307	23.4913	25.9803	34.1093	15.6288	62.6039	49.0574	451.896	379.303	396.173	477.993	367.409	349.539	478.268	368.628	356.076	253.314	274.485	248.912	84.1422	176.321	154.441
DDB_G0288801	scdA	des9-2, scd1, SDC, des9, stearoyl-CoA 9-desaturase, SCD	delta 9 fatty acid desaturase ScdA	Q54IE9	-0.437181	0.103198	636.175	720.642	594.265	282.093	301.704	187.024	110.822	129.254	200.516	123.927	202.169	200.971	159.187	205.727	233.964	3.85655	2.7808	637.215	346.336	478.959	2.16511	701.706	440.64	401.663	981.975	3.14705	310.676	380.088	548.007	683.784
DDB_G0273093	DDB_G0273093	NA	heat shock protein 70 (Hsp70) family member	Q556U6	0.436965	0.103389	490.617	573.51	537.972	96.2387	84.5105	39.4924	211.344	249.32	114.557	658.564	516.171	161.667	348.319	817.451	388.926	92.9269	90.8346	89.5372	91.4225	103.068	83.1021	82.143	91.8211	92.8209	117.261	116.48	123.832	154.895	145.382	134.712
DDB_G0271534	DDB_G0271534	NA	NA	Q86JI0	0.436933	0.103417	13.4268	9.62091	12.0993	13.1676	9.92061	3.88189	12.4251	17.2967	30.5438	11.3675	9.13924	11.4747	13.376	19.9132	13.5703	15.4529	32.3781	26.7266	18.5427	23.0459	2.44601	14.3041	21.6912	17.9083	17.0124	3.15571	1.71563	2.15759	22.3085	21.3024
DDB_G0285489	DDB_G0285489	NA	TRM112 family protein	Q54N57	-0.436829	0.103508	10.949	13.7357	23.841	5.9932	4.27877	5.89355	4.86297	5.86877	19.4885	18.6421	14.4886	24.4646	23.3019	22.1782	24.5357	81.0884	74.3004	83.9618	79.0772	70.4192	75.1072	72.2379	69.3091	68.6256	55.7591	51.8152	62.7466	58.7832	62.8681	57.8986
DDB_G0286947	DDB_G0286947	NA	NA	Q54L23	0.436666	0.103652	81.8409	86.6752	89.8135	304.441	299.505	63.6516	129.905	232.457	130.717	92.5285	72.5937	42.4453	96.5063	96.4601	82.8324	68.4201	64.0314	65.5398	60.938	60.9066	46.0064	40.5125	48.1564	50.4385	30.7821	33.749	29.9187	30.2485	26.0384	31.3686
DDB_G0272973	DDB_G0272973	NA	NA	Q559C0	-0.436171	0.104089	10.9023	14.0675	13.9514	13.1027	12.5328	3.53179	10.9348	14.2007	7.27118	7.49256	10.7298	4.63664	8.34155	15.6091	9.08841	2.09292	2.41533	3.40888	1.85023	2.50038	71.7465	98.3802	21.0694	2.75882	71.001	42.9917	24.4583	69.679	21.2344	58.9523
DDB_G0287855	pirA	PIR121	component of SCAR regulatory complex	Q6UK63	-0.43579	0.104426	166.746	301.104	250.321	343.525	431.566	47.3125	137.638	113.779	63.3915	80.8204	106.559	48.8426	171.153	151.377	92.2044	220.882	236.293	231.626	207.14	227.211	243.296	267.47	225.028	232.087	267.397	233.231	261.909	229.941	294.23	265.251
DDB_G0268252	DDB_G0268252	NA	NA	Q55F56	0.435739	0.104472	16.3249	12.9394	25.2717	17.9694	15.3507	4.713	8.55687	10.1431	15.066	10.0662	7.40381	11.6686	5.59417	24.4998	9.56029	15.2047	13.2772	10.7608	5.7205	11.3149	9.62164	1.94511	6.63072	10.1595	8.27669	9.18021	8.37248	4.62193	12.5496	5.57544
DDB_G0269738	desA	sphingolipid delta 4 desaturase	dihydroceramide desaturase	Q55D94	0.435514	0.104671	392.769	258.152	304.932	136.523	129.585	142.944	124.727	126.693	149.088	57.9364	81.9885	76.1279	62.4033	140.337	124.034	36.3777	42.0855	5.25469	2.43218	21.9127	23.3778	27.1513	31.8799	36.7036	7.38745	1.89258	1.3848	12.0718	6.69453	16.884
DDB_G0286495	itpa	ITPase	inosine triphosphate pyrophosphatase, inosine triphosphatase	Q54LQ6	0.43524	0.104915	100.532	78.2506	92.8848	57.2511	42.047	49.759	54.283	50.2774	62.8651	49.2144	31.6897	52.2351	51.6338	55.0174	50.7078	41.6899	68.0348	83.3603	43.3843	50.6767	67.313	40.3418	60.8206	47.6588	53.3204	33.8163	42.715	36.7694	49.6225	51.0965
DDB_G0267498	pgpep	pyrrolidone-carboxylate peptidase	pyroglutamyl-peptidase I	Q55GV5	-0.434866	0.105247	27.074	19.5082	30.6996	57.3484	38.7144	56.181	48.0402	53.2658	91.922	88.5075	41.8075	72.1054	91.368	51.677	60.1389	65.557	67.9543	64.5623	69.6537	53.5801	39.1809	67.714	69.9471	56.3771	2.47924	1.90582	1.94604	3.84939	2.66114	50.4786
DDB_G0273247	DDB_G0273247	NA	NA	Q557C7	0.434788	0.105317	737.013	1133.65	688.466	567.555	824.69	223.634	191.02	136.405	119.821	26.7733	215.466	77.8727	97.1398	93.7426	303.163	399.715	358.195	379.047	394.764	365.907	383.712	396.784	360.997	368.74	305.995	301.991	321.077	184.397	284.124	242.945
DDB_G0269550	samm50	putative mitochondrial outer membrane TOB/SAM complex protein Samm50, Tob55/Sam50	sorting and assembly machinery component 50 like protein	Q55DS3	-0.433636	0.106348	37.2147	28.3982	34.9072	36.7189	21.6732	11.8807	12.4251	14.8413	22.542	9.94784	7.40381	9.92333	7.46116	25.2359	15.8697	2.62836	10.1488	2.00729	2.53943	10.5846	35.4867	9.38549	10.6417	10.7096	4.76145	6.67424	1.88628	33.4029	2.98278	2.02945
DDB_G0272730	alg2	NA	glycosyltransferase, alpha-1,3-mannosyltransferase	Q7KWM5	0.433594	0.106385	149.924	124.586	141.563	43.4008	36.3438	31.5848	68.8614	58.7088	28.3855	80.4952	76.4239	65.0781	115.969	149.905	86.5458	25.5257	23.6134	29.8755	26.6347	22.9824	20.6931	33.8604	28.365	25.8606	35.1718	26.3276	37.9932	30.8787	38.6304	37.6614
DDB_G0272344	htt	hd, huntingtin	Huntington's disease protein homolog	Q76P24	-0.432443	0.107422	70.1588	108.533	120.064	188.031	181.633	29.9247	151.79	219.01	111.293	121.03	83.0725	54.1252	83.6957	223.618	78.5295	2.07877	7.47938	5.34377	5.21949	2.46579	10.342	9.6381	2.64894	9.02693	8.87173	8.64312	5.7077	10.133	3.6198	11.0685
DDB_G0281657	DDB_G0281657	NA	Probable E3 ubiquitin-protein ligase makorin-2	Q54TM9	-0.43243	0.107433	59.3645	80.9703	76.308	76.8098	85.5068	37.3953	71.9473	83.7895	64.8654	46.7604	63.7048	32.8977	37.2393	70.4736	65.326	18.4609	16.9707	10.8823	17.2913	14.2001	15.6977	17.5742	16.0092	22.5512	18.0647	21.1467	22.6737	23.4319	23.5231	19.2972
DDB_G0267418	sahA	SAHH, S-adenosyl-L-homocysteine hydrolase, AdoHyc hydrolase	adenosylhomocysteinase	P10819	0.431865	0.107944	1428.63	3767.12	3149.08	2122.24	2479.78	139.886	1061.98	207.697	606.362	287.396	1503.12	471.883	651.021	367.929	1359.37	4895.72	5005.05	4922.22	4583.76	4857.05	4567.21	4388	4633.36	4580.37	4188.07	4523.94	4214.36	3971.32	3959.78	3817.61
DDB_G0274871	hgsB	NA	hydroxymethylglutaryl-CoA synthase	Q86HL5	0.431776	0.108025	35.8595	31.6489	38.3995	71.2633	58.5034	54.4772	122.102	91.4737	115.241	98.1756	71.582	63.4304	49.5222	98.4983	56.2486	15.8134	14.3616	14.4785	13.9615	14.6713	18.6616	16.8905	16.7935	20.7201	19.6504	21.5715	18.6274	13.717	13.5997	14.3002
DDB_G0267394	vps46	DG1118	SNF7 family protein	O96552	0.431686	0.108107	296.416	222.364	292.773	358.608	332.348	285.408	496.947	541.212	847.08	311.433	152.377	320.434	145.531	431.224	220.23	79.7799	92.3186	84.7845	91.8186	84.8667	81.1329	106.223	100.46	103.865	78.7384	106.817	99.4211	71.8224	80.2514	77.5284
DDB_G0292918	DDB_G0292918	NA	glycoside hydrolase family 47 protein, mannosyl-oligosaccharide 1,2-alpha-mannosidase	Q54CH4	0.431325	0.108435	354.265	322.066	357.396	295.294	259.79	172.957	185.203	215.808	243.575	92.765	75.7012	87.8562	54.2382	244.509	129.693	2.70078	1.90799	15.8249	1.45976	7.24951	10.9555	4.60458	7.7262	3.36294	1.65111	3.02993	1.08597	1.86111	3.89803	1.87202
DDB_G0290795	hddc2	NA	HD domain-containing protein 2	Q54FK1	-0.431313	0.108446	22.5876	19.6741	26.7865	29.8422	20.6767	20.6626	14.8378	20.0721	44.02	18.7308	11.2358	27.8572	8.69368	30.0488	20.586	2.12425	2.83115	2.38002	1.67645	2.15716	2.51639	30.3849	2.36501	3.34226	29.4912	28.3409	28.5306	27.4221	28.9436	26.0161
DDB_G0287939	nit2	NA	nitrilase 2	Q54JM9	0.431178	0.108569	31.3734	24.7826	28.1329	56.9591	41.6691	20.9685	52.8288	63.0846	58.2854	120.35	53.2982	51.4112	34.7404	70.1339	31.9631	15.7903	17.1153	17.4727	12.0493	19.5336	2.24296	13.2465	14.4162	15.431	21.7108	18.834	24.6821	26.344	28.9216	22.6666
DDB_G0286293	dnajc13	NA	DnaJ (Hsp40) homolog, subfamily C, member 13	Q54LZ3	0.430627	0.109071	87.4016	228.699	226.55	93.9682	152.946	18.2597	32.6103	25.7293	16.119	7.34462	77.8693	30.9106	45.5804	24.6131	101.576	80.649	81.4431	83.9568	82.5012	83.2511	71.8362	74.7962	71.2855	72.544	73.0634	67.3534	65.3459	64.7483	73.3065	62.3637
DDB_G0292898	pgl	PGLS	6-phosphogluconolactonase	Q54CJ3	0.430598	0.109098	57.7757	43.3907	53.3779	80.4426	68.8101	101.878	169.773	169.917	195.832	292.038	153.389	196.27	191.037	189.196	143.073	127.367	114.079	117.598	109.873	111.352	99.7408	138.277	113.835	100.427	138.827	153.065	121.055	167.596	166.32	136.471
DDB_G0268396	2024-09-15	NA	15 kDa selenoprotein	Q55FV9	0.430358	0.109318	638.418	437.49	656.028	1412.59	1007.05	1761.42	912.725	830.756	2089.3	941.035	492.178	964.129	774.41	565.628	544.536	14.363	19.5771	18.8686	23.5948	25.244	20.0464	20.4683	20.5464	21.2828	20.2156	14.1888	17.9602	20.9864	20.4849	21.7927
DDB_G0268218	DDB_G0268218	NA	NA	Q55F80	-0.430062	0.109588	42.355	44.7175	52.3682	60.592	53.7967	8.516	32.8231	47.8226	21.4365	40.581	27.8594	13.3652	31.5729	57.8482	23.3567	33.2193	39.3589	30.1624	36.7191	33.4562	42.6791	37.6926	32.6112	37.8068	41.9362	41.9948	37.6884	44.2516	41.6752	40.0258
DDB_G0283991	DDB_G0283991	NA	UPF0394 inner membrane protein yeeE	Q54QE2	0.429856	0.109777	53.9906	37.6194	40.924	26.9877	24.3531	23.5461	38.1438	49.4236	44.8096	25.3245	39.2058	46.0317	42.6593	50.1483	57.0149	10.527	10.1608	7.50329	8.76042	8.76246	2.2939	9.63896	10.3591	8.94391	8.70077	8.36438	8.71442	6.5255	14.6404	6.19684
DDB_G0292072	fdfT	NA	farnesyl-diphosphate farnesyltransferase, squalene synthase	Q54DR1	0.429816	0.109814	438.889	275.532	322.055	54.6562	66.3021	110.659	107.205	128.721	33.3865	22.5747	85.3128	90.6671	64.339	118.653	96.9789	51.0937	40.4791	39.0098	38.4901	44.5621	53.3439	54.1716	34.4139	35.4987	8.62941	9.51352	20.0495	2.70594	17.4602	17.6363
DDB_G0273493	DDB_G0273493	NA	NA	Q867F5	0.429811	0.109818	260.669	111.584	102.982	137.302	118.591	217.125	188.785	250.174	308.058	97.4069	69.7753	142.911	154.893	180.647	202.193	7.64495	7.88658	2.65562	6.96914	11.3764	15.9957	11.8952	9.72462	10.7914	1.72846	10.6438	8.58452	2.9044	13.5364	12.433
DDB_G0269778	DDB_G0269778	NA	cell differentiation family, Rcd1-like protein	Q55D59	0.429718	0.109904	26.7002	33.2742	36.1695	22.9004	31.0185	18.8277	30.1982	20.3923	16.6982	23.6096	107.86	22.5744	54.5902	21.7818	64.9723	76.5532	18.757	214.455	13.5884	13.9347	13.5121	26.1622	3.19551	2.13211	33.1793	32.5192	28.1363	40.9949	30.7087	26.1177
DDB_G0277399	piaA	DG1117, amiA, pia, rictor, Pianissimo, cytosolic regulator of adenylate cyclase	cytosolic regulator of adenylyl cyclase PiaA	O77203	0.429705	0.109915	120.392	133.21	129.909	479.883	377.628	133.245	297.004	313.568	133.138	103.379	114.943	58.3901	80.0355	238.564	187.339	2.57752	1.97298	2.39937	29.2664	23.3944	49.7808	21.1487	34.7069	36.462	15.0176	36.6514	1.79525	31.2322	28.2158	11.4394
DDB_G0286923	DDB_G0286923	NA	NADH:flavin oxidoreductase/NADH oxidase domain-containing protein	Q54L37	0.429027	0.11054	50.299	44.9497	66.3366	9.33812	8.23603	12.8856	87.0576	92.0074	26.1745	11.0718	16.0065	10.8929	11.8271	28.4634	19.7018	10.2718	9.99764	11.9584	8.71199	11.9076	13.1834	9.0052	8.53188	7.23665	2.00868	2.3007	2.31424	2.34055	6.26187	1.99492
DDB_G0280039	myoA	DMIA, abmA, myoIA, class I myosin	myosin I A heavy chain	P22467	-0.42889	0.110666	135.765	102.463	72.8159	222.477	178.506	139.405	186.905	241.529	32.0178	34.5198	90.227	31.3952	56.8778	72.3985	67.0354	2.3836	2.01102	2.15611	2.45528	5.8573	1.17277	6.2614	6.4064	7.43868	11.1052	12.3273	6.76146	11.4987	12.5622	6.45539
DDB_G0270316	rpsA	NA	40S ribosomal protein SA	Q55BY1	0.428604	0.11093	1305.55	3334.28	2840.23	2173.23	2845.21	671.69	1071.24	284.219	1260.29	409.148	2588.94	1203.44	807.88	512.806	1823.37	3433.57	3627.61	3702.33	3214.13	3602.46	3045.41	3299.19	3129.57	3259.92	3265.08	3104.03	3032.37	3000.84	3580.2	3343.41
DDB_G0275499	omt5	NA	O-methyltransferase family 3 protein	Q86IC9	0.428163	0.111338	139.176	120.772	156.92	78.1072	74.0665	104.499	229.186	242.276	408.282	259.191	122.675	194.574	171.892	221.693	144.134	115.469	120.742	102.39	111.103	119.743	122.271	130.468	117.262	132.842	145.312	123.107	146.403	137.732	191.673	152.052
DDB_G0276623	DDB_G0276623	NA	Ankyrin repeat-containing protein YGL242C	Q551D4	-0.427994	0.111495	153.522	118.118	121.621	193.772	177.579	239.1	184.068	168.529	45.0201	31.031	37.3268	32.8007	17.5648	67.3031	27.9547	109.578	155.638	153.684	150.852	152.95	162.276	151.153	153.954	150.125	166.77	161.992	153.862	184.601	140.539	156.402
DDB_G0276917	psmC2	NA	26S proteasome ATPase 2 subunit, 26S protease regulatory subunit 7	Q86JA1	0.427955	0.111531	367.77	292.58	319.026	381.896	386.87	561.686	938.298	1091.48	919.142	984.822	1088.82	1142.48	484.976	628.187	493.668	368.702	366.322	421.9	381.815	372.281	414.059	414.568	416.878	403.863	566.547	502.784	515.093	563.181	548.967	568.023
DDB_G0293070	DDB_G0293070	NA	WD40 repeat-containing protein, TROVE domain-containing protein, NACHT domain-containing protein, telomerase-associated protein 1-like protein (TEP1)	Q54CB5	-0.427863	0.111616	354.499	564.256	331.606	251.052	322.317	102.577	88.2281	119.009	43.283	22.1016	83.6507	58.2447	46.7066	57.282	95.3285	56.6359	57.289	56.1888	63.2641	65.14	62.2319	60.9245	64.2911	62.926	62.6745	61.7451	62.6459	58.8418	74.1421	63.9709
DDB_G0282033	DDB_G0282033	NA	major vault protein	Q54T29	-0.427638	0.111825	737.34	492.714	437.418	108.37	147.69	423.896	506.772	492.545	283.633	73.695	107.933	286.122	96.0136	160.832	122.03	22.7644	30.2742	26.372	33.0292	40.3156	39.3601	38.3265	49.7354	51.121	47.1096	49.0122	66.9825	39.6043	78.8523	56.5395
DDB_G0284547	DDB_G0284547	NA	unknown	Q54PL9	0.427413	0.112035	325.294	315.3	347.341	106.261	93.9582	179.685	54.6732	70.7689	78.2358	16.9862	33.5688	33.4308	22.422	16.0056	56.6612	384.018	381.078	285.835	319.888	327.401	473.96	333.594	340.146	363.421	276.919	370.971	372.965	218.831	324.815	256.078
DDB_G0269482	DDB_G0269482	NA	unknown	Q55DY0	0.427175	0.112256	172.213	164.819	252.467	3422.24	3680.86	1365.84	1258.66	1401.73	999.996	881.135	474.256	183.427	504.861	1453.46	483.058	21.5733	22.199	23.5575	55.1576	61.3784	52.851	117.69	105.712	132.259	112.726	96.1482	91.4158	169.599	124.311	86.21
DDB_G0274791	commd5	NA	COMM domain-containing protein 5	Q86IW8	0.427166	0.112265	76.4204	50.0245	69.2397	73.696	54.2433	53.9967	53.7865	62.7645	76.7619	32.5093	24.4626	42.0091	34.8108	36.1637	37.0325	37.7235	29.9495	36.2252	33.1202	37.4866	34.7832	34.0702	36.479	28.3634	35.3996	21.4995	27.037	43.2144	26.4085	29.5524
DDB_G0292268	rab2A	rab2	Rab GTPase 2A	P36409	0.427165	0.112265	193.428	143.79	151.745	244.565	206.78	216.382	445.374	424.989	663.791	354.54	182.079	238.821	166.859	328.582	186.396	509.298	480.982	435.42	530.142	502.244	531.647	634.669	563.394	464.443	566.107	544.133	582.358	469.824	624.286	523.171
DDB_G0293702	rfc3	NA	replication factor C subunit 3	Q54BN3	-0.426898	0.112514	4.25666	3.70644	6.49771	6.51308	5.75947	5.41264	15.5474	17.4034	8.43036	11.4267	16.5847	17.2429	87.2151	38.7116	51.4151	14.3259	13.1379	16.2396	13.7104	2.59342	11.8295	2.16184	2.66705	13.3558	10.5602	12.442	2.21706	12.4779	3.41783	1.82579
DDB_G0268920	mef2A	srfC	MADS-box transcription factor Mef2A	Q55F37	0.426827	0.112581	17.3999	29.6587	22.4945	58.0295	75.7842	17.1238	95.4285	55.1868	28.5434	29.6709	113.353	43.56	80.3171	50.9409	112.953	2.97083	1.97971	2.62201	2.69826	2.75187	2.41678	6.07395	2.80341	2.7746	18.4345	17.6862	12.2618	4.54847	14.8143	9.74955
DDB_G0287721	DDB_G0287721	NA	NA	Q54JZ4	0.426408	0.112973	57.1215	39.3773	41.2606	95.3305	77.3989	102.359	133.31	128.401	182.777	150.211	76.2071	105.012	82.6751	112.482	83.5986	2.42708	2.07667	2.99433	2.5249	2.53798	11.6166	10.4526	8.83755	2.25461	9.06165	11.7371	10.273	7.32649	14.092	11.5749
DDB_G0279053	DDB_G0279053	5NT	5'-nucleotidase	Q54XC1	0.425755	0.113585	174.456	160.076	180.48	123.841	156.382	134.381	133.488	131.389	121.874	103.852	370.046	174.267	200.504	98.5549	207.439	212.876	201.363	243.163	227.385	222.858	228.65	214.316	213.541	223.765	268.688	266.385	234.396	259.316	219.74	251.352
DDB_G0292266	amdA	NA	AMP deaminase	Q54DD0	-0.425685	0.113651	193.428	182.895	153.806	123.809	173.697	141.022	154.096	155.509	69.3924	22.5155	105.114	56.5	85.8777	46.8645	136.943	193.396	173.739	161.952	162.301	177.174	168.154	185.346	158.681	186.549	204.216	173.057	171.564	173.85	170.911	164.69
DDB_G0349487	DDB_G0349487	NA	NA	Q86HW2	0.425519	0.113806	104.037	80.4397	86.8684	89.2975	75.956	87.1554	62.6541	76.212	116.294	68.1662	50.4074	93.7688	68.8438	166.21	96.2126	195.921	187.421	176.937	195.142	200.48	214.171	183.796	175.222	168.702	173.1	181.615	185.89	152.653	211.216	198.608
DDB_G0279373	snf5	NA	SNF5 related protein	Q54WV6	-0.425387	0.11393	10.0139	13.0721	16.5188	8.62394	11.3643	4.01315	3.93802	5.22687	3.15462	6.95996	14.9946	7.25649	16.7552	8.64066	17.2847	7.23107	5.14419	6.0799	6.54068	8.74893	8.75269	9.47435	10.7595	9.69688	9.60634	7.70013	9.72492	9.40924	10.1042	9.9756
DDB_G0285793	cadA	veg102, rcdD, cad1, DdCAD-1, GP24	calcium-dependent cell adhesion molecule-1	P54657	0.424537	0.114732	16944.7	13062.8	14023.9	4927.92	4852.61	6995.28	6678.41	7666.89	2503.26	17431.9	7869.94	11302.6	11572.6	10523.2	4036.22	16357.4	16151.3	14838	13464.3	15717.7	13538.7	14593.8	13419	13755.8	13808.7	15148.5	14875.8	14263.8	15424.9	14133.7
DDB_G0277157	nubp2	NA	nucleotide binding protein 2	Q76NZ7	0.42418	0.115071	92.0277	69.3284	88.4251	45.1524	48.3341	62.8215	277.602	294.251	943.462	91.9076	74.4727	128.275	36.1834	62.151	57.2506	38.9754	40.5767	47.4225	43.0144	41.2754	43.7541	39.8112	46.3819	44.6941	42.5651	37.6316	48.9658	34.3309	43.0809	36.8146
DDB_G0283757	rab1A	NA	Rab GTPase 1A	P34139	0.42304	0.116155	188.942	221.966	200.886	170.191	244.949	142.507	549.514	403.857	568.936	282.37	808.13	580.587	707.296	274.118	637.843	821.772	845.573	844.725	842.563	853.492	874.8	983.369	937.314	979.054	1051.2	921.881	1098.52	818.062	1076.36	1007.73
DDB_G0275295	galE	NA	UDP-glucose 4-epimerase	Q553X7	-0.422585	0.11659	55.3925	38.3159	45.2997	24.0033	20.2301	34.7741	16.3989	14.2007	10.0633	9.38585	13.9827	17.7276	105.938	92.214	152.504	15.2171	14.5046	16.3437	17.3325	15.0114	40.3451	25.1744	20.5881	13.1427	3.14468	4.42429	8.47253	2.55834	1.8261	2.03554
DDB_G0287959	DDB_G0287959	NA	Ctr copper transporter family protein	Q54JM0	0.422584	0.11659	30.392	31.6489	22.1157	20.6296	14.2855	3.31292	30.6239	23.5946	25.2795	103.764	48.0226	31.4922	84.5404	58.018	38.2114	3.27006	3.69323	2.39507	1.72916	1.52331	2.5765	2.46163	2.78465	2.37357	2.42483	2.68231	1.95101	7.67004	2.98008	2.77514
DDB_G0283669	DDB_G0283669	NA	ubiquinol-cytochrome-c reductase subunit	Q54QR8	-0.422478	0.116692	336.368	276.925	326.347	222.769	170.295	321.974	284.057	254.549	341.536	356.255	267.716	343.212	328.152	284.422	276.167	85.7987	84.4677	61.8946	69.962	92.1672	2.36824	2.85195	83.8256	95.1111	2.51603	94.8022	1.99052	42.0981	96.8506	94.1547
DDB_G0283865	timm22	NA	mitochondrial import inner membrane translocase subunit 22	Q54QM0	-0.422254	0.116906	13.4736	16.224	18.0759	6.18817	4.76109	4.75674	9.05381	10.3567	23.0158	19.5883	18.8976	21.0719	18.8671	29.8223	34.9694	15.1953	17.6492	17.203	12.9061	14.1802	16.5105	13.0276	10.4986	13.7745	11.5272	11.8018	8.36814	2.00074	7.76688	5.62131
DDB_G0287799	DDB_G0287799	NA	RING zinc finger-containing protein, Zinc finger, N-recognin domain-containing protein	Q54JT8	0.422239	0.116921	28.0554	37.6194	37.3055	40.9032	46.9255	10.6135	33.7454	47.8226	18.1197	11.4858	24.1013	16.225	28.6869	17.025	32.8473	10.5157	10.574	9.68414	9.41478	14.4929	12.1051	6.23545	8.987	8.62908	4.45964	7.98764	7.06956	8.70515	7.29988	8.12538
DDB_G0283473	treh	trehalase	alpha,alpha-trehalase	Q54QZ5	0.421882	0.117263	231.838	220.905	267.908	358.802	252.129	182.83	144.377	134.697	240.417	82.21	130.769	116.062	59.5878	298.236	217.106	27.9058	27.0675	31.6872	24.5296	28.1966	25.6694	22.5085	21.0323	21.6884	12.2949	11.5318	2.36715	1.86043	3.38105	1.79595
DDB_G0288195	sibC	NA	type A von Willebrand factor (VWFA) domain-containing protein	Q54JA5	0.421637	0.117499	107.214	183.127	186.539	162.439	194.138	32.677	45.8765	22.8474	8.325	3.67297	68.5467	15.401	13.6928	18.6673	62.4967	39.6738	61.4502	34.5148	41.6022	54.5221	43.9871	35.9206	45.9916	50.1604	26.1341	34.9037	37.0709	15.2541	11.9598	24.0764
DDB_G0286187	proB	NA	profilin II	P26200	-0.421539	0.117593	2973.46	2671.43	2478.07	9059.65	5591.11	9897.68	2637.3	2509.96	2576.74	6300.03	2364.84	3451.19	3744.45	3664.95	2356.45	3347.57	3374.21	3522.8	3396.04	3337.32	2580.62	4109.23	3365.44	3194.7	4128.31	3693.51	3902.08	3842.24	3489.23	4272.52
DDB_G0272110	gskA	GSK-3, GSK3	glycogen synthase kinase 3	P51136	0.421459	0.11767	196.652	205.25	217.673	187.155	217.534	76.5394	196.979	176.961	82.7102	146.043	476.207	141.118	361.305	219.485	374.367	71.1006	67.7877	65.9823	64.637	67.945	80.7226	73.6739	68.1846	66.0722	90.0841	90.9878	88.1258	115.539	95.6436	92.2941
DDB_G0270496	DDB_G0270496	NA	TRAUB family protein	Q55E65	-0.421356	0.117769	2.94075	2.63807	6.03392	2.0795	1.85644	0.523051	1.5754	3.40494	2.14557	2.21702	2.40619	2.15605	1.2412	5.06628	2.88521	19.5916	16.41	14.4737	20.0619	19.8301	21.8679	12.4816	17.994	17.8928	13.3377	17.7028	17.2592	12.7017	8.06638	13.7085
DDB_G0287005	DDB_G0287005	NA	proteasome component region PCI (PINT) domain-containing protein	Q54KZ8	0.42124	0.117881	320.014	250.723	325.337	124.912	135.047	84.6215	200.526	278.136	111.609	102.078	76.3516	49.1334	94.3595	143.904	84.4239	332.547	326.229	283.623	286.994	311.593	290.318	325.182	289.555	293.709	329.36	290.416	281.333	292.06	319.603	289.377
DDB_G0285909	DDB_G0285909	PTPase	putative protein tyrosine phosphatase	Q54MJ2	0.420995	0.118118	59.9252	39.9412	50.9376	76.226	55.3427	62.2099	96.8118	87.7383	151.088	115.028	68.6912	108.356	58.3911	84.0613	62.7914	11.6408	13.1106	13.3234	11.763	14.173	14.5902	14.3424	15.6057	14.1898	20.1342	15.8389	14.8053	15.9784	17.5724	13.1174
DDB_G0268868	nat10	NA	putative N-acetyltransferase	Q55EJ3	-0.420862	0.118246	13.5671	16.224	25.1454	3.61794	4.45106	1.15916	2.47524	3.08248	2.30542	2.57434	8.19927	3.17917	5.13603	4.89579	11.6244	30.4918	29.2333	13.5977	35.374	30.7781	27.9703	27.8524	25.2069	31.875	22.3752	20.3523	26.6177	23.7519	21.9561	26.9533
DDB_G0291358	cct2	NA	chaperonin containing TCP1 beta subunit	Q54ES9	0.420698	0.118404	340.667	266.577	375.109	106.196	108.903	160.069	173.746	168.423	62.5493	107.991	151.871	103.462	158.131	245.245	190.11	345.742	358.701	406.216	350.274	361.362	329.996	314.482	337.121	311.4	318.528	283.257	307.096	274.001	331.271	299.717
DDB_G0268306	rpb9	NA	RNA polymerase II core subunit	Q55GG8	0.420664	0.118437	34.1772	30.8528	30.5734	13.1352	15.7975	14.1527	20.5141	19.1114	21.1206	24.467	41.952	28.875	55.2589	23.424	40.805	14.7829	14.5224	14.3572	15.0603	15.431	14.4445	20.2177	17.1997	21.7281	24.6782	23.5335	21.349	23.5755	27.0964	23.2292
DDB_G0286583	DDB_G0286583	NA	NA	Q54LL7	-0.42056	0.118538	51.4673	71.7165	57.3749	45.8336	56.9574	20.2258	55.2053	57.2147	56.1798	31.6519	63.0543	25.337	41.7442	48.5064	41.5124	2.8353	2.00689	2.50734	2.78297	2.06082	2.38271	2.78034	1.88659	8.25605	4.23509	3.00306	22.718	11.5739	6.41825	8.92185
DDB_G0281141	DDB_G0281141	NA	NA	Q54UD6	0.420358	0.118733	38.0091	24.2519	26.2815	262.243	204.65	35.4294	31.0495	28.3977	11.3273	16.8679	16.0065	5.89836	9.78518	32.8232	17.5794	12.9817	10.2496	6.28352	15.8933	15.2969	13.5469	14.3154	13.8318	12.9995	1.90382	7.68176	11.363	2.08448	3.0697	2.12012
DDB_G0279183	kil2	NA	P-type ATPase Kil2	Q54X63	0.420254	0.118834	193.287	192.713	198.277	592.887	626.874	247.837	238.798	318.478	217.993	104.857	193.859	107.145	88.6581	490.5	300.628	10.21	4.42304	8.47627	5.83494	4.89705	8.63166	4.35986	5.42884	5.97119	2.3048	2.25245	2.32338	1.82177	3.67786	2.51468
DDB_G0286445	DDB_G0286445	NA	NA	Q54LR4	0.419906	0.119172	22.6811	17.2524	28.5537	9.40304	8.75176	9.1278	5.04073	9.07498	15.066	7.34462	5.7401	13.0743	4.60726	12.0406	9.97315	58.2482	82.095	55.7438	66.5537	61.8463	60.5144	55.0189	58.7486	64.2066	51.9942	58.6167	59.4067	43.1507	50.5964	62.9017
DDB_G0287215	DDB_G0287215	NA	NA	Q54KP5	0.419731	0.119342	191.278	158.848	139.544	6.83793	9.92061	13.978	50.9843	56.7878	42.5987	10.7464	14.1995	17.9699	8.62325	37.749	19.2301	43.3886	36.2261	36.6415	44.9878	33.8554	1.83387	1.58462	39.2772	2.25118	3.15832	1.89662	2.17345	2.53016	44.4295	1.84352
DDB_G0277677	rpb11	polr2j	RNA polymerase II core subunit	Q86JJ5	0.419716	0.119357	40.7195	30.8528	41.8075	72.3337	54.4838	65.967	80.2118	74.7178	108.872	116.299	63.8493	92.0241	75.1788	80.6644	73.1656	15.4354	31.5626	9.77243	22.7599	23.8804	20.2531	27.4339	33.899	25.2709	27.9095	22.517	31.412	18.4462	25.748	24.7144
DDB_G0294094	lrrA	NA	leucine-rich repeat-containing protein (LRR)	Q54AX5	0.419652	0.119418	299.547	218.683	265.762	199.675	225.229	262.996	364.042	392.651	60.2857	275.481	619.368	298.335	805.416	353.209	474.629	108.899	101.576	123.042	101.272	122.898	128.425	127.574	113.677	114.774	177.418	130.906	133.017	142.457	156.133	171.331
DDB_G0274447	psmG2	NA	proteasome assembly chaperone 2	Q869S8	-0.419643	0.119427	41.5606	28.8294	39.4934	60.8839	44.7955	46.1329	62.6186	67.3537	66.6025	57.6703	34.0746	46.2255	13.6928	25.6323	15.1033	74.7037	76.5497	60.2757	76.5307	75.3859	67.3843	72.0604	73.5027	70.5244	75.8989	71.694	71.1292	82.0917	81.9379	76.283
DDB_G0271742	DDB_G0271742	NA	UPF0548 family protein	Q86JL6	0.419507	0.11956	40.1587	30.886	39.3672	106.813	73.1389	77.9374	60.1002	63.1914	70.6031	322.461	84.4456	215.704	109.211	270.891	112.894	21.1751	25.5238	25.6453	24.5785	24.223	31.3823	22.0754	25.2203	22.0181	25.0214	33.2807	29.1593	34.8553	31.6373	29.0442
DDB_G0279009	gacP	RacGAP	RhoGAP domain-containing protein	Q54XE8	0.419138	0.119919	88.4763	92.6786	88.972	131.009	128.657	76.8015	60.7032	52.4119	51.179	11.3675	70.0643	32.7038	33.5438	30.7282	74.3445	37.075	28.4186	33.536	35.7216	46.5116	36.0896	34.2564	39.3771	38.0248	28.5336	26.5921	21.5757	11.5083	29.4111	20.4624
DDB_G0284245	DDB_G0284245	NA	RNA-binding region RNP-1 domain-containing protein, RNA recognition motif-containing protein RRM, CCHC-type zinc finger-containing protein	Q54PX3	-0.419047	0.120008	84.3175	76.5258	83.0397	138.34	110.689	32.5897	46.0184	66.7133	44.0726	32.391	15.6451	12.2018	16.6496	79.6453	21.4114	33.4757	32.7103	22.8831	34.2665	35.9273	77.2015	34.0466	45.569	39.3805	35.1809	40.5508	36.1158	44.0934	24.5898	42.2014
DDB_G0267426	cshA	NA	citrate synthase	Q8MQU6	0.418975	0.120078	640.707	489.497	612.272	405.444	336.024	369.681	1341.2	1174.3	3270.99	1598.84	1162.31	1418.72	1036.36	1601.74	1538.38	270.301	260.198	264.19	285.958	280.185	310.265	287.529	297.237	366.529	261.763	335.653	350.437	224.57	330.735	283.79
DDB_G0269252	gefE	RasGEFE, RasGEF	Ras guanine nucleotide exchange factor E	Q8IS18	0.418655	0.120391	183.568	135.399	95.283	87.9028	96.9471	67.8893	74.9622	111.858	33.3338	100.009	140.742	66.8228	103.897	135.468	137.65	2.34837	2.86317	2.97759	2.48624	1.91964	2.76274	2.25724	4.32222	2.51609	1.92629	3.71396	1.47335	4.29299	12.813	8.08285
DDB_G0283329	mcfO	NA	mitochondrial substrate carrier family protein O	Q54RB9	0.418638	0.120408	187.914	138.152	140.091	95.9792	108.25	102.752	200.561	231.07	123.769	27.9264	118.267	90.861	47.868	98.0454	119.908	163.887	183.268	150.745	187.256	185.88	183.37	194.518	192.784	196.63	165.501	174.336	191.62	142.826	186.423	196.643
DDB_G0267480	nup93	nic96	nucleoporin 93	Q55GW5	-0.418637	0.120408	102.682	104.719	127.006	104.121	90.6257	9.95807	45.912	92.1141	32.1231	44.2768	28.7266	9.29305	24.6745	63.623	32.1989	10.8783	17.6864	26.9121	15.4085	15.3466	24.5967	20.2796	20.2236	19.9809	25.0224	19.5653	24.788	18.3583	27.7068	25.5354
DDB_G0275301	DDB_G0275301	OIBP	unknown	C7FZZ5	0.418392	0.120648	73.9905	118.45	135.715	121.344	136.215	54.8267	78.9349	43.6602	39.2297	21.9537	148.113	38.0834	97.5622	47.8836	147.847	225.075	205.916	217.421	222.602	217.656	186.792	210.71	198.942	204.271	205.379	217.84	214.304	214.202	219.597	210.902
DDB_G0278345	acly	NA	ATP citrate synthase, ATP citrate lyase	Q54YA0	0.418204	0.120832	2491.32	2412.92	2183.94	65.1978	72.1769	39.536	37.7182	42.6997	81.8679	86.2605	45.6377	58.9232	160.594	193.555	191.937	1465.53	1572.83	1559.75	1337.77	1382.22	1248.5	1110.74	1089.07	993.03	742.465	679.066	694.848	633.566	691.155	581.051
DDB_G0272182	DDB_G0272182	NA	putative arginine deiminase	Q75JW5	0.418127	0.120907	108.196	89.8594	95.4092	304.765	405.628	291.218	455.377	511.116	334.061	227.496	394.039	164.865	392.17	421.26	427.592	102.605	91.9112	96.8765	98.5162	102.883	94.99	105.42	102.462	116.222	126.532	114.985	124.854	134.803	144.51	132.609
DDB_G0288141	DDB_G0288141	NA	unknown	Q54JD0	0.417969	0.121063	86.6539	79.312	85.1434	236.521	148.823	206.902	158.388	193.823	205.622	378.518	99.5495	270.71	85.2443	271.684	109.652	82.7154	97.5097	106.127	110.069	126.632	100.521	133.475	116.819	109.976	148.576	155.225	156.352	141.967	191.139	135.062
DDB_G0268244	DDB_G0268244	NA	DNA topoisomerase 2-associated protein PAT1	Q55F60	0.41741	0.121613	141.232	132.281	131.55	73.1446	109.865	68.1514	62.7605	75.9985	23.7002	17.9324	74.9785	34.0124	62.7552	33.3894	79.9441	39.9306	42.2124	39.5725	32.1719	42.8711	42.8114	31.4763	31.41	34.5189	37.8997	38.2738	37.8264	36.5742	22.0015	40.6274
DDB_G0278765	DDB_G0278765	NA	NA	Q54XT1	0.417387	0.121635	49.8785	41.0358	52.7047	63.2841	60.8396	30.9295	135.261	141.741	293.529	208.485	90.8774	115.287	108.93	207.709	91.7329	1.99369	3.21352	2.90574	1.75374	2.32965	2.62199	3.12418	1.89587	3.29291	3.56272	2.08562	3.57031	5.90949	7.97397	5.5579
DDB_G0281815	DDB_G0281815	NA	DUF410 family protein, UPF0363 family protein	Q54TH4	0.417203	0.121817	48.1962	36.8565	42.8173	64.7762	51.4949	31.3664	73.6498	83.1491	75.1827	112.397	47.0108	44.3839	45.4748	94.8749	42.0429	135.906	127.664	120.559	122.004	120.927	133.176	165.965	128.78	121.865	168.818	122.856	132.211	119.327	146.781	159.815
DDB_G0277013	ptcG	NA	pentatricopeptide repeat-containing protein G	Q550W3	0.417184	0.121835	13.9878	10.2515	14.1198	16.4446	13.1514	6.81152	12.8509	12.5992	23.7002	8.58718	7.83771	8.37181	5.10079	19.177	10.1501	7.36028	4.50883	3.87006	2.84781	2.16734	3.7009	5.23782	9.7585	7.36142	2.21959	2.05017	3.05559	2.97712	3.15589	2.07436
DDB_G0272266	ndufa9	NA	NADH dehydrogenase [ubiquinone] 1 alpha subcomplex subunit 9, mitochondrial	Q559Z0	0.417128	0.12189	297.351	225.515	351.716	581.957	442.765	438.881	724.522	589.345	682.847	432.328	326.903	318.059	199.308	432.47	303.929	182.865	173.319	157.909	172.472	179.485	180.07	167.066	178.945	194.921	144.109	142.735	161.395	142.6	211.376	168.294
DDB_G0283401	ctsZ	NA	cathepsin Z precursor, peptidase C1A family protein, papain family cysteine protease	Q54R55	0.417101	0.121917	580.008	407.937	373.636	231.559	263.913	486.587	337.652	421.04	269.947	134.394	194.509	344.084	246.679	314.994	339.354	344.102	346.679	359.132	340.518	323.216	306.512	257.076	313.824	261.511	164.74	171.234	134.606	169.026	127.818	131.642
DDB_G0282825	yipf6	NA	Yip1 domain-containing protein	Q54RZ2	-0.417094	0.121923	80.9531	71.8823	99.7006	145.119	113.816	80.6023	148.846	172.265	208.781	392	115.593	191.472	151.514	299.935	118.316	22.238	18.4851	26.6956	24.4227	20.9943	22.5053	16.2332	19.8484	23.1276	20.6173	13.5622	17.4401	13.6788	5.17327	21.0513
DDB_G0285853	polA4	prim1	DNA polymerase alpha primase subunit, DNA primase small subunit	Q54MM7	-0.416878	0.122137	5.19425	5.07097	10.7521	12.4537	10.5737	4.5818	11.5026	13.4534	11.696	15.6851	10.1514	7.54746	41.4274	51.5637	35.0284	18.3542	17.1812	14.7119	15.197	15.0978	16.1822	16.0528	8.47591	11.7849	14.2462	16.8775	14.169	13.9328	14.1827	12.0344
DDB_G0277389	DDB_G0277389	NA	NA	Q75J87	0.416794	0.12222	71.7008	42.9596	48.1608	413.326	336.643	492.398	275.048	243.13	557.092	125.79	75.5567	126.676	57.4057	171.985	101.989	2.20284	12.6582	14.9785	20.2571	16.8486	20.7748	2.89011	1.85618	23.8713	2.02328	1.88357	1.7079	2.77699	4.0011	2.64088
DDB_G0267668	hspL	NA	heat shock protein Hsp20 domain-containing protein, putative alpha-crystallin-type heat shock protein	Q55GH8	0.416615	0.122397	37.3549	30.5543	47.5717	48.2987	34.5916	47.4435	82.7657	70.7689	166.196	248.192	111.907	191.908	213.033	115.03	133.465	51.9296	54.6768	52.8917	53.2864	55.1565	56.1175	51.2963	58.9508	57.3861	57.8096	54.5541	59.7347	53.6297	69.1177	64.8878
DDB_G0276221	fam21	NA	WASH complex subunit FAM21	Q552E2	0.416594	0.122417	50.9065	72.2803	80.4312	30.7505	53.2814	26.6917	14.6959	14.948	6.84956	4.85828	36.6763	10.1173	25.9768	6.54244	47.9963	30.1031	22.945	31.289	22.2993	27.0291	26.5165	21.6701	24.6508	28.0367	15.1961	21.13	17.9722	13.9006	15.9941	15.3675
DDB_G0289827	rab18	NA	Rab GTPase	Q54GY8	-0.416587	0.122425	49.1775	38.7471	49.5492	113.916	92.5153	75.5783	107.205	117.408	261.156	182.911	94.1295	146.643	98.3012	177.703	98.2167	92.7764	81.8268	69.8811	71.3526	68.0363	56.5941	62.2682	55.2011	68.0833	44.8838	43.9917	56.3201	33.0908	49.8982	41.6037
DDB_G0290851	spc3	NA	signal peptidase complex subunit 3	B0G180	0.416098	0.122909	130.532	101.932	155.279	121.895	92.584	150.24	185.806	206.737	333.798	542.578	272.991	463.111	284.688	242.244	208.028	2.36269	7.07009	8.63235	2.809	3.22478	2.21238	7.89969	3.99657	3.7375	14.6013	1.87083	9.15083	6.00412	9.98911	15.1407
[truncated: 2,400 more rows]
