# Supplementary material for: Multi-omics analysis of aggregative multicellularity
Source: iScience. 2024 Aug 3;27(9):110659. doi: 10.1016/j.isci.2024.110659 (PMC11367525; doi:10.1016/j.isci.2024.110659)
Supplement: Table S7. Genes with factor 1 regulation (linear up/down) in both the transcriptomics and proteomics datasets, related to Figure 5C — All genes with an absolute factor 1 value above 0.45 in both datasets are included. The manner in which the genes are regulated in both datasets is classified in the regulation column. [file mmc8.xlsx]

## Sheet: Table S7
Table S7: Genes with factor 1 regulation (inear up/down) in both the transcriptomics and proteomics data sets, related to Figure 5c. All genes with an absolute factor 1 value above 0.45 in both data sets are included. The manner in which the genes are regulated in both data sets is classified in the regulation column.
GENE ID	Gene Name	Synonyms	Gene Products	UniProt ID	mRNA factor 1	protein factor 1	regulation
DDB_G0289605	fmoC	NA	flavin-containing monooxygenase, dimethylaniline monooxygenase [N-oxide-forming]	Q54H99	0.663359	-0.450652	up_rna_down_prot
DDB_G0289201	mfsd1	NA	major facilitator superfamily domain-containing protein 1	Q54HV5	0.508058	-0.534649	up_rna_down_prot
DDB_G0287913	oatA	OAT	ornithine-oxo-acid transaminase, ornithine 5-aminotransferase	Q54JP5	0.50597	-0.607772	up_rna_down_prot
DDB_G0283525	arl8	arlE	ARF-like protein, ADP-ribosylation factor-like protein	Q54R04	0.473435	-0.464088	up_rna_down_prot
DDB_G0278003	DDB_G0278003	NA	unknown	Q54YY7	0.497974	-0.497308	up_rna_down_prot
DDB_G0349377	DDB_G0349377	NA	NA	Q869L9	0.551467	-0.527215	up_rna_down_prot
DDB_G0273067	dscD-1	dscD, discoidin I, D chain	discoidin I, delta chain	P02888	-0.555971	0.489712	up_prot_down_rna
DDB_G0276765	ubqC	rps27a	ubiquitin/ribosomal protein S27a fusion protein	P14797	-0.553887	0.493497	up_prot_down_rna
DDB_G0291301	DDB_G0291301	NA	amine oxidase (flavin-containing), putative sarcosine oxidase, putative L-amino acid oxidase	Q54EW2	-0.581274	0.56276	up_prot_down_rna
DDB_G0289675	adprh	NA	ADP-ribosylarginine hydrolase	Q54H71	-0.578422	0.455324	up_prot_down_rna
DDB_G0288477	DDB_G0288477	NA	NA	Q54IW4	-0.478558	0.464227	up_prot_down_rna
DDB_G0285503	dynB	Ddp50, DCTN2, p50	dynactin 50 kDa subunit, dynamitin	Q54N50	-0.465125	0.462386	up_prot_down_rna
DDB_G0284597	csn5	NA	Mov34/MPN/PAD-1 family protein, COP9 signalosome complex subunit 5	Q54PF3	-0.470809	0.489245	up_prot_down_rna
DDB_G0284041	rcdII	veg158	PH domain-containing protein	Q54Q72	-0.489519	0.498412	up_prot_down_rna
DDB_G0279061	rpl31	NA	S60 ribosomal protein L31	Q54XB5	-0.511834	0.45472	up_prot_down_rna
DDB_G0278333	DDB_G0278333	NA	Protease 4	Q54YA6	-0.513726	0.488314	up_prot_down_rna
DDB_G0277657	DDB_G0277657	NA	unknown	Q54ZE2	-0.485929	0.470497	up_prot_down_rna
DDB_G0285063	DDB_G0285063	NA	putative E3 ubiquitin-protein ligase	C7G034	0.576076	0.48482	up_both
DDB_G0285845	phdA	DG1093	PH domain-containing protein	O76765	0.616203	0.604833	up_both
DDB_G0291253	dia2	NA	unknown	O96042	0.502649	0.61174	up_both
DDB_G0275439	cad2	DdCAD2	putative adhesion molecule	O97113	0.646689	0.607657	up_both
DDB_G0292996	rasD	ras, Dd-ras, Ddras, rasA, 12E2	Ras GTPase RasD	P03967	0.573016	0.579984	up_both
DDB_G0279799	cprB	CP2, pst-cath, 16G1	cysteine proteinase 2	P04989	0.656113	0.61012	up_both
DDB_G0279413	pkaR	PKA, rdeC, cAK	cAMP-dependent protein kinase A, regulatory subunit	P05987	0.525839	0.61888	up_both
DDB_G0277859	mlcE	EMLC	essential myosin light chain (ELC)	P09402	0.452732	0.536513	up_both
DDB_G0274391	alfA	A11H2, ALF	alpha-L-fucosidase	P10901	0.575636	0.467454	up_both
DDB_G0290961	trafD	DG17, zfaA, DdTRAFd	TNF receptor-associated factor D	P11467	0.579855	0.603327	up_both
DDB_G0272833	csbA	NA	contact site B protein A	P16642	0.651139	0.50563	up_both
DDB_G0272562	csbB	NA	contact site B protein B	P16643	0.601029	0.469228	up_both
DDB_G0291237	rapA	Rap1, Ras GTPase RapA, Ras superfamily GTPase	Rap GTPase RapA	P18613	0.629867	0.574268	up_both
DDB_G0294489	trxC	TRX3	thioredoxin	P29447	0.537338	0.553412	up_both
DDB_G0291123	glpD	GP2, gp-2, glycogen phosphorylase a	glycogen phosphorylase 2	P34114	0.675372	0.56989	up_both
DDB_G0273817	ptpA1-2	ptpA1, PTP1	protein-tyrosine phosphatase 1	P34137	0.630723	0.609038	up_both
DDB_G0277869	rac1A	NA	Rho GTPase Rac1A	P34144	0.48838	0.49678	up_both
DDB_G0280531	tgrC1	lagC1, GP150, lagC	Tiger protein C1	P42523	0.592719	0.471757	up_both
DDB_G0276759	cbpA	CBP1	calcium-binding protein	P42529	0.620525	0.597916	up_both
DDB_G0277379	pspD	NA	spore coat protein SP87	P54643	0.644499	0.516104	up_both
DDB_G0267456	cbp2	NA	calcium-binding protein 2	P54653	0.556885	0.628108	up_both
DDB_G0285319	H1	DDIHIH1, hstA	histone H1, calmodulin-binding protein, transcriptional repressor	P54671	0.465345	0.503689	up_both
DDB_G0284613	D7	NA	NA	P54682	0.568089	0.568235	up_both
DDB_G0276939	pspB	psB, 14E6, 14E-6, prespore protein	spore coat protein SP85	P54704	0.580878	0.489742	up_both
DDB_G0283149	cotD	DP87, SP75, sorus matrix protein	spore coat protein SP75	Q04503	0.627889	0.578922	up_both
DDB_G0267398	gppA	P29F8, dajumin, GP100	glycoprotein gp100	Q06885	0.594402	0.603905	up_both
DDB_G0288745	DDB_G0288745	NA	unknown	Q1ZXD1	0.63911	0.607384	up_both
DDB_G0294585	DDB_G0294585	NA	unknown	Q1ZXH1	0.665221	0.510987	up_both
DDB_G0279681	DDB_G0279681	NA	calcium-binding EF-hand domain-containing protein	Q1ZXH5	0.515773	0.621	up_both
DDB_G0280047	yelA	DG1014	initiation factor eIF-4 gamma middle domain-containing protein	Q23925	0.634906	0.606531	up_both
DDB_G0293802	DDB_G0293802	NA	transmembrane protein	Q54BA1	0.67245	0.56365	up_both
DDB_G0293708	DDB_G0293708	NA	LIM-type zinc finger-containing protein	Q54BL7	0.514666	0.596128	up_both
DDB_G0293010	aplD	sapA, sapA1, saposin-like protein D	amoebapore-like protein D	Q54C60	0.685364	0.462143	up_both
DDB_G0293182	expl8	NA	expansin-like protein	Q54C80	0.682321	0.546892	up_both
DDB_G0293086	copZb	NA	coatomer protein complex zeta subunit	Q54CA7	0.493593	0.502276	up_both
DDB_G0292898	pgl	PGLS	6-phosphogluconolactonase	Q54CJ3	0.512121	0.454254	up_both
DDB_G0292836	DDB_G0292836	spp1	peptidase A22B family protein	Q54CN9	0.604177	0.471966	up_both
DDB_G0292754	DDB_G0292754	NA	NA	Q54CR6	0.589701	0.547638	up_both
DDB_G0292758	mobB	NA	Mps1 binder-like protein MobB	Q54CR8	0.477036	0.591297	up_both
DDB_G0292696	colA	NA	colossin A	Q54CU4	0.667252	0.489385	up_both
DDB_G0292248	DDB_G0292248	NA	unknown	Q54DH5	0.602745	0.611387	up_both
DDB_G0292014	psiK	NA	PA14 domain-containing protein	Q54DV5	0.664418	0.616523	up_both
DDB_G0291938	DDB_G0291938	NA	NA	Q54DX0	0.597284	0.593208	up_both
DDB_G0291818	DDB_G0291818	NA	NA	Q54E39	0.658889	0.45859	up_both
DDB_G0291532	DDB_G0291532	NA	NA	Q54EG0	0.643021	0.608173	up_both
DDB_G0291434	pdi2	PDI	protein disulfide isomerase	Q54EN4	0.494699	0.608058	up_both
DDB_G0291251	limD	NA	LIM-type zinc finger-containing protein	Q54EY5	0.500546	0.541618	up_both
DDB_G0291181	DDB_G0291181	NA	NA	Q54F06	0.555121	0.607839	up_both
DDB_G0290531	DDB_G0290531	NA	NA	Q54FY5	0.665206	0.593993	up_both
DDB_G0290527	DDB_G0290527	NA	NA	Q54FY8	0.619188	0.504969	up_both
DDB_G0290015	grxA	Grx1	glutaredoxin	Q54GP8	0.508742	0.537593	up_both
DDB_G0289997	DDB_G0289997	NA	NA	Q54GQ4	0.659778	0.598889	up_both
DDB_G0289925	fmoG	FMO	flavin-containing monooxygenase, N,N-dimethylaniline,NADPH:oxygen oxidoreductase, N-oxide-forming	Q54GT4	0.639765	0.485583	up_both
DDB_G0289835	DDB_G0289835	NA	phosphoglycerate/bisphosphoglycerate mutase family protein	Q54GY0	0.505537	0.463753	up_both
DDB_G0289693	DDB_G0289693	NA	unknown	Q54H57	0.596711	0.557311	up_both
DDB_G0289585	DDB_G0289585	NA	filamin/ABP280 repeat-containing protein, leucine-rich repeat-containing protein (LRR)	Q54HA8	0.60083	0.482447	up_both
DDB_G0289555	arkA	ARCK-1	ankyrin repeat-containing protein, PKC domain-containing protein, PE/DAG binding, GRAM domain-containing protein, protein kinase, TKL group, tyrosine kinase-like protein, ARK family protein kinase	Q54HC6	0.6437	0.577211	up_both
DDB_G0289027	DDB_G0289027	NA	unknown	Q54I40	0.606968	0.549186	up_both
DDB_G0288919	psiI	NA	PA14 domain-containing protein	Q54I92	0.632631	0.609112	up_both
DDB_G0288711	tgrM1	NA	IPT/TIG domain-containing protein, immunoglobulin E-set domain-containing protein	Q54IJ6	0.684891	0.569134	up_both
DDB_G0288159	DDB_G0288159	NA	NA	Q54JB9	0.520851	0.49598	up_both
DDB_G0288013	smcl	NA	smc-like protein	Q54JJ4	0.452737	0.612689	up_both
DDB_G0287777	sec61g	NA	protein transport protein SEC61 gamma subunit	Q54JV6	0.593298	0.494059	up_both
DDB_G0287663	DDB_G0287663	NA	NA	Q54K41	0.65091	0.617787	up_both
DDB_G0287581	DDB_G0287581	NA	unknown	Q54K61	0.653081	0.558518	up_both
DDB_G0287569	agl	NA	glycogen debranching enzyme, amylo-alpha-1,6-glucosidase	Q54K94	0.610855	0.544709	up_both
DDB_G0287491	DDB_G0287491	NA	paramecium surface antigen repeat-containing protein	Q54KB3	0.529767	0.550493	up_both
DDB_G0286141	DDB_G0286141	NA	NA	Q54M75	0.655034	0.602332	up_both
DDB_G0286131	sec63	NA	protein transport protein SEC63	Q54M91	0.45293	0.563859	up_both
DDB_G0286025	DDB_G0286025	NA	glycoside hydrolase family 5 protein	Q54MD5	0.688957	0.548629	up_both
DDB_G0285939	ctnnA	vinA, Dd-alpha-catenin	alpha-catenin related protein	Q54MH2	0.476375	0.624764	up_both
DDB_G0285917	DDB_G0285917	NA	unknown	Q54MI7	0.683714	0.599733	up_both
DDB_G0285345	DDB_G0285345	NA	unknown	Q54ND0	0.481465	0.531583	up_both
DDB_G0285215	DDB_G0285215	NA	unknown	Q54NJ3	0.551639	0.571648	up_both
DDB_G0285023	alrF	NA	aldo-keto reductase	Q54NR2	0.611424	0.520958	up_both
DDB_G0284979	DDB_G0284979	NA	unknown	Q54NU7	0.551345	0.576551	up_both
DDB_G0284759	psiM	NA	PA14 domain-containing protein	Q54P69	0.686613	0.588773	up_both
DDB_G0284605	DDB_G0284605	NA	P-type ATPase, Ca2+-ATPase	Q54PE8	0.452508	0.602131	up_both
DDB_G0284449	plbD	PLB	phospholipase B-like protein	Q54PS7	0.520867	0.560648	up_both
DDB_G0284353	osbI	NA	oxysterol binding family protein, member 9	Q54PS9	0.624677	0.504135	up_both
DDB_G0284183	mrfA	veg132, rcdK	transcription factor MrfA	Q54PT9	0.559396	0.58798	up_both
DDB_G0284091	tf2	TF2	DNA-binding protein TF2	Q54Q52	0.563766	0.480045	up_both
DDB_G0283979	DDB_G0283979	NA	NA	Q54QA1	0.623969	0.543664	up_both
DDB_G0283599	limA	NA	LIM-type zinc finger-containing protein	Q54QR1	0.68315	0.583784	up_both
DDB_G0283613	cbpC	CBP3	calcium-binding protein	Q54QT7	0.653559	0.564261	up_both
DDB_G0283609	cbpG	CBP7	calcium-binding protein	Q54QT8	0.595747	0.610632	up_both
DDB_G0283611	cbpF	CBP6	calcium-binding protein	Q54QT9	0.626056	0.611169	up_both
DDB_G0283645	DDB_G0283645	CBP12	calcium-binding protein, calcium-binding EF-hand domain-containing protein	Q54QU0	0.607708	0.601493	up_both
DDB_G0283317	tgrI2	NA	IPT/TIG domain-containing protein, immunoglobulin E-set domain-containing protein	Q54R85	0.565024	0.606039	up_both
DDB_G0283335	tgrI1	NA	IPT/TIG domain-containing protein, immunoglobulin E-set domain-containing protein	Q54R96	0.607353	0.614739	up_both
DDB_G0283153	cbpD1	CBP4a	calcium-binding protein	Q54RF4	0.625944	0.624477	up_both
DDB_G0282583	DDB_G0282583	NA	G protein signalling regulator	Q54S99	0.589235	0.564822	up_both
DDB_G0282247	rapgapB	NA	RapA GTPase regulatory protein B	Q54SS8	0.642242	0.611665	up_both
DDB_G0282107	DDB_G0282107	NA	putative phospholipid transfer protein	Q54SZ9	0.674564	0.482581	up_both
DDB_G0281993	DDB_G0281993	NA	NA	Q54T55	0.670189	0.490013	up_both
DDB_G0280689	tgrB1	lagB1	Tiger protein B1	Q54V07	0.615295	0.467539	up_both
DDB_G0280565	DDB_G0280565	NA	calponin homology (CH) domain-containing protein	Q54V78	0.532336	0.6104	up_both
DDB_G0280051	DDB_G0280051	NA	unknown	Q54VG7	0.666588	0.597537	up_both
DDB_G0280307	DDB_G0280307	NA	beta-lactamase family protein	Q54VJ1	0.631838	0.612403	up_both
DDB_G0280181	DDB_G0280181	NA	ankyrin repeat-containing protein, RA domain-containing protein	Q54VR6	0.665302	0.475854	up_both
DDB_G0280131	DDB_G0280131	NA	armadillo repeat-containing protein, protein kinase, TKL group, tyrosine kinase-like protein, ARMK family protein kinase	Q54VU5	0.472089	0.573964	up_both
DDB_G0279951	DDB_G0279951	NA	AhpC/TSA family protein	Q54W30	0.558162	0.454129	up_both
DDB_G0279713	aplK	saposin-like protein K	amoebapore-like protein K	Q54WE0	0.679864	0.570867	up_both
DDB_G0279705	aplE	saposin-like protein E	amoebapore-like protein E	Q54WE4	0.689459	0.591359	up_both
DDB_G0279363	DDB_G0279363	NA	CBS (cystathionine-beta-synthase) domain-containing protein	Q54WW1	0.649964	0.497309	up_both
DDB_G0278885	sec61a	NA	protein transport protein SEC61 alpha subunit, SecY family protein	Q54XK2	0.544323	0.59986	up_both
DDB_G0278213	DDB_G0278213	NA	NA	Q54YJ2	0.673191	0.53417	up_both
DDB_G0278117	sec61b	NA	protein transport protein SEC61 beta subunit	Q54YR4	0.628386	0.573456	up_both
DDB_G0277879	ugpB	UDPGP2, UTP-glucose-1-phosphate uridylyltransferase, uridine diphosphate glucose pyrophosphorylase	UDP-glucose pyrophosphorylase 2	Q54YZ0	0.595505	0.501704	up_both
DDB_G0277627	tgrR2	NA	immunoglobulin E-set domain-containing protein	Q54ZD2	0.687073	0.594729	up_both
DDB_G0277595	DDB_G0277595	NA	unknown	Q54ZF4	0.610183	0.56188	up_both
DDB_G0276567	DDB_G0276567	NA	CDC50/LEM3 family protein	Q551J1	0.464083	0.537109	up_both
DDB_G0276563	DDB_G0276563	NA	Four and a half LIM domains protein 1	Q551J8	0.575712	0.480237	up_both
DDB_G0275385	DDB_G0275385	NA	putative prolyl 4-hydroxylase alpha subunit	Q553P3	0.453555	0.496997	up_both
DDB_G0275367	DDB_G0275367	NA	DUF1909 family protein, 4F5 family protein	Q553T6	0.501158	0.475294	up_both
DDB_G0275185	gacI	RacGAP	RhoGAP domain-containing protein	Q553X3	0.520264	0.551172	up_both
DDB_G0274643	DDB_G0274643	NA	NA	Q555A3	0.50611	0.475827	up_both
DDB_G0274661	DDB_G0274661	NA	unknown	Q555E4	0.51065	0.595306	up_both
DDB_G0274899	DDB_G0274899	NA	NA	Q555F9	0.576572	0.503217	up_both
DDB_G0274757	DDB_G0274757	NA	NA	Q556D4	0.538717	0.556474	up_both
DDB_G0273989	DDB_G0273989	NA	unknown	Q556K5	0.68704	0.61589	up_both
DDB_G0273205	DDB_G0273205	NA	calcium-binding EF-hand domain-containing protein	Q556Z1	0.565039	0.509661	up_both
DDB_G0273387	DDB_G0273387	NA	unknown	Q557E5	0.620571	0.460186	up_both
DDB_G0271162	DDB_G0271162	NA	NA	Q55B43	0.687105	0.510216	up_both
DDB_G0271358	DDB_G0271358	NA	NA	Q55BH7	0.630571	0.554176	up_both
DDB_G0271356	DDB_G0271356	NA	LIM-type zinc finger-containing protein	Q55BI0	0.577587	0.55615	up_both
DDB_G0270358	DDB_G0270358	ubiquitin interacting motif (UIM) domain-containing protein Description, UAS domain-containing protein, UBXD7	UBX domain-containing protein 7	Q55BU7	0.544291	0.553039	up_both
DDB_G0270218	glkA	glycogen synthase kinase-like kinase A	putative serine/threonine-protein kinase GlkA	Q55C57	0.62797	0.611287	up_both
DDB_G0270746	DDB_G0270746	NA	WD40 repeat-containing protein	Q55C95	0.462644	0.494497	up_both
DDB_G0269872	tspB	NA	tetraspanin family protein	Q55CW7	0.678727	0.574108	up_both
DDB_G0269476	act31	NA	actin related protein	Q55DY5	0.500535	0.501523	up_both
DDB_G0268884	DDB_G0268884	osmC	osmotically inducible family protein	Q55EI4	0.680918	0.450033	up_both
DDB_G0267444	phg1A	phg1	TM9 protein A	Q55FP0	0.504173	0.501488	up_both
DDB_G0267698	DDB_G0267698	NA	rhodanese-like domain-containing protein	Q55GF0	0.54876	0.454955	up_both
DDB_G0268278	DDB_G0268278	NA	NA	Q55GR3	0.586135	0.597971	up_both
DDB_G0277001	cpiC	NA	cystatin A3, putative cysteine protease inhibitor	Q5R1U3	0.669233	0.584727	up_both
DDB_G0289541	vasP	VASP	vasodilator-stimulated phosphoprotein	Q5TJ65	0.467254	0.604785	up_both
DDB_G0280439	cpiB	NA	cystatin A2, cysteine protease inhibitor	Q65YR7	0.648139	0.607051	up_both
DDB_G0271734	rapgap1	rapGAP	RapGAP/RanGAP domain-containing protein	Q75J96	0.559129	0.585505	up_both
DDB_G0271676	nlp	Cdc15/Fes/CIP4 domain-containing protein	SH3 domain-containing protein Nlp	Q75JD4	0.547865	0.451979	up_both
DDB_G0272440	DDB_G0272440	NA	putative quinone oxidoreductase, alcohol dehydrogenase	Q75JT6	0.524154	0.565333	up_both
DDB_G0272180	DDB_G0272180	NA	NA	Q75JW4	0.650502	0.592155	up_both
DDB_G0276789	DDB_G0276789	NA	NA	Q7KWW3	0.454425	0.587535	up_both
DDB_G0276883	canA	CNA, PP2B, calcineurin	calcineurin A	Q7YSW8	0.485734	0.584715	up_both
DDB_G0274099	cbpE	CBP5	calcium-binding protein	Q869S9	0.621279	0.623663	up_both
DDB_G0275057	DDB_G0275057	NA	putative myosin light chain kinase DDB_G0275057	Q869W6	0.549114	0.574509	up_both
DDB_G0275165	DDB_G0275165	NA	LISK family protein kinase, protein kinase, TKL group, tyrosine kinase-like protein	Q869X3	0.576021	0.509099	up_both
DDB_G0275063	DDB_G0275063	NA	unknown	Q86I18	0.686806	0.463784	up_both
DDB_G0276141	pdi1	PDI, Dd-PDI	protein disulfide isomerase	Q86IA3	0.556669	0.540392	up_both
DDB_G0274269	DDB_G0274269	NA	putative histone acetyltransferase	Q86J12	0.536742	0.480669	up_both
DDB_G0277267	ube2n	NA	putative ubiquitin-conjugating enzyme E2	Q86K32	0.47134	0.493662	up_both
DDB_G0271908	mrrA	NA	transmembrane protein	Q86KL3	0.632844	0.456133	up_both
DDB_G0282381	gefC	RasGEF, racGEF	regulator of chromosome condensation (RCC1) domain-containing protein, RhoGEF domain-containing protein, Ras nucleotide exchange factor	Q8IS20	0.638204	0.613389	up_both
DDB_G0274109	paxB	NA	paxillin	Q8MML5	0.660928	0.58925	up_both
DDB_G0277427	DDB_G0277427	NA	NA	Q8MP77	0.625319	0.552295	up_both
DDB_G0275253	DDB_G0275253	NA	unknown	Q8T2U1	0.633825	0.601281	up_both
DDB_G0276445	DDB_G0276445	Grp78, heat shock protein Hsp70 family protein	endoplasmic reticulum chaperone Bip ortholog	Q8T869	0.521812	0.572482	up_both
DDB_G0272827	cbpI	CBP9	EF-hand domain-containing protein	Q966R0	0.597974	0.507329	up_both
DDB_G0272568	cofC-1	DCOF3, cofC	cofilin-2	Q966T6	0.630996	0.61403	up_both
DDB_G0283083	cbpD2	CBP4b	calcium-binding protein	Q9GYD9	0.618631	0.606237	up_both
DDB_G0274579	pitB	DdPITP2	phosphatidylinositol transfer protein 2	Q9NCL7	0.471397	0.588384	up_both
DDB_G0283767	dct	NA	dynacortin	Q9NHF6	0.463122	0.460419	up_both
DDB_G0290263	pho2a	PP2A, PP2Ac, protein phosphatase 2A subunit C	protein phosphatase 2A catalytic subunit A	Q9XZE5	0.570901	0.504244	up_both
DDB_G0294597	DDB_G0294597	NA	beta-lactamase family protein	B0G0Z7	-0.451935	-0.490737	down_both
DDB_G0278053	ilvB	NA	thiamine pyrophosphate-binding enzyme family protein, 2-hydroxyphytanoyl-CoA lyase	B0G117	-0.565832	-0.514649	down_both
DDB_G0291800	DDB_G0291800	NA	glutathione-dependent formaldehyde-activating, GFA family protein	B0G191	-0.540859	-0.521098	down_both
DDB_G0295683	DDB_G0295683	NA	LIM-type zinc finger-containing protein, cofilin/tropomyosin type actin binding domain-containing protein	B0G198	-0.611119	-0.46058	down_both
DDB_G0287033	nagA	beta-hexosaminidase, N-acetylglucosaminidase, beta-N-acetylglucosaminidase	beta-N-acetylhexosaminidase	P13723	-0.493172	-0.537287	down_both
DDB_G0293434	rasG	ddRASG	Ras GTPase RasG	P15064	-0.52555	-0.541161	down_both
DDB_G0275007	cmfA	CMF-H, CMF	conditioned medium factor, density sensing factor	P34090	-0.511481	-0.565965	down_both
DDB_G0276453	vilB	Cap100, F-actin capping protein	protovillin	P36418	-0.520926	-0.508275	down_both
DDB_G0282817	patB	PAT2	P-type ATPase	P54679	-0.479383	-0.478233	down_both
DDB_G0288461	hgsA	NA	hydroxymethylglutaryl-CoA synthase	P54872	-0.550746	-0.493105	down_both
DDB_G0287875	dydA	Daydreamer	putative Ras effector	Q1ZXE2	-0.462485	-0.586194	down_both
DDB_G0293724	DDB_G0293724	NA	unknown	Q54BI8	-0.554405	-0.582881	down_both
DDB_G0293556	mcfG	slc25a20	mitochondrial substrate carrier family protein G	Q54BM3	-0.511807	-0.472409	down_both
DDB_G0293438	abcB2	NA	ABC transporter B family protein	Q54BT3	-0.467957	-0.51617	down_both
DDB_G0293108	DDB_G0293108	NA	NA	Q54C86	-0.502726	-0.495007	down_both
DDB_G0293034	DDB_G0293034	NA	NA	Q54CD7	-0.564503	-0.608292	down_both
DDB_G0292832	DDB_G0292832	NA	NA	Q54CP2	-0.464381	-0.509573	down_both
DDB_G0291852	DDB_G0291852	NA	UPF0551 family protein	Q54E48	-0.472197	-0.450055	down_both
DDB_G0291340	DDB_G0291340	NA	NA	Q54EU0	-0.527458	-0.535324	down_both
DDB_G0290597	DDB_G0290597	rabGAP	RabGAP/TBC domain-containing protein, putative GTPase activating protein (GAP), B-box zinc finger-containing protein	Q54FT8	-0.47092	-0.533795	down_both
DDB_G0290535	DDB_G0290535	ALDH	aldehyde dehydrogenase, putative NAD-dependent aldehyde dehydrogenase	Q54FY2	-0.648651	-0.508269	down_both
DDB_G0290503	DDB_G0290503	NA	NA	Q54G05	-0.457731	-0.457843	down_both
DDB_G0290409	DDB_G0290409	NA	peptidase S28 family protein	Q54G47	-0.472598	-0.550668	down_both
DDB_G0290001	DDB_G0290001	NA	NA	Q54GQ2	-0.530445	-0.492487	down_both
DDB_G0289993	DDB_G0289993	NA	acyl-CoA oxidase	Q54GQ6	-0.531296	-0.486589	down_both
DDB_G0289991	DDB_G0289991	NA	NA	Q54GQ7	-0.552976	-0.582406	down_both
DDB_G0289127	DDB_G0289127	NA	short-chain dehydrogenase/reductase (SDR) family protein, glucose/ribitol dehydrogenase family protein	Q54HZ2	-0.623494	-0.550846	down_both
DDB_G0288635	DDB_G0288635	NA	transmembrane protein	Q54IN0	-0.624086	-0.493552	down_both
DDB_G0288091	DDB_G0288091	NA	unknown	Q54JF0	-0.609213	-0.517551	down_both
DDB_G0288011	DDB_G0288011	NA	methyltransferase type 11 domain-containing protein	Q54JJ5	-0.585439	-0.487994	down_both
DDB_G0287859	DDB_G0287859	NA	Zinc finger, N-recognin domain-containing protein	Q54JV0	-0.620286	-0.61139	down_both
DDB_G0287403	DDB_G0287403	NA	unknown	Q54KD3	-0.543891	-0.571217	down_both
DDB_G0287315	DDB_G0287315	NA	NA	Q54KJ2	-0.597773	-0.525122	down_both
DDB_G0286977	DDB_G0286977	NA	NA	Q54L14	-0.542074	-0.563818	down_both
DDB_G0286725	vps13A	vps13	vacuolar protein sorting-associated protein 13 family protein	Q54LB8	-0.525436	-0.591293	down_both
DDB_G0286307	DDB_G0286307	NA	unknown	Q54LY3	-0.563549	-0.537119	down_both
DDB_G0286269	DDB_G0286269	NA	putative transmembrane protein	Q54M12	-0.525483	-0.500712	down_both
DDB_G0286057	adk	NA	adenosine kinase, ATP:adenosine 5'-phosphotransferase	Q54MB5	-0.462286	-0.512019	down_both
DDB_G0285505	ino1	ISYNA1, MIPS	inositol-3-phosphate synthase, myo-inositol-1-phosphate synthase	Q54N49	-0.470145	-0.589799	down_both
DDB_G0285399	cyb5r1	NA	NADH-cytochrome b5 reductase	Q54NC1	-0.523989	-0.614314	down_both
DDB_G0285391	xacC	RacGEF, RacGAP	RhoGEF domain-containing protein, RhoGAP domain-containing protein, PH domain-containing protein	Q54ND2	-0.583288	-0.562422	down_both
DDB_G0284985	rab1D	NA	Rab GTPase	Q54NU2	-0.450356	-0.533626	down_both
DDB_G0284947	ucr	uqcrfs1	ubiquinol-cytochrome-c reductase subunit, Rieske iron-sulfur protein	Q54NW9	-0.488107	-0.53674	down_both
DDB_G0285053	alrB	NA	aldo-keto reductase	Q54NZ7	-0.537744	-0.497143	down_both
DDB_G0283847	DDB_G0283847	NA	cyclopropane fatty acid synthase, cyclopropane-fatty-acyl-phospholipid synthase	Q54QG2	-0.534868	-0.460281	down_both
DDB_G0283533	cbpB	NA	calcium-binding protein	Q54QX0	-0.503982	-0.45001	down_both
DDB_G0283473	treh	trehalase	alpha,alpha-trehalase	Q54QZ5	-0.466746	-0.510097	down_both
DDB_G0282853	tpt1	NA	TCTP family protein 1	Q54RX6	-0.536555	-0.452709	down_both
DDB_G0282075	xpnpep3	APP3	peptidase M24 family protein, Xaa-Pro aminopeptidase 3	Q54T46	-0.479432	-0.467714	down_both
DDB_G0281819	DDB_G0281819	NA	unknown	Q54TF0	-0.540846	-0.559245	down_both
DDB_G0281547	amyA	NA	putative alpha-amylase	Q54TS5	-0.610503	-0.580343	down_both
DDB_G0281071	serA	PHGDH	3-phosphoglycerate dehydrogenase	Q54UH8	-0.540257	-0.479782	down_both
DDB_G0280445	DDB_G0280445	NA	glutathione-dependent formaldehyde-activating, GFA family protein	Q54VC9	-0.524581	-0.452176	down_both
DDB_G0280253	DDB_G0280253	rabGAP	RabGAP/TBC domain-containing protein, putative GTPase activating protein (GAP)	Q54VM3	-0.511817	-0.536165	down_both
DDB_G0279613	DDB_G0279613	ALDH	aldehyde dehydrogenase	Q54WJ9	-0.509426	-0.512693	down_both
DDB_G0279207	rps19	NA	40S ribosomal protein S19	Q54X51	-0.48107	-0.466369	down_both
DDB_G0279137	DDB_G0279137	NA	methylenetetrahydrofolate reductase, MTHFR	Q54X84	-0.539126	-0.51489	down_both
DDB_G0278525	plaA	pla2	phospholipase A2	Q54XY1	-0.498763	-0.508201	down_both
DDB_G0277835	cspA	37D	culmination specific protein 37D	Q54YE6	-0.474213	-0.603354	down_both
DDB_G0278095	mecr	NA	trans-2-enoyl-CoA reductase, 2-enoyl thioester reductase	Q54YT4	-0.605317	-0.473799	down_both
DDB_G0277993	DDB_G0277993	NA	putative importin subunit alpha C	Q54YZ3	-0.493874	-0.564298	down_both
DDB_G0277721	fszA	FtsZ	mitochondrial cell division protein	Q54Z54	-0.50972	-0.543208	down_both
DDB_G0275389	tom70	NA	translocase of outer mitochondrial membrane 70	Q553N9	-0.500306	-0.481386	down_both
DDB_G0275399	DDB_G0275399	NA	Uncharacterized protein YMR259C	Q553Q9	-0.569662	-0.490344	down_both
DDB_G0272612	DDB_G0272612	NA	NA	Q556I6	-0.528116	-0.555238	down_both
DDB_G0273105	scdB-1	scd2, des9-1, SCD, des9, stearoyl-CoA 9-desaturase	delta 9 fatty acid desaturase ScdB	Q556T4	-0.667347	-0.612008	down_both
DDB_G0273791	DDB_G0273791	NA	NA	Q556V7	-0.45859	-0.578381	down_both
DDB_G0273247	DDB_G0273247	NA	NA	Q557C7	-0.472152	-0.510233	down_both
DDB_G0270444	DDB_G0270444	NA	putative protein serine/threonine kinase, WD40 repeat-containing protein, protein kinase, CMGC group	Q55BM1	-0.506049	-0.533742	down_both
DDB_G0270356	erg2	NA	C-8 sterol isomerase	Q55BU8	-0.56302	-0.575657	down_both
DDB_G0269168	vps26	veg152, rcdQ, pepA, PEP8	vacuolar protein sorting-associated protein 26	Q55CA0	-0.54147	-0.524354	down_both
DDB_G0270708	DDB_G0270708	NA	EGF-like domain-containing protein	Q55CJ5	-0.470292	-0.515457	down_both
DDB_G0269950	serC	PSAT	phosphoserine transaminase, phosphoserine aminotransferase	Q55CQ6	-0.535479	-0.475309	down_both
DDB_G0269934	rgbA	RasGAP, RhoGEF, regulator of chromosome condensation (RCC1) domain-containing protein, RhoGEF domain-containing protein, Ras GTPase activation domain-containing protein	RGBARG	Q55CR5	-0.483747	-0.529748	down_both
DDB_G0269716	DDB_G0269716	NA	NA	Q55DB1	-0.563266	-0.475038	down_both
DDB_G0270922	DDB_G0270922	NA	NA	Q55DB9	-0.486896	-0.479397	down_both
DDB_G0268222	DDB_G0268222	NA	acid phosphatase	Q55F77	-0.565676	-0.516376	down_both
DDB_G0268138	DDB_G0268138	gsta1, putative glutathione transferase	putative glutathione S-transferase alpha-1	Q55FF3	-0.487038	-0.507888	down_both
DDB_G0268008	DDB_G0268008	NA	NA	Q55FP7	-0.466885	-0.55774	down_both
DDB_G0267928	tmem144B	NA	transmembrane protein 144 B	Q55FV8	-0.634688	-0.603046	down_both
DDB_G0267734	DDB_G0267734	NA	putative SAM dependent methyltransferase	Q55GC0	-0.51257	-0.519463	down_both
DDB_G0267712	DDB_G0267712	CISD	CDGSH iron-sulfur domain-containing protein	Q55GD7	-0.627667	-0.486032	down_both
DDB_G0267492	DDB_G0267492	NA	peptidase M41, FtsH domain-containing protein	Q55GV8	-0.505937	-0.596237	down_both
DDB_G0281663	aprA	Ncf60, 60T	autocrine proliferation repressor AprA	Q5XM24	-0.616585	-0.58564	down_both
DDB_G0293850	alrA	NA	aldehyde reductase, aldo-keto reductase	Q6IMN8	-0.506927	-0.521846	down_both
DDB_G0271720	DDB_G0271720	NA	short-chain dehydrogenase/reductase (SDR) family protein	Q75JE7	-0.545505	-0.47633	down_both
DDB_G0272210	idhM	NA	isocitrate dehydrogenase (NADP+), isocitrate dehydrogenase (NADP+), mitochondrial	Q75JR2	-0.646975	-0.505585	down_both
DDB_G0271866	DDB_G0271866	NA	enoyl-CoA hydratase/isomerase family protein	Q869N6	-0.496557	-0.518901	down_both
DDB_G0274437	twfA	TWF	twinfilin	Q869T1	-0.559745	-0.554341	down_both
DDB_G0276973	nramp1	NRAMP, Slc11a1	solute carrier family 11 member 1	Q869V1	-0.638843	-0.596413	down_both
DDB_G0275075	DDB_G0275075	NA	tetratricopeptide-like helical domain-containing protein (TPR)	Q869X1	-0.514612	-0.495795	down_both
DDB_G0276475	cfaC	NA	counting factor associated protein	Q86HB8	-0.520545	-0.586518	down_both
DDB_G0274441	psiL	NA	PA14 domain-containing protein	Q86HT1	-0.469385	-0.580363	down_both
DDB_G0275519	DDB_G0275519	NA	NA	Q86IB4	-0.58863	-0.499341	down_both
DDB_G0272012	DDB_G0272012	NA	GNS1/SUR4 family protein	Q86JM5	-0.463053	-0.478455	down_both
DDB_G0277227	DDB_G0277227	NA	unknown	Q86K59	-0.548084	-0.510557	down_both
DDB_G0277915	gefI	RasGEFI, RasGEF	Ras guanine nucleotide exchange factor	Q8IS15	-0.567576	-0.577042	down_both
DDB_G0279921	gp130	NA	glycoprotein 130	Q95US4	-0.614842	-0.560609	down_both
DDB_G0283389	rhgA	Rh50	Rh-like protein/ammonium transporter, Rhesus-like glycoprotein	Q9NIV0	-0.604741	-0.586516	down_both
DDB_G0289653	noxA	gp91phox, flavocytochrome b large subunit	superoxide-generating NADPH oxidase flavocytochrome A	Q9XYS3	-0.519605	-0.58343	down_both
