# Supplementary material for: Multi-omics analysis of aggregative multicellularity
Source: iScience. 2024 Aug 3;27(9):110659. doi: 10.1016/j.isci.2024.110659 (PMC11367525; doi:10.1016/j.isci.2024.110659)
Supplement: Table S8. Gene Set Enrichment Analysis, associating MEFISTO latent factors 1–3 to GO-terms, related to Figure 5 — Results are shown for each factor and separately for protein and RNA. For each GO-term the following numbers are given: a) the number of genes, b) the test statistic (enrichment score where 1 represents high accordance with the factor and −1 high accordance with the inverse pattern) and c) the p-value, adjusted for multiple hypothesis testing. Only GO-terms with at least 10 detected genes and with p-value <0.001 are included. [file mmc9.xlsx]

## Sheet: Table S8
Table S8: Gene Set Enrichment Analysis, associating MEFISTO latent factors 1-3 to GO-terms, related to Figure 5. Results are shown for each factor and separately for protein and RNA. For each GO-term the following numbers are given: a) the number of genes, b) the test statistic (enrichment score where 1 represents high accordance with the factor and -1 high accordance with the inverse pattern) an…
Factor 1 RNA					Factor 1 PROTEIN					Factor 2 RNA					Factor 2 PROTEIN					Factor 3 RNA					Factor 3 PROTEIN
Up					Up					Up					Up					Up					Up
Name	Nr genes	Stat	Padj (dist.dir.up)		Name	Nr genes	Stat	Padj (dist.dir.up)		Name	Nr genes	Stat	Padj (dist.dir.up)		Name	Nr genes	Stat	Padj (dist.dir.up)		Name	Nr genes	Stat	Padj (dist.dir.up)		Name	Nr genes	Stat	Padj (dist.dir.up)
					F GO:0051015 actin filament binding	48	0.59055	0		C GO:0005938 cell cortex	83	0.54912	0							C GO:0016021 integral component of membrane	501	0.12721	0
					F GO:0003779 actin binding	87	0.50147	0		C GO:0030864 cortical actin cytoskeleton	23	0.7101	0							C GO:0016020 membrane	674	0.14424	0
Down					P GO:0043161 proteasome-mediated ubiquitin-dependent protein catabolic process	20	0.80382	0		C GO:0001891 phagocytic cup	23	0.71135	0		Down					P GO:0051603 proteolysis involved in protein catabolic process	27	0.6924	0		Down
Name	Nr genes	Stat	Padj (dist.dir.dn)		C GO:0000502 proteasome complex	38	0.82335	0		F GO:0051015 actin filament binding	48	0.7077	0		Name	Nr genes	Stat	Padj (dist.dir.dn)		C GO:0000502 proteasome complex	38	0.68827	0		Name	Nr genes	Stat	Padj (dist.dir.dn)
P GO:0006412 translation	181	-0.44821	0		P GO:0006511 ubiquitin-dependent protein catabolic process	44	0.67932	0		C GO:0015629 actin cytoskeleton	38	0.59242	0		P GO:0006635 fatty acid beta-oxidation	19	-0.73981	0.00077311		C GO:0005839 proteasome core complex	16	0.72859	0
F GO:0003735 structural constituent of ribosome	112	-0.51483	0		F GO:0004175 endopeptidase activity	19	0.74904	0		F GO:0003779 actin binding	87	0.61612	0							F GO:0004298 threonine-type endopeptidase activity	15	0.78209	0
C GO:0005840 ribosome	110	-0.53431	0		C GO:0005839 proteasome core complex	16	0.82123	0		C GO:0031252 cell leading edge	47	0.59456	0
					F GO:0004298 threonine-type endopeptidase activity	15	0.86798	0		C GO:0031143 pseudopodium	33	0.68753	0
					P GO:0030433 ubiquitin-dependent ERAD pathway	15	0.74259	0		F GO:0003735 structural constituent of ribosome	112	0.47161	0							Down
					C GO:0008540 proteasome regulatory particle, base subcomplex	10	0.86737	0		C GO:0005840 ribosome	110	0.51342	0							Name	Nr genes	Stat	Padj (dist.dir.dn)
					C GO:0005938 cell cortex	83	0.45893	0.00042366		C GO:0022625 cytosolic large ribosomal subunit	52	0.62406	0							C GO:0005730 nucleolus	90	-0.62133	0
					P GO:0031156 regulation of sorocarp development	11	0.77894	0.00067251		C GO:0030529	122	0.48422	0							C GO:0032040 small-subunit processome	23	-0.77188	0
										C GO:0005856 cytoskeleton	84	0.55462	0							P GO:0042254 ribosome biogenesis	44	-0.66032	0
										C GO:0042995 cell projection	22	0.75766	0							P GO:0006364 rRNA processing	51	-0.66646	0
					Down					C GO:0022627 cytosolic small ribosomal subunit	32	0.70528	0							P GO:0000462 maturation of SSU-rRNA from tricistronic rRNA transcript (SSU-rRNA, 5.8S rRNA, LSU-rRNA)	18	-0.747	0.00010443
					Name	Nr genes	Stat	Padj (dist.dir.dn)		C GO:0060187 cell pole	10	0.78934	0.00013815							F GO:0003676 nucleic acid binding	124	-0.56499	0.00012531
					C GO:0005739 mitochondrion	262	-0.45205	0		C GO:0005694 chromosome	18	0.62852	0.00014368							P GO:0008033 tRNA processing	17	-0.70823	0.00020885
					C GO:0005730 nucleolus	90	-0.49685	0		C GO:0005615 extracellular space	209	0.3579	0.00014966							F GO:0003729 mRNA binding	23	-0.6623	0.00023496
					C GO:0030687 preribosome, large subunit precursor	22	-0.66998	0		P GO:0000281 mitotic cytokinesis	64	0.4427	0.00015617							F GO:0004004	24	-0.67298	0.00026852
					P GO:0042254 ribosome biogenesis	44	-0.5767	0		P GO:0045010 actin nucleation	15	0.6856	0.00016327							P GO:0006396 RNA processing	25	-0.64581	0.0003916
					P GO:0006364 rRNA processing	51	-0.5488	0		C GO:0044291 cell-cell contact zone	11	0.81676	0.00017104							F GO:0004386 helicase activity	29	-0.62272	0.00069776
					P GO:0016126 sterol biosynthetic process	14	-0.74177	0.00015728		P GO:0035023 regulation of Rho protein signal transduction	19	0.673	0.00017959
					F GO:0003735 structural constituent of ribosome	112	-0.43395	0.00026808		C GO:0045335 phagocytic vesicle	266	0.37838	0.00018905
					P GO:0008202 steroid metabolic process	11	-0.7989	0.00030638		P GO:0006412 translation	181	0.40368	0.00019955
					P GO:0000027 ribosomal large subunit assembly	17	-0.64764	0.00080425		F GO:0005089	17	0.71702	0.00021129
					P GO:0008152 metabolic process	174	-0.37861	0.00082927		P GO:0009617 response to bacterium	46	0.55659	0.00022449
					P GO:0006629 lipid metabolic process	73	-0.44295	0.00083263		F GO:0044183 protein folding chaperone	10	0.77309	0.00043066
					C GO:0005759 mitochondrial matrix	52	-0.477	0.0008885		P GO:0006909 phagocytosis	51	0.46516	0.00044661
					C GO:0005840 ribosome	110	-0.40928	0.00095685		C GO:0005885 Arp2/3 protein complex	10	0.76145	0.00055736
										C GO:0030175 filopodium	18	0.60453	0.00065851
										P GO:0051017 actin filament bundle assembly	13	0.66867	0.00088996
										P GO:0006418 tRNA aminoacylation for protein translation	29	0.50883	0.00091866
										Down
										Name	Nr genes	Stat	Padj (dist.dir.dn)
										C GO:0000502 proteasome complex	38	-0.68038	0
										C GO:0005839 proteasome core complex	16	-0.73805	0
										F GO:0004298 threonine-type endopeptidase activity	15	-0.7768	0
										C GO:0031201 SNARE complex	22	-0.66523	0.0005059
										P GO:0051603 proteolysis involved in protein catabolic process	27	-0.60808	0.00093592
